# Supplementary material for: The PERPETUAL FLOWERING locus: Necessary but insufficient for genomic prediction of runnerless and other asexual reproduction phenotypes in strawberry
Source: Plant Genome. 2025 Aug 19;18(3):e70086. doi: 10.1002/tpg2.70086 (PMC12365471; doi:10.1002/tpg2.70086)
Supplement: Supplementary file 1 — Supplemental File S1. Origin years, species, pedigrees, flowering habit classifications, runner score phenotypic means, and AX‐184947290 SNP genotypes for n=932 octoploid strawberry diversity panel (SDP) individuals. The SDP included 15 F. chiloensis, 24 F. virginiana, and 893 F. × ananassa clonally propagated individuals. SDP individuals were classified as short‐day (SD = 0) or day‐neutral (DN = 1). The runner scores of SDP individuals were recorded on clonally propagated plants in Winters, CA using an ordinal scale, where 1 = runnerless, 2 = weak runnering, 3 = intermediate runnering, 4 = strong runnering, and 5 = extreme runnering. The runner score estimated marginal means (EMMs) of SDP individuals were estimated from r=1.92 observations, where r is the harmonic mean number of observations per individual (the data were unbalanced and some individuals were observed only once). Tabs 2 and 3 present the unique crosses (554) and unique parents (489) of the 932 SDP individuals. Supplemental File S2. The physical positions of 50K and 850K Axiom array SNPs corroborated by genetic mapping. SNPs were physically anchored to the ‘Camarosa’ (FaCA1; Edger et al. (2019); https://phytozome‐next.jgi.doe.gov/info/Fxananassa_v1_0_a1) and ‘UCD Royal Royce’ (FaRR1; https://phytozome‐next.jgi.doe.gov/info/FxananassaRoyalRoyce_v1_0) genomes in silico. Chromosomes were numbered using the nomenclature of Hardigan et al. (2020) and cross‐referenced to the nomenclature of Edger et al. (2019). This database includes the physical positions of SNPs identified by BLAST in the ‘Camarosa’ and ‘Royal Royce’ genomes, DNA sequences of the SNP probes, chromosome assignments and physical positions of SNPs corroborated by genetic mapping, and associated information. Supplemental File S3. A Rosetta stone for cross‐referencing linkage group and chromosome nomenclatures in octoploid strawberry. This database includes several previously published chromosome nomenclatures (Edger et al., 2019; Hardigan et [file TPG2-18-e70086-s001.zip]

Archive with 23 entries (22 files):
- Submitted Supplemental Files & Figures/
- Submitted Supplemental Files & Figures/Supplemental File S6 SDP Haplotypes V2 3-22-2025.csv
- __MACOSX/Submitted Supplemental Files & Figures/._Supplemental File S6 SDP Haplotypes V2 3-22-2025.csv
- Submitted Supplemental Files & Figures/Supplemental File S2 Physical Coordinates 3-26-2025.xlsx
- __MACOSX/Submitted Supplemental Files & Figures/._Supplemental File S2 Physical Coordinates 3-26-2025.xlsx
- Submitted Supplemental Files & Figures/Supplemental Figure S1 Timeseries GWAS.pdf
- __MACOSX/Submitted Supplemental Files & Figures/._Supplemental Figure S1 Timeseries GWAS.pdf
- Submitted Supplemental Files & Figures/Supplemental FIle S8 F2 Haplotypes 3-26-2025.xlsx
- __MACOSX/Submitted Supplemental Files & Figures/._Supplemental FIle S8 F2 Haplotypes 3-26-2025.xlsx
- Submitted Supplemental Files & Figures/Supplemental File S9 Candidate Genes.xlsx
- __MACOSX/Submitted Supplemental Files & Figures/._Supplemental File S9 Candidate Genes.xlsx
- Submitted Supplemental Files & Figures/Supplemental File S4 F2 Families 3-19-2025.xlsx
- __MACOSX/Submitted Supplemental Files & Figures/._Supplemental File S4 F2 Families 3-19-2025.xlsx
- Submitted Supplemental Files & Figures/Supplemental File S1 SDP 3-19-2025.xlsx
- __MACOSX/Submitted Supplemental Files & Figures/._Supplemental File S1 SDP 3-19-2025.xlsx
- Submitted Supplemental Files & Figures/Supplemental Figure S2 RGA1 3-24-2025.pdf
- __MACOSX/Submitted Supplemental Files & Figures/._Supplemental Figure S2 RGA1 3-24-2025.pdf
- Submitted Supplemental Files & Figures/Supplemental File S5 Full-Sib Families 3-19-2025.xlsx
- __MACOSX/Submitted Supplemental Files & Figures/._Supplemental File S5 Full-Sib Families 3-19-2025.xlsx
- Submitted Supplemental Files & Figures/Supplemental File S7 F2 Graphical Genotypes 3-26-2025.xlsx
- __MACOSX/Submitted Supplemental Files & Figures/._Supplemental File S7 F2 Graphical Genotypes 3-26-2025.xlsx
- Submitted Supplemental Files & Figures/Supplemental File S3 Chromosome Nomenclature 3-19-2025.xlsx
- __MACOSX/Submitted Supplemental Files & Figures/._Supplemental File S3 Chromosome Nomenclature 3-19-2025.xlsx
