# Supplementary material for: The PERPETUAL FLOWERING locus: Necessary but insufficient for genomic prediction of runnerless and other asexual reproduction phenotypes in strawberry
Source: Plant Genome. 2025 Aug 19;18(3):e70086. doi: 10.1002/tpg2.70086 (PMC12365471; doi:10.1002/tpg2.70086)
Supplement: Supplementary file 1 — Supplemental File S1. Origin years, species, pedigrees, flowering habit classifications, runner score phenotypic means, and AX‐184947290 SNP genotypes for n=932 octoploid strawberry diversity panel (SDP) individuals. The SDP included 15 F. chiloensis, 24 F. virginiana, and 893 F. × ananassa clonally propagated individuals. SDP individuals were classified as short‐day (SD = 0) or day‐neutral (DN = 1). The runner scores of SDP individuals were recorded on clonally propagated plants in Winters, CA using an ordinal scale, where 1 = runnerless, 2 = weak runnering, 3 = intermediate runnering, 4 = strong runnering, and 5 = extreme runnering. The runner score estimated marginal means (EMMs) of SDP individuals were estimated from r=1.92 observations, where r is the harmonic mean number of observations per individual (the data were unbalanced and some individuals were observed only once). Tabs 2 and 3 present the unique crosses (554) and unique parents (489) of the 932 SDP individuals. Supplemental File S2. The physical positions of 50K and 850K Axiom array SNPs corroborated by genetic mapping. SNPs were physically anchored to the ‘Camarosa’ (FaCA1; Edger et al. (2019); https://phytozome‐next.jgi.doe.gov/info/Fxananassa_v1_0_a1) and ‘UCD Royal Royce’ (FaRR1; https://phytozome‐next.jgi.doe.gov/info/FxananassaRoyalRoyce_v1_0) genomes in silico. Chromosomes were numbered using the nomenclature of Hardigan et al. (2020) and cross‐referenced to the nomenclature of Edger et al. (2019). This database includes the physical positions of SNPs identified by BLAST in the ‘Camarosa’ and ‘Royal Royce’ genomes, DNA sequences of the SNP probes, chromosome assignments and physical positions of SNPs corroborated by genetic mapping, and associated information. Supplemental File S3. A Rosetta stone for cross‐referencing linkage group and chromosome nomenclatures in octoploid strawberry. This database includes several previously published chromosome nomenclatures (Edger et al., 2019; Hardigan et [file TPG2-18-e70086-s001.zip › Submitted Supplemental Files & Figures/Supplemental File S6 SDP Haplotypes V2 3-22-2025.csv]

Entry	UC_ID	Alias	Flowering Habit Numeric	Flowering Habit Alphanumeric	Haplotype String	DN 51-SNP Difference	DN 33-SNP Difference	DN 5-SNP Difference	AX-184179320	AX-184922953	AX-184198750	AX-184198749	AX-184160864	AX-184594202	AX-184385774	AX-184052855	AX-184418353	AX-184698931	AX-184407664	AX-184251313	AX-184932388	AX-184647887	AX-184374615	AX-184363359	AX-184872019	AX-184565130	AX-184613880	AX-184769524	AX-184329745	AX-184418348	AX-184306949	AX-184251307	AX-184449808	AX-184896628	AX-184572775	AX-184318360	AX-184219235	AX-184273108	AX-184947292	AX-184284348	AX-184947290	AX-184240324	AX-184601042	AX-184498369	AX-184747007	AX-184100028	AX-184863960	AX-184549384	AX-184507487
1	16C017P089	16C017P089	1	DN	1-0-0-1-1-0-0-0-0-0-1-1-1-0-0-1-1-0-0-0-0-1-1-0-0-1-0-0-1-1-0-0-1-1-1-1-1-1-0-1-0-1-0-0-0-0-1-0-0-0-1	49	33	5	1	0	0	1	1	0	0	0	0	0	1	1	1	0	0	1	1	0	0	0	0	1	1	0	0	1	0	0	1	1	0	0	1	1	1	1	1	1	0	1	0
2	16C017P192	16C017P192	1	DN	1-0-0-1-1-0-0-0-0-0-1-1-1-0-0-1-1-0-0-0-0-1-1-0-0-1-0-0-1-1-0-0-1-1-1-1-1-1-0-1-0-1-0-0-0-0-1-0-0-0-1	49	33	5	1	0	0	1	1	0	0	0	0	0	1	1	1	0	0	1	1	0	0	0	0	1	1	0	0	1	0	0	1	1	0	0	1	1	1	1	1	1	0	1	0
3	16C035P039	16C035P039	1	DN	1-0-0-1-1-0-0-0-1-1-0-0-0-1-1-0-0-1-1-1-1-0-0-1-1-0-1-1-0-0-1-1-0-0-0-0-1-0-1-1-1-0-1-1-1-1-0-1-1-1-0	8	8	0	1	0	0	1	1	0	0	0	1	1	0	0	0	1	1	0	0	1	1	1	1	0	0	1	1	0	1	1	0	0	1	1	0	0	0	0	1	0	1	1	1
4	16C048P066	16C048P066	1	DN	0-1-1-0-1-1-1-1-1-1-0-0-0-1-1-0-0-1-1-1-0-1-1-0-0-1-0-0-1-1-0-0-1-1-1-1-1-1-0-1-0-1-0-0-0-0-1-0-0-0-1	30	14	5	0	1	1	0	1	1	1	1	1	1	0	0	0	1	1	0	0	1	1	1	0	1	1	0	0	1	0	0	1	1	0	0	1	1	1	1	1	1	0	1	0
5	16C085P020	16C085P020	1	DN	0-1-1-0-0-1-1-1-1-1-0-0-0-1-1-0-0-1-1-1-1-0-0-1-1-0-1-1-0-0-1-1-0-0-1-0-1-1-0-0-0-1-0-0-0-1-0-1-1-1-0	9	0	0	0	1	1	0	0	1	1	1	1	1	0	0	0	1	1	0	0	1	1	1	1	0	0	1	1	0	1	1	0	0	1	1	0	0	1	0	1	1	0	0	0
6	17C130P025	17C130P025	1	DN	0-1-1-0-0-1-1-1-1-1-0-0-0-1-1-0-0-1-1-1-1-0-0-1-1-0-1-1-0-0-1-1-0-0-1-1-1-1-0-0-0-1-0-0-0-0-1-0-0-0-1	16	0	0	0	1	1	0	0	1	1	1	1	1	0	0	0	1	1	0	0	1	1	1	1	0	0	1	1	0	1	1	0	0	1	1	0	0	1	1	1	1	0	0	0
7	17C142P063	17C142P063	1	DN	0-1-1-0-0-1-1-1-1-1-0-0-0-1-1-0-0-1-1-1-1-0-0-1-1-0-1-1-0-0-1-1-0-0-0-0-1-0-1-1-1-0-1-1-1-1-0-1-1-1-0	0	0	0	0	1	1	0	0	1	1	1	1	1	0	0	0	1	1	0	0	1	1	1	1	0	0	1	1	0	1	1	0	0	1	1	0	0	0	0	1	0	1	1	1
8	17C154P023	17C154P023	0	SD	1-0-0-1-1-0-0-0-0-0-1-1-1-0-0-1-1-0-0-0-0-1-1-0-0-1-0-0-1-1-0-0-1-1-1-1-0-1-0-0-0-1-0-0-0-0-1-0-0-0-1	51	33	5	1	0	0	1	1	0	0	0	0	0	1	1	1	0	0	1	1	0	0	0	0	1	1	0	0	1	0	0	1	1	0	0	1	1	1	1	0	1	0	0	0
9	17C227P050	17C227P050	1	DN	1-0-0-1-1-0-0-0-0-0-1-1-1-0-0-1-1-0-0-0-0-1-1-0-0-1-0-0-1-1-0-0-1-1-1-1-1-1-0-1-0-1-0-0-0-0-1-0-0-0-1	49	33	5	1	0	0	1	1	0	0	0	0	0	1	1	1	0	0	1	1	0	0	0	0	1	1	0	0	1	0	0	1	1	0	0	1	1	1	1	1	1	0	1	0
10	17C302P079	17C302P079	1	DN	0-0-1-1-1-1-0-0-1-1-1-1-0-0-0-1-0-1-0-1-0-0-0-1-1-1-1-1-0-0-0-0-1-0-1-0-0-0-0-0-1-1-0-0-0-1-0-1-1-1-0	24	16	3	0	0	1	1	1	1	0	0	1	1	1	1	0	0	0	1	0	1	0	1	0	0	0	1	1	1	1	1	0	0	0	0	1	0	1	0	0	0	0	0	1
11	17C310P031	17C310P031	1	DN	1-0-0-1-1-0-0-0-0-0-1-1-0-0-0-1-1-0-0-0-0-1-1-0-0-1-1-0-1-1-0-0-1-1-1-1-1-1-0-0-0-1-0-0-0-0-1-0-0-0-1	48	31	5	1	0	0	1	1	0	0	0	0	0	1	1	0	0	0	1	1	0	0	0	0	1	1	0	0	1	1	0	1	1	0	0	1	1	1	1	1	1	0	0	0
12	17C315P042	17C315P042	NA	NA	0-1-1-0-0-1-1-1-1-1-0-0-0-1-1-0-0-1-1-1-1-0-0-1-1-0-1-1-0-0-1-1-0-0-0-0-1-0-1-1-1-0-1-1-1-1-0-1-1-1-0	0	0	0	0	1	1	0	0	1	1	1	1	1	0	0	0	1	1	0	0	1	1	1	1	0	0	1	1	0	1	1	0	0	1	1	0	0	0	0	1	0	1	1	1
13	17C321P015	17C321P015	NA	NA	0-1-1-0-0-1-1-1-1-1-0-0-0-1-1-0-0-1-1-1-1-0-0-1-1-0-1-1-0-0-1-1-0-0-1-1-1-1-0-0-0-0-1-0-1-1-0-0-1-1-1	9	0	0	0	1	1	0	0	1	1	1	1	1	0	0	0	1	1	0	0	1	1	1	1	0	0	1	1	0	1	1	0	0	1	1	0	0	1	1	1	1	0	0	0
14	17C334P624	17C334P624	0	SD	1-0-0-1-1-0-0-0-0-0-1-1-1-0-0-1-1-0-0-0-0-1-1-0-0-1-1-0-1-1-0-0-1-1-1-1-1-1-0-0-0-1-0-1-1-0-1-1-0-0-1	46	32	5	1	0	0	1	1	0	0	0	0	0	1	1	1	0	0	1	1	0	0	0	0	1	1	0	0	1	1	0	1	1	0	0	1	1	1	1	1	1	0	0	0
15	18A374P019	18A374P019	0	SD	0-1-1-0-0-1-1-1-1-1-0-0-0-1-1-0-0-1-1-1-1-0-0-1-1-0-1-1-0-0-1-1-0-0-0-0-1-0-1-1-1-0-1-1-1-1-0-1-1-1-0	0	0	0	0	1	1	0	0	1	1	1	1	1	0	0	0	1	1	0	0	1	1	1	1	0	0	1	1	0	1	1	0	0	1	1	0	0	0	0	1	0	1	1	1
16	18A376P072	18A376P072	0	SD	0-1-1-0-0-1-1-1-1-1-0-0-0-1-1-0-0-1-1-1-1-0-0-1-1-0-1-1-0-0-1-1-0-0-0-0-1-1-0-1-0-1-0-0-0-0-1-0-0-0-0	12	0	0	0	1	1	0	0	1	1	1	1	1	0	0	0	1	1	0	0	1	1	1	1	0	0	1	1	0	1	1	0	0	1	1	0	0	0	0	1	1	0	1	0
17	18A433P085	18A433P085	0	SD	1-0-1-1-1-1-1-1-1-1-0-1-0-1-0-0-0-1-0-1-1-0-0-1-1-1-1-1-1-0-1-0-1-0-1-0-1-1-1-1-1-0-1-0-1-1-0-1-1-1-1	15	11	3	1	0	1	1	1	1	1	1	1	1	0	1	0	1	0	0	0	1	0	1	1	0	0	1	1	1	1	1	1	0	1	0	1	0	1	0	1	1	1	1	1
18	18A434P038	18A434P038	0	SD	0-1-1-0-0-1-1-1-1-1-0-0-0-1-1-0-0-1-1-1-1-0-0-1-1-0-1-1-0-0-1-1-0-0-0-0-1-1-0-1-0-1-0-0-0-0-1-0-0-0-1	13	0	0	0	1	1	0	0	1	1	1	1	1	0	0	0	1	1	0	0	1	1	1	1	0	0	1	1	0	1	1	0	0	1	1	0	0	0	0	1	1	0	1	0
19	18A875P771	18A875P771	0	SD	1-0-0-1-1-0-0-0-0-0-1-1-1-0-0-1-1-0-0-0-0-1-1-0-0-1-0-0-1-1-0-0-1-1-1-1-0-1-0-0-0-1-0-1-1-0-1-0-0-0-1	49	33	5	1	0	0	1	1	0	0	0	0	0	1	1	1	0	0	1	1	0	0	0	0	1	1	0	0	1	0	0	1	1	0	0	1	1	1	1	0	1	0	0	0
20	18A875P825	18A875P825	0	SD	1-0-0-1-1-0-0-0-0-0-1-1-1-0-0-1-1-0-0-0-0-1-1-0-0-1-0-0-1-1-0-0-1-1-1-1-1-1-0-0-0-1-0-0-0-0-1-0-0-0-0	49	33	5	1	0	0	1	1	0	0	0	0	0	1	1	1	0	0	1	1	0	0	0	0	1	1	0	0	1	0	0	1	1	0	0	1	1	1	1	1	1	0	0	0
21	18A879P013	18A879P013	0	SD	0-1-1-0-0-1-1-1-1-1-0-0-0-1-1-0-0-1-1-1-1-0-0-1-1-0-1-1-0-0-1-1-0-0-0-0-1-0-1-1-1-0-1-1-1-1-0-1-1-1-0	0	0	0	0	1	1	0	0	1	1	1	1	1	0	0	0	1	1	0	0	1	1	1	1	0	0	1	1	0	1	1	0	0	1	1	0	0	0	0	1	0	1	1	1
22	18A892P032	18A892P032	0	SD	1-1-1-1-1-1-1-0-1-1-1-1-0-0-1-1-1-1-0-1-1-0-0-1-1-1-1-1-1-0-1-0-1-0-1-0-1-0-1-0-0-0-1-0-1-1-1-0-1-1-0	20	14	3	1	1	1	1	1	1	1	0	1	1	1	1	0	0	1	1	1	1	0	1	1	0	0	1	1	1	1	1	1	0	1	0	1	0	1	0	1	0	1	0	0
23	18A909P025	18A909P025	0	SD	1-0-0-1-1-1-0-0-1-1-1-0-0-0-1-1-0-1-0-1-1-0-0-1-1-1-1-1-1-0-0-0-1-1-1-0-0-1-0-0-0-0-1-0-1-1-1-0-0-1-1	28	16	4	1	0	0	1	1	1	0	0	1	1	1	0	0	0	1	1	0	1	0	1	1	0	0	1	1	1	1	1	1	0	0	0	1	1	1	0	0	1	0	0	0
24	18A909P040	18A909P040	0	SD	0-1-1-0-0-1-1-1-1-1-0-0-0-1-1-0-0-1-1-1-1-0-0-1-1-0-1-1-0-0-1-1-0-0-0-0-1-0-1-1-1-0-1-1-1-1-0-1-0-0-1	3	0	0	0	1	1	0	0	1	1	1	1	1	0	0	0	1	1	0	0	1	1	1	1	0	0	1	1	0	1	1	0	0	1	1	0	0	0	0	1	0	1	1	1
25	18A910P740	18A910P740	NA	NA	1-0-0-1-1-0-0-0-0-0-1-1-1-0-0-1-1-0-0-0-0-1-1-0-0-1-0-0-1-1-0-0-1-1-1-1-1-1-0-1-0-1-0-1-1-0-1-0-0-0-1	47	33	5	1	0	0	1	1	0	0	0	0	0	1	1	1	0	0	1	1	0	0	0	0	1	1	0	0	1	0	0	1	1	0	0	1	1	1	1	1	1	0	1	0
26	18A910P777	18A910P777	0	SD	1-1-1-1-1-1-0-1-1-0-1-0-0-0-1-1-1-1-0-1-0-1-1-0-0-1-0-0-1-1-0-0-1-1-1-1-0-0-1-0-0-0-1-0-1-1-0-1-1-1-0	30	23	5	1	1	1	1	1	1	0	1	1	0	1	0	0	0	1	1	1	1	0	1	0	1	1	0	0	1	0	0	1	1	0	0	1	1	1	1	0	0	1	0	0
27	18A913P723	18A913P723	0	SD	1-1-1-1-1-1-1-0-1-0-1-1-0-0-1-1-0-1-0-1-1-0-0-0-1-1-0-1-1-0-0-0-1-0-1-0-0-1-0-0-0-0-0-0-1-1-1-0-1-1-1	28	17	4	1	1	1	1	1	1	1	0	1	0	1	1	0	0	1	1	0	1	0	1	1	0	0	0	1	1	0	1	1	0	0	0	1	0	1	0	0	1	0	0	0
28	18A917P808	18A917P808	NA	NA	1-0-0-1-1-0-0-0-0-0-1-1-1-0-0-1-1-0-0-0-0-1-1-0-0-1-0-0-1-1-0-0-1-1-1-1-1-1-0-1-0-1-0-1-1-0-1-0-0-0-1	47	33	5	1	0	0	1	1	0	0	0	0	0	1	1	1	0	0	1	1	0	0	0	0	1	1	0	0	1	0	0	1	1	0	0	1	1	1	1	1	1	0	1	0
29	18B020P019	18B020P019	0	SD	1-0-0-1-1-0-0-0-0-0-1-1-1-0-0-1-1-0-0-0-0-1-1-0-0-1-0-0-1-1-0-0-1-1-1-1-0-1-0-0-0-1-0-0-0-0-1-0-0-0-1	51	33	5	1	0	0	1	1	0	0	0	0	0	1	1	1	0	0	1	1	0	0	0	0	1	1	0	0	1	0	0	1	1	0	0	1	1	1	1	0	1	0	0	0
30	18B097P004	18B097P004	1	DN	0-1-1-0-0-1-1-1-1-1-0-0-0-1-1-0-0-1-1-1-1-0-0-1-1-0-1-1-0-0-1-1-0-0-0-0-1-0-1-1-1-0-1-1-1-0-1-0-0-0-1	6	0	0	0	1	1	0	0	1	1	1	1	1	0	0	0	1	1	0	0	1	1	1	1	0	0	1	1	0	1	1	0	0	1	1	0	0	0	0	1	0	1	1	1
31	18B126P080	18B126P080	1	DN	1-0-0-1-1-0-0-0-0-0-1-1-1-0-0-1-1-0-0-0-0-1-1-0-0-1-0-0-1-1-0-0-1-1-1-1-1-1-0-0-0-1-0-0-0-0-1-0-0-0-1	50	33	5	1	0	0	1	1	0	0	0	0	0	1	1	1	0	0	1	1	0	0	0	0	1	1	0	0	1	0	0	1	1	0	0	1	1	1	1	1	1	0	0	0
32	18C492P707	18C492P707	1	DN	0-1-1-0-0-1-1-1-1-1-0-0-0-1-1-0-0-1-1-1-1-0-0-1-1-0-1-1-0-0-1-1-0-0-0-0-1-0-1-1-1-0-1-1-1-1-0-1-1-1-0	0	0	0	0	1	1	0	0	1	1	1	1	1	0	0	0	1	1	0	0	1	1	1	1	0	0	1	1	0	1	1	0	0	1	1	0	0	0	0	1	0	1	1	1
33	18C492P716	18C492P716	1	DN	0-1-1-0-0-1-1-1-1-1-0-0-0-1-1-0-0-1-1-1-1-0-0-1-1-0-1-1-0-0-1-1-0-0-0-0-1-0-1-1-1-0-1-1-1-1-0-1-1-1-0	0	0	0	0	1	1	0	0	1	1	1	1	1	0	0	0	1	1	0	0	1	1	1	1	0	0	1	1	0	1	1	0	0	1	1	0	0	0	0	1	0	1	1	1
34	18C862P841	18C862P841	0	SD	1-0-0-1-1-0-0-0-0-0-1-1-1-0-0-1-1-0-0-0-0-1-1-0-0-1-0-0-1-1-0-0-1-1-0-1-1-1-0-0-0-1-0-0-0-0-1-0-0-0-1	49	33	5	1	0	0	1	1	0	0	0	0	0	1	1	1	0	0	1	1	0	0	0	0	1	1	0	0	1	0	0	1	1	0	0	1	1	0	1	1	1	0	0	0
35	18C872P766	18C872P766	0	SD	1-0-0-1-1-0-0-0-0-0-1-1-1-0-0-1-1-0-0-0-0-1-1-0-0-1-0-0-1-1-0-0-1-1-1-1-1-1-0-0-0-1-0-0-0-0-1-0-0-0-1	50	33	5	1	0	0	1	1	0	0	0	0	0	1	1	1	0	0	1	1	0	0	0	0	1	1	0	0	1	0	0	1	1	0	0	1	1	1	1	1	1	0	0	0
36	18C872P794	18C872P794	0	SD	0-1-1-1-1-1-1-1-1-1-0-1-0-0-1-1-0-1-0-1-0-0-0-0-1-1-1-1-0-0-0-1-1-0-0-0-1-1-1-1-0-0-0-0-1-0-1-0-0-0-0	20	11	2	0	1	1	1	1	1	1	1	1	1	0	1	0	0	1	1	0	1	0	1	0	0	0	0	1	1	1	1	0	0	0	1	1	0	0	0	1	1	1	1	0
37	18C872P853	18C872P853	0	SD	0-1-1-0-0-1-1-1-1-1-0-0-0-1-1-0-0-1-1-1-1-0-0-1-1-0-1-1-0-0-1-1-0-0-0-0-1-0-0-0-1-1-0-0-0-1-0-1-1-1-0	6	0	0	0	1	1	0	0	1	1	1	1	1	0	0	0	1	1	0	0	1	1	1	1	0	0	1	1	0	1	1	0	0	1	1	0	0	0	0	1	0	0	0	1
38	18C872P860	18C872P860	0	SD	0-1-1-1-1-1-1-1-1-1-0-1-0-0-1-1-0-1-0-1-0-0-0-0-1-1-1-1-1-0-0-0-1-0-0-0-1-1-1-1-0-0-0-0-1-0-1-0-0-0-0	22	13	4	0	1	1	1	1	1	1	1	1	1	0	1	0	0	1	1	0	1	0	1	0	0	0	0	1	1	1	1	1	0	0	0	1	0	0	0	1	1	1	1	0
39	18C889P763	18C889P763	0	SD	0-1-1-1-1-1-1-1-1-1-1-1-0-0-1-1-0-1-0-1-0-0-0-0-1-1-1-1-1-0-0-0-1-0-1-0-1-1-0-0-0-0-0-0-1-0-1-0-0-0-0	26	14	4	0	1	1	1	1	1	1	1	1	1	1	1	0	0	1	1	0	1	0	1	0	0	0	0	1	1	1	1	1	0	0	0	1	0	1	0	1	1	0	0	0
40	18C889P804	18C889P804	0	SD	0-0-1-1-1-1-0-0-1-1-1-1-0-0-0-1-0-1-0-1-0-0-0-1-1-1-1-1-0-0-0-0-1-0-1-0-0-0-0-0-1-1-0-0-0-1-0-1-1-1-0	24	16	3	0	0	1	1	1	1	0	0	1	1	1	1	0	0	0	1	0	1	0	1	0	0	0	1	1	1	1	1	0	0	0	0	1	0	1	0	0	0	0	0	1
41	19B053P002	19B053P002	1	DN	1-0-0-1-1-0-0-0-0-0-1-1-1-0-0-1-1-0-0-0-0-1-1-0-0-1-0-0-1-0-0-0-1-0-1-1-0-0-0-0-1-1-0-0-0-0-1-0-0-0-1	47	32	4	1	0	0	1	1	0	0	0	0	0	1	1	1	0	0	1	1	0	0	0	0	1	1	0	0	1	0	0	1	0	0	0	1	0	1	1	0	0	0	0	1
42	19C140P037	19C140P037	0	SD	1-0-0-1-1-0-0-0-0-0-1-1-1-0-0-1-1-0-0-0-0-1-1-0-0-1-0-0-1-0-0-0-1-0-1-1-1-1-0-0-0-1-0-0-0-0-1-0-0-0-1	48	32	4	1	0	0	1	1	0	0	0	0	0	1	1	1	0	0	1	1	0	0	0	0	1	1	0	0	1	0	0	1	0	0	0	1	0	1	1	1	1	0	0	0
43	19C163P047	19C163P047	1	DN	1-0-0-1-1-0-0-0-0-0-1-1-1-0-0-1-1-0-0-0-0-1-1-0-0-1-0-0-1-1-0-0-1-1-1-1-1-1-0-1-0-1-0-0-0-0-1-0-0-0-1	49	33	5	1	0	0	1	1	0	0	0	0	0	1	1	1	0	0	1	1	0	0	0	0	1	1	0	0	1	0	0	1	1	0	0	1	1	1	1	1	1	0	1	0
44	19C164P045	19C164P045	0	SD	1-0-0-1-1-0-0-0-0-0-1-1-1-0-0-1-1-0-0-0-0-1-1-0-0-1-0-0-1-1-0-0-1-1-1-1-1-1-0-0-0-1-0-0-0-0-1-0-0-0-1	50	33	5	1	0	0	1	1	0	0	0	0	0	1	1	1	0	0	1	1	0	0	0	0	1	1	0	0	1	0	0	1	1	0	0	1	1	1	1	1	1	0	0	0
45	19C186P012	19C186P012	1	DN	1-0-0-1-1-0-0-0-0-0-1-1-1-0-0-1-1-0-0-0-0-1-1-0-0-1-0-0-1-1-0-0-1-1-1-1-1-1-0-0-0-1-0-0-0-0-1-0-0-0-1	50	33	5	1	0	0	1	1	0	0	0	0	0	1	1	1	0	0	1	1	0	0	0	0	1	1	0	0	1	0	0	1	1	0	0	1	1	1	1	1	1	0	0	0
46	19C190P016	19C190P016	1	DN	0-1-1-0-0-1-1-1-1-1-0-0-0-1-1-0-0-1-1-1-1-0-0-1-1-0-1-1-0-0-1-1-0-0-0-0-1-0-1-1-1-0-1-1-1-1-0-1-1-1-0	0	0	0	0	1	1	0	0	1	1	1	1	1	0	0	0	1	1	0	0	1	1	1	1	0	0	1	1	0	1	1	0	0	1	1	0	0	0	0	1	0	1	1	1
47	19C198P037	19C198P037	0	SD	1-0-0-1-1-0-0-0-0-0-1-1-1-0-0-1-1-0-0-0-0-1-1-0-0-1-0-0-1-0-0-0-1-0-1-0-0-0-0-0-1-1-0-0-0-0-1-0-0-0-1	46	32	4	1	0	0	1	1	0	0	0	0	0	1	1	1	0	0	1	1	0	0	0	0	1	1	0	0	1	0	0	1	0	0	0	1	0	1	0	0	0	0	0	1
48	19C199P016	19C199P016	1	DN	1-0-0-1-1-0-0-0-0-0-1-1-1-0-0-1-1-0-0-0-0-1-1-0-0-1-0-0-1-1-0-0-1-1-1-1-1-1-0-1-0-1-0-0-0-0-1-0-0-0-1	49	33	5	1	0	0	1	1	0	0	0	0	0	1	1	1	0	0	1	1	0	0	0	0	1	1	0	0	1	0	0	1	1	0	0	1	1	1	1	1	1	0	1	0
49	19C204P003	19C204P003	1	DN	1-0-0-1-1-0-0-0-0-0-1-1-1-0-0-1-1-0-0-0-0-1-1-0-0-1-0-0-1-1-0-0-1-1-1-1-1-1-0-0-0-1-0-0-0-0-1-0-0-0-1	50	33	5	1	0	0	1	1	0	0	0	0	0	1	1	1	0	0	1	1	0	0	0	0	1	1	0	0	1	0	0	1	1	0	0	1	1	1	1	1	1	0	0	0
50	19C213P014	19C213P014	0	SD	1-0-0-1-1-0-0-0-0-0-1-1-1-0-0-1-1-0-0-0-0-1-1-0-0-1-1-0-1-1-0-0-1-1-1-1-1-1-0-0-0-1-0-1-1-0-1-0-0-0-1	47	32	5	1	0	0	1	1	0	0	0	0	0	1	1	1	0	0	1	1	0	0	0	0	1	1	0	0	1	1	0	1	1	0	0	1	1	1	1	1	1	0	0	0
51	20B229P004	20B229P004	0	SD	1-0-0-1-1-0-0-0-0-0-1-1-1-0-0-1-1-0-0-0-0-1-1-0-0-1-0-0-1-1-0-0-1-1-1-0-1-1-0-0-0-1-0-0-0-0-1-0-0-0-1	49	33	5	1	0	0	1	1	0	0	0	0	0	1	1	1	0	0	1	1	0	0	0	0	1	1	0	0	1	0	0	1	1	0	0	1	1	1	0	1	1	0	0	0
52	20B231P031	20B231P031	1	DN	1-0-0-1-1-0-0-0-0-0-1-1-1-0-0-1-1-0-0-0-0-1-1-0-0-1-0-0-1-1-0-0-1-1-1-1-1-1-0-0-0-1-0-0-0-0-1-0-0-0-1	50	33	5	1	0	0	1	1	0	0	0	0	0	1	1	1	0	0	1	1	0	0	0	0	1	1	0	0	1	0	0	1	1	0	0	1	1	1	1	1	1	0	0	0
53	20B239P005	20B239P005	0	SD	0-1-1-0-1-1-1-1-1-1-0-0-0-1-1-0-0-1-1-1-1-0-0-1-1-0-1-1-0-0-1-1-0-0-0-0-1-0-1-1-1-0-1-1-1-1-0-1-1-1-0	1	1	0	0	1	1	0	1	1	1	1	1	1	0	0	0	1	1	0	0	1	1	1	1	0	0	1	1	0	1	1	0	0	1	1	0	0	0	0	1	0	1	1	1
54	20B239P024	20B239P024	0	SD	0-1-1-0-0-1-1-1-1-1-0-0-0-1-1-0-0-0-0-0-0-1-1-0-0-1-0-0-1-1-0-0-1-1-1-0-0-1-0-0-0-1-0-0-0-0-1-0-0-0-1	33	16	5	0	1	1	0	0	1	1	1	1	1	0	0	0	1	1	0	0	0	0	0	0	1	1	0	0	1	0	0	1	1	0	0	1	1	1	0	0	1	0	0	0
55	20B239P028	20B239P028	0	SD	0-1-1-0-1-1-1-0-1-1-1-0-0-0-0-1-1-1-0-1-1-0-0-0-0-1-1-1-0-0-1-0-1-0-1-0-1-0-0-0-1-1-1-0-1-1-0-1-1-0-0	19	13	2	0	1	1	0	1	1	1	0	1	1	1	0	0	0	0	1	1	1	0	1	1	0	0	0	0	1	1	1	0	0	1	0	1	0	1	0	1	0	0	0	1
56	20B239P032	20B239P032	0	SD	0-1-1-0-1-1-1-1-1-1-0-0-0-1-1-0-0-1-1-1-1-0-0-1-1-0-1-1-0-0-1-1-0-0-0-0-1-0-1-1-1-0-1-1-1-1-0-1-1-1-0	1	1	0	0	1	1	0	1	1	1	1	1	1	0	0	0	1	1	0	0	1	1	1	1	0	0	1	1	0	1	1	0	0	1	1	0	0	0	0	1	0	1	1	1
57	20B239P052	20B239P052	0	SD	0-1-1-0-1-1-1-0-1-1-1-0-0-0-0-1-1-1-0-1-1-0-0-0-0-1-1-1-0-0-1-0-1-0-1-0-1-0-0-0-1-1-1-0-1-1-0-1-1-0-0	19	13	2	0	1	1	0	1	1	1	0	1	1	1	0	0	0	0	1	1	1	0	1	1	0	0	0	0	1	1	1	0	0	1	0	1	0	1	0	1	0	0	0	1
58	20B250P010	20B250P010	1	DN	0-1-1-0-0-1-1-1-1-1-0-0-0-1-1-0-0-1-1-1-1-0-0-1-1-0-1-1-0-0-1-1-0-0-0-0-1-0-1-1-1-0-1-1-1-1-0-1-1-1-0	0	0	0	0	1	1	0	0	1	1	1	1	1	0	0	0	1	1	0	0	1	1	1	1	0	0	1	1	0	1	1	0	0	1	1	0	0	0	0	1	0	1	1	1
59	20B251P010	20B251P010	1	DN	0-1-1-0-0-1-1-1-1-1-0-0-0-1-1-0-0-1-1-1-1-0-0-1-1-0-1-1-0-0-1-1-0-0-0-0-1-0-1-1-1-0-1-1-1-1-0-1-1-1-0	0	0	0	0	1	1	0	0	1	1	1	1	1	0	0	0	1	1	0	0	1	1	1	1	0	0	1	1	0	1	1	0	0	1	1	0	0	0	0	1	0	1	1	1
60	20B251P029	20B251P029	1	DN	1-0-0-1-1-0-0-0-0-0-1-1-1-0-0-1-1-0-0-0-0-1-1-0-0-1-0-0-1-1-0-0-1-1-1-1-0-1-0-0-0-1-0-1-1-0-1-0-0-0-1	49	33	5	1	0	0	1	1	0	0	0	0	0	1	1	1	0	0	1	1	0	0	0	0	1	1	0	0	1	0	0	1	1	0	0	1	1	1	1	0	1	0	0	0
61	20B251P041	20B251P041	0	SD	1-0-0-1-1-0-0-0-0-0-1-1-1-0-0-1-1-0-0-0-0-1-1-0-0-1-0-0-1-0-0-0-1-0-1-1-0-0-0-0-1-1-0-0-0-0-1-0-0-0-1	47	32	4	1	0	0	1	1	0	0	0	0	0	1	1	1	0	0	1	1	0	0	0	0	1	1	0	0	1	0	0	1	0	0	0	1	0	1	1	0	0	0	0	1
62	20B251P105	20B251P105	0	SD	1-0-0-1-1-0-0-0-0-0-1-1-1-0-0-1-1-0-0-0-0-1-1-0-0-1-0-0-1-1-0-0-1-1-1-1-1-1-0-0-0-1-0-0-0-0-1-0-0-0-1	50	33	5	1	0	0	1	1	0	0	0	0	0	1	1	1	0	0	1	1	0	0	0	0	1	1	0	0	1	0	0	1	1	0	0	1	1	1	1	1	1	0	0	0
63	20B258P030	20B258P030	1	DN	1-0-0-1-1-0-0-0-0-0-1-1-1-0-0-1-1-0-0-0-0-1-1-0-0-1-0-0-1-1-0-0-1-1-1-1-0-1-0-0-0-1-0-0-0-0-1-0-0-0-1	51	33	5	1	0	0	1	1	0	0	0	0	0	1	1	1	0	0	1	1	0	0	0	0	1	1	0	0	1	0	0	1	1	0	0	1	1	1	1	0	1	0	0	0
64	20B258P044	20B258P044	0	SD	1-0-0-1-1-0-0-0-0-0-1-1-1-0-0-1-1-0-0-0-0-1-1-0-0-1-0-0-1-0-0-0-1-0-1-0-0-0-0-0-1-1-0-0-0-0-1-0-0-0-1	46	32	4	1	0	0	1	1	0	0	0	0	0	1	1	1	0	0	1	1	0	0	0	0	1	1	0	0	1	0	0	1	0	0	0	1	0	1	0	0	0	0	0	1
65	20B263P047	20B263P047	0	SD	0-1-1-0-0-1-1-1-1-1-0-0-0-1-1-0-0-1-1-1-1-0-0-1-1-0-1-1-0-0-1-1-0-0-1-1-0-1-0-0-0-1-0-0-0-0-1-0-0-0-1	17	0	0	0	1	1	0	0	1	1	1	1	1	0	0	0	1	1	0	0	1	1	1	1	0	0	1	1	0	1	1	0	0	1	1	0	0	1	1	0	1	0	0	0
66	20B288P058	20B288P058	1	DN	1-0-0-1-1-0-0-0-0-0-1-1-1-0-0-1-1-0-0-0-0-1-1-0-0-1-0-0-1-1-0-0-1-1-1-1-1-1-0-1-0-1-0-0-0-0-1-0-0-0-1	49	33	5	1	0	0	1	1	0	0	0	0	0	1	1	1	0	0	1	1	0	0	0	0	1	1	0	0	1	0	0	1	1	0	0	1	1	1	1	1	1	0	1	0
67	20B302P012	20B302P012	1	DN	0-1-0-0-0-1-1-1-1-1-0-0-0-1-1-0-0-1-1-1-1-0-0-1-1-0-1-1-0-0-1-1-0-0-0-0-1-0-1-1-1-0-1-1-1-1-0-1-1-1-0	1	1	0	0	1	0	0	0	1	1	1	1	1	0	0	0	1	1	0	0	1	1	1	1	0	0	1	1	0	1	1	0	0	1	1	0	0	0	0	1	0	1	1	1
68	20B302P016	20B302P016	1	DN	1-0-0-1-1-0-0-0-0-0-1-1-1-0-0-1-1-0-0-0-0-1-1-0-0-1-0-1-1-0-1-0-1-0-0-0-1-0-1-0-0-0-1-0-1-1-0-1-1-1-1	34	30	3	1	0	0	1	1	0	0	0	0	0	1	1	1	0	0	1	1	0	0	0	0	1	1	0	0	1	0	1	1	0	1	0	1	0	0	0	1	0	1	0	0
69	20B302P025	20B302P025	1	DN	0-1-1-0-0-1-1-1-1-1-0-0-0-1-1-0-0-1-1-1-1-0-0-1-1-0-1-1-0-0-1-1-0-0-0-0-1-0-1-1-1-0-1-1-1-1-0-1-1-1-0	0	0	0	0	1	1	0	0	1	1	1	1	1	0	0	0	1	1	0	0	1	1	1	1	0	0	1	1	0	1	1	0	0	1	1	0	0	0	0	1	0	1	1	1
70	20B304P033	20B304P033	0	SD	1-0-0-1-1-0-0-0-0-0-1-1-1-0-0-1-1-0-0-0-0-1-1-0-0-1-0-1-1-0-1-0-1-0-0-0-0-0-1-0-0-0-1-0-1-1-0-1-1-1-0	34	30	3	1	0	0	1	1	0	0	0	0	0	1	1	1	0	0	1	1	0	0	0	0	1	1	0	0	1	0	1	1	0	1	0	1	0	0	0	0	0	1	0	0
71	20B316P013	20B316P013	1	DN	0-1-1-0-0-1-1-1-1-1-0-0-0-1-1-0-0-1-1-1-1-0-0-1-1-0-1-1-0-0-1-1-0-0-0-0-1-0-1-1-1-0-1-1-1-1-0-1-1-1-0	0	0	0	0	1	1	0	0	1	1	1	1	1	0	0	0	1	1	0	0	1	1	1	1	0	0	1	1	0	1	1	0	0	1	1	0	0	0	0	1	0	1	1	1
72	20B316P020	20B316P020	1	DN	0-1-1-0-0-1-1-1-1-1-0-0-0-1-1-0-0-1-1-1-1-0-0-1-1-0-1-1-0-0-1-1-0-0-0-0-1-0-1-1-1-0-1-0-1-1-0-1-1-1-0	1	0	0	0	1	1	0	0	1	1	1	1	1	0	0	0	1	1	0	0	1	1	1	1	0	0	1	1	0	1	1	0	0	1	1	0	0	0	0	1	0	1	1	1
73	20B330P070	20B330P070	1	DN	1-0-0-1-1-0-0-0-0-0-1-1-1-0-0-1-1-0-0-0-0-1-1-0-0-1-0-0-1-1-0-0-1-1-1-1-1-1-0-1-0-1-0-0-0-0-1-0-0-0-1	49	33	5	1	0	0	1	1	0	0	0	0	0	1	1	1	0	0	1	1	0	0	0	0	1	1	0	0	1	0	0	1	1	0	0	1	1	1	1	1	1	0	1	0
74	20B341P034	20B341P034	0	SD	1-0-0-1-1-0-0-0-0-0-1-1-1-0-0-1-1-0-0-0-0-1-1-0-0-1-0-0-1-0-0-0-1-0-1-1-0-0-0-0-1-1-0-0-0-0-1-0-0-0-1	47	32	4	1	0	0	1	1	0	0	0	0	0	1	1	1	0	0	1	1	0	0	0	0	1	1	0	0	1	0	0	1	0	0	0	1	0	1	1	0	0	0	0	1
75	20B345P016	20B345P016	1	DN	1-0-0-1-1-0-0-0-0-0-1-1-1-0-0-1-1-0-0-0-0-1-1-0-0-1-0-0-1-1-0-0-1-1-1-1-1-1-0-1-0-1-0-0-0-0-1-0-0-0-1	49	33	5	1	0	0	1	1	0	0	0	0	0	1	1	1	0	0	1	1	0	0	0	0	1	1	0	0	1	0	0	1	1	0	0	1	1	1	1	1	1	0	1	0
76	20B345P022	20B345P022	1	DN	0-1-1-0-0-1-1-1-1-1-0-0-0-1-1-0-0-1-1-1-1-0-0-1-1-0-1-1-0-0-1-1-0-0-0-0-1-0-1-1-1-0-1-0-0-0-1-0-0-0-1	8	0	0	0	1	1	0	0	1	1	1	1	1	0	0	0	1	1	0	0	1	1	1	1	0	0	1	1	0	1	1	0	0	1	1	0	0	0	0	1	0	1	1	1
77	20B345P023	20B345P023	1	DN	0-1-1-0-0-1-1-1-1-1-0-0-0-1-1-0-0-1-1-1-1-0-0-1-1-0-1-1-0-0-1-1-0-0-0-0-1-0-1-1-1-0-1-0-0-0-1-0-0-0-1	8	0	0	0	1	1	0	0	1	1	1	1	1	0	0	0	1	1	0	0	1	1	1	1	0	0	1	1	0	1	1	0	0	1	1	0	0	0	0	1	0	1	1	1
78	20B357P073	20B357P073	0	SD	1-0-0-1-1-1-0-0-0-0-1-1-0-0-0-1-1-0-0-0-0-1-1-0-0-1-0-0-1-0-0-0-1-0-1-0-0-0-0-1-1-1-0-0-0-0-1-0-0-0-1	43	30	4	1	0	0	1	1	1	0	0	0	0	1	1	0	0	0	1	1	0	0	0	0	1	1	0	0	1	0	0	1	0	0	0	1	0	1	0	0	0	0	1	1
79	20B358P011	20B358P011	1	DN	0-1-1-0-0-1-1-1-1-1-0-0-0-1-1-0-0-1-1-1-1-0-0-1-1-0-1-1-0-0-1-1-0-0-0-0-1-1-0-0-0-1-1-0-1-1-0-1-1-1-1	7	0	0	0	1	1	0	0	1	1	1	1	1	0	0	0	1	1	0	0	1	1	1	1	0	0	1	1	0	1	1	0	0	1	1	0	0	0	0	1	1	0	0	0
80	20C404P002	20C404P002	0	SD	1-0-0-1-1-0-0-0-0-0-1-1-1-0-0-1-1-0-0-0-0-1-1-0-0-1-0-0-1-1-0-0-1-1-1-1-0-1-0-0-0-1-0-0-0-0-1-0-0-0-1	51	33	5	1	0	0	1	1	0	0	0	0	0	1	1	1	0	0	1	1	0	0	0	0	1	1	0	0	1	0	0	1	1	0	0	1	1	1	1	0	1	0	0	0
81	20C407P006	20C407P006	1	DN	0-1-1-0-0-1-1-1-1-1-0-0-0-1-1-0-0-1-1-1-1-0-0-1-1-0-1-1-0-0-1-1-0-0-0-0-1-0-1-1-1-0-1-0-0-0-1-0-0-0-1	8	0	0	0	1	1	0	0	1	1	1	1	1	0	0	0	1	1	0	0	1	1	1	1	0	0	1	1	0	1	1	0	0	1	1	0	0	0	0	1	0	1	1	1
82	20C417P002	20C417P002	1	DN	0-0-0-1-1-0-0-0-0-0-1-1-1-0-0-1-1-0-0-0-0-1-1-0-0-1-0-0-1-1-0-0-1-1-0-0-1-0-1-1-1-0-1-1-1-1-0-1-1-1-0	33	32	5	0	0	0	1	1	0	0	0	0	0	1	1	1	0	0	1	1	0	0	0	0	1	1	0	0	1	0	0	1	1	0	0	1	1	0	0	1	0	1	1	1
83	20C417P003	20C417P003	1	DN	1-0-0-1-1-0-0-0-0-0-1-1-1-0-0-1-1-0-0-0-0-1-1-0-0-1-0-0-1-1-0-0-1-1-1-1-1-1-0-0-0-1-0-1-1-0-1-0-0-0-1	48	33	5	1	0	0	1	1	0	0	0	0	0	1	1	1	0	0	1	1	0	0	0	0	1	1	0	0	1	0	0	1	1	0	0	1	1	1	1	1	1	0	0	0
84	20C420P006	20C420P006	1	DN	1-1-1-0-0-1-1-1-1-1-0-0-0-1-1-0-0-1-1-1-1-0-0-1-1-0-1-1-0-0-1-1-0-0-0-0-1-0-1-1-1-0-1-1-1-1-0-1-1-1-0	1	1	0	1	1	1	0	0	1	1	1	1	1	0	0	0	1	1	0	0	1	1	1	1	0	0	1	1	0	1	1	0	0	1	1	0	0	0	0	1	0	1	1	1
85	20C420P030	20C420P030	1	DN	0-1-1-0-0-1-1-1-1-1-0-0-0-1-1-0-0-1-1-1-1-0-0-1-1-0-1-1-0-0-1-1-0-0-0-0-1-0-1-1-1-0-1-1-1-1-0-1-1-1-0	0	0	0	0	1	1	0	0	1	1	1	1	1	0	0	0	1	1	0	0	1	1	1	1	0	0	1	1	0	1	1	0	0	1	1	0	0	0	0	1	0	1	1	1
86	20C420P037	20C420P037	1	DN	0-1-1-0-0-1-1-1-0-1-0-0-0-1-1-0-0-1-1-1-1-0-0-1-1-0-1-1-0-0-1-1-0-0-0-0-1-0-1-1-1-0-1-1-1-1-0-1-1-1-0	1	1	0	0	1	1	0	0	1	1	1	0	1	0	0	0	1	1	0	0	1	1	1	1	0	0	1	1	0	1	1	0	0	1	1	0	0	0	0	1	0	1	1	1
87	20C420P052	20C420P052	1	DN	1-0-0-1-1-0-0-0-0-0-1-1-1-0-0-1-1-0-0-0-0-1-1-0-0-1-0-0-1-1-0-0-1-1-1-1-1-1-0-0-0-1-0-0-0-0-1-0-0-0-1	50	33	5	1	0	0	1	1	0	0	0	0	0	1	1	1	0	0	1	1	0	0	0	0	1	1	0	0	1	0	0	1	1	0	0	1	1	1	1	1	1	0	0	0
88	20C420P080	20C420P080	1	DN	1-0-0-1-1-0-0-0-0-0-1-1-1-0-0-1-1-0-0-0-0-1-1-0-0-1-0-0-1-1-0-0-1-1-1-1-0-1-0-0-0-1-0-1-1-0-1-0-0-0-1	49	33	5	1	0	0	1	1	0	0	0	0	0	1	1	1	0	0	1	1	0	0	0	0	1	1	0	0	1	0	0	1	1	0	0	1	1	1	1	0	1	0	0	0
89	20C424P024	20C424P024	1	DN	1-0-0-1-1-0-0-0-0-0-1-1-1-0-0-1-1-0-0-0-0-1-1-0-0-1-0-0-1-1-0-0-1-1-1-1-1-1-0-1-0-1-0-1-1-0-1-0-0-0-1	47	33	5	1	0	0	1	1	0	0	0	0	0	1	1	1	0	0	1	1	0	0	0	0	1	1	0	0	1	0	0	1	1	0	0	1	1	1	1	1	1	0	1	0
90	20C426P031	20C426P031	0	SD	1-0-0-1-1-0-0-0-0-0-1-1-1-0-0-1-1-0-0-0-0-1-1-0-0-1-0-0-1-1-0-0-1-1-1-1-1-1-0-0-0-1-0-1-1-0-1-0-0-0-1	48	33	5	1	0	0	1	1	0	0	0	0	0	1	1	1	0	0	1	1	0	0	0	0	1	1	0	0	1	0	0	1	1	0	0	1	1	1	1	1	1	0	0	0
91	20C441P010	20C441P010	0	SD	1-0-0-1-1-0-0-0-0-0-1-1-1-0-0-1-1-0-0-0-0-1-1-0-0-1-0-0-1-1-0-0-1-1-1-1-1-1-0-0-0-1-0-0-0-0-1-0-0-0-1	50	33	5	1	0	0	1	1	0	0	0	0	0	1	1	1	0	0	1	1	0	0	0	0	1	1	0	0	1	0	0	1	1	0	0	1	1	1	1	1	1	0	0	0
92	20C442P003	20C442P003	0	SD	1-0-0-1-1-0-0-0-0-0-1-1-1-0-0-1-1-0-0-0-0-1-1-0-0-1-0-0-1-0-0-0-1-0-1-0-0-0-0-0-1-1-0-0-0-0-1-0-0-0-1	46	32	4	1	0	0	1	1	0	0	0	0	0	1	1	1	0	0	1	1	0	0	0	0	1	1	0	0	1	0	0	1	0	0	0	1	0	1	0	0	0	0	0	1
93	20C450P002	20C450P002	1	DN	0-1-1-0-0-1-1-1-1-1-0-0-0-1-1-0-0-1-1-1-0-1-1-0-0-1-0-0-1-1-0-0-1-1-1-1-0-1-0-0-0-1-0-0-0-0-1-0-0-0-1	31	13	5	0	1	1	0	0	1	1	1	1	1	0	0	0	1	1	0	0	1	1	1	0	1	1	0	0	1	0	0	1	1	0	0	1	1	1	1	0	1	0	0	0
94	20C463P091	20C463P091	0	SD	1-0-0-1-1-0-0-0-0-0-1-1-1-0-0-1-1-0-0-0-0-1-1-0-0-1-0-0-1-1-0-0-1-1-1-1-1-1-0-0-0-1-0-0-0-0-1-0-0-0-1	50	33	5	1	0	0	1	1	0	0	0	0	0	1	1	1	0	0	1	1	0	0	0	0	1	1	0	0	1	0	0	1	1	0	0	1	1	1	1	1	1	0	0	0
95	20C479P003	20C479P003	1	DN	0-1-1-0-0-1-1-1-1-1-0-0-0-1-1-0-0-1-1-1-1-0-0-1-1-0-1-1-0-0-1-1-0-0-0-0-1-0-1-1-1-0-1-0-0-0-1-0-0-0-1	8	0	0	0	1	1	0	0	1	1	1	1	1	0	0	0	1	1	0	0	1	1	1	1	0	0	1	1	0	1	1	0	0	1	1	0	0	0	0	1	0	1	1	1
96	20C481P052	20C481P052	1	DN	1-0-0-1-1-0-0-0-0-0-1-1-1-0-0-1-1-0-0-0-0-1-1-0-0-1-0-0-1-1-0-0-1-1-1-1-1-1-0-1-0-1-0-0-0-0-1-0-0-0-1	49	33	5	1	0	0	1	1	0	0	0	0	0	1	1	1	0	0	1	1	0	0	0	0	1	1	0	0	1	0	0	1	1	0	0	1	1	1	1	1	1	0	1	0
97	20C487P014	20C487P014	1	DN	0-0-0-1-0-1-1-1-1-1-0-0-0-1-0-0-0-0-1-1-1-1-0-0-0-0-0-0-1-1-0-0-1-1-1-1-1-1-0-1-0-1-0-0-1-0-1-0-0-0-1	30	15	5	0	0	0	1	0	1	1	1	1	1	0	0	0	1	0	0	0	0	1	1	1	1	0	0	0	0	0	0	1	1	0	0	1	1	1	1	1	1	0	1	0
98	20C495P007	20C495P007	1	DN	0-1-1-0-0-1-1-1-1-1-0-0-0-1-1-0-0-1-1-1-1-0-0-1-1-0-1-1-0-0-1-1-0-0-0-0-1-0-1-1-1-0-1-1-1-1-0-1-1-1-0	0	0	0	0	1	1	0	0	1	1	1	1	1	0	0	0	1	1	0	0	1	1	1	1	0	0	1	1	0	1	1	0	0	1	1	0	0	0	0	1	0	1	1	1
99	20C502P036	20C502P036	0	SD	1-0-0-1-1-0-0-0-0-0-1-1-1-0-0-1-1-0-0-0-0-1-1-0-0-1-0-1-1-0-0-0-1-0-0-1-0-1-0-0-0-1-0-0-0-0-1-0-0-0-1	47	31	4	1	0	0	1	1	0	0	0	0	0	1	1	1	0	0	1	1	0	0	0	0	1	1	0	0	1	0	1	1	0	0	0	1	0	0	1	0	1	0	0	0
100	20C511P007	20C511P007	0	SD	0-1-1-0-0-1-1-1-1-1-0-0-0-1-1-0-0-1-1-1-1-0-0-1-1-0-1-1-0-0-1-1-0-0-0-0-1-0-1-1-1-0-1-1-1-1-0-1-1-1-0	0	0	0	0	1	1	0	0	1	1	1	1	1	0	0	0	1	1	0	0	1	1	1	1	0	0	1	1	0	1	1	0	0	1	1	0	0	0	0	1	0	1	1	1
101	20C515P026	20C515P026	0	SD	1-0-0-1-1-0-0-0-0-0-1-1-1-0-0-1-1-0-0-0-0-1-1-0-0-1-0-0-1-1-0-0-1-1-1-0-1-1-0-0-0-1-0-0-0-0-1-0-0-0-1	49	33	5	1	0	0	1	1	0	0	0	0	0	1	1	1	0	0	1	1	0	0	0	0	1	1	0	0	1	0	0	1	1	0	0	1	1	1	0	1	1	0	0	0
102	20C916P020	20C916P020	0	SD	1-0-0-1-1-0-0-0-0-0-1-1-1-0-0-1-1-0-0-0-0-1-1-0-0-1-0-0-1-1-0-0-1-1-1-1-1-1-0-0-0-1-0-0-0-0-1-0-0-0-0	49	33	5	1	0	0	1	1	0	0	0	0	0	1	1	1	0	0	1	1	0	0	0	0	1	1	0	0	1	0	0	1	1	0	0	1	1	1	1	1	1	0	0	0
103	20C926P022	20C926P022	0	SD	0-1-1-0-0-1-1-1-1-1-0-0-0-1-1-0-0-1-1-1-1-0-0-1-1-0-1-1-0-0-1-1-0-0-0-0-1-0-1-1-1-0-1-1-1-1-0-1-1-1-0	0	0	0	0	1	1	0	0	1	1	1	1	1	0	0	0	1	1	0	0	1	1	1	1	0	0	1	1	0	1	1	0	0	1	1	0	0	0	0	1	0	1	1	1
104	20C935P006	20C935P006	1	DN	1-0-0-1-1-0-0-0-0-0-1-1-1-0-0-1-1-0-0-0-0-1-1-0-0-1-0-0-1-1-0-0-1-1-1-1-1-1-0-0-0-1-0-0-0-0-1-0-0-0-1	50	33	5	1	0	0	1	1	0	0	0	0	0	1	1	1	0	0	1	1	0	0	0	0	1	1	0	0	1	0	0	1	1	0	0	1	1	1	1	1	1	0	0	0
105	20C974P012	20C974P012	1	DN	0-1-1-0-1-1-1-0-1-1-1-0-0-0-0-1-1-1-0-1-1-0-0-0-0-1-1-1-0-0-1-0-1-0-1-0-1-0-0-0-1-1-1-0-1-1-0-1-1-0-0	19	13	2	0	1	1	0	1	1	1	0	1	1	1	0	0	0	0	1	1	1	0	1	1	0	0	0	0	1	1	1	0	0	1	0	1	0	1	0	1	0	0	0	1
106	20C991P018	20C991P018	1	DN	1-0-0-1-1-0-0-0-0-0-1-1-1-0-0-1-1-0-0-0-0-1-1-0-0-1-0-0-1-1-0-0-1-1-1-1-1-1-0-1-0-1-0-0-0-0-1-0-0-0-1	49	33	5	1	0	0	1	1	0	0	0	0	0	1	1	1	0	0	1	1	0	0	0	0	1	1	0	0	1	0	0	1	1	0	0	1	1	1	1	1	1	0	1	0
107	21A119P006	21A119P006	1	DN	1-0-0-1-1-0-0-0-0-0-1-1-1-0-0-1-1-0-0-0-0-1-1-0-0-1-0-1-1-0-1-0-1-0-0-0-0-0-1-0-0-0-1-0-1-1-0-1-1-1-0	34	30	3	1	0	0	1	1	0	0	0	0	0	1	1	1	0	0	1	1	0	0	0	0	1	1	0	0	1	0	1	1	0	1	0	1	0	0	0	0	0	1	0	0
108	21A126P019	21A126P019	1	DN	0-1-1-1-1-1-1-1-1-1-1-1-0-0-1-1-0-1-0-1-0-0-0-0-1-1-1-1-1-0-0-0-1-0-1-0-0-1-0-0-0-0-0-0-1-0-1-0-0-0-0	27	14	4	0	1	1	1	1	1	1	1	1	1	1	1	0	0	1	1	0	1	0	1	0	0	0	0	1	1	1	1	1	0	0	0	1	0	1	0	0	1	0	0	0
109	21A126P033	21A126P033	1	DN	1-0-0-1-1-0-0-0-0-0-1-1-1-0-0-1-1-0-0-0-0-1-1-0-0-1-0-0-1-1-0-0-1-1-1-1-1-1-0-1-0-1-0-1-1-0-1-0-0-0-1	47	33	5	1	0	0	1	1	0	0	0	0	0	1	1	1	0	0	1	1	0	0	0	0	1	1	0	0	1	0	0	1	1	0	0	1	1	1	1	1	1	0	1	0
110	21A128P026	21A128P026	1	DN	1-0-0-1-1-0-0-0-0-0-1-1-1-0-0-1-1-1-1-1-1-0-0-1-1-0-1-1-0-0-1-1-0-0-0-0-1-1-1-1-1-1-0-0-1-0-1-0-0-0-1	27	17	0	1	0	0	1	1	0	0	0	0	0	1	1	1	0	0	1	1	1	1	1	1	0	0	1	1	0	1	1	0	0	1	1	0	0	0	0	1	1	1	1	1
111	21A132P014	21A132P014	1	DN	0-0-1-1-1-1-0-0-1-1-1-1-0-0-0-0-0-1-0-1-0-0-0-1-1-1-1-1-0-0-0-0-1-0-1-0-1-0-0-0-1-1-0-0-0-1-0-1-1-1-0	22	15	3	0	0	1	1	1	1	0	0	1	1	1	1	0	0	0	0	0	1	0	1	0	0	0	1	1	1	1	1	0	0	0	0	1	0	1	0	1	0	0	0	1
112	21A132P046	21A132P046	1	DN	0-1-1-0-0-1-1-1-1-1-0-0-0-1-1-0-0-1-1-1-1-0-0-1-1-0-1-1-0-0-1-1-0-0-0-0-1-0-1-1-1-0-1-1-1-0-1-0-0-0-1	6	0	0	0	1	1	0	0	1	1	1	1	1	0	0	0	1	1	0	0	1	1	1	1	0	0	1	1	0	1	1	0	0	1	1	0	0	0	0	1	0	1	1	1
113	21A137P016	21A137P016	1	DN	1-0-0-1-1-0-0-0-0-0-1-1-1-0-0-1-1-0-0-0-0-1-1-0-0-1-0-0-1-1-0-0-1-1-1-1-1-1-0-1-0-1-0-1-1-0-1-0-0-0-1	47	33	5	1	0	0	1	1	0	0	0	0	0	1	1	1	0	0	1	1	0	0	0	0	1	1	0	0	1	0	0	1	1	0	0	1	1	1	1	1	1	0	1	0
114	21A137P041	21A137P041	1	DN	1-0-0-1-1-0-0-0-0-0-1-1-1-0-0-1-1-0-0-0-0-1-1-0-0-1-0-0-1-1-0-0-1-1-1-1-1-1-0-1-0-0-1-0-1-1-0-1-1-1-0	40	33	5	1	0	0	1	1	0	0	0	0	0	1	1	1	0	0	1	1	0	0	0	0	1	1	0	0	1	0	0	1	1	0	0	1	1	1	1	1	1	0	1	0
115	21A137P047	21A137P047	1	DN	0-1-1-0-0-1-1-1-1-1-0-0-0-1-1-0-0-1-1-1-1-0-0-1-1-0-1-1-0-0-1-1-0-0-0-0-1-0-1-1-1-0-1-1-1-1-0-1-1-1-0	0	0	0	0	1	1	0	0	1	1	1	1	1	0	0	0	1	1	0	0	1	1	1	1	0	0	1	1	0	1	1	0	0	1	1	0	0	0	0	1	0	1	1	1
116	21A139P002	21A139P002	1	DN	0-1-1-0-0-1-1-1-1-1-0-0-0-1-1-0-0-1-1-1-1-0-0-1-1-0-1-1-0-0-1-1-0-0-0-0-1-0-1-1-1-0-1-1-1-1-0-1-1-1-1	1	0	0	0	1	1	0	0	1	1	1	1	1	0	0	0	1	1	0	0	1	1	1	1	0	0	1	1	0	1	1	0	0	1	1	0	0	0	0	1	0	1	1	1
117	21A139P045	21A139P045	1	DN	0-1-1-0-0-1-1-1-1-1-0-0-0-1-1-0-0-1-1-1-1-0-0-1-1-0-1-1-0-0-1-1-0-0-0-0-1-0-1-1-1-0-1-1-1-1-0-1-1-1-0	0	0	0	0	1	1	0	0	1	1	1	1	1	0	0	0	1	1	0	0	1	1	1	1	0	0	1	1	0	1	1	0	0	1	1	0	0	0	0	1	0	1	1	1
118	21A140P003	21A140P003	1	DN	1-1-1-0-0-1-1-1-1-1-0-0-0-1-1-0-0-1-1-1-1-0-0-1-1-0-1-1-0-0-1-1-0-0-0-0-1-0-1-1-1-0-1-1-1-1-0-1-1-1-0	1	1	0	1	1	1	0	0	1	1	1	1	1	0	0	0	1	1	0	0	1	1	1	1	0	0	1	1	0	1	1	0	0	1	1	0	0	0	0	1	0	1	1	1
119	21A147P022	21A147P022	1	DN	1-0-0-1-1-0-0-0-0-0-1-1-1-0-0-1-1-0-0-0-0-1-1-0-0-1-0-0-1-0-0-0-1-0-1-1-0-0-0-0-1-1-0-0-0-0-1-0-0-0-1	47	32	4	1	0	0	1	1	0	0	0	0	0	1	1	1	0	0	1	1	0	0	0	0	1	1	0	0	1	0	0	1	0	0	0	1	0	1	1	0	0	0	0	1
120	21A149P022	21A149P022	1	DN	0-1-1-0-1-1-1-1-1-1-0-0-0-1-1-0-0-1-1-1-1-0-0-1-1-0-1-1-0-0-1-1-0-0-0-0-1-0-1-1-1-0-1-1-1-1-0-1-1-1-0	1	1	0	0	1	1	0	1	1	1	1	1	1	0	0	0	1	1	0	0	1	1	1	1	0	0	1	1	0	1	1	0	0	1	1	0	0	0	0	1	0	1	1	1
121	21A153P614	21A153P614	0	SD	1-0-0-1-1-0-0-0-0-0-1-1-1-0-0-1-1-0-0-0-0-1-1-0-0-1-0-0-1-1-0-0-1-1-1-1-0-1-0-0-0-1-0-1-1-0-1-0-0-0-1	49	33	5	1	0	0	1	1	0	0	0	0	0	1	1	1	0	0	1	1	0	0	0	0	1	1	0	0	1	0	0	1	1	0	0	1	1	1	1	0	1	0	0	0
122	21A155P642	21A155P642	0	SD	1-0-0-1-1-0-0-0-0-0-1-1-1-0-0-1-1-0-0-0-0-1-1-0-0-1-0-0-1-1-0-0-1-1-1-1-0-1-0-0-0-1-0-0-0-0-1-0-0-0-1	51	33	5	1	0	0	1	1	0	0	0	0	0	1	1	1	0	0	1	1	0	0	0	0	1	1	0	0	1	0	0	1	1	0	0	1	1	1	1	0	1	0	0	0
123	21A169P611	21A169P611	1	DN	0-1-1-0-0-1-1-1-1-1-0-0-0-1-1-0-0-1-1-1-1-0-0-1-1-0-1-1-0-0-1-1-0-0-0-0-1-0-1-1-1-0-1-1-1-1-0-1-1-1-0	0	0	0	0	1	1	0	0	1	1	1	1	1	0	0	0	1	1	0	0	1	1	1	1	0	0	1	1	0	1	1	0	0	1	1	0	0	0	0	1	0	1	1	1
124	21A170P603	21A170P603	1	DN	0-1-1-0-0-1-1-1-1-1-0-0-0-1-1-0-0-1-1-1-1-0-0-1-1-0-1-1-0-0-1-1-0-0-0-0-1-0-1-1-1-0-1-1-1-1-0-1-1-1-0	0	0	0	0	1	1	0	0	1	1	1	1	1	0	0	0	1	1	0	0	1	1	1	1	0	0	1	1	0	1	1	0	0	1	1	0	0	0	0	1	0	1	1	1
125	21A198P005	21A198P005	1	DN	1-0-1-1-0-1-1-0-1-1-0-1-0-0-1-0-0-1-0-1-0-0-0-1-1-1-1-1-0-0-1-0-1-0-0-0-0-0-0-0-0-0-1-0-0-1-0-1-1-1-1	18	11	2	1	0	1	1	0	1	1	0	1	1	0	1	0	0	1	0	0	1	0	1	0	0	0	1	1	1	1	1	0	0	1	0	1	0	0	0	0	0	0	0	0
126	21A198P017	21A198P017	1	DN	0-1-1-0-0-1-1-1-1-1-0-0-0-1-1-1-0-1-1-1-1-0-0-1-1-0-1-1-0-0-1-1-0-0-1-1-0-1-0-0-0-1-0-1-1-0-1-0-0-0-1	16	1	0	0	1	1	0	0	1	1	1	1	1	0	0	0	1	1	1	0	1	1	1	1	0	0	1	1	0	1	1	0	0	1	1	0	0	1	1	0	1	0	0	0
127	21A198P018	21A198P018	1	DN	1-0-0-1-1-0-0-0-0-0-1-1-1-0-0-1-1-0-0-0-0-1-1-0-0-1-0-0-1-0-0-0-1-0-1-1-0-0-0-0-1-1-0-0-0-0-1-0-0-0-1	47	32	4	1	0	0	1	1	0	0	0	0	0	1	1	1	0	0	1	1	0	0	0	0	1	1	0	0	1	0	0	1	0	0	0	1	0	1	1	0	0	0	0	1
128	21A198P099	21A198P099	1	DN	0-1-1-0-0-1-1-1-1-1-0-0-0-1-1-0-0-1-1-1-1-0-0-1-1-0-1-1-0-0-1-1-0-0-1-1-0-1-0-0-0-1-0-1-1-0-1-0-0-0-1	15	0	0	0	1	1	0	0	1	1	1	1	1	0	0	0	1	1	0	0	1	1	1	1	0	0	1	1	0	1	1	0	0	1	1	0	0	1	1	0	1	0	0	0
129	21B012P005	21B012P005	0	SD	1-0-0-1-1-0-0-0-0-0-1-1-1-0-0-1-1-0-0-0-0-1-1-0-0-1-0-0-1-0-0-0-1-0-1-0-1-1-0-0-0-1-0-0-0-0-1-0-0-0-1	47	32	4	1	0	0	1	1	0	0	0	0	0	1	1	1	0	0	1	1	0	0	0	0	1	1	0	0	1	0	0	1	0	0	0	1	0	1	0	1	1	0	0	0
130	21B012P009	21B012P009	0	SD	1-0-0-1-1-0-0-0-0-0-1-1-1-0-0-1-1-0-0-0-0-1-1-0-0-1-0-0-1-0-0-0-1-0-1-0-0-0-0-0-1-1-0-0-0-0-1-0-0-0-1	46	32	4	1	0	0	1	1	0	0	0	0	0	1	1	1	0	0	1	1	0	0	0	0	1	1	0	0	1	0	0	1	0	0	0	1	0	1	0	0	0	0	0	1
131	21B012P022	21B012P022	0	SD	1-0-0-1-1-0-0-0-0-0-1-1-1-0-0-1-1-0-0-0-0-1-1-0-0-1-0-0-1-0-0-0-1-0-1-0-0-0-0-0-1-1-0-0-0-0-1-0-0-0-1	46	32	4	1	0	0	1	1	0	0	0	0	0	1	1	1	0	0	1	1	0	0	0	0	1	1	0	0	1	0	0	1	0	0	0	1	0	1	0	0	0	0	0	1
132	21B012P037	21B012P037	0	SD	1-0-0-1-1-0-0-0-0-0-1-1-1-0-0-1-1-0-0-0-0-1-1-0-0-1-0-0-1-0-0-0-1-0-1-0-0-0-0-0-1-1-0-0-0-0-1-0-0-0-1	46	32	4	1	0	0	1	1	0	0	0	0	0	1	1	1	0	0	1	1	0	0	0	0	1	1	0	0	1	0	0	1	0	0	0	1	0	1	0	0	0	0	0	1
133	21B013P011	21B013P011	0	SD	1-0-0-1-1-0-0-0-0-0-1-1-1-0-0-1-1-0-0-0-0-1-1-0-0-1-0-0-1-1-0-0-1-1-1-1-1-1-0-0-0-1-0-1-1-0-1-0-0-0-1	48	33	5	1	0	0	1	1	0	0	0	0	0	1	1	1	0	0	1	1	0	0	0	0	1	1	0	0	1	0	0	1	1	0	0	1	1	1	1	1	1	0	0	0
134	21B014P020	21B014P020	0	SD	1-0-0-1-1-0-0-0-0-0-1-1-1-0-0-1-1-0-0-0-0-1-1-0-0-1-0-0-1-0-0-0-1-0-1-0-0-0-0-0-1-1-0-0-0-0-1-0-0-0-1	46	32	4	1	0	0	1	1	0	0	0	0	0	1	1	1	0	0	1	1	0	0	0	0	1	1	0	0	1	0	0	1	0	0	0	1	0	1	0	0	0	0	0	1
135	21B014P038	21B014P038	0	SD	1-0-0-1-1-0-0-0-0-0-1-1-1-0-0-1-1-0-0-0-0-1-1-0-0-1-0-0-1-1-0-0-1-1-1-1-1-1-0-0-0-1-0-0-0-0-1-0-0-0-1	50	33	5	1	0	0	1	1	0	0	0	0	0	1	1	1	0	0	1	1	0	0	0	0	1	1	0	0	1	0	0	1	1	0	0	1	1	1	1	1	1	0	0	0
136	21B014P067	21B014P067	0	SD	0-1-1-0-0-1-1-1-1-1-0-0-0-1-1-0-0-1-1-1-1-0-0-1-1-0-1-1-0-0-1-1-0-0-0-0-1-0-1-1-1-0-1-1-1-1-0-1-1-1-0	0	0	0	0	1	1	0	0	1	1	1	1	1	0	0	0	1	1	0	0	1	1	1	1	0	0	1	1	0	1	1	0	0	1	1	0	0	0	0	1	0	1	1	1
137	21B029P016	21B029P016	0	SD	1-0-0-1-1-0-0-0-0-0-1-1-1-0-0-1-1-0-0-0-0-1-1-0-0-1-0-0-1-1-0-0-1-1-1-1-1-1-0-0-0-1-0-1-1-0-1-0-0-0-1	48	33	5	1	0	0	1	1	0	0	0	0	0	1	1	1	0	0	1	1	0	0	0	0	1	1	0	0	1	0	0	1	1	0	0	1	1	1	1	1	1	0	0	0
138	21B029P047	21B029P047	0	SD	0-0-0-1-1-0-0-0-0-0-1-1-1-0-0-1-1-0-0-0-0-1-1-0-0-1-0-0-1-1-0-0-1-1-1-1-0-1-0-0-0-1-0-0-0-0-1-0-0-0-1	50	32	5	0	0	0	1	1	0	0	0	0	0	1	1	1	0	0	1	1	0	0	0	0	1	1	0	0	1	0	0	1	1	0	0	1	1	1	1	0	1	0	0	0
139	21B030P023	21B030P023	0	SD	1-0-0-1-1-0-0-0-0-0-1-1-1-0-0-1-1-0-0-0-0-1-1-0-0-1-0-0-1-1-0-0-1-1-1-1-1-1-0-0-0-1-0-0-0-0-1-0-0-0-1	50	33	5	1	0	0	1	1	0	0	0	0	0	1	1	1	0	0	1	1	0	0	0	0	1	1	0	0	1	0	0	1	1	0	0	1	1	1	1	1	1	0	0	0
140	21B065P002	21B065P002	1	DN	1-0-0-1-1-0-0-0-0-0-1-1-1-0-0-1-1-0-0-0-0-1-1-0-0-1-0-0-1-1-0-0-1-1-1-1-1-1-0-0-0-1-0-0-0-0-1-0-0-0-1	50	33	5	1	0	0	1	1	0	0	0	0	0	1	1	1	0	0	1	1	0	0	0	0	1	1	0	0	1	0	0	1	1	0	0	1	1	1	1	1	1	0	0	0
141	21B065P032	21B065P032	1	DN	0-0-0-1-1-0-0-0-0-0-1-1-1-0-0-1-1-0-0-0-0-1-1-0-0-1-0-0-1-1-0-0-1-1-1-1-0-1-0-0-0-1-0-0-0-0-1-0-0-0-1	50	32	5	0	0	0	1	1	0	0	0	0	0	1	1	1	0	0	1	1	0	0	0	0	1	1	0	0	1	0	0	1	1	0	0	1	1	1	1	0	1	0	0	0
142	21B065P039	21B065P039	1	DN	0-0-1-1-1-1-0-0-1-1-1-1-0-0-0-1-0-1-0-1-0-0-0-1-1-1-1-1-0-0-0-0-1-0-1-0-0-0-0-0-1-1-0-0-0-1-0-1-1-1-1	25	16	3	0	0	1	1	1	1	0	0	1	1	1	1	0	0	0	1	0	1	0	1	0	0	0	1	1	1	1	1	0	0	0	0	1	0	1	0	0	0	0	0	1
143	21B065P056	21B065P056	1	DN	0-1-1-1-1-1-1-1-1-1-0-1-0-0-1-1-0-1-0-1-0-0-0-0-1-1-1-1-1-0-0-0-1-0-0-0-0-1-1-1-0-0-0-0-1-1-0-1-1-1-1	19	13	4	0	1	1	1	1	1	1	1	1	1	0	1	0	0	1	1	0	1	0	1	0	0	0	0	1	1	1	1	1	0	0	0	1	0	0	0	0	1	1	1	0
144	21B065P062	21B065P062	1	DN	0-1-1-0-0-1-1-1-1-1-0-0-0-1-1-0-0-1-1-1-1-0-0-1-1-0-1-1-0-0-1-1-0-0-0-0-1-0-1-1-1-0-1-1-1-1-0-1-0-0-1	3	0	0	0	1	1	0	0	1	1	1	1	1	0	0	0	1	1	0	0	1	1	1	1	0	0	1	1	0	1	1	0	0	1	1	0	0	0	0	1	0	1	1	1
145	21B065P078	21B065P078	1	DN	0-1-1-0-0-1-1-1-1-1-0-0-0-1-1-0-0-1-1-1-1-0-0-1-1-0-1-1-0-0-1-1-0-0-0-0-1-0-1-1-1-0-1-1-1-1-0-1-1-1-0	0	0	0	0	1	1	0	0	1	1	1	1	1	0	0	0	1	1	0	0	1	1	1	1	0	0	1	1	0	1	1	0	0	1	1	0	0	0	0	1	0	1	1	1
146	21B065P098	21B065P098	0	SD	0-1-1-1-1-1-1-1-1-1-0-1-0-0-1-1-0-1-0-1-0-0-0-0-1-1-1-1-1-0-0-0-1-0-1-0-0-1-0-0-0-0-0-0-1-1-0-1-1-1-1	22	13	4	0	1	1	1	1	1	1	1	1	1	0	1	0	0	1	1	0	1	0	1	0	0	0	0	1	1	1	1	1	0	0	0	1	0	1	0	0	1	0	0	0
147	21B082P001	21B082P001	1	DN	1-0-0-1-1-0-0-0-0-0-1-1-1-0-0-1-1-0-0-0-0-1-1-0-0-1-0-0-1-0-0-0-1-0-1-0-0-0-0-0-1-1-0-0-0-0-1-0-0-0-1	46	32	4	1	0	0	1	1	0	0	0	0	0	1	1	1	0	0	1	1	0	0	0	0	1	1	0	0	1	0	0	1	0	0	0	1	0	1	0	0	0	0	0	1
148	21B082P012	21B082P012	1	DN	0-1-1-0-1-1-1-1-1-1-0-0-0-1-1-0-0-1-1-1-1-0-0-1-1-0-1-1-0-0-1-1-0-0-0-0-1-0-1-1-1-0-1-1-1-1-0-1-1-1-0	1	1	0	0	1	1	0	1	1	1	1	1	1	0	0	0	1	1	0	0	1	1	1	1	0	0	1	1	0	1	1	0	0	1	1	0	0	0	0	1	0	1	1	1
149	21B082P050	21B082P050	1	DN	1-0-0-1-1-0-0-0-0-0-1-1-1-0-0-1-1-0-0-0-0-1-1-0-0-1-0-0-1-1-0-0-1-1-1-1-0-1-0-1-0-1-0-0-0-0-1-0-0-0-1	50	33	5	1	0	0	1	1	0	0	0	0	0	1	1	1	0	0	1	1	0	0	0	0	1	1	0	0	1	0	0	1	1	0	0	1	1	1	1	0	1	0	1	0
150	21B083P007	21B083P007	0	SD	1-0-0-1-1-0-0-0-1-0-1-1-1-0-0-1-1-0-0-0-0-1-1-0-0-1-0-0-1-1-0-0-1-1-1-1-0-1-0-0-0-1-0-0-0-0-1-0-0-0-1	50	32	5	1	0	0	1	1	0	0	0	1	0	1	1	1	0	0	1	1	0	0	0	0	1	1	0	0	1	0	0	1	1	0	0	1	1	1	1	0	1	0	0	0
151	21B084P029	21B084P029	1	DN	1-0-0-1-1-0-0-0-0-0-1-1-1-0-0-1-1-0-0-0-0-1-1-0-0-1-0-1-1-0-1-0-1-0-0-0-1-0-1-0-0-0-1-1-1-1-0-1-1-1-0	32	30	3	1	0	0	1	1	0	0	0	0	0	1	1	1	0	0	1	1	0	0	0	0	1	1	0	0	1	0	1	1	0	1	0	1	0	0	0	1	0	1	0	0
152	21B084P095	21B084P095	1	DN	1-0-0-1-1-0-0-0-0-0-1-1-1-0-0-1-1-0-0-0-0-1-1-0-0-1-0-0-1-1-0-0-1-1-1-1-0-1-0-1-0-1-0-0-0-0-1-0-0-0-1	50	33	5	1	0	0	1	1	0	0	0	0	0	1	1	1	0	0	1	1	0	0	0	0	1	1	0	0	1	0	0	1	1	0	0	1	1	1	1	0	1	0	1	0
153	21B085P026	21B085P026	1	DN	1-0-0-1-1-0-0-0-0-0-1-1-1-0-0-1-1-0-0-0-0-1-1-0-0-1-0-0-1-0-0-0-1-0-1-0-0-0-0-0-1-1-0-0-0-0-1-0-0-0-1	46	32	4	1	0	0	1	1	0	0	0	0	0	1	1	1	0	0	1	1	0	0	0	0	1	1	0	0	1	0	0	1	0	0	0	1	0	1	0	0	0	0	0	1
154	21B085P041	21B085P041	1	DN	1-0-0-1-1-0-0-0-0-0-1-1-1-0-0-1-1-0-0-0-0-1-1-0-0-1-0-0-1-1-0-0-1-1-1-1-1-1-0-1-0-1-0-1-1-0-1-0-0-0-1	47	33	5	1	0	0	1	1	0	0	0	0	0	1	1	1	0	0	1	1	0	0	0	0	1	1	0	0	1	0	0	1	1	0	0	1	1	1	1	1	1	0	1	0
155	21B086P056	21B086P056	0	SD	0-1-1-1-1-1-1-1-1-1-1-1-0-0-1-1-0-1-0-1-0-0-0-0-1-1-1-1-1-0-0-0-1-0-0-0-0-1-1-1-0-0-0-0-1-1-0-1-0-0-1	22	14	4	0	1	1	1	1	1	1	1	1	1	1	1	0	0	1	1	0	1	0	1	0	0	0	0	1	1	1	1	1	0	0	0	1	0	0	0	0	1	1	1	0
156	21B086P066	21B086P066	0	SD	1-0-0-1-1-0-0-0-0-0-1-1-1-0-0-1-1-0-0-0-0-1-1-0-0-1-0-0-1-1-0-0-1-1-1-1-0-1-0-0-0-1-0-0-0-0-1-0-0-0-1	51	33	5	1	0	0	1	1	0	0	0	0	0	1	1	1	0	0	1	1	0	0	0	0	1	1	0	0	1	0	0	1	1	0	0	1	1	1	1	0	1	0	0	0
157	21B086P073	21B086P073	1	DN	1-0-0-1-1-0-0-0-0-0-1-1-1-0-0-1-1-0-0-0-0-1-1-0-0-1-0-0-1-1-0-0-1-1-1-1-1-1-0-1-0-1-0-0-0-0-1-0-0-0-1	49	33	5	1	0	0	1	1	0	0	0	0	0	1	1	1	0	0	1	1	0	0	0	0	1	1	0	0	1	0	0	1	1	0	0	1	1	1	1	1	1	0	1	0
158	21B086P077	21B086P077	0	SD	1-0-0-1-1-0-0-0-0-0-1-1-1-0-0-1-1-0-0-0-0-1-1-0-0-1-0-0-1-1-0-0-1-1-1-1-1-1-0-0-0-1-0-1-1-0-1-0-0-0-1	48	33	5	1	0	0	1	1	0	0	0	0	0	1	1	1	0	0	1	1	0	0	0	0	1	1	0	0	1	0	0	1	1	0	0	1	1	1	1	1	1	0	0	0
159	21B086P083	21B086P083	0	SD	0-0-0-1-1-0-0-0-0-0-1-1-1-0-0-1-1-0-0-0-0-1-1-0-0-1-0-0-1-1-0-0-1-1-1-1-0-1-0-0-0-1-0-0-0-0-1-0-0-0-1	50	32	5	0	0	0	1	1	0	0	0	0	0	1	1	1	0	0	1	1	0	0	0	0	1	1	0	0	1	0	0	1	1	0	0	1	1	1	1	0	1	0	0	0
160	21B108P004	21B108P004	1	DN	1-0-0-1-1-0-0-0-0-0-1-1-1-0-0-1-1-0-0-0-0-1-1-0-0-1-0-0-1-1-0-0-1-1-1-1-0-1-0-1-0-1-0-0-0-0-1-0-0-0-1	50	33	5	1	0	0	1	1	0	0	0	0	0	1	1	1	0	0	1	1	0	0	0	0	1	1	0	0	1	0	0	1	1	0	0	1	1	1	1	0	1	0	1	0
161	21B108P025	21B108P025	1	DN	0-1-1-0-0-1-1-1-1-1-0-0-0-1-1-0-0-1-1-1-1-0-0-1-1-0-1-1-0-0-1-1-0-0-0-0-1-0-1-1-1-0-1-1-1-1-0-1-1-1-0	0	0	0	0	1	1	0	0	1	1	1	1	1	0	0	0	1	1	0	0	1	1	1	1	0	0	1	1	0	1	1	0	0	1	1	0	0	0	0	1	0	1	1	1
162	21B108P042	21B108P042	1	DN	0-1-1-1-1-1-1-1-1-1-0-1-0-0-1-1-0-1-0-1-0-0-0-0-1-1-1-1-1-0-0-0-1-0-0-0-0-1-1-1-0-0-0-0-1-1-0-1-1-1-1	19	13	4	0	1	1	1	1	1	1	1	1	1	0	1	0	0	1	1	0	1	0	1	0	0	0	0	1	1	1	1	1	0	0	0	1	0	0	0	0	1	1	1	0
163	21B108P049	21B108P049	0	SD	0-1-1-1-1-1-1-1-1-0-1-1-0-0-1-1-0-1-0-1-0-0-0-0-1-1-1-1-1-0-0-0-1-0-1-0-0-1-0-0-0-0-0-0-1-1-0-1-1-1-1	24	15	4	0	1	1	1	1	1	1	1	1	0	1	1	0	0	1	1	0	1	0	1	0	0	0	0	1	1	1	1	1	0	0	0	1	0	1	0	0	1	0	0	0
164	21C001P004	21C001P004	0	SD	1-0-0-1-1-0-0-0-0-0-1-1-1-0-0-1-1-0-0-0-0-1-1-0-0-1-0-1-1-0-1-0-1-0-0-0-0-0-1-0-0-0-1-0-1-1-0-1-1-1-0	34	30	3	1	0	0	1	1	0	0	0	0	0	1	1	1	0	0	1	1	0	0	0	0	1	1	0	0	1	0	1	1	0	1	0	1	0	0	0	0	0	1	0	0
165	21C001P009	21C001P009	0	SD	0-0-0-1-1-0-0-0-0-0-1-1-1-0-0-1-1-0-0-0-0-1-1-0-0-1-0-0-1-1-0-0-1-1-1-1-0-1-0-0-0-1-0-0-0-0-1-0-0-0-1	50	32	5	0	0	0	1	1	0	0	0	0	0	1	1	1	0	0	1	1	0	0	0	0	1	1	0	0	1	0	0	1	1	0	0	1	1	1	1	0	1	0	0	0
166	21C001P025	21C001P025	0	SD	0-0-0-1-1-0-0-0-0-0-1-1-1-0-0-1-1-0-0-0-0-1-1-0-0-1-0-0-1-1-0-0-1-1-1-1-0-1-0-0-0-1-0-0-0-0-1-0-0-0-1	50	32	5	0	0	0	1	1	0	0	0	0	0	1	1	1	0	0	1	1	0	0	0	0	1	1	0	0	1	0	0	1	1	0	0	1	1	1	1	0	1	0	0	0
167	21C001P078	21C001P078	0	SD	1-0-0-1-1-0-0-0-0-0-1-1-1-0-0-1-1-0-0-0-0-1-1-0-0-1-0-0-1-1-0-0-1-1-1-1-0-1-0-0-0-1-0-0-0-0-1-0-0-0-1	51	33	5	1	0	0	1	1	0	0	0	0	0	1	1	1	0	0	1	1	0	0	0	0	1	1	0	0	1	0	0	1	1	0	0	1	1	1	1	0	1	0	0	0
168	21C002P020	21C002P020	0	SD	1-0-0-1-1-0-0-0-0-0-1-1-1-0-0-1-1-0-0-0-0-1-1-0-0-1-0-0-1-1-0-0-1-1-1-1-1-1-0-0-0-1-0-0-0-0-1-0-0-0-1	50	33	5	1	0	0	1	1	0	0	0	0	0	1	1	1	0	0	1	1	0	0	0	0	1	1	0	0	1	0	0	1	1	0	0	1	1	1	1	1	1	0	0	0
169	21C002P036	21C002P036	0	SD	1-0-0-1-1-0-0-0-0-0-1-1-1-0-0-1-1-0-0-0-0-1-1-0-0-1-0-0-1-0-0-0-1-0-1-1-0-0-0-0-1-1-0-0-0-0-1-0-0-0-1	47	32	4	1	0	0	1	1	0	0	0	0	0	1	1	1	0	0	1	1	0	0	0	0	1	1	0	0	1	0	0	1	0	0	0	1	0	1	1	0	0	0	0	1
170	21C002P056	21C002P056	0	SD	1-0-0-1-1-0-0-0-0-0-1-1-1-0-0-1-1-0-0-0-0-1-1-0-0-1-0-0-1-1-0-0-1-1-1-1-1-1-0-0-0-1-0-0-0-0-1-0-0-0-1	50	33	5	1	0	0	1	1	0	0	0	0	0	1	1	1	0	0	1	1	0	0	0	0	1	1	0	0	1	0	0	1	1	0	0	1	1	1	1	1	1	0	0	0
171	21C002P067	21C002P067	0	SD	1-0-0-1-1-0-0-0-0-0-1-1-1-0-0-1-1-0-0-0-0-1-1-0-0-1-0-0-1-1-0-0-1-1-1-1-1-1-0-0-0-1-0-0-0-0-1-0-0-0-1	50	33	5	1	0	0	1	1	0	0	0	0	0	1	1	1	0	0	1	1	0	0	0	0	1	1	0	0	1	0	0	1	1	0	0	1	1	1	1	1	1	0	0	0
172	21C003P030	21C003P030	0	SD	1-0-0-1-1-0-0-0-0-0-1-1-1-0-0-1-1-0-0-0-0-1-1-0-0-1-0-0-1-1-0-0-1-1-1-1-1-1-0-0-0-1-0-0-0-0-1-0-0-0-1	50	33	5	1	0	0	1	1	0	0	0	0	0	1	1	1	0	0	1	1	0	0	0	0	1	1	0	0	1	0	0	1	1	0	0	1	1	1	1	1	1	0	0	0
173	21C003P036	21C003P036	0	SD	1-0-0-1-1-0-0-0-0-0-1-1-1-0-0-1-1-0-0-0-0-1-1-0-0-1-0-0-1-0-0-0-1-0-1-1-0-0-0-0-1-1-0-0-0-0-1-0-0-0-1	47	32	4	1	0	0	1	1	0	0	0	0	0	1	1	1	0	0	1	1	0	0	0	0	1	1	0	0	1	0	0	1	0	0	0	1	0	1	1	0	0	0	0	1
174	21C004P072	21C004P072	0	SD	1-0-0-1-1-0-0-0-0-0-1-1-1-0-0-1-1-0-0-0-0-1-1-0-0-1-0-0-1-1-0-0-1-1-1-1-1-1-0-0-0-1-0-0-0-0-1-0-0-0-1	50	33	5	1	0	0	1	1	0	0	0	0	0	1	1	1	0	0	1	1	0	0	0	0	1	1	0	0	1	0	0	1	1	0	0	1	1	1	1	1	1	0	0	0
175	21C004P086	21C004P086	0	SD	1-0-0-1-1-0-0-0-0-0-1-1-1-0-0-1-1-0-0-0-0-1-1-0-0-1-0-0-1-0-0-0-1-0-1-1-0-0-0-0-1-1-0-0-0-0-1-0-0-0-1	47	32	4	1	0	0	1	1	0	0	0	0	0	1	1	1	0	0	1	1	0	0	0	0	1	1	0	0	1	0	0	1	0	0	0	1	0	1	1	0	0	0	0	1
176	21C005P001	21C005P001	1	DN	1-0-0-1-1-0-0-0-0-0-1-1-1-0-0-1-1-0-0-0-0-1-1-0-0-1-0-0-1-1-0-0-1-1-1-1-1-1-0-1-0-1-0-0-0-0-1-0-0-0-1	49	33	5	1	0	0	1	1	0	0	0	0	0	1	1	1	0	0	1	1	0	0	0	0	1	1	0	0	1	0	0	1	1	0	0	1	1	1	1	1	1	0	1	0
177	21C005P033	21C005P033	1	DN	1-0-0-1-1-0-0-0-0-0-1-1-1-0-0-1-1-0-0-0-0-1-1-0-0-1-0-0-1-1-0-0-1-1-1-1-1-1-0-1-0-1-0-0-0-0-1-0-0-0-1	49	33	5	1	0	0	1	1	0	0	0	0	0	1	1	1	0	0	1	1	0	0	0	0	1	1	0	0	1	0	0	1	1	0	0	1	1	1	1	1	1	0	1	0
178	21C005P036	21C005P036	0	SD	1-0-0-1-1-0-0-0-0-0-1-1-1-0-0-1-1-0-0-0-0-1-1-0-0-1-0-0-1-1-0-0-1-1-1-1-1-1-0-0-0-1-0-0-0-0-1-0-0-0-1	50	33	5	1	0	0	1	1	0	0	0	0	0	1	1	1	0	0	1	1	0	0	0	0	1	1	0	0	1	0	0	1	1	0	0	1	1	1	1	1	1	0	0	0
179	21C005P043	21C005P043	1	DN	0-1-1-0-0-1-1-1-1-1-0-0-0-1-1-0-0-1-1-1-1-0-0-1-1-0-1-1-0-0-1-1-0-0-1-1-1-1-0-1-0-1-0-0-0-0-1-0-0-0-1	15	0	0	0	1	1	0	0	1	1	1	1	1	0	0	0	1	1	0	0	1	1	1	1	0	0	1	1	0	1	1	0	0	1	1	0	0	1	1	1	1	0	1	0
180	21C005P044	21C005P044	0	SD	1-0-0-1-1-0-0-0-0-0-1-1-1-0-0-1-1-0-0-0-0-1-1-0-0-1-0-0-1-1-0-0-1-1-1-1-0-1-0-0-0-1-0-0-0-0-1-0-0-0-1	51	33	5	1	0	0	1	1	0	0	0	0	0	1	1	1	0	0	1	1	0	0	0	0	1	1	0	0	1	0	0	1	1	0	0	1	1	1	1	0	1	0	0	0
181	21C005P048	21C005P048	0	SD	1-0-0-1-1-0-0-0-0-0-1-1-1-0-0-1-1-0-0-0-0-1-1-0-0-1-0-0-1-1-0-0-1-1-1-1-1-1-0-0-0-1-0-0-0-0-1-0-0-0-1	50	33	5	1	0	0	1	1	0	0	0	0	0	1	1	1	0	0	1	1	0	0	0	0	1	1	0	0	1	0	0	1	1	0	0	1	1	1	1	1	1	0	0	0
182	21C006P011	21C006P011	0	SD	1-0-0-1-1-0-0-0-0-0-1-1-1-0-0-1-1-0-0-0-0-1-1-0-0-1-0-0-1-1-0-0-1-1-1-1-0-1-0-0-0-1-0-0-0-0-1-0-0-0-1	51	33	5	1	0	0	1	1	0	0	0	0	0	1	1	1	0	0	1	1	0	0	0	0	1	1	0	0	1	0	0	1	1	0	0	1	1	1	1	0	1	0	0	0
183	21C006P026	21C006P026	0	SD	1-0-0-1-1-0-0-0-0-0-1-1-1-0-0-1-1-0-0-0-0-1-1-0-0-1-0-0-1-1-0-0-1-1-1-1-1-1-0-0-0-1-0-0-0-0-1-0-0-0-1	50	33	5	1	0	0	1	1	0	0	0	0	0	1	1	1	0	0	1	1	0	0	0	0	1	1	0	0	1	0	0	1	1	0	0	1	1	1	1	1	1	0	0	0
184	21C006P045	21C006P045	0	SD	1-0-0-1-1-0-0-0-0-0-1-1-1-0-0-1-1-0-0-0-0-1-1-0-0-1-0-0-1-0-0-0-1-0-1-1-0-1-0-0-0-1-0-0-0-0-1-0-0-0-1	49	32	4	1	0	0	1	1	0	0	0	0	0	1	1	1	0	0	1	1	0	0	0	0	1	1	0	0	1	0	0	1	0	0	0	1	0	1	1	0	1	0	0	0
185	21C007P016	21C007P016	0	SD	1-0-0-1-1-0-0-0-0-0-1-1-1-0-0-1-1-0-0-0-0-1-1-0-0-1-0-0-1-1-0-0-1-1-1-1-0-1-0-0-0-1-0-0-0-0-1-0-0-0-1	51	33	5	1	0	0	1	1	0	0	0	0	0	1	1	1	0	0	1	1	0	0	0	0	1	1	0	0	1	0	0	1	1	0	0	1	1	1	1	0	1	0	0	0
186	21C007P057	21C007P057	0	SD	1-0-0-1-1-0-0-0-0-0-1-1-1-0-0-1-1-0-0-0-0-1-1-0-0-1-0-0-1-0-0-0-1-0-1-0-0-0-0-0-1-1-0-0-0-0-1-0-0-0-1	46	32	4	1	0	0	1	1	0	0	0	0	0	1	1	1	0	0	1	1	0	0	0	0	1	1	0	0	1	0	0	1	0	0	0	1	0	1	0	0	0	0	0	1
187	21C008P021	21C008P021	0	SD	1-0-0-1-1-0-0-0-0-0-1-1-1-0-0-1-1-0-0-0-0-1-1-0-0-1-0-0-1-1-0-0-1-1-1-1-0-1-0-0-0-1-0-0-0-0-1-0-0-0-1	51	33	5	1	0	0	1	1	0	0	0	0	0	1	1	1	0	0	1	1	0	0	0	0	1	1	0	0	1	0	0	1	1	0	0	1	1	1	1	0	1	0	0	0
188	21C010P042	21C010P042	0	SD	1-0-0-1-1-0-0-0-0-0-1-1-1-0-0-1-1-0-0-0-0-1-1-0-0-1-0-0-1-0-0-0-1-0-1-1-0-0-0-0-1-1-0-0-0-0-1-0-0-0-1	47	32	4	1	0	0	1	1	0	0	0	0	0	1	1	1	0	0	1	1	0	0	0	0	1	1	0	0	1	0	0	1	0	0	0	1	0	1	1	0	0	0	0	1
189	21C015P055	21C015P055	0	SD	0-1-1-0-0-1-1-1-1-1-0-0-0-1-1-0-0-1-1-1-1-0-0-1-1-0-1-1-0-0-1-1-0-0-1-1-1-1-0-1-0-1-0-1-1-0-1-0-0-0-1	13	0	0	0	1	1	0	0	1	1	1	1	1	0	0	0	1	1	0	0	1	1	1	1	0	0	1	1	0	1	1	0	0	1	1	0	0	1	1	1	1	0	1	0
190	21C015P066	21C015P066	0	SD	1-0-0-1-1-0-0-0-0-0-1-1-1-0-0-1-1-0-0-0-0-1-1-0-0-1-0-0-1-1-0-0-1-1-1-1-1-1-0-0-0-1-0-0-0-0-1-0-0-0-1	50	33	5	1	0	0	1	1	0	0	0	0	0	1	1	1	0	0	1	1	0	0	0	0	1	1	0	0	1	0	0	1	1	0	0	1	1	1	1	1	1	0	0	0
191	21C016P002	21C016P002	0	SD	1-0-0-1-1-0-0-0-0-0-1-1-1-0-0-1-1-0-0-0-0-1-1-0-0-1-0-0-1-1-0-0-1-1-1-1-0-1-0-0-0-1-0-0-0-0-1-0-0-0-1	51	33	5	1	0	0	1	1	0	0	0	0	0	1	1	1	0	0	1	1	0	0	0	0	1	1	0	0	1	0	0	1	1	0	0	1	1	1	1	0	1	0	0	0
192	21C016P067	21C016P067	0	SD	0-1-1-1-1-1-1-1-1-1-0-1-0-0-1-1-0-1-0-1-0-0-0-1-1-0-1-1-0-0-1-1-0-0-0-0-1-0-1-1-1-0-1-1-1-1-0-1-1-1-0	7	7	0	0	1	1	1	1	1	1	1	1	1	0	1	0	0	1	1	0	1	0	1	0	0	0	1	1	0	1	1	0	0	1	1	0	0	0	0	1	0	1	1	1
193	21C016P094	21C016P094	0	SD	0-1-1-0-0-1-1-1-1-1-0-0-0-1-1-0-0-1-1-1-1-0-0-1-1-0-1-1-0-0-1-1-0-0-0-0-1-0-1-1-1-0-1-1-1-1-0-1-1-1-0	0	0	0	0	1	1	0	0	1	1	1	1	1	0	0	0	1	1	0	0	1	1	1	1	0	0	1	1	0	1	1	0	0	1	1	0	0	0	0	1	0	1	1	1
194	21C017P019	21C017P019	0	SD	0-0-0-1-1-0-0-0-0-0-1-1-1-0-0-1-1-0-0-0-0-1-1-0-0-1-0-0-1-1-0-0-1-1-1-1-0-1-0-0-0-1-0-0-0-0-1-0-0-0-1	50	32	5	0	0	0	1	1	0	0	0	0	0	1	1	1	0	0	1	1	0	0	0	0	1	1	0	0	1	0	0	1	1	0	0	1	1	1	1	0	1	0	0	0
195	21C017P035	21C017P035	0	SD	1-0-0-1-1-0-0-0-0-0-1-1-1-0-0-1-1-0-0-0-0-1-1-0-0-1-0-0-1-1-0-0-1-1-1-1-1-1-0-0-0-1-0-0-0-0-1-0-0-0-1	50	33	5	1	0	0	1	1	0	0	0	0	0	1	1	1	0	0	1	1	0	0	0	0	1	1	0	0	1	0	0	1	1	0	0	1	1	1	1	1	1	0	0	0
196	21C018P039	21C018P039	0	SD	1-0-0-1-0-1-1-1-1-1-0-0-1-1-1-0-0-1-1-1-1-0-0-1-1-0-1-1-0-0-1-1-0-0-0-0-1-0-1-1-1-0-1-1-1-0-1-0-0-0-1	11	5	0	1	0	0	1	0	1	1	1	1	1	0	0	1	1	1	0	0	1	1	1	1	0	0	1	1	0	1	1	0	0	1	1	0	0	0	0	1	0	1	1	1
197	21C018P042	21C018P042	0	SD	1-0-0-1-1-0-0-0-0-0-1-1-1-0-0-1-1-0-0-0-0-1-1-0-0-1-0-0-1-1-0-0-1-1-1-1-1-1-0-1-0-1-0-0-0-0-1-0-0-0-1	49	33	5	1	0	0	1	1	0	0	0	0	0	1	1	1	0	0	1	1	0	0	0	0	1	1	0	0	1	0	0	1	1	0	0	1	1	1	1	1	1	0	1	0
198	21C018P050	21C018P050	0	SD	0-1-1-0-0-1-1-1-1-1-0-0-0-1-1-0-0-1-1-1-1-0-0-1-1-0-1-1-0-0-1-1-0-0-0-0-1-0-1-1-1-0-1-1-1-1-0-1-1-1-0	0	0	0	0	1	1	0	0	1	1	1	1	1	0	0	0	1	1	0	0	1	1	1	1	0	0	1	1	0	1	1	0	0	1	1	0	0	0	0	1	0	1	1	1
199	21C018P061	21C018P061	0	SD	0-1-1-1-1-1-1-1-1-1-0-1-0-0-1-1-0-1-0-1-0-0-0-0-1-1-1-1-1-0-0-0-1-0-0-0-1-1-1-1-0-0-0-0-1-1-0-1-1-1-1	18	13	4	0	1	1	1	1	1	1	1	1	1	0	1	0	0	1	1	0	1	0	1	0	0	0	0	1	1	1	1	1	0	0	0	1	0	0	0	1	1	1	1	0
200	21C018P078	21C018P078	0	SD	0-1-1-0-0-1-1-1-1-1-0-0-0-1-1-0-0-1-1-1-1-0-0-1-1-0-1-1-0-0-1-1-0-0-0-0-1-0-1-1-1-0-1-0-0-0-1-0-0-0-1	8	0	0	0	1	1	0	0	1	1	1	1	1	0	0	0	1	1	0	0	1	1	1	1	0	0	1	1	0	1	1	0	0	1	1	0	0	0	0	1	0	1	1	1
201	21C018P086	21C018P086	0	SD	0-1-1-0-0-1-1-1-1-1-0-0-0-1-1-0-0-1-1-1-1-0-0-1-1-0-1-1-0-0-1-1-0-0-0-0-1-0-1-1-1-0-1-0-0-0-1-0-0-0-1	8	0	0	0	1	1	0	0	1	1	1	1	1	0	0	0	1	1	0	0	1	1	1	1	0	0	1	1	0	1	1	0	0	1	1	0	0	0	0	1	0	1	1	1
202	21C019P008	21C019P008	0	SD	0-0-0-1-1-0-0-0-0-0-1-1-1-0-0-1-1-0-0-0-0-1-1-0-0-1-0-0-1-1-0-0-1-1-1-1-0-1-0-0-0-1-0-0-0-0-1-0-0-0-1	50	32	5	0	0	0	1	1	0	0	0	0	0	1	1	1	0	0	1	1	0	0	0	0	1	1	0	0	1	0	0	1	1	0	0	1	1	1	1	0	1	0	0	0
203	21C019P059	21C019P059	0	SD	1-0-0-1-1-0-0-0-0-0-1-1-1-0-0-1-1-0-0-0-0-1-1-0-0-1-0-0-1-1-0-0-1-1-1-1-0-1-0-0-0-1-0-0-0-0-1-0-0-0-1	51	33	5	1	0	0	1	1	0	0	0	0	0	1	1	1	0	0	1	1	0	0	0	0	1	1	0	0	1	0	0	1	1	0	0	1	1	1	1	0	1	0	0	0
204	21C020P008	21C020P008	0	SD	1-0-0-1-1-0-0-0-0-0-1-1-1-0-0-1-1-0-0-0-0-1-1-0-0-1-0-0-1-1-0-0-1-1-1-1-0-1-0-0-0-1-0-0-0-0-1-0-0-0-1	51	33	5	1	0	0	1	1	0	0	0	0	0	1	1	1	0	0	1	1	0	0	0	0	1	1	0	0	1	0	0	1	1	0	0	1	1	1	1	0	1	0	0	0
205	21C020P047	21C020P047	0	SD	1-0-0-1-1-1-0-0-0-0-1-1-1-0-0-1-1-0-0-0-0-1-1-0-0-1-0-0-1-1-0-0-1-1-1-1-1-1-0-0-0-1-0-0-0-0-1-0-0-0-1	49	32	5	1	0	0	1	1	1	0	0	0	0	1	1	1	0	0	1	1	0	0	0	0	1	1	0	0	1	0	0	1	1	0	0	1	1	1	1	1	1	0	0	0
206	21C020P048	21C020P048	0	SD	1-0-0-1-1-0-0-0-0-0-1-1-1-0-0-1-1-0-0-0-0-1-1-0-0-1-0-0-1-0-0-0-1-0-1-1-0-0-0-0-1-1-0-0-0-0-1-0-0-0-1	47	32	4	1	0	0	1	1	0	0	0	0	0	1	1	1	0	0	1	1	0	0	0	0	1	1	0	0	1	0	0	1	0	0	0	1	0	1	1	0	0	0	0	1
207	21C020P050	21C020P050	0	SD	0-0-0-1-1-0-0-0-0-0-1-1-1-0-0-1-1-0-0-0-0-1-1-0-0-1-0-0-1-0-0-0-1-0-1-1-0-0-0-0-1-1-0-0-0-0-1-0-0-0-1	46	31	4	0	0	0	1	1	0	0	0	0	0	1	1	1	0	0	1	1	0	0	0	0	1	1	0	0	1	0	0	1	0	0	0	1	0	1	1	0	0	0	0	1
208	21C021P011	21C021P011	1	DN	1-0-0-1-1-0-0-0-0-0-1-1-1-0-0-1-1-0-0-0-0-1-1-0-0-1-0-0-1-1-0-0-1-1-1-1-1-1-0-1-0-1-0-0-0-0-1-0-0-0-1	49	33	5	1	0	0	1	1	0	0	0	0	0	1	1	1	0	0	1	1	0	0	0	0	1	1	0	0	1	0	0	1	1	0	0	1	1	1	1	1	1	0	1	0
209	21C021P025	21C021P025	1	DN	1-0-0-1-1-0-0-0-0-0-1-1-1-0-0-1-1-0-0-0-0-1-1-0-0-1-0-0-1-1-0-0-1-1-1-1-0-1-0-0-0-1-0-0-0-0-1-0-0-0-1	51	33	5	1	0	0	1	1	0	0	0	0	0	1	1	1	0	0	1	1	0	0	0	0	1	1	0	0	1	0	0	1	1	0	0	1	1	1	1	0	1	0	0	0
210	21C021P069	21C021P069	0	SD	1-0-0-1-1-0-0-0-0-0-1-1-1-0-0-1-1-0-0-0-0-1-1-0-0-1-0-0-1-1-0-0-1-1-1-1-1-1-0-0-0-1-0-0-0-0-1-0-0-0-1	50	33	5	1	0	0	1	1	0	0	0	0	0	1	1	1	0	0	1	1	0	0	0	0	1	1	0	0	1	0	0	1	1	0	0	1	1	1	1	1	1	0	0	0
211	21C021P074	21C021P074	0	SD	1-0-0-1-1-0-0-0-0-0-1-1-1-0-0-1-1-0-0-0-0-1-1-0-0-1-0-0-1-1-0-0-1-1-1-1-1-1-0-0-0-1-0-1-1-0-1-0-0-0-1	48	33	5	1	0	0	1	1	0	0	0	0	0	1	1	1	0	0	1	1	0	0	0	0	1	1	0	0	1	0	0	1	1	0	0	1	1	1	1	1	1	0	0	0
212	21C022P026	21C022P026	0	SD	1-0-0-1-1-0-0-0-0-0-1-1-1-0-0-1-1-0-0-0-0-1-1-0-0-1-0-0-1-1-0-0-1-1-1-1-1-1-0-0-0-1-0-0-0-0-1-0-0-0-1	50	33	5	1	0	0	1	1	0	0	0	0	0	1	1	1	0	0	1	1	0	0	0	0	1	1	0	0	1	0	0	1	1	0	0	1	1	1	1	1	1	0	0	0
213	21C023P001	21C023P001	0	SD	1-0-0-1-1-0-0-0-0-0-1-1-1-0-0-1-1-0-0-0-0-1-1-0-0-1-0-0-1-1-0-0-1-1-1-1-0-1-0-0-0-1-0-0-0-0-1-0-0-0-1	51	33	5	1	0	0	1	1	0	0	0	0	0	1	1	1	0	0	1	1	0	0	0	0	1	1	0	0	1	0	0	1	1	0	0	1	1	1	1	0	1	0	0	0
214	21C023P011	21C023P011	0	SD	1-0-0-1-1-0-0-0-0-0-1-1-1-0-0-1-1-0-0-0-0-1-1-0-0-1-0-0-1-1-0-0-1-1-1-1-1-1-0-0-0-1-0-0-0-0-1-0-0-0-1	50	33	5	1	0	0	1	1	0	0	0	0	0	1	1	1	0	0	1	1	0	0	0	0	1	1	0	0	1	0	0	1	1	0	0	1	1	1	1	1	1	0	0	0
215	21C023P030	21C023P030	0	SD	0-0-0-1-1-0-0-0-0-0-1-1-1-0-0-1-1-0-0-0-0-1-1-0-0-1-0-0-1-1-0-0-1-1-1-1-0-1-0-0-0-1-0-0-0-0-1-0-0-0-1	50	32	5	0	0	0	1	1	0	0	0	0	0	1	1	1	0	0	1	1	0	0	0	0	1	1	0	0	1	0	0	1	1	0	0	1	1	1	1	0	1	0	0	0
216	21C023P057	21C023P057	0	SD	1-0-0-1-1-0-0-0-0-0-1-1-1-0-0-1-1-0-0-0-0-1-1-0-0-1-0-0-1-1-0-0-1-1-1-1-1-1-0-0-0-1-0-0-0-0-1-0-0-0-1	50	33	5	1	0	0	1	1	0	0	0	0	0	1	1	1	0	0	1	1	0	0	0	0	1	1	0	0	1	0	0	1	1	0	0	1	1	1	1	1	1	0	0	0
217	21C023P099	21C023P099	0	SD	1-0-0-1-1-0-0-0-0-0-1-1-1-0-0-1-1-0-0-0-0-1-1-0-0-1-0-0-1-1-0-0-1-1-1-1-0-1-0-0-0-1-0-0-0-0-1-0-0-0-1	51	33	5	1	0	0	1	1	0	0	0	0	0	1	1	1	0	0	1	1	0	0	0	0	1	1	0	0	1	0	0	1	1	0	0	1	1	1	1	0	1	0	0	0
218	21C024P006	21C024P006	0	SD	1-0-0-1-1-0-0-0-0-0-1-1-1-0-0-1-1-0-0-0-0-1-1-0-0-1-0-0-1-1-0-0-1-1-1-1-1-1-0-0-0-1-0-0-0-0-1-0-0-0-1	50	33	5	1	0	0	1	1	0	0	0	0	0	1	1	1	0	0	1	1	0	0	0	0	1	1	0	0	1	0	0	1	1	0	0	1	1	1	1	1	1	0	0	0
219	21C025P006	21C025P006	0	SD	1-0-0-1-1-0-0-0-0-0-1-1-1-0-0-1-1-0-0-0-0-1-1-0-0-1-0-0-1-1-0-0-1-1-1-1-0-1-0-0-0-1-0-1-1-0-1-0-0-0-1	49	33	5	1	0	0	1	1	0	0	0	0	0	1	1	1	0	0	1	1	0	0	0	0	1	1	0	0	1	0	0	1	1	0	0	1	1	1	1	0	1	0	0	0
220	21C025P013	21C025P013	0	SD	1-0-0-1-1-0-0-0-0-0-1-1-1-0-0-1-1-0-0-0-0-1-1-0-0-1-0-0-1-1-0-0-1-1-1-1-0-1-0-0-0-1-0-1-1-0-1-0-0-0-1	49	33	5	1	0	0	1	1	0	0	0	0	0	1	1	1	0	0	1	1	0	0	0	0	1	1	0	0	1	0	0	1	1	0	0	1	1	1	1	0	1	0	0	0
221	21C026P001	21C026P001	0	SD	0-0-0-1-1-0-0-0-0-0-1-1-1-0-0-1-1-0-0-0-0-1-1-0-0-1-0-0-1-1-0-0-1-1-1-1-1-1-0-0-0-1-0-0-0-0-1-0-0-0-1	49	32	5	0	0	0	1	1	0	0	0	0	0	1	1	1	0	0	1	1	0	0	0	0	1	1	0	0	1	0	0	1	1	0	0	1	1	1	1	1	1	0	0	0
222	21C026P027	21C026P027	0	SD	1-0-0-1-1-0-0-0-0-0-1-1-1-0-0-1-1-0-0-0-0-1-1-0-0-1-1-0-1-1-0-0-1-1-0-1-1-1-0-0-0-1-0-0-0-0-1-0-0-0-1	48	32	5	1	0	0	1	1	0	0	0	0	0	1	1	1	0	0	1	1	0	0	0	0	1	1	0	0	1	1	0	1	1	0	0	1	1	0	1	1	1	0	0	0
223	21C026P050	21C026P050	0	SD	0-0-0-1-1-0-0-0-0-0-1-1-1-0-0-1-1-0-0-0-0-1-1-0-0-1-0-0-1-1-0-0-1-1-1-1-1-1-0-0-0-1-0-0-0-0-1-0-0-0-1	49	32	5	0	0	0	1	1	0	0	0	0	0	1	1	1	0	0	1	1	0	0	0	0	1	1	0	0	1	0	0	1	1	0	0	1	1	1	1	1	1	0	0	0
224	21C031P016	21C031P016	1	DN	1-0-0-1-1-0-0-0-1-1-0-0-0-1-1-0-0-1-1-1-1-0-0-1-1-0-1-1-0-0-1-1-0-0-0-0-1-0-1-1-1-0-1-1-1-1-0-1-1-1-0	8	8	0	1	0	0	1	1	0	0	0	1	1	0	0	0	1	1	0	0	1	1	1	1	0	0	1	1	0	1	1	0	0	1	1	0	0	0	0	1	0	1	1	1
225	21C031P025	21C031P025	0	SD	1-0-0-1-1-0-0-0-0-0-1-1-1-0-0-1-1-0-0-0-0-1-1-0-0-1-0-0-1-1-0-0-1-1-1-1-0-1-0-0-0-1-0-0-0-0-1-0-0-0-1	51	33	5	1	0	0	1	1	0	0	0	0	0	1	1	1	0	0	1	1	0	0	0	0	1	1	0	0	1	0	0	1	1	0	0	1	1	1	1	0	1	0	0	0
226	21C031P097	21C031P097	0	SD	1-0-0-1-1-0-0-0-0-0-1-1-1-0-0-1-1-0-0-0-0-1-1-0-0-1-0-0-1-1-0-0-1-1-1-1-0-1-0-0-0-1-0-0-0-0-1-0-0-0-1	51	33	5	1	0	0	1	1	0	0	0	0	0	1	1	1	0	0	1	1	0	0	0	0	1	1	0	0	1	0	0	1	1	0	0	1	1	1	1	0	1	0	0	0
227	21C032P003	21C032P003	1	DN	0-1-1-0-0-1-1-1-1-1-0-0-0-1-1-0-0-1-1-1-1-0-0-1-1-0-1-1-0-0-1-1-0-0-0-0-1-0-1-1-1-0-1-1-1-1-0-1-1-1-0	0	0	0	0	1	1	0	0	1	1	1	1	1	0	0	0	1	1	0	0	1	1	1	1	0	0	1	1	0	1	1	0	0	1	1	0	0	0	0	1	0	1	1	1
228	21C032P020	21C032P020	1	DN	0-1-1-0-0-1-1-1-1-1-0-0-0-1-1-0-0-1-1-1-1-0-0-1-1-0-1-1-0-0-1-1-0-0-0-0-1-0-1-1-1-0-1-1-1-1-0-1-1-1-0	0	0	0	0	1	1	0	0	1	1	1	1	1	0	0	0	1	1	0	0	1	1	1	1	0	0	1	1	0	1	1	0	0	1	1	0	0	0	0	1	0	1	1	1
229	21C032P024	21C032P024	0	SD	0-1-1-0-0-1-1-1-1-1-0-0-0-1-1-0-0-1-1-1-0-1-1-0-0-1-0-0-1-1-0-0-1-1-1-1-0-1-0-0-0-1-0-0-0-0-1-0-0-0-1	31	13	5	0	1	1	0	0	1	1	1	1	1	0	0	0	1	1	0	0	1	1	1	0	1	1	0	0	1	0	0	1	1	0	0	1	1	1	1	0	1	0	0	0
230	21C033P009	21C033P009	1	DN	0-1-1-0-0-1-1-1-1-1-0-0-0-1-1-0-0-1-1-1-1-0-0-1-1-0-1-1-0-0-1-1-0-0-0-0-1-0-1-1-1-0-1-1-1-1-0-1-1-1-0	0	0	0	0	1	1	0	0	1	1	1	1	1	0	0	0	1	1	0	0	1	1	1	1	0	0	1	1	0	1	1	0	0	1	1	0	0	0	0	1	0	1	1	1
231	21C033P090	21C033P090	1	DN	1-0-0-1-1-0-0-0-0-0-1-1-1-0-0-1-1-0-0-0-0-1-1-0-0-1-0-0-1-1-0-0-1-1-1-1-0-1-0-1-0-1-0-0-0-0-1-0-0-0-1	50	33	5	1	0	0	1	1	0	0	0	0	0	1	1	1	0	0	1	1	0	0	0	0	1	1	0	0	1	0	0	1	1	0	0	1	1	1	1	0	1	0	1	0
232	21C034P078	21C034P078	0	SD	0-1-1-0-0-1-1-1-1-1-0-0-0-1-1-0-0-0-0-0-0-1-1-0-0-1-0-0-1-1-0-0-1-1-1-1-1-1-0-0-0-1-0-0-0-0-1-0-0-0-1	33	16	5	0	1	1	0	0	1	1	1	1	1	0	0	0	1	1	0	0	0	0	0	0	1	1	0	0	1	0	0	1	1	0	0	1	1	1	1	1	1	0	0	0
233	21C035P026	21C035P026	0	SD	1-0-0-1-1-0-0-0-0-0-1-1-1-0-0-1-1-0-0-0-0-1-1-0-0-1-0-0-1-1-0-0-1-1-1-1-0-1-0-0-0-1-0-0-0-0-1-0-0-0-1	51	33	5	1	0	0	1	1	0	0	0	0	0	1	1	1	0	0	1	1	0	0	0	0	1	1	0	0	1	0	0	1	1	0	0	1	1	1	1	0	1	0	0	0
234	21C035P049	21C035P049	0	SD	0-0-0-1-1-0-0-0-0-0-1-1-1-0-0-1-1-0-0-0-0-1-1-0-0-1-0-0-1-1-0-0-1-1-1-1-0-1-0-0-0-1-0-0-0-0-1-0-0-0-1	50	32	5	0	0	0	1	1	0	0	0	0	0	1	1	1	0	0	1	1	0	0	0	0	1	1	0	0	1	0	0	1	1	0	0	1	1	1	1	0	1	0	0	0
235	21C036P001	21C036P001	0	SD	1-0-0-1-1-0-0-0-0-0-1-1-1-0-0-1-1-0-0-0-0-1-1-0-0-1-0-0-1-1-0-0-1-1-1-1-0-1-0-0-0-1-0-0-0-0-1-0-0-0-1	51	33	5	1	0	0	1	1	0	0	0	0	0	1	1	1	0	0	1	1	0	0	0	0	1	1	0	0	1	0	0	1	1	0	0	1	1	1	1	0	1	0	0	0
236	21C036P031	21C036P031	0	SD	0-0-0-1-1-0-0-0-0-0-1-1-1-0-0-1-1-0-0-0-0-1-1-0-0-1-0-0-1-1-0-0-1-1-1-1-0-1-0-0-0-1-0-0-0-0-1-0-0-0-1	50	32	5	0	0	0	1	1	0	0	0	0	0	1	1	1	0	0	1	1	0	0	0	0	1	1	0	0	1	0	0	1	1	0	0	1	1	1	1	0	1	0	0	0
237	21C036P047	21C036P047	1	DN	0-0-0-1-1-0-0-0-0-0-1-1-1-0-0-1-1-0-0-0-0-1-1-0-0-1-0-0-1-1-0-0-1-1-1-1-1-1-0-1-0-1-0-0-0-0-1-0-0-0-1	48	32	5	0	0	0	1	1	0	0	0	0	0	1	1	1	0	0	1	1	0	0	0	0	1	1	0	0	1	0	0	1	1	0	0	1	1	1	1	1	1	0	1	0
238	21C036P065	21C036P065	0	SD	1-0-0-1-1-0-0-0-0-0-1-1-1-0-0-1-1-0-0-0-0-1-1-0-0-1-0-0-1-1-0-0-1-1-1-1-1-1-0-0-0-1-0-0-0-0-1-0-0-0-1	50	33	5	1	0	0	1	1	0	0	0	0	0	1	1	1	0	0	1	1	0	0	0	0	1	1	0	0	1	0	0	1	1	0	0	1	1	1	1	1	1	0	0	0
239	21C036P070	21C036P070	0	SD	1-0-0-1-1-0-0-0-0-0-1-1-1-0-0-1-1-0-0-0-0-1-1-0-0-1-0-0-1-1-0-0-1-1-1-1-1-1-0-0-0-1-0-0-0-0-1-0-0-0-1	50	33	5	1	0	0	1	1	0	0	0	0	0	1	1	1	0	0	1	1	0	0	0	0	1	1	0	0	1	0	0	1	1	0	0	1	1	1	1	1	1	0	0	0
240	21C037P085	21C037P085	0	SD	1-0-0-1-1-0-0-0-0-0-1-1-1-0-0-1-1-0-0-0-0-1-1-0-0-1-0-0-1-1-0-0-1-1-1-1-0-1-0-0-0-1-0-0-0-0-1-0-0-0-1	51	33	5	1	0	0	1	1	0	0	0	0	0	1	1	1	0	0	1	1	0	0	0	0	1	1	0	0	1	0	0	1	1	0	0	1	1	1	1	0	1	0	0	0
241	21C040P063	21C040P063	0	SD	1-0-0-1-1-0-0-0-0-0-1-1-1-0-0-1-1-0-0-0-0-1-1-0-0-1-0-0-1-1-0-0-1-1-1-1-0-1-0-0-0-1-0-0-0-0-1-0-0-0-1	51	33	5	1	0	0	1	1	0	0	0	0	0	1	1	1	0	0	1	1	0	0	0	0	1	1	0	0	1	0	0	1	1	0	0	1	1	1	1	0	1	0	0	0
242	21C041P011	21C041P011	0	SD	1-0-0-1-1-0-0-0-0-0-1-1-1-0-0-1-1-0-0-0-0-1-1-0-0-1-0-0-1-1-0-0-1-1-1-1-0-1-0-0-0-1-0-0-0-0-1-0-0-0-1	51	33	5	1	0	0	1	1	0	0	0	0	0	1	1	1	0	0	1	1	0	0	0	0	1	1	0	0	1	0	0	1	1	0	0	1	1	1	1	0	1	0	0	0
243	21C041P058	21C041P058	0	SD	1-0-0-1-1-0-0-0-0-0-1-1-1-0-0-1-1-0-0-0-0-1-1-0-0-1-0-0-1-1-0-0-1-1-1-1-1-1-0-0-0-1-0-0-0-0-1-0-0-0-1	50	33	5	1	0	0	1	1	0	0	0	0	0	1	1	1	0	0	1	1	0	0	0	0	1	1	0	0	1	0	0	1	1	0	0	1	1	1	1	1	1	0	0	0
244	21C041P060	21C041P060	0	SD	0-0-0-1-1-0-0-0-0-0-1-1-1-0-0-1-1-0-0-0-0-1-1-0-0-1-0-0-1-1-0-0-1-1-1-1-0-1-0-0-0-1-0-0-0-0-1-0-0-0-1	50	32	5	0	0	0	1	1	0	0	0	0	0	1	1	1	0	0	1	1	0	0	0	0	1	1	0	0	1	0	0	1	1	0	0	1	1	1	1	0	1	0	0	0
245	21C043P016	21C043P016	1	DN	1-0-0-1-1-0-0-0-0-0-1-1-1-0-0-1-1-0-0-0-0-1-1-0-0-1-0-0-1-1-0-0-1-1-1-1-1-1-0-1-0-1-0-0-0-0-1-0-0-0-1	49	33	5	1	0	0	1	1	0	0	0	0	0	1	1	1	0	0	1	1	0	0	0	0	1	1	0	0	1	0	0	1	1	0	0	1	1	1	1	1	1	0	1	0
246	21C043P017	21C043P017	0	SD	1-0-0-1-1-0-0-0-0-0-1-1-1-0-0-1-1-0-0-0-0-1-1-0-0-1-0-0-1-1-0-0-1-1-1-1-0-1-0-0-0-1-0-0-0-0-1-0-0-0-1	51	33	5	1	0	0	1	1	0	0	0	0	0	1	1	1	0	0	1	1	0	0	0	0	1	1	0	0	1	0	0	1	1	0	0	1	1	1	1	0	1	0	0	0
247	21C043P064	21C043P064	1	DN	1-0-0-1-1-0-0-0-0-0-1-1-1-0-0-1-1-0-0-0-0-1-1-0-0-1-0-0-1-1-0-0-1-1-1-1-0-1-0-1-0-1-0-0-0-0-1-0-0-0-1	50	33	5	1	0	0	1	1	0	0	0	0	0	1	1	1	0	0	1	1	0	0	0	0	1	1	0	0	1	0	0	1	1	0	0	1	1	1	1	0	1	0	1	0
248	21C045P044	21C045P044	1	DN	1-0-0-1-1-0-0-0-0-0-1-1-1-0-0-1-1-0-0-0-0-1-1-0-0-1-0-0-1-0-0-0-1-0-1-0-1-0-0-0-1-1-0-0-0-0-1-0-0-0-1	45	32	4	1	0	0	1	1	0	0	0	0	0	1	1	1	0	0	1	1	0	0	0	0	1	1	0	0	1	0	0	1	0	0	0	1	0	1	0	1	0	0	0	1
249	21C046P019	21C046P019	0	SD	0-1-1-0-0-1-1-1-1-1-0-0-0-1-1-0-0-1-1-1-0-1-1-0-0-1-0-0-1-1-0-0-1-1-1-1-0-1-0-0-0-1-0-0-0-0-1-0-0-0-1	31	13	5	0	1	1	0	0	1	1	1	1	1	0	0	0	1	1	0	0	1	1	1	0	1	1	0	0	1	0	0	1	1	0	0	1	1	1	1	0	1	0	0	0
250	21C046P042	21C046P042	1	DN	0-1-1-0-0-1-1-1-1-1-0-0-0-1-1-0-0-1-1-1-0-1-1-0-0-1-0-0-1-1-0-0-1-1-1-1-1-0-1-1-1-0-1-1-1-1-0-1-1-1-0	16	13	5	0	1	1	0	0	1	1	1	1	1	0	0	0	1	1	0	0	1	1	1	0	1	1	0	0	1	0	0	1	1	0	0	1	1	1	1	1	0	1	1	1
251	21C047P051	21C047P051	1	DN	0-1-1-0-0-1-1-1-1-1-0-0-0-1-1-0-0-1-1-1-1-0-0-1-1-0-1-1-0-0-1-1-0-0-0-0-1-0-1-1-1-0-1-1-1-1-0-1-1-1-0	0	0	0	0	1	1	0	0	1	1	1	1	1	0	0	0	1	1	0	0	1	1	1	1	0	0	1	1	0	1	1	0	0	1	1	0	0	0	0	1	0	1	1	1
252	21C047P059	21C047P059	0	SD	1-0-0-1-1-0-0-0-0-0-1-1-1-0-0-1-1-0-0-0-0-1-1-0-0-1-0-0-1-1-0-0-1-1-1-1-0-1-0-0-0-1-0-0-0-0-1-0-0-0-1	51	33	5	1	0	0	1	1	0	0	0	0	0	1	1	1	0	0	1	1	0	0	0	0	1	1	0	0	1	0	0	1	1	0	0	1	1	1	1	0	1	0	0	0
253	21C048P030	21C048P030	1	DN	1-0-0-1-1-0-0-0-1-1-0-0-0-1-1-0-0-1-1-1-1-0-0-1-1-0-1-1-0-0-1-1-0-0-0-0-1-0-1-1-1-0-1-1-1-1-0-1-1-1-0	8	8	0	1	0	0	1	1	0	0	0	1	1	0	0	0	1	1	0	0	1	1	1	1	0	0	1	1	0	1	1	0	0	1	1	0	0	0	0	1	0	1	1	1
254	21C048P035	21C048P035	0	SD	1-0-0-1-1-0-0-0-1-1-0-0-0-1-1-0-0-1-1-1-1-0-0-1-1-0-1-1-0-0-1-1-0-0-0-0-1-0-1-1-1-0-1-1-1-1-0-1-1-1-0	8	8	0	1	0	0	1	1	0	0	0	1	1	0	0	0	1	1	0	0	1	1	1	1	0	0	1	1	0	1	1	0	0	1	1	0	0	0	0	1	0	1	1	1
255	21C048P062	21C048P062	1	DN	0-1-1-0-0-1-1-1-1-1-0-0-0-1-1-0-0-0-0-0-0-1-1-0-0-1-0-0-1-1-0-0-1-1-1-1-1-1-0-0-0-1-0-1-1-0-1-0-0-0-1	31	16	5	0	1	1	0	0	1	1	1	1	1	0	0	0	1	1	0	0	0	0	0	0	1	1	0	0	1	0	0	1	1	0	0	1	1	1	1	1	1	0	0	0
256	21C048P068	21C048P068	0	SD	1-0-0-1-1-0-0-0-0-0-1-1-1-0-0-1-1-0-0-0-0-1-1-0-0-1-0-0-1-0-0-0-1-0-1-1-0-0-0-0-1-1-0-0-0-0-1-0-0-0-1	47	32	4	1	0	0	1	1	0	0	0	0	0	1	1	1	0	0	1	1	0	0	0	0	1	1	0	0	1	0	0	1	0	0	0	1	0	1	1	0	0	0	0	1
257	21C049P028	21C049P028	1	DN	1-0-0-1-1-0-0-0-0-0-1-1-1-0-0-1-1-0-0-0-0-1-1-0-0-1-0-0-1-0-0-0-1-0-1-0-0-0-0-1-1-1-0-0-0-0-1-0-0-0-1	45	32	4	1	0	0	1	1	0	0	0	0	0	1	1	1	0	0	1	1	0	0	0	0	1	1	0	0	1	0	0	1	0	0	0	1	0	1	0	0	0	0	1	1
258	21C049P045	21C049P045	1	DN	1-0-0-1-1-0-0-0-0-0-1-1-1-0-0-1-1-0-0-0-0-1-1-0-0-1-0-0-1-0-0-0-1-0-1-1-0-1-0-1-0-1-0-0-0-0-1-0-0-0-1	48	32	4	1	0	0	1	1	0	0	0	0	0	1	1	1	0	0	1	1	0	0	0	0	1	1	0	0	1	0	0	1	0	0	0	1	0	1	1	0	1	0	1	0
259	21C050P003	21C050P003	0	SD	1-0-0-1-1-1-1-0-0-0-1-1-1-0-0-1-1-0-0-0-0-1-1-0-0-1-0-0-1-1-0-0-1-1-1-1-0-1-0-0-0-1-0-0-0-0-1-0-0-0-1	49	31	5	1	0	0	1	1	1	1	0	0	0	1	1	1	0	0	1	1	0	0	0	0	1	1	0	0	1	0	0	1	1	0	0	1	1	1	1	0	1	0	0	0
260	21C050P022	21C050P022	0	SD	1-0-0-1-1-0-0-0-0-0-1-1-1-0-0-1-1-0-0-0-0-1-1-0-0-1-0-0-1-1-0-0-1-1-1-1-0-1-0-0-0-1-0-0-0-0-1-0-0-0-1	51	33	5	1	0	0	1	1	0	0	0	0	0	1	1	1	0	0	1	1	0	0	0	0	1	1	0	0	1	0	0	1	1	0	0	1	1	1	1	0	1	0	0	0
261	21C050P031	21C050P031	0	SD	1-0-0-1-1-0-0-0-0-0-1-1-1-0-0-1-1-0-0-0-0-1-1-0-0-1-0-0-1-1-0-0-1-1-1-1-0-1-0-0-0-1-0-0-0-0-1-0-0-0-1	51	33	5	1	0	0	1	1	0	0	0	0	0	1	1	1	0	0	1	1	0	0	0	0	1	1	0	0	1	0	0	1	1	0	0	1	1	1	1	0	1	0	0	0
262	21C050P035	21C050P035	0	SD	1-0-0-1-1-0-0-0-0-0-1-1-1-0-0-1-1-0-0-0-0-1-1-0-0-1-0-0-1-1-0-0-1-1-1-1-0-1-0-0-0-1-0-0-0-0-1-0-0-0-1	51	33	5	1	0	0	1	1	0	0	0	0	0	1	1	1	0	0	1	1	0	0	0	0	1	1	0	0	1	0	0	1	1	0	0	1	1	1	1	0	1	0	0	0
263	21C050P049	21C050P049	0	SD	1-0-0-1-1-0-0-0-0-0-1-1-1-0-0-1-1-0-0-0-0-1-1-0-0-1-0-0-1-1-0-0-1-1-1-1-1-1-0-0-0-1-0-0-0-0-1-0-0-0-0	49	33	5	1	0	0	1	1	0	0	0	0	0	1	1	1	0	0	1	1	0	0	0	0	1	1	0	0	1	0	0	1	1	0	0	1	1	1	1	1	1	0	0	0
264	21C050P059	21C050P059	0	SD	1-0-0-1-1-0-0-0-0-0-1-1-1-0-0-1-1-0-0-0-0-1-1-0-0-1-0-0-1-1-0-0-1-1-1-1-0-1-0-0-0-1-0-0-0-0-1-0-0-0-1	51	33	5	1	0	0	1	1	0	0	0	0	0	1	1	1	0	0	1	1	0	0	0	0	1	1	0	0	1	0	0	1	1	0	0	1	1	1	1	0	1	0	0	0
265	21C050P091	21C050P091	1	DN	0-1-1-0-0-1-1-1-1-1-0-0-0-1-1-0-0-1-1-1-1-0-0-1-1-0-1-1-0-0-1-1-0-0-0-0-1-0-1-1-1-0-1-0-0-0-1-0-0-0-1	8	0	0	0	1	1	0	0	1	1	1	1	1	0	0	0	1	1	0	0	1	1	1	1	0	0	1	1	0	1	1	0	0	1	1	0	0	0	0	1	0	1	1	1
266	21C051P004	21C051P004	0	SD	0-1-1-0-0-1-1-1-1-1-0-0-0-1-1-0-0-1-1-1-1-0-0-1-1-0-1-0-0-1-0-0-1-1-0-0-1-1-1-1-1-0-1-1-1-0-1-0-0-0-1	13	5	4	0	1	1	0	0	1	1	1	1	1	0	0	0	1	1	0	0	1	1	1	1	0	0	1	1	0	1	0	0	1	0	0	1	1	0	0	1	1	1	1	1
267	21C052P012	21C052P012	0	SD	1-0-0-1-1-0-0-0-0-0-1-1-1-0-0-1-1-0-0-0-0-1-1-0-0-1-0-0-1-1-0-0-1-1-1-1-1-1-0-0-0-1-0-0-0-0-1-0-0-0-1	50	33	5	1	0	0	1	1	0	0	0	0	0	1	1	1	0	0	1	1	0	0	0	0	1	1	0	0	1	0	0	1	1	0	0	1	1	1	1	1	1	0	0	0
268	21C052P025	21C052P025	1	DN	0-1-1-0-0-1-1-1-1-1-0-0-0-1-1-0-0-1-1-1-1-0-0-1-1-0-1-1-0-0-1-1-0-0-0-0-1-0-1-1-1-0-1-1-1-1-0-1-1-1-0	0	0	0	0	1	1	0	0	1	1	1	1	1	0	0	0	1	1	0	0	1	1	1	1	0	0	1	1	0	1	1	0	0	1	1	0	0	0	0	1	0	1	1	1
269	21C053P002	21C053P002	1	DN	0-1-1-0-0-1-1-1-1-1-0-0-0-1-1-0-0-1-1-1-1-0-0-1-1-0-1-1-0-0-1-1-0-0-0-0-0-1-0-0-0-1-0-0-1-1-0-1-1-1-0	8	0	0	0	1	1	0	0	1	1	1	1	1	0	0	0	1	1	0	0	1	1	1	1	0	0	1	1	0	1	1	0	0	1	1	0	0	0	0	0	1	0	0	0
270	21C053P028	21C053P028	1	DN	1-0-0-1-1-0-0-0-0-0-1-1-1-0-0-1-1-0-0-0-0-1-1-0-0-1-0-0-1-1-0-0-1-1-1-1-1-1-0-1-0-1-0-0-0-0-1-0-0-0-1	49	33	5	1	0	0	1	1	0	0	0	0	0	1	1	1	0	0	1	1	0	0	0	0	1	1	0	0	1	0	0	1	1	0	0	1	1	1	1	1	1	0	1	0
271	21C053P033	21C053P033	1	DN	1-0-0-1-1-0-0-0-0-0-1-1-1-0-0-1-1-0-0-0-0-1-1-0-0-1-0-0-1-1-0-0-1-1-1-1-1-1-0-0-0-1-0-0-0-0-1-0-0-0-1	50	33	5	1	0	0	1	1	0	0	0	0	0	1	1	1	0	0	1	1	0	0	0	0	1	1	0	0	1	0	0	1	1	0	0	1	1	1	1	1	1	0	0	0
272	21C055P003	21C055P003	1	DN	1-0-0-1-1-0-0-0-0-0-1-1-1-0-0-1-1-0-0-0-0-1-1-0-0-1-0-0-1-1-0-0-1-1-1-1-0-1-0-1-0-1-0-0-0-0-1-0-0-0-1	50	33	5	1	0	0	1	1	0	0	0	0	0	1	1	1	0	0	1	1	0	0	0	0	1	1	0	0	1	0	0	1	1	0	0	1	1	1	1	0	1	0	1	0
273	21C055P007	21C055P007	1	DN	0-1-1-0-0-1-1-1-1-1-0-0-0-1-1-0-0-1-1-1-1-0-0-1-1-0-1-1-0-0-1-1-0-0-1-1-1-1-0-1-0-1-0-1-1-0-1-0-0-0-1	13	0	0	0	1	1	0	0	1	1	1	1	1	0	0	0	1	1	0	0	1	1	1	1	0	0	1	1	0	1	1	0	0	1	1	0	0	1	1	1	1	0	1	0
274	21C055P096	21C055P096	1	DN	1-0-0-1-1-0-0-0-0-0-1-1-1-0-0-1-1-0-0-0-0-1-1-0-0-1-0-0-1-1-0-0-1-1-1-1-0-1-0-1-0-1-0-0-0-0-1-0-0-0-1	50	33	5	1	0	0	1	1	0	0	0	0	0	1	1	1	0	0	1	1	0	0	0	0	1	1	0	0	1	0	0	1	1	0	0	1	1	1	1	0	1	0	1	0
275	21C056P007	21C056P007	1	DN	0-1-1-0-0-1-1-1-1-1-0-0-0-1-1-0-0-1-1-1-1-0-0-1-1-0-1-1-0-0-1-1-0-0-0-0-1-0-1-1-1-0-1-1-1-1-0-1-1-1-0	0	0	0	0	1	1	0	0	1	1	1	1	1	0	0	0	1	1	0	0	1	1	1	1	0	0	1	1	0	1	1	0	0	1	1	0	0	0	0	1	0	1	1	1
276	21C056P012	21C056P012	1	DN	0-1-1-0-0-1-1-1-1-1-0-0-0-1-1-0-0-1-1-1-1-0-0-1-1-0-1-1-0-0-1-1-0-0-0-0-1-0-1-1-1-0-1-1-1-1-0-1-1-1-0	0	0	0	0	1	1	0	0	1	1	1	1	1	0	0	0	1	1	0	0	1	1	1	1	0	0	1	1	0	1	1	0	0	1	1	0	0	0	0	1	0	1	1	1
277	21C056P019	21C056P019	1	DN	1-0-0-1-1-0-0-0-0-0-1-1-1-0-0-1-1-0-0-0-0-1-1-0-0-1-0-0-1-1-0-0-1-1-1-1-0-1-0-0-0-1-0-0-0-0-1-0-0-0-1	51	33	5	1	0	0	1	1	0	0	0	0	0	1	1	1	0	0	1	1	0	0	0	0	1	1	0	0	1	0	0	1	1	0	0	1	1	1	1	0	1	0	0	0
278	21C056P030	21C056P030	1	DN	0-1-1-0-0-1-1-1-1-1-0-0-0-1-1-0-0-1-1-1-1-0-0-1-1-0-1-1-0-0-1-1-0-0-1-1-1-1-0-1-0-1-0-1-1-0-1-0-0-0-1	13	0	0	0	1	1	0	0	1	1	1	1	1	0	0	0	1	1	0	0	1	1	1	1	0	0	1	1	0	1	1	0	0	1	1	0	0	1	1	1	1	0	1	0
279	21C057P014	21C057P014	1	DN	0-1-1-0-0-1-1-1-1-1-0-0-0-1-1-0-0-1-1-1-1-0-0-1-1-0-1-1-0-0-1-1-0-0-0-0-1-0-1-1-1-0-1-1-1-1-0-1-1-1-0	0	0	0	0	1	1	0	0	1	1	1	1	1	0	0	0	1	1	0	0	1	1	1	1	0	0	1	1	0	1	1	0	0	1	1	0	0	0	0	1	0	1	1	1
280	21C057P048	21C057P048	1	DN	0-1-1-0-0-1-1-1-1-1-0-0-0-1-1-0-0-1-1-1-1-0-0-1-1-0-1-1-0-0-1-1-0-0-0-0-1-0-1-1-1-0-1-1-1-1-0-1-1-1-0	0	0	0	0	1	1	0	0	1	1	1	1	1	0	0	0	1	1	0	0	1	1	1	1	0	0	1	1	0	1	1	0	0	1	1	0	0	0	0	1	0	1	1	1
281	21C058P003	21C058P003	1	DN	0-1-1-0-0-1-1-1-1-1-0-0-0-1-1-0-0-1-1-1-1-0-0-1-1-0-1-1-0-0-1-1-0-0-0-0-1-0-1-1-1-0-1-1-1-1-0-1-1-1-0	0	0	0	0	1	1	0	0	1	1	1	1	1	0	0	0	1	1	0	0	1	1	1	1	0	0	1	1	0	1	1	0	0	1	1	0	0	0	0	1	0	1	1	1
282	21C058P014	21C058P014	1	DN	0-1-1-0-0-1-1-1-1-1-0-0-0-1-1-0-0-1-1-1-1-0-0-1-1-0-1-1-0-0-1-1-0-0-0-0-1-0-1-1-1-0-1-0-0-0-1-0-0-0-1	8	0	0	0	1	1	0	0	1	1	1	1	1	0	0	0	1	1	0	0	1	1	1	1	0	0	1	1	0	1	1	0	0	1	1	0	0	0	0	1	0	1	1	1
283	21C058P025	21C058P025	1	DN	0-1-1-0-0-1-1-1-1-1-0-0-0-1-1-0-0-1-1-1-1-0-0-1-1-0-1-1-0-0-1-1-0-0-0-0-1-0-1-1-1-0-1-0-0-0-1-0-0-0-1	8	0	0	0	1	1	0	0	1	1	1	1	1	0	0	0	1	1	0	0	1	1	1	1	0	0	1	1	0	1	1	0	0	1	1	0	0	0	0	1	0	1	1	1
284	21C058P039	21C058P039	1	DN	0-1-1-0-0-1-1-1-1-1-0-0-0-1-1-0-0-1-1-1-1-0-0-1-1-0-1-1-0-0-1-1-0-0-1-1-0-1-0-0-0-1-0-1-1-0-1-0-0-0-1	15	0	0	0	1	1	0	0	1	1	1	1	1	0	0	0	1	1	0	0	1	1	1	1	0	0	1	1	0	1	1	0	0	1	1	0	0	1	1	0	1	0	0	0
285	21C058P051	21C058P051	1	DN	0-1-1-0-0-1-1-1-1-1-0-0-0-1-1-0-0-1-1-1-1-0-0-1-1-0-1-1-0-0-1-1-0-0-0-0-1-0-1-1-1-0-1-1-1-1-0-1-1-1-0	0	0	0	0	1	1	0	0	1	1	1	1	1	0	0	0	1	1	0	0	1	1	1	1	0	0	1	1	0	1	1	0	0	1	1	0	0	0	0	1	0	1	1	1
286	21C058P053	21C058P053	1	DN	1-0-0-1-1-0-0-0-0-0-1-1-1-0-0-1-1-0-0-0-0-1-1-0-0-1-0-0-1-1-0-0-1-1-1-1-1-1-0-0-0-1-0-1-1-0-1-0-0-0-1	48	33	5	1	0	0	1	1	0	0	0	0	0	1	1	1	0	0	1	1	0	0	0	0	1	1	0	0	1	0	0	1	1	0	0	1	1	1	1	1	1	0	0	0
287	21C058P058	21C058P058	1	DN	0-1-1-0-0-1-1-1-1-1-0-0-0-1-1-0-0-1-1-1-1-0-0-1-1-0-1-1-0-0-1-1-0-0-1-1-0-1-0-0-0-1-0-0-0-0-1-0-0-0-1	17	0	0	0	1	1	0	0	1	1	1	1	1	0	0	0	1	1	0	0	1	1	1	1	0	0	1	1	0	1	1	0	0	1	1	0	0	1	1	0	1	0	0	0
288	21C058P061	21C058P061	1	DN	0-1-1-0-0-1-1-1-1-1-0-0-0-1-1-0-0-1-1-1-1-0-0-1-1-0-1-1-0-0-1-1-0-0-0-0-1-0-1-1-1-0-1-1-1-1-0-1-1-1-0	0	0	0	0	1	1	0	0	1	1	1	1	1	0	0	0	1	1	0	0	1	1	1	1	0	0	1	1	0	1	1	0	0	1	1	0	0	0	0	1	0	1	1	1
289	21C059P006	21C059P006	1	DN	1-0-0-1-1-0-0-0-0-0-1-1-1-0-0-1-1-0-0-0-0-1-1-0-0-1-0-0-1-1-0-0-1-1-1-1-0-1-0-0-0-1-0-0-0-0-1-0-0-0-1	51	33	5	1	0	0	1	1	0	0	0	0	0	1	1	1	0	0	1	1	0	0	0	0	1	1	0	0	1	0	0	1	1	0	0	1	1	1	1	0	1	0	0	0
290	21C059P009	21C059P009	1	DN	1-0-0-1-1-0-0-0-0-0-1-1-1-0-0-1-1-0-0-0-0-1-1-0-0-1-0-0-1-1-0-0-1-1-1-1-0-1-0-0-0-1-0-0-0-0-1-0-0-0-1	51	33	5	1	0	0	1	1	0	0	0	0	0	1	1	1	0	0	1	1	0	0	0	0	1	1	0	0	1	0	0	1	1	0	0	1	1	1	1	0	1	0	0	0
291	21C059P021	21C059P021	1	DN	1-0-0-1-1-0-0-0-0-0-1-1-1-0-0-1-1-0-0-0-0-1-1-0-0-1-0-0-1-1-0-0-1-1-1-1-0-1-0-0-0-1-0-1-1-0-1-0-0-0-1	49	33	5	1	0	0	1	1	0	0	0	0	0	1	1	1	0	0	1	1	0	0	0	0	1	1	0	0	1	0	0	1	1	0	0	1	1	1	1	0	1	0	0	0
292	21C059P030	21C059P030	1	DN	1-1-1-0-0-1-1-1-1-1-0-0-0-1-1-0-0-1-1-1-1-0-0-1-1-0-1-1-0-0-1-1-0-0-0-0-1-0-1-1-1-0-1-1-1-1-0-1-1-1-0	1	1	0	1	1	1	0	0	1	1	1	1	1	0	0	0	1	1	0	0	1	1	1	1	0	0	1	1	0	1	1	0	0	1	1	0	0	0	0	1	0	1	1	1
293	21C059P045	21C059P045	1	DN	1-0-0-1-1-0-0-0-0-0-1-1-1-0-0-1-1-0-0-0-0-1-1-0-0-1-0-0-1-1-0-0-1-1-1-1-0-1-0-0-0-1-0-1-1-0-1-0-0-0-1	49	33	5	1	0	0	1	1	0	0	0	0	0	1	1	1	0	0	1	1	0	0	0	0	1	1	0	0	1	0	0	1	1	0	0	1	1	1	1	0	1	0	0	0
294	21C060P001	21C060P001	1	DN	0-1-1-0-0-1-1-1-1-1-0-0-0-1-1-0-0-1-1-1-1-0-0-1-1-0-1-1-0-0-1-1-0-0-0-0-1-0-1-1-1-0-1-1-1-1-0-1-0-0-1	3	0	0	0	1	1	0	0	1	1	1	1	1	0	0	0	1	1	0	0	1	1	1	1	0	0	1	1	0	1	1	0	0	1	1	0	0	0	0	1	0	1	1	1
295	21C060P003	21C060P003	1	DN	1-1-1-0-0-1-1-1-1-1-0-0-0-1-1-0-0-1-1-1-1-0-0-1-1-0-1-1-0-0-1-1-0-0-0-0-1-0-1-1-1-0-1-1-1-1-0-1-1-1-0	1	1	0	1	1	1	0	0	1	1	1	1	1	0	0	0	1	1	0	0	1	1	1	1	0	0	1	1	0	1	1	0	0	1	1	0	0	0	0	1	0	1	1	1
296	21C060P004	21C060P004	1	DN	0-1-1-0-0-1-1-1-1-1-0-0-0-1-1-0-0-1-1-1-1-0-0-1-1-0-1-1-0-0-1-1-0-0-0-0-1-0-1-1-1-0-1-1-1-1-0-1-0-0-1	3	0	0	0	1	1	0	0	1	1	1	1	1	0	0	0	1	1	0	0	1	1	1	1	0	0	1	1	0	1	1	0	0	1	1	0	0	0	0	1	0	1	1	1
297	21C060P009	21C060P009	1	DN	0-1-1-0-0-1-1-1-1-1-0-0-0-1-1-0-0-1-1-1-1-0-0-1-1-0-1-1-0-0-1-1-0-0-0-0-1-0-1-1-1-0-1-1-1-1-0-1-1-1-0	0	0	0	0	1	1	0	0	1	1	1	1	1	0	0	0	1	1	0	0	1	1	1	1	0	0	1	1	0	1	1	0	0	1	1	0	0	0	0	1	0	1	1	1
298	21C060P011	21C060P011	1	DN	0-1-1-0-0-1-1-1-1-1-0-0-0-1-1-0-0-1-1-1-1-0-0-1-1-0-1-1-0-0-1-1-0-0-1-1-1-1-0-1-0-1-0-1-1-0-1-0-0-0-1	13	0	0	0	1	1	0	0	1	1	1	1	1	0	0	0	1	1	0	0	1	1	1	1	0	0	1	1	0	1	1	0	0	1	1	0	0	1	1	1	1	0	1	0
299	21C060P028	21C060P028	1	DN	0-1-1-0-0-1-1-1-1-1-0-0-0-1-1-0-0-1-1-1-1-0-0-1-1-0-1-1-0-0-1-1-0-0-0-0-1-0-1-1-1-0-1-1-1-1-0-1-1-1-0	0	0	0	0	1	1	0	0	1	1	1	1	1	0	0	0	1	1	0	0	1	1	1	1	0	0	1	1	0	1	1	0	0	1	1	0	0	0	0	1	0	1	1	1
300	21C060P030	21C060P030	1	DN	0-1-1-0-0-1-1-1-1-1-0-0-0-1-1-0-0-1-1-1-1-0-0-1-1-0-1-1-0-0-1-1-0-0-0-0-1-0-1-1-1-0-1-1-1-1-0-1-1-1-0	0	0	0	0	1	1	0	0	1	1	1	1	1	0	0	0	1	1	0	0	1	1	1	1	0	0	1	1	0	1	1	0	0	1	1	0	0	0	0	1	0	1	1	1
301	21C060P034	21C060P034	1	DN	0-1-1-0-0-1-1-1-1-1-0-0-0-1-1-0-0-1-1-1-1-0-0-1-1-0-1-1-0-0-1-1-0-0-0-0-1-0-1-1-1-0-1-1-1-1-0-1-1-1-0	0	0	0	0	1	1	0	0	1	1	1	1	1	0	0	0	1	1	0	0	1	1	1	1	0	0	1	1	0	1	1	0	0	1	1	0	0	0	0	1	0	1	1	1
302	21C060P041	21C060P041	1	DN	0-1-1-0-0-1-1-1-1-1-0-0-0-1-1-0-0-1-1-1-1-0-0-1-1-0-1-1-0-0-1-1-0-0-1-1-1-0-1-1-1-0-1-1-1-1-0-1-0-0-1	5	0	0	0	1	1	0	0	1	1	1	1	1	0	0	0	1	1	0	0	1	1	1	1	0	0	1	1	0	1	1	0	0	1	1	0	0	1	1	1	0	1	1	1
303	21C061P032	21C061P032	1	DN	0-1-1-0-0-1-1-1-1-1-0-0-0-1-1-0-0-1-1-1-1-0-0-1-1-0-1-1-0-0-1-1-0-0-0-0-1-0-1-1-1-0-1-1-1-1-0-1-0-0-1	3	0	0	0	1	1	0	0	1	1	1	1	1	0	0	0	1	1	0	0	1	1	1	1	0	0	1	1	0	1	1	0	0	1	1	0	0	0	0	1	0	1	1	1
304	21C063P044	21C063P044	1	DN	0-1-1-0-0-1-1-1-1-1-0-0-0-1-1-0-0-1-1-1-1-0-0-1-1-0-1-1-0-0-1-1-0-0-0-0-1-0-1-1-1-0-1-1-1-1-0-1-1-1-0	0	0	0	0	1	1	0	0	1	1	1	1	1	0	0	0	1	1	0	0	1	1	1	1	0	0	1	1	0	1	1	0	0	1	1	0	0	0	0	1	0	1	1	1
305	21C066P001	21C066P001	0	SD	1-0-0-1-1-0-0-0-0-0-1-1-1-0-0-1-1-0-0-0-0-1-1-0-0-1-0-0-1-1-0-0-1-1-1-1-1-1-0-0-0-1-0-0-0-0-1-0-0-0-1	50	33	5	1	0	0	1	1	0	0	0	0	0	1	1	1	0	0	1	1	0	0	0	0	1	1	0	0	1	0	0	1	1	0	0	1	1	1	1	1	1	0	0	0
306	21C066P011	21C066P011	1	DN	0-1-1-0-1-1-1-1-1-1-0-0-0-1-1-0-0-1-1-1-0-1-1-0-0-1-0-0-1-1-0-0-1-1-1-1-0-1-0-1-0-1-0-0-0-0-1-0-0-0-1	31	14	5	0	1	1	0	1	1	1	1	1	1	0	0	0	1	1	0	0	1	1	1	0	1	1	0	0	1	0	0	1	1	0	0	1	1	1	1	0	1	0	1	0
307	21C066P017	21C066P017	1	DN	0-1-1-0-0-1-1-1-1-1-0-0-0-1-1-0-0-1-1-1-0-1-1-0-0-1-0-0-1-1-0-0-1-1-1-1-0-1-0-0-0-1-0-0-0-0-1-0-0-0-1	31	13	5	0	1	1	0	0	1	1	1	1	1	0	0	0	1	1	0	0	1	1	1	0	1	1	0	0	1	0	0	1	1	0	0	1	1	1	1	0	1	0	0	0
308	21C066P046	21C066P046	0	SD	1-0-0-1-1-0-0-0-0-0-1-1-1-0-0-1-1-0-0-0-0-1-1-0-0-1-0-0-1-1-0-0-1-1-1-1-0-1-0-0-0-1-0-0-0-0-1-0-0-0-1	51	33	5	1	0	0	1	1	0	0	0	0	0	1	1	1	0	0	1	1	0	0	0	0	1	1	0	0	1	0	0	1	1	0	0	1	1	1	1	0	1	0	0	0
309	21C073P021	21C073P021	0	SD	1-0-0-1-1-0-0-0-0-0-1-1-1-0-0-1-1-0-0-0-0-1-1-0-0-1-0-0-1-1-0-0-1-1-1-1-1-1-0-0-0-1-0-0-0-0-1-0-0-0-1	50	33	5	1	0	0	1	1	0	0	0	0	0	1	1	1	0	0	1	1	0	0	0	0	1	1	0	0	1	0	0	1	1	0	0	1	1	1	1	1	1	0	0	0
310	21C074P008	21C074P008	1	DN	0-1-1-0-0-1-1-1-1-1-0-0-0-1-1-0-0-1-1-1-1-0-0-1-1-0-1-1-0-0-1-1-0-0-0-0-1-0-1-1-1-0-1-1-1-1-0-1-1-1-0	0	0	0	0	1	1	0	0	1	1	1	1	1	0	0	0	1	1	0	0	1	1	1	1	0	0	1	1	0	1	1	0	0	1	1	0	0	0	0	1	0	1	1	1
311	21C075P031	21C075P031	1	DN	1-0-0-1-1-0-0-0-0-0-1-1-1-0-0-1-1-0-0-0-0-1-1-0-0-1-0-0-1-1-0-0-1-1-1-1-1-1-0-1-0-1-0-0-0-0-1-0-0-0-1	49	33	5	1	0	0	1	1	0	0	0	0	0	1	1	1	0	0	1	1	0	0	0	0	1	1	0	0	1	0	0	1	1	0	0	1	1	1	1	1	1	0	1	0
312	21C075P044	21C075P044	1	DN	0-1-1-0-0-1-1-1-1-1-0-0-0-1-1-0-0-1-1-1-1-0-0-1-1-0-1-1-0-0-1-1-0-0-0-0-1-0-1-1-1-1-0-0-0-0-1-0-0-0-1	10	0	0	0	1	1	0	0	1	1	1	1	1	0	0	0	1	1	0	0	1	1	1	1	0	0	1	1	0	1	1	0	0	1	1	0	0	0	0	1	0	1	1	1
313	21C075P048	21C075P048	1	DN	0-1-1-0-0-1-1-1-1-1-0-0-0-1-1-0-0-1-1-1-1-0-0-1-1-0-1-1-0-0-1-1-0-0-0-0-1-0-1-1-1-0-1-1-1-1-0-1-1-1-0	0	0	0	0	1	1	0	0	1	1	1	1	1	0	0	0	1	1	0	0	1	1	1	1	0	0	1	1	0	1	1	0	0	1	1	0	0	0	0	1	0	1	1	1
314	21C076P001	21C076P001	1	DN	1-0-0-1-1-0-0-0-0-0-1-1-1-0-0-1-1-0-0-0-0-1-1-0-0-1-0-0-1-1-0-0-1-1-1-1-0-1-0-1-0-1-0-0-0-0-1-0-0-0-1	50	33	5	1	0	0	1	1	0	0	0	0	0	1	1	1	0	0	1	1	0	0	0	0	1	1	0	0	1	0	0	1	1	0	0	1	1	1	1	0	1	0	1	0
315	21C076P028	21C076P028	0	SD	1-0-0-1-1-0-0-0-0-0-1-1-1-0-0-1-1-0-0-0-0-1-1-0-0-1-0-0-1-0-0-0-1-0-1-1-0-0-0-0-1-1-0-0-0-0-1-0-0-0-1	47	32	4	1	0	0	1	1	0	0	0	0	0	1	1	1	0	0	1	1	0	0	0	0	1	1	0	0	1	0	0	1	0	0	0	1	0	1	1	0	0	0	0	1
316	21C078P001	21C078P001	0	SD	1-0-0-1-1-0-0-0-0-0-1-1-1-0-0-1-1-0-0-0-0-1-1-0-0-1-0-0-1-1-0-0-1-1-1-1-0-1-0-0-0-1-0-0-0-0-1-0-0-0-1	51	33	5	1	0	0	1	1	0	0	0	0	0	1	1	1	0	0	1	1	0	0	0	0	1	1	0	0	1	0	0	1	1	0	0	1	1	1	1	0	1	0	0	0
317	21C079P037	21C079P037	1	DN	1-0-0-1-1-0-0-0-0-0-1-1-1-0-0-1-1-0-0-0-0-1-1-0-0-1-0-0-1-1-0-0-1-1-1-1-1-1-0-1-0-1-0-0-0-0-1-0-0-0-1	49	33	5	1	0	0	1	1	0	0	0	0	0	1	1	1	0	0	1	1	0	0	0	0	1	1	0	0	1	0	0	1	1	0	0	1	1	1	1	1	1	0	1	0
318	21C079P049	21C079P049	1	DN	1-0-0-1-1-0-0-0-0-0-1-1-1-0-0-1-1-0-0-0-0-1-1-0-0-1-0-0-1-1-0-0-1-1-1-1-1-1-0-1-0-1-0-0-0-0-1-0-0-0-1	49	33	5	1	0	0	1	1	0	0	0	0	0	1	1	1	0	0	1	1	0	0	0	0	1	1	0	0	1	0	0	1	1	0	0	1	1	1	1	1	1	0	1	0
319	21C088P002	21C088P002	0	SD	0-1-1-0-0-1-1-1-1-1-0-0-0-1-1-0-0-1-1-1-0-1-1-0-0-1-0-0-1-1-0-0-1-1-1-1-0-1-0-0-0-1-0-0-0-0-1-0-0-0-1	31	13	5	0	1	1	0	0	1	1	1	1	1	0	0	0	1	1	0	0	1	1	1	0	1	1	0	0	1	0	0	1	1	0	0	1	1	1	1	0	1	0	0	0
320	21C088P014	21C088P014	1	DN	0-1-1-0-0-1-1-1-1-1-0-0-0-1-1-0-0-1-1-1-1-0-0-1-1-0-1-1-0-0-1-1-0-0-0-0-1-0-1-1-1-0-1-1-1-1-0-1-1-1-0	0	0	0	0	1	1	0	0	1	1	1	1	1	0	0	0	1	1	0	0	1	1	1	1	0	0	1	1	0	1	1	0	0	1	1	0	0	0	0	1	0	1	1	1
321	21C088P018	21C088P018	0	SD	0-1-1-0-0-1-1-1-1-1-0-0-0-1-1-0-0-1-1-1-0-1-1-0-0-1-0-0-1-1-0-0-1-1-1-1-0-1-0-0-0-1-0-0-0-0-1-0-0-0-1	31	13	5	0	1	1	0	0	1	1	1	1	1	0	0	0	1	1	0	0	1	1	1	0	1	1	0	0	1	0	0	1	1	0	0	1	1	1	1	0	1	0	0	0
322	21C089P045	21C089P045	1	DN	0-1-1-0-0-1-1-1-1-1-0-0-0-1-1-0-0-1-1-1-1-0-0-1-1-0-1-1-0-0-1-1-0-0-0-0-1-0-1-1-1-0-1-1-1-1-0-1-1-1-0	0	0	0	0	1	1	0	0	1	1	1	1	1	0	0	0	1	1	0	0	1	1	1	1	0	0	1	1	0	1	1	0	0	1	1	0	0	0	0	1	0	1	1	1
323	21C090P011	21C090P011	1	DN	1-0-0-1-1-0-0-0-0-0-1-1-1-0-0-1-1-0-0-0-0-1-1-0-0-1-0-0-1-1-0-0-1-1-1-1-0-1-0-0-0-1-0-1-1-0-1-0-0-0-1	49	33	5	1	0	0	1	1	0	0	0	0	0	1	1	1	0	0	1	1	0	0	0	0	1	1	0	0	1	0	0	1	1	0	0	1	1	1	1	0	1	0	0	0
324	21C090P022	21C090P022	1	DN	1-0-0-1-1-0-0-0-0-0-1-1-1-0-0-1-1-0-0-0-0-1-1-0-0-1-0-0-1-1-0-0-1-1-1-1-0-1-0-0-0-1-0-0-0-0-1-0-0-0-1	51	33	5	1	0	0	1	1	0	0	0	0	0	1	1	1	0	0	1	1	0	0	0	0	1	1	0	0	1	0	0	1	1	0	0	1	1	1	1	0	1	0	0	0
325	21C090P027	21C090P027	0	SD	1-0-0-1-1-0-0-0-0-0-1-1-1-0-0-1-1-0-0-0-0-1-1-0-0-1-0-0-1-1-0-0-1-1-1-1-1-1-0-0-0-1-0-1-1-0-1-0-0-0-1	48	33	5	1	0	0	1	1	0	0	0	0	0	1	1	1	0	0	1	1	0	0	0	0	1	1	0	0	1	0	0	1	1	0	0	1	1	1	1	1	1	0	0	0
326	21C091P014	21C091P014	1	DN	1-0-0-1-1-0-0-0-0-0-1-1-1-0-0-1-1-0-0-0-0-1-1-0-0-1-0-0-1-1-0-0-1-1-1-1-1-1-0-1-0-1-0-0-0-0-1-0-0-0-1	49	33	5	1	0	0	1	1	0	0	0	0	0	1	1	1	0	0	1	1	0	0	0	0	1	1	0	0	1	0	0	1	1	0	0	1	1	1	1	1	1	0	1	0
327	21C091P029	21C091P029	1	DN	0-1-1-0-0-1-1-1-1-1-0-0-0-1-1-0-0-0-0-0-0-1-1-0-0-1-0-0-1-1-0-0-1-1-1-1-1-1-0-1-0-1-0-1-1-0-1-0-0-0-1	30	16	5	0	1	1	0	0	1	1	1	1	1	0	0	0	1	1	0	0	0	0	0	0	1	1	0	0	1	0	0	1	1	0	0	1	1	1	1	1	1	0	1	0
328	21C093P002	21C093P002	0	SD	1-0-0-1-1-0-0-0-0-0-1-1-1-0-0-1-1-0-0-0-0-1-1-0-0-1-0-0-1-1-0-0-1-1-1-1-0-1-0-0-0-1-0-0-0-0-1-0-0-0-1	51	33	5	1	0	0	1	1	0	0	0	0	0	1	1	1	0	0	1	1	0	0	0	0	1	1	0	0	1	0	0	1	1	0	0	1	1	1	1	0	1	0	0	0
329	21C093P041	21C093P041	0	SD	1-0-0-1-1-0-0-0-0-0-1-1-1-0-0-1-1-0-0-0-0-1-1-0-0-1-0-0-1-1-0-0-1-1-1-1-1-1-0-0-0-1-0-0-0-0-1-0-0-0-1	50	33	5	1	0	0	1	1	0	0	0	0	0	1	1	1	0	0	1	1	0	0	0	0	1	1	0	0	1	0	0	1	1	0	0	1	1	1	1	1	1	0	0	0
330	21C093P049	21C093P049	1	DN	0-1-1-0-0-1-1-1-1-1-0-0-0-1-1-0-0-1-1-1-1-0-0-1-1-0-1-1-0-0-1-1-0-0-0-0-1-0-1-1-1-0-1-1-1-1-0-1-1-1-0	0	0	0	0	1	1	0	0	1	1	1	1	1	0	0	0	1	1	0	0	1	1	1	1	0	0	1	1	0	1	1	0	0	1	1	0	0	0	0	1	0	1	1	1
331	21C094P001	21C094P001	1	DN	1-0-0-1-0-0-0-0-0-0-1-1-1-0-0-1-1-0-0-0-0-1-1-0-0-1-0-0-1-0-0-0-1-0-1-0-0-0-0-0-1-1-0-0-0-0-1-0-0-0-1	45	31	4	1	0	0	1	0	0	0	0	0	0	1	1	1	0	0	1	1	0	0	0	0	1	1	0	0	1	0	0	1	0	0	0	1	0	1	0	0	0	0	0	1
332	21C097P030	21C097P030	1	DN	1-0-0-1-1-0-0-0-1-1-0-0-0-1-1-0-0-1-1-1-1-0-0-1-1-0-1-1-0-0-1-1-0-0-0-0-1-0-1-1-1-0-1-1-1-1-0-1-1-1-0	8	8	0	1	0	0	1	1	0	0	0	1	1	0	0	0	1	1	0	0	1	1	1	1	0	0	1	1	0	1	1	0	0	1	1	0	0	0	0	1	0	1	1	1
333	21C097P038	21C097P038	1	DN	0-1-1-0-0-1-1-1-1-1-0-0-0-1-1-0-0-1-1-1-1-0-0-1-1-0-1-1-0-0-1-1-0-0-0-0-1-0-1-1-1-0-1-1-1-1-0-1-1-1-1	1	0	0	0	1	1	0	0	1	1	1	1	1	0	0	0	1	1	0	0	1	1	1	1	0	0	1	1	0	1	1	0	0	1	1	0	0	0	0	1	0	1	1	1
334	21C099P005	21C099P005	1	DN	1-0-0-1-1-0-0-0-0-0-1-1-1-0-0-1-1-0-0-0-0-1-1-0-0-1-0-0-1-1-0-0-1-1-1-1-1-1-0-0-0-1-0-0-0-0-1-0-0-0-1	50	33	5	1	0	0	1	1	0	0	0	0	0	1	1	1	0	0	1	1	0	0	0	0	1	1	0	0	1	0	0	1	1	0	0	1	1	1	1	1	1	0	0	0
335	21C102P026	21C102P026	1	DN	0-0-0-1-1-0-0-0-0-0-1-1-1-0-0-1-1-0-0-0-0-1-1-0-0-1-0-0-1-1-0-0-1-1-1-1-0-1-0-0-0-1-0-0-0-0-1-0-0-0-1	50	32	5	0	0	0	1	1	0	0	0	0	0	1	1	1	0	0	1	1	0	0	0	0	1	1	0	0	1	0	0	1	1	0	0	1	1	1	1	0	1	0	0	0
336	21C110P009	21C110P009	1	DN	0-1-1-0-0-1-1-1-1-1-0-0-0-1-1-0-0-1-1-1-1-0-0-1-1-0-1-1-0-0-1-1-0-0-1-1-0-1-0-0-0-1-0-1-1-0-1-0-0-0-1	15	0	0	0	1	1	0	0	1	1	1	1	1	0	0	0	1	1	0	0	1	1	1	1	0	0	1	1	0	1	1	0	0	1	1	0	0	1	1	0	1	0	0	0
337	21C110P042	21C110P042	1	DN	1-0-0-1-1-0-0-0-0-0-1-1-1-0-0-1-1-1-1-1-1-0-0-1-1-0-1-1-0-0-1-1-0-0-1-1-1-1-0-1-0-1-0-0-0-0-1-0-0-0-1	32	17	0	1	0	0	1	1	0	0	0	0	0	1	1	1	0	0	1	1	1	1	1	1	0	0	1	1	0	1	1	0	0	1	1	0	0	1	1	1	1	0	1	0
338	21C187P007	21C187P007	1	DN	1-0-0-1-1-0-0-0-0-0-1-1-1-0-0-1-1-1-1-1-1-0-0-1-1-0-1-1-0-0-1-1-0-0-1-1-0-1-0-0-0-1-0-0-0-0-1-0-0-0-1	34	17	0	1	0	0	1	1	0	0	0	0	0	1	1	1	0	0	1	1	1	1	1	1	0	0	1	1	0	1	1	0	0	1	1	0	0	1	1	0	1	0	0	0
339	21C188P004	21C188P004	1	DN	0-1-1-0-0-1-1-1-1-1-0-0-0-1-1-0-0-1-1-1-1-0-0-1-1-0-1-1-0-0-1-1-0-0-0-0-1-0-1-1-1-0-1-1-1-1-0-1-1-1-0	0	0	0	0	1	1	0	0	1	1	1	1	1	0	0	0	1	1	0	0	1	1	1	1	0	0	1	1	0	1	1	0	0	1	1	0	0	0	0	1	0	1	1	1
340	21C188P007	21C188P007	1	DN	0-1-1-0-0-1-1-1-1-1-0-0-0-1-1-0-0-1-1-1-1-0-0-1-1-0-1-1-0-0-1-1-0-0-0-0-1-0-1-1-1-0-1-1-1-0-1-0-0-0-1	6	0	0	0	1	1	0	0	1	1	1	1	1	0	0	0	1	1	0	0	1	1	1	1	0	0	1	1	0	1	1	0	0	1	1	0	0	0	0	1	0	1	1	1
341	21C189P005	21C189P005	1	DN	1-0-0-1-1-0-0-0-0-0-1-1-1-0-0-1-1-0-0-0-0-1-1-0-0-1-0-0-1-1-0-0-1-1-1-1-0-1-0-0-0-1-0-0-0-0-1-0-0-0-1	51	33	5	1	0	0	1	1	0	0	0	0	0	1	1	1	0	0	1	1	0	0	0	0	1	1	0	0	1	0	0	1	1	0	0	1	1	1	1	0	1	0	0	0
342	21C189P030	21C189P030	1	DN	1-0-0-1-1-0-0-0-0-0-1-1-1-0-0-1-1-0-0-0-0-1-1-0-0-1-0-0-1-1-0-0-1-1-1-1-0-1-0-0-0-1-0-0-0-0-1-0-0-0-1	51	33	5	1	0	0	1	1	0	0	0	0	0	1	1	1	0	0	1	1	0	0	0	0	1	1	0	0	1	0	0	1	1	0	0	1	1	1	1	0	1	0	0	0
343	21C190P002	21C190P002	1	DN	0-1-1-0-0-1-1-1-1-1-0-0-0-1-1-0-0-1-1-1-1-0-0-1-1-0-1-1-0-0-1-1-0-0-0-0-1-0-1-1-1-0-1-1-1-1-0-1-1-1-0	0	0	0	0	1	1	0	0	1	1	1	1	1	0	0	0	1	1	0	0	1	1	1	1	0	0	1	1	0	1	1	0	0	1	1	0	0	0	0	1	0	1	1	1
344	21C190P004	21C190P004	0	SD	1-0-0-1-1-0-0-0-0-0-1-1-1-0-0-1-1-0-0-0-0-1-1-0-0-1-0-0-1-1-0-0-1-1-1-1-1-1-0-0-0-1-0-0-0-0-1-0-0-0-1	50	33	5	1	0	0	1	1	0	0	0	0	0	1	1	1	0	0	1	1	0	0	0	0	1	1	0	0	1	0	0	1	1	0	0	1	1	1	1	1	1	0	0	0
345	21C190P010	21C190P010	1	DN	1-0-0-1-1-0-0-0-0-0-1-1-1-0-0-1-1-0-0-0-0-1-1-0-0-1-0-0-1-0-1-1-0-0-0-0-1-0-1-1-1-0-1-1-1-1-0-1-1-1-0	29	29	1	1	0	0	1	1	0	0	0	0	0	1	1	1	0	0	1	1	0	0	0	0	1	1	0	0	1	0	0	1	0	1	1	0	0	0	0	1	0	1	1	1
346	21C190P019	21C190P019	1	DN	1-0-0-1-1-0-0-0-0-0-1-1-1-0-0-1-1-0-0-0-0-1-1-0-0-1-0-0-1-0-1-1-0-0-0-0-1-0-1-1-1-0-1-1-1-1-0-1-1-1-0	29	29	1	1	0	0	1	1	0	0	0	0	0	1	1	1	0	0	1	1	0	0	0	0	1	1	0	0	1	0	0	1	0	1	1	0	0	0	0	1	0	1	1	1
347	21C191P018	21C191P018	1	DN	1-0-0-1-1-0-0-0-0-0-1-1-1-0-0-1-1-0-0-0-0-1-1-0-0-1-0-0-1-1-0-0-1-1-1-1-0-1-0-1-0-0-1-1-1-1-0-1-1-1-0	40	33	5	1	0	0	1	1	0	0	0	0	0	1	1	1	0	0	1	1	0	0	0	0	1	1	0	0	1	0	0	1	1	0	0	1	1	1	1	0	1	0	1	0
348	21C195P023	21C195P023	1	DN	0-1-1-0-0-1-1-1-1-1-0-0-0-1-1-0-0-1-1-1-1-0-0-1-1-0-1-1-0-0-1-1-0-0-1-1-0-1-0-0-0-1-0-0-0-0-1-0-0-0-1	17	0	0	0	1	1	0	0	1	1	1	1	1	0	0	0	1	1	0	0	1	1	1	1	0	0	1	1	0	1	1	0	0	1	1	0	0	1	1	0	1	0	0	0
349	21C195P039	21C195P039	1	DN	1-0-0-1-1-0-0-0-0-0-1-1-1-0-0-1-1-0-0-0-0-1-1-0-0-1-0-0-1-1-0-0-1-1-1-1-0-1-0-1-0-1-0-0-0-0-1-0-0-0-1	50	33	5	1	0	0	1	1	0	0	0	0	0	1	1	1	0	0	1	1	0	0	0	0	1	1	0	0	1	0	0	1	1	0	0	1	1	1	1	0	1	0	1	0
350	21C206P007	21C206P007	0	SD	1-0-0-1-1-0-0-0-0-0-1-1-1-0-0-1-1-0-0-0-0-1-1-0-0-1-0-0-1-0-0-0-1-0-1-0-0-0-0-0-1-1-0-0-0-0-1-0-0-0-1	46	32	4	1	0	0	1	1	0	0	0	0	0	1	1	1	0	0	1	1	0	0	0	0	1	1	0	0	1	0	0	1	0	0	0	1	0	1	0	0	0	0	0	1
351	21C221P054	21C221P054	1	DN	1-1-1-0-1-1-1-0-1-1-1-0-0-0-1-1-1-1-0-1-1-0-0-0-1-1-1-1-0-0-1-0-1-0-0-0-1-0-1-1-1-0-1-1-1-1-0-1-1-1-0	12	12	2	1	1	1	0	1	1	1	0	1	1	1	0	0	0	1	1	1	1	0	1	1	0	0	0	1	1	1	1	0	0	1	0	1	0	0	0	1	0	1	1	1
352	16C100P031	16C100P031	1	DN	0-1-1-0-0-1-1-1-1-1-0-0-0-1-1-0-0-1-1-1-1-0-0-1-1-0-1-1-0-0-1-1-0-0-0-0-1-0-1-1-1-0-1-1-1-1-0-1-1-1-0	0	0	0	0	1	1	0	0	1	1	1	1	1	0	0	0	1	1	0	0	1	1	1	1	0	0	1	1	0	1	1	0	0	1	1	0	0	0	0	1	0	1	1	1
353	11C055P004	11C055P004	0	SD	1-0-0-1-1-0-0-0-0-0-1-1-1-0-0-1-1-0-0-0-0-1-1-0-0-1-0-0-1-1-0-0-1-1-1-1-1-1-0-0-0-1-0-0-0-0-1-0-0-0-1	50	33	5	1	0	0	1	1	0	0	0	0	0	1	1	1	0	0	1	1	0	0	0	0	1	1	0	0	1	0	0	1	1	0	0	1	1	1	1	1	1	0	0	0
354	08C181P001	Cabrillo	1	DN	0-1-1-0-0-1-1-1-1-1-0-0-0-1-1-0-0-1-1-1-1-0-0-1-1-0-1-1-0-0-1-1-0-0-1-1-0-1-0-0-0-1-0-1-1-0-1-0-0-0-1	15	0	0	0	1	1	0	0	1	1	1	1	1	0	0	0	1	1	0	0	1	1	1	1	0	0	1	1	0	1	1	0	0	1	1	0	0	1	1	0	1	0	0	0
355	PI664321	Puget_Reliance	0	SD	1-0-0-1-1-0-0-0-0-0-1-1-1-0-0-1-1-0-0-0-0-1-1-0-0-1-0-0-1-1-0-0-1-1-1-1-1-1-0-0-0-1-0-0-0-1-0-1-1-1-0	44	33	5	1	0	0	1	1	0	0	0	0	0	1	1	1	0	0	1	1	0	0	0	0	1	1	0	0	1	0	0	1	1	0	0	1	1	1	1	1	1	0	0	0
356	55C023P001	55C023P001	1	DN	1-0-0-1-1-0-0-0-0-0-1-1-1-0-0-1-1-0-0-0-0-1-1-0-0-1-0-0-1-1-0-0-1-1-1-1-1-1-0-1-0-1-0-0-0-0-1-0-0-0-1	49	33	5	1	0	0	1	1	0	0	0	0	0	1	1	1	0	0	1	1	0	0	0	0	1	1	0	0	1	0	0	1	1	0	0	1	1	1	1	1	1	0	1	0
357	07C092P003	07C092P003	1	DN	1-0-0-1-1-0-0-0-0-0-1-1-1-0-0-1-1-1-0-0-0-1-1-0-0-1-0-0-1-1-0-0-1-1-1-1-1-1-0-1-0-1-0-0-0-0-1-0-0-0-1	48	32	5	1	0	0	1	1	0	0	0	0	0	1	1	1	0	0	1	1	1	0	0	0	1	1	0	0	1	0	0	1	1	0	0	1	1	1	1	1	1	0	1	0
358	01C206P005	Portola	1	DN	1-0-0-1-1-0-0-0-0-0-1-1-1-0-0-1-1-0-0-0-0-1-1-0-0-1-0-0-1-1-0-0-1-1-1-1-1-1-0-0-0-1-0-1-1-0-1-0-0-0-1	48	33	5	1	0	0	1	1	0	0	0	0	0	1	1	1	0	0	1	1	0	0	0	0	1	1	0	0	1	0	0	1	1	0	0	1	1	1	1	1	1	0	0	0
359	09C103P002	09C103P002	1	DN	0-1-1-0-0-1-1-1-1-1-0-0-0-1-1-0-0-1-1-1-0-1-1-0-0-1-0-0-1-1-0-0-1-1-1-1-1-1-0-1-0-1-0-0-0-0-1-0-0-0-1	29	13	5	0	1	1	0	0	1	1	1	1	1	0	0	0	1	1	0	0	1	1	1	0	1	1	0	0	1	0	0	1	1	0	0	1	1	1	1	1	1	0	1	0
360	11C103P001	UCD_Valiant	1	DN	1-0-0-1-1-0-0-0-0-0-1-1-1-0-0-1-1-0-0-0-0-1-1-0-0-1-0-0-1-1-0-0-1-1-1-1-1-1-0-1-0-1-0-0-0-0-1-0-0-0-1	49	33	5	1	0	0	1	1	0	0	0	0	0	1	1	1	0	0	1	1	0	0	0	0	1	1	0	0	1	0	0	1	1	0	0	1	1	1	1	1	1	0	1	0
361	08C128P002	08C128P002	1	DN	1-0-0-1-1-0-0-0-0-0-1-1-1-0-0-1-1-0-0-0-0-1-1-0-0-1-0-0-1-1-0-0-1-1-1-1-1-1-0-1-0-1-0-1-1-0-1-0-0-0-1	47	33	5	1	0	0	1	1	0	0	0	0	0	1	1	1	0	0	1	1	0	0	0	0	1	1	0	0	1	0	0	1	1	0	0	1	1	1	1	1	1	0	1	0
362	11C141P001	UCD_Moxie	1	DN	0-1-1-0-0-1-1-1-1-1-0-0-0-1-1-0-0-1-1-1-1-0-0-1-1-0-1-1-0-0-1-1-0-0-0-0-1-0-1-1-1-0-1-1-1-1-0-1-1-1-0	0	0	0	0	1	1	0	0	1	1	1	1	1	0	0	0	1	1	0	0	1	1	1	1	0	0	1	1	0	1	1	0	0	1	1	0	0	0	0	1	0	1	1	1
363	08C020P602	Petaluma	0	SD	1-0-0-1-1-0-0-0-0-0-1-1-1-0-0-1-1-0-0-0-0-1-1-0-0-1-0-0-1-1-0-0-1-1-1-1-0-1-0-0-0-1-0-0-0-0-1-0-0-0-1	51	33	5	1	0	0	1	1	0	0	0	0	0	1	1	1	0	0	1	1	0	0	0	0	1	1	0	0	1	0	0	1	1	0	0	1	1	1	1	0	1	0	0	0
364	08C132P608	Fronteras	0	SD	1-0-0-1-1-0-0-0-0-0-1-1-1-0-0-1-1-0-0-0-0-1-1-0-0-1-0-0-1-1-0-0-1-1-1-1-1-1-0-0-0-1-0-0-0-0-1-0-0-0-1	50	33	5	1	0	0	1	1	0	0	0	0	0	1	1	1	0	0	1	1	0	0	0	0	1	1	0	0	1	0	0	1	1	0	0	1	1	1	1	1	1	0	0	0
365	11C115P003	11C115P003	1	DN	1-0-0-1-1-0-0-0-1-1-0-0-0-1-1-0-0-1-1-1-1-0-0-1-1-0-1-1-0-0-1-1-0-0-0-0-1-0-1-1-1-0-1-1-1-1-0-1-1-1-0	8	8	0	1	0	0	1	1	0	0	0	1	1	0	0	0	1	1	0	0	1	1	1	1	0	0	1	1	0	1	1	0	0	1	1	0	0	0	0	1	0	1	1	1
366	11C180P001	11C180P001	1	DN	0-1-1-0-0-1-1-1-1-1-0-0-0-1-1-0-0-1-1-1-1-0-0-1-1-0-1-1-0-0-1-1-0-0-0-0-1-0-1-1-1-0-1-1-1-1-0-1-1-1-0	0	0	0	0	1	1	0	0	1	1	1	1	1	0	0	0	1	1	0	0	1	1	1	1	0	0	1	1	0	1	1	0	0	1	1	0	0	0	0	1	0	1	1	1
367	PI551753	Del_Norte	0	SD	0-1-1-1-1-1-1-1-1-1-1-1-0-0-1-1-0-1-0-1-1-0-0-0-1-1-1-1-1-0-0-0-1-0-1-0-0-1-0-0-0-0-1-0-1-1-0-1-1-1-1	21	13	4	0	1	1	1	1	1	1	1	1	1	1	1	0	0	1	1	0	1	0	1	1	0	0	0	1	1	1	1	1	0	0	0	1	0	1	0	0	1	0	0	0
368	77C056P101	77C056P101	0	SD	1-0-0-1-1-0-0-0-0-0-1-1-1-0-0-1-1-0-0-0-0-1-1-0-0-1-0-0-1-1-0-0-1-1-1-1-1-1-0-0-0-1-0-0-0-0-1-0-0-0-1	50	33	5	1	0	0	1	1	0	0	0	0	0	1	1	1	0	0	1	1	0	0	0	0	1	1	0	0	1	0	0	1	1	0	0	1	1	1	1	1	1	0	0	0
369	91C324P001	Pacific	1	DN	0-1-1-0-0-1-1-1-1-1-0-0-0-1-1-0-0-1-1-1-1-0-0-1-1-0-1-1-0-0-1-1-0-0-0-0-1-1-0-0-0-1-0-1-0-0-1-0-0-0-1	13	0	0	0	1	1	0	0	1	1	1	1	1	0	0	0	1	1	0	0	1	1	1	1	0	0	1	1	0	1	1	0	0	1	1	0	0	0	0	1	1	0	0	0
370	PI551441	Deet (Robinson)	0	SD	0-1-1-0-0-1-1-1-1-1-0-0-0-1-1-0-0-1-1-1-1-0-0-1-1-0-1-1-0-0-1-1-0-0-0-0-1-0-1-1-1-0-1-1-1-1-0-1-1-1-0	0	0	0	0	1	1	0	0	1	1	1	1	1	0	0	0	1	1	0	0	1	1	1	1	0	0	1	1	0	1	1	0	0	1	1	0	0	0	0	1	0	1	1	1
371	17C304P063	17C304P063	NA	NA	0-1-1-0-0-1-1-1-1-1-0-0-0-1-1-0-0-1-1-1-1-0-0-1-1-0-1-1-0-0-1-1-0-0-1-1-1-1-0-1-0-1-0-0-0-0-1-0-0-0-1	15	0	0	0	1	1	0	0	1	1	1	1	1	0	0	0	1	1	0	0	1	1	1	1	0	0	1	1	0	1	1	0	0	1	1	0	0	1	1	1	1	0	1	0
372	PI264680	Senga_Sengana	NA	NA	0-1-1-0-0-1-1-1-1-1-0-0-0-1-1-0-0-1-1-1-1-0-0-1-1-0-1-1-1-0-1-0-1-0-1-0-1-1-1-0-0-1-1-0-1-1-0-1-1-1-1	10	3	3	0	1	1	0	0	1	1	1	1	1	0	0	0	1	1	0	0	1	1	1	1	0	0	1	1	0	1	1	1	0	1	0	1	0	1	0	1	1	1	0	0
373	PI616778	K1	0	SD	0-1-1-0-0-1-1-1-1-1-0-0-0-1-1-0-0-1-1-1-1-0-0-1-1-0-1-1-0-0-1-1-0-0-0-0-1-1-0-0-0-1-0-1-0-0-1-0-0-0-1	13	0	0	0	1	1	0	0	1	1	1	1	1	0	0	0	1	1	0	0	1	1	1	1	0	0	1	1	0	1	1	0	0	1	1	0	0	0	0	1	1	0	0	0
374	16C565P002	16C565P002	0	SD	1-0-0-1-1-0-0-0-0-0-1-1-1-0-0-1-1-0-0-0-0-1-1-0-0-1-0-0-1-1-0-0-1-1-1-1-0-1-0-0-0-1-0-1-1-0-1-0-0-0-1	49	33	5	1	0	0	1	1	0	0	0	0	0	1	1	1	0	0	1	1	0	0	0	0	1	1	0	0	1	0	0	1	1	0	0	1	1	1	1	0	1	0	0	0
375	36C027P006	Tahoe	0	SD	1-0-0-1-1-0-0-0-0-0-1-1-1-0-0-1-1-0-0-0-0-1-1-0-0-1-0-0-1-1-0-0-1-1-0-0-0-0-1-0-0-0-0-1-1-1-0-1-1-0-0	39	33	5	1	0	0	1	1	0	0	0	0	0	1	1	1	0	0	1	1	0	0	0	0	1	1	0	0	1	0	0	1	1	0	0	1	1	0	0	0	0	1	0	0
376	PI551480	Ourown	0	SD	0-1-1-0-0-1-1-1-1-1-0-0-0-1-1-0-0-1-1-1-1-0-0-1-1-0-1-1-0-0-1-1-0-0-0-0-1-1-0-1-0-1-0-0-0-0-1-0-0-0-0	12	0	0	0	1	1	0	0	1	1	1	1	1	0	0	0	1	1	0	0	1	1	1	1	0	0	1	1	0	1	1	0	0	1	1	0	0	0	0	1	1	0	1	0
377	12C014P001	12C014P001	0	SD	1-0-0-1-1-0-0-0-0-0-1-1-1-0-0-1-1-0-0-0-0-1-1-0-0-1-0-0-1-1-0-0-1-1-1-1-0-1-0-0-0-1-0-1-1-0-1-0-0-0-1	49	33	5	1	0	0	1	1	0	0	0	0	0	1	1	1	0	0	1	1	0	0	0	0	1	1	0	0	1	0	0	1	1	0	0	1	1	1	1	0	1	0	0	0
378	PI551876	LH_18-2	0	SD	1-0-1-1-1-1-1-1-1-1-1-1-0-0-0-1-1-1-1-1-1-0-0-0-1-1-1-1-1-0-0-0-1-0-0-0-0-1-0-0-0-0-0-0-1-1-0-1-1-1-0	23	16	4	1	0	1	1	1	1	1	1	1	1	1	1	0	0	0	1	1	1	1	1	1	0	0	0	1	1	1	1	1	0	0	0	1	0	0	0	0	1	0	0	0
379	16C563P013	16C563P013	1	DN	1-0-0-1-1-0-0-0-0-0-1-1-1-0-0-1-1-0-0-0-0-1-1-0-0-1-0-0-1-1-0-0-1-1-1-1-1-1-0-0-0-1-0-0-0-0-1-0-0-0-1	50	33	5	1	0	0	1	1	0	0	0	0	0	1	1	1	0	0	1	1	0	0	0	0	1	1	0	0	1	0	0	1	1	0	0	1	1	1	1	1	1	0	0	0
380	16C096P006	16C096P006	0	SD	1-0-0-1-1-0-0-0-0-0-1-1-1-0-0-1-1-0-0-0-0-1-1-0-0-1-0-0-1-1-0-0-1-1-1-1-0-1-0-0-0-1-0-1-0-0-1-0-0-0-1	50	33	5	1	0	0	1	1	0	0	0	0	0	1	1	1	0	0	1	1	0	0	0	0	1	1	0	0	1	0	0	1	1	0	0	1	1	1	1	0	1	0	0	0
381	91C248P002	Gaviota	0	SD	1-0-0-1-1-0-0-0-0-0-1-1-1-0-0-1-1-0-0-0-0-1-1-0-0-1-0-0-1-1-0-0-1-1-1-1-0-1-0-0-0-1-0-1-0-0-1-0-0-0-1	50	33	5	1	0	0	1	1	0	0	0	0	0	1	1	1	0	0	1	1	0	0	0	0	1	1	0	0	1	0	0	1	1	0	0	1	1	1	1	0	1	0	0	0
382	77C036P604	Santana	0	SD	1-0-0-1-1-0-0-0-0-0-1-1-1-0-0-1-1-0-0-0-0-1-1-0-0-1-0-0-1-1-0-0-1-1-1-1-1-1-0-0-0-1-0-0-0-0-1-1-1-1-1	47	33	5	1	0	0	1	1	0	0	0	0	0	1	1	1	0	0	1	1	0	0	0	0	1	1	0	0	1	0	0	1	1	0	0	1	1	1	1	1	1	0	0	0
383	PI551394	Earliglow	0	SD	1-0-0-1-1-0-0-0-0-0-1-1-1-0-0-1-1-0-0-0-0-1-1-0-0-1-0-1-1-0-1-0-1-0-0-0-1-0-1-0-0-0-1-0-1-1-0-1-1-1-0	33	30	3	1	0	0	1	1	0	0	0	0	0	1	1	1	0	0	1	1	0	0	0	0	1	1	0	0	1	0	1	1	0	1	0	1	0	0	0	1	0	1	0	0
384	PI616574	KY-17	0	SD	1-0-1-1-1-0-1-0-1-1-1-1-0-0-1-1-1-0-1-1-0-0-0-1-1-1-1-1-1-0-0-0-1-0-1-0-1-0-0-0-1-1-0-1-0-1-0-1-0-1-0	25	18	4	1	0	1	1	1	0	1	0	1	1	1	1	0	0	1	1	1	0	1	1	0	0	0	1	1	1	1	1	1	0	0	0	1	0	1	0	1	0	0	0	1
385	PI552260	Addie	1	DN	0-1-1-1-1-1-1-1-1-1-0-1-0-0-1-1-0-1-0-1-0-0-0-1-1-0-1-1-0-0-1-1-0-0-0-0-1-0-1-1-1-0-1-1-1-1-0-1-1-1-0	7	7	0	0	1	1	1	1	1	1	1	1	1	0	1	0	0	1	1	0	1	0	1	0	0	0	1	1	0	1	1	0	0	1	1	0	0	0	0	1	0	1	1	1
386	PI551481	Tangi	0	SD	1-0-0-1-1-0-0-0-0-0-1-1-1-0-0-1-1-0-0-0-0-1-1-0-0-1-0-1-1-0-1-0-1-0-0-0-0-0-1-0-0-0-1-1-1-1-0-1-1-1-0	33	30	3	1	0	0	1	1	0	0	0	0	0	1	1	1	0	0	1	1	0	0	0	0	1	1	0	0	1	0	1	1	0	1	0	1	0	0	0	0	0	1	0	0
387	89C206P002	89C206P002	0	SD	1-0-0-1-1-0-0-0-0-0-1-1-1-0-0-1-1-0-0-0-0-1-1-0-0-1-0-0-1-1-0-0-1-1-1-1-0-1-0-0-0-1-0-1-1-0-1-0-0-0-1	49	33	5	1	0	0	1	1	0	0	0	0	0	1	1	1	0	0	1	1	0	0	0	0	1	1	0	0	1	0	0	1	1	0	0	1	1	1	1	0	1	0	0	0
388	12C012P001	12C012P001	0	SD	1-0-0-1-1-0-0-0-0-0-1-1-1-0-0-1-1-0-0-0-0-1-1-0-0-1-0-0-1-0-0-0-1-0-1-1-0-0-0-0-1-1-0-0-0-0-1-0-0-0-1	47	32	4	1	0	0	1	1	0	0	0	0	0	1	1	1	0	0	1	1	0	0	0	0	1	1	0	0	1	0	0	1	0	0	0	1	0	1	1	0	0	0	0	1
389	PI612323	NC_96-35-2	0	SD	1-0-1-1-1-0-1-0-1-1-1-1-0-0-1-1-0-1-1-1-0-0-0-1-1-1-1-1-0-0-0-0-1-0-1-0-1-0-0-0-0-0-1-0-1-1-0-1-1-0-0	21	15	3	1	0	1	1	1	0	1	0	1	1	1	1	0	0	1	1	0	1	1	1	0	0	0	1	1	1	1	1	0	0	0	0	1	0	1	0	1	0	0	0	0
390	37C020P045	37C020P045	0	SD	0-1-1-1-1-0-0-1-1-1-1-0-0-0-1-1-0-1-0-1-0-0-1-1-1-1-1-0-1-0-0-0-1-0-1-0-0-0-0-0-1-1-0-0-0-0-1-0-0-0-1	30	16	4	0	1	1	1	1	0	0	1	1	1	1	0	0	0	1	1	0	1	0	1	0	0	1	1	1	1	1	0	1	0	0	0	1	0	1	0	0	0	0	0	1
391	PI551766	MD-683	0	SD	0-0-1-1-1-1-0-0-1-1-1-1-0-0-0-0-0-1-0-1-0-0-0-1-1-1-1-1-0-0-0-0-1-0-1-0-0-0-0-0-1-1-0-1-0-1-0-1-1-1-1	23	15	3	0	0	1	1	1	1	0	0	1	1	1	1	0	0	0	0	0	1	0	1	0	0	0	1	1	1	1	1	0	0	0	0	1	0	1	0	0	0	0	0	1
392	16C108P065	16C108P065	1	DN	0-1-1-0-0-1-1-1-1-1-0-0-0-1-1-0-0-1-1-1-0-1-1-0-0-1-0-0-1-1-0-0-1-1-1-1-1-1-0-1-0-1-0-0-0-0-1-0-0-0-1	29	13	5	0	1	1	0	0	1	1	1	1	1	0	0	0	1	1	0	0	1	1	1	0	1	1	0	0	1	0	0	1	1	0	0	1	1	1	1	1	1	0	1	0
393	12C147P002	12C147P002	1	DN	0-1-1-0-0-1-1-1-1-1-0-0-0-1-1-0-0-1-1-1-1-0-0-1-1-0-1-1-0-0-1-1-0-0-0-0-1-0-1-1-1-0-1-1-1-1-0-1-1-1-0	0	0	0	0	1	1	0	0	1	1	1	1	1	0	0	0	1	1	0	0	1	1	1	1	0	0	1	1	0	1	1	0	0	1	1	0	0	0	0	1	0	1	1	1
394	PI551422	Primella	NA	NA	1-0-0-1-1-0-0-0-0-0-1-1-1-0-0-1-1-0-0-0-0-1-1-0-0-1-0-1-1-0-0-0-1-0-1-0-1-0-0-1-1-0-0-0-1-1-0-1-1-1-1	36	31	4	1	0	0	1	1	0	0	0	0	0	1	1	1	0	0	1	1	0	0	0	0	1	1	0	0	1	0	1	1	0	0	0	1	0	1	0	1	0	0	1	1
395	PI551944	MDUS_5097	0	SD	0-1-1-0-0-1-1-1-1-1-0-0-0-1-1-0-0-1-1-1-1-0-0-1-1-0-1-1-0-0-1-1-0-0-0-0-1-1-0-0-0-1-0-1-0-0-1-0-0-0-0	12	0	0	0	1	1	0	0	1	1	1	1	1	0	0	0	1	1	0	0	1	1	1	1	0	0	1	1	0	1	1	0	0	1	1	0	0	0	0	1	1	0	0	0
396	92C338P001	92C338P001	1	DN	1-0-0-1-1-0-0-0-0-0-1-1-1-0-0-1-1-0-0-0-0-1-1-0-0-1-0-0-1-1-0-0-1-1-1-1-1-1-0-0-0-1-0-1-1-0-1-0-0-0-1	48	33	5	1	0	0	1	1	0	0	0	0	0	1	1	1	0	0	1	1	0	0	0	0	1	1	0	0	1	0	0	1	1	0	0	1	1	1	1	1	1	0	0	0
397	35C035P008	Shasta	NA	NA	1-0-0-1-1-0-0-0-0-0-1-1-1-0-0-1-1-0-0-0-0-1-1-0-0-1-0-0-1-1-0-0-1-1-1-1-0-1-0-0-0-1-0-1-1-0-1-0-0-0-0	48	33	5	1	0	0	1	1	0	0	0	0	0	1	1	1	0	0	1	1	0	0	0	0	1	1	0	0	1	0	0	1	1	0	0	1	1	1	1	0	1	0	0	0
398	PI551765	Yaquina A	0	SD	1-1-1-1-0-1-1-0-1-1-0-1-0-0-1-1-1-1-0-0-0-0-0-0-0-1-1-1-1-0-0-0-1-0-0-0-1-0-1-1-0-0-1-0-1-0-0-1-1-1-1	21	17	4	1	1	1	1	0	1	1	0	1	1	0	1	0	0	1	1	1	1	0	0	0	0	0	0	0	1	1	1	1	0	0	0	1	0	0	0	1	0	1	1	0
399	PI551729	CA_1386	0	SD	0-1-1-1-1-1-1-0-1-1-1-1-0-0-1-1-0-1-1-1-1-0-0-0-1-1-1-1-1-0-0-0-1-0-0-0-0-1-0-0-1-0-1-1-1-1-0-1-1-1-1	18	13	4	0	1	1	1	1	1	1	0	1	1	1	1	0	0	1	1	0	1	1	1	1	0	0	0	1	1	1	1	1	0	0	0	1	0	0	0	0	1	0	0	1
400	PI551472	Sitka_D_x_Red_Rich	1	DN	0-1-1-0-0-1-1-1-1-1-0-0-0-1-1-0-0-1-1-1-1-0-0-1-1-0-1-1-0-0-1-1-0-0-0-0-1-0-1-1-1-0-1-1-1-1-0-1-1-1-0	0	0	0	0	1	1	0	0	1	1	1	1	1	0	0	0	1	1	0	0	1	1	1	1	0	0	1	1	0	1	1	0	0	1	1	0	0	0	0	1	0	1	1	1
401	PI616720	NC_95-21-5	0	SD	1-1-1-1-0-1-1-0-1-1-1-0-0-0-1-0-1-1-1-1-0-0-0-1-1-1-1-1-0-0-0-0-1-0-1-0-1-0-0-0-0-0-1-0-1-1-0-1-1-1-0	16	11	3	1	1	1	1	0	1	1	0	1	1	1	0	0	0	1	0	1	1	1	1	0	0	0	1	1	1	1	1	0	0	0	0	1	0	1	0	1	0	0	0	0
402	PI551407	Guardian	NA	NA	1-0-0-1-1-0-0-0-0-0-1-1-1-0-0-1-1-0-0-0-0-1-1-0-0-1-0-0-1-1-0-0-1-1-0-0-1-0-1-0-0-0-0-1-1-1-0-1-1-1-0	37	33	5	1	0	0	1	1	0	0	0	0	0	1	1	1	0	0	1	1	0	0	0	0	1	1	0	0	1	0	0	1	1	0	0	1	1	0	0	1	0	1	0	0
403	PI616815	NC_96-33-1	0	SD	0-0-1-0-1-1-1-0-1-1-1-0-0-0-1-1-0-1-0-0-1-0-0-1-1-0-1-1-1-0-0-0-1-0-0-0-0-1-0-0-0-0-0-0-1-1-0-1-1-0-1	21	12	4	0	0	1	0	1	1	1	0	1	1	1	0	0	0	1	1	0	1	0	0	1	0	0	1	1	0	1	1	1	0	0	0	1	0	0	0	0	1	0	0	0
404	17C304P038	17C304P038	1	DN	0-1-1-0-0-1-1-1-1-1-0-0-1-1-1-0-0-1-1-1-1-0-0-1-1-0-1-1-0-1-1-1-0-0-1-1-0-1-0-0-0-1-0-1-1-0-1-0-0-0-1	17	2	1	0	1	1	0	0	1	1	1	1	1	0	0	1	1	1	0	0	1	1	1	1	0	0	1	1	0	1	1	0	1	1	1	0	0	1	1	0	1	0	0	0
405	12C143P001	12C143P001	0	SD	1-0-0-1-1-0-0-0-0-0-1-1-1-0-0-1-1-0-0-0-0-1-1-0-0-1-0-0-1-1-0-0-1-1-1-1-1-1-0-0-0-1-0-0-0-0-1-0-0-0-1	50	33	5	1	0	0	1	1	0	0	0	0	0	1	1	1	0	0	1	1	0	0	0	0	1	1	0	0	1	0	0	1	1	0	0	1	1	1	1	1	1	0	0	0
406	PI551593	Howard_17	NA	NA	0-0-1-1-1-1-0-0-1-1-1-1-0-0-0-0-0-0-0-1-0-0-0-1-1-1-1-1-0-0-0-0-1-0-1-0-0-0-0-0-1-1-0-0-0-1-0-1-1-0-1	26	16	3	0	0	1	1	1	1	0	0	1	1	1	1	0	0	0	0	0	0	0	1	0	0	0	1	1	1	1	1	0	0	0	0	1	0	1	0	0	0	0	0	1
407	01C080P602	01C080P602	1	DN	1-0-0-1-1-0-0-0-0-0-1-1-1-0-0-1-1-0-0-0-0-1-1-0-0-1-0-0-1-1-0-0-1-1-1-1-1-1-0-0-0-1-0-0-0-0-1-0-0-0-1	50	33	5	1	0	0	1	1	0	0	0	0	0	1	1	1	0	0	1	1	0	0	0	0	1	1	0	0	1	0	0	1	1	0	0	1	1	1	1	1	1	0	0	0
408	04C018P004	04C018P004	0	SD	1-0-0-1-1-0-0-0-0-0-1-1-1-0-0-1-1-0-0-0-0-1-1-0-0-1-0-0-1-1-0-0-1-1-1-1-0-1-0-0-0-1-0-1-1-0-1-0-0-0-1	49	33	5	1	0	0	1	1	0	0	0	0	0	1	1	1	0	0	1	1	0	0	0	0	1	1	0	0	1	0	0	1	1	0	0	1	1	1	1	0	1	0	0	0
409	PI551689	69C019P012	1	DN	0-1-1-1-1-1-1-1-1-1-0-1-0-0-1-1-0-1-0-1-0-0-0-0-1-1-1-1-0-0-0-0-1-0-0-0-1-1-1-1-0-0-0-0-1-1-0-1-1-1-1	17	12	3	0	1	1	1	1	1	1	1	1	1	0	1	0	0	1	1	0	1	0	1	0	0	0	0	1	1	1	1	0	0	0	0	1	0	0	0	1	1	1	1	0
410	88C066P616	Laguna	0	SD	1-0-0-1-1-0-0-0-0-0-1-1-1-0-0-1-1-0-0-0-0-1-1-0-0-1-0-0-1-1-0-0-1-1-1-1-0-1-0-0-0-1-0-1-1-0-1-0-0-0-1	49	33	5	1	0	0	1	1	0	0	0	0	0	1	1	1	0	0	1	1	0	0	0	0	1	1	0	0	1	0	0	1	1	0	0	1	1	1	1	0	1	0	0	0
411	PI551530	Red_Gauntlet	1	DN	1-0-0-1-1-0-0-0-0-0-1-1-1-0-0-1-1-0-0-0-0-1-1-0-0-1-0-0-1-1-0-0-1-1-1-1-0-0-1-0-0-0-1-0-1-1-0-1-1-1-0	40	33	5	1	0	0	1	1	0	0	0	0	0	1	1	1	0	0	1	1	0	0	0	0	1	1	0	0	1	0	0	1	1	0	0	1	1	1	1	0	0	1	0	0
412	72C330P107	Soquel	0	SD	1-0-0-1-1-0-0-0-0-0-1-1-1-0-0-1-1-0-0-0-0-1-1-0-0-1-0-0-1-1-0-0-1-1-1-1-1-1-0-0-0-1-0-1-0-0-1-0-0-0-1	49	33	5	1	0	0	1	1	0	0	0	0	0	1	1	1	0	0	1	1	0	0	0	0	1	1	0	0	1	0	0	1	1	0	0	1	1	1	1	1	1	0	0	0
413	71C098P605	71C098P605	1	DN	1-0-0-1-1-0-0-0-0-0-1-1-1-0-0-1-1-0-0-0-0-1-1-0-0-1-0-0-1-1-0-0-1-1-1-1-1-1-0-0-0-1-0-1-1-0-1-0-0-0-1	48	33	5	1	0	0	1	1	0	0	0	0	0	1	1	1	0	0	1	1	0	0	0	0	1	1	0	0	1	0	0	1	1	0	0	1	1	1	1	1	1	0	0	0
414	PI551839	Beaver_Belle	1	DN	0-1-1-1-1-1-1-1-1-1-1-1-0-0-1-1-0-1-0-1-0-0-0-0-1-1-1-1-1-0-0-0-1-0-1-0-0-1-0-0-0-0-0-0-1-1-0-1-1-1-1	23	14	4	0	1	1	1	1	1	1	1	1	1	1	1	0	0	1	1	0	1	0	1	0	0	0	0	1	1	1	1	1	0	0	0	1	0	1	0	0	1	0	0	0
415	00C259P002	Palomar	0	SD	1-0-0-1-1-0-0-0-0-0-1-1-1-0-0-1-1-0-0-0-0-1-1-0-0-1-0-0-1-1-0-0-1-1-1-1-0-1-0-0-0-1-0-0-0-0-1-0-0-0-1	51	33	5	1	0	0	1	1	0	0	0	0	0	1	1	1	0	0	1	1	0	0	0	0	1	1	0	0	1	0	0	1	1	0	0	1	1	1	1	0	1	0	0	0
416	75C034P105	Mrak	1	DN	0-1-1-1-1-0-0-1-1-1-1-0-0-0-1-0-0-1-0-1-0-0-1-1-1-1-1-0-1-0-0-0-1-0-1-0-1-0-0-0-1-1-0-0-0-0-1-0-0-0-1	28	15	4	0	1	1	1	1	0	0	1	1	1	1	0	0	0	1	0	0	1	0	1	0	0	1	1	1	1	1	0	1	0	0	0	1	0	1	0	1	0	0	0	1
417	97C117P003	Albion	1	DN	1-0-0-1-1-0-0-0-0-0-1-1-1-0-0-1-1-0-0-0-0-1-1-0-0-1-0-0-1-1-0-0-1-1-1-1-1-1-0-1-0-1-0-0-0-0-1-0-0-0-1	49	33	5	1	0	0	1	1	0	0	0	0	0	1	1	1	0	0	1	1	0	0	0	0	1	1	0	0	1	0	0	1	1	0	0	1	1	1	1	1	1	0	1	0
418	PI236579	Darrow_72	0	SD	1-0-0-1-1-0-0-0-0-0-1-1-1-0-0-1-1-0-0-0-0-1-1-0-0-1-0-0-1-1-0-0-1-1-1-1-1-1-0-0-0-1-0-0-0-0-1-0-0-0-1	50	33	5	1	0	0	1	1	0	0	0	0	0	1	1	1	0	0	1	1	0	0	0	0	1	1	0	0	1	0	0	1	1	0	0	1	1	1	1	1	1	0	0	0
419	PI551623	Jucunda	0	SD	1-0-0-1-1-0-0-0-0-0-1-1-1-0-0-1-1-0-0-0-0-0-0-1-1-1-0-1-1-0-0-0-1-0-1-0-0-1-1-0-0-1-1-0-1-1-0-1-1-1-1	35	27	4	1	0	0	1	1	0	0	0	0	0	1	1	1	0	0	1	1	0	0	0	0	0	0	1	1	1	0	1	1	0	0	0	1	0	1	0	0	1	1	0	0
420	12C183P001	12C183P001	1	DN	1-0-0-1-1-0-0-0-0-0-1-1-1-0-0-1-1-0-0-0-0-1-1-0-0-1-0-0-1-1-0-0-1-1-1-1-1-1-0-0-0-1-0-0-0-0-1-0-0-0-1	50	33	5	1	0	0	1	1	0	0	0	0	0	1	1	1	0	0	1	1	0	0	0	0	1	1	0	0	1	0	0	1	1	0	0	1	1	1	1	1	1	0	0	0
421	51S001P001	51S001P001	0	SD	1-0-0-1-1-0-0-0-0-0-1-1-1-0-0-1-1-0-0-0-0-1-1-0-0-1-0-0-1-1-0-0-1-1-1-0-1-1-0-0-0-1-0-0-0-0-1-0-0-0-1	49	33	5	1	0	0	1	1	0	0	0	0	0	1	1	1	0	0	1	1	0	0	0	0	1	1	0	0	1	0	0	1	1	0	0	1	1	1	0	1	1	0	0	0
422	10C024P002	10C024P002	1	DN	0-1-1-0-0-1-1-1-1-1-0-0-0-1-1-0-0-1-1-1-1-0-0-1-1-0-1-1-0-0-1-1-0-0-0-0-1-0-1-1-1-0-1-1-1-1-0-1-1-1-0	0	0	0	0	1	1	0	0	1	1	1	1	1	0	0	0	1	1	0	0	1	1	1	1	0	0	1	1	0	1	1	0	0	1	1	0	0	0	0	1	0	1	1	1
423	PI551437	Auchincruive_Climax	0	SD	0-0-1-1-1-1-1-0-1-1-1-1-0-0-0-1-0-1-0-0-0-0-0-1-1-1-1-1-0-0-0-0-1-0-0-0-0-0-0-0-1-1-0-0-0-1-0-1-1-1-0	23	16	3	0	0	1	1	1	1	1	0	1	1	1	1	0	0	0	1	0	1	0	0	0	0	0	1	1	1	1	1	0	0	0	0	1	0	0	0	0	0	0	0	1
424	01C132P003	Monterey	1	DN	0-1-1-0-0-1-1-1-1-1-0-0-0-1-1-0-0-1-1-1-1-0-0-1-1-0-1-1-0-0-1-1-0-0-0-0-1-0-1-1-1-0-1-1-1-1-0-1-1-1-0	0	0	0	0	1	1	0	0	1	1	1	1	1	0	0	0	1	1	0	0	1	1	1	1	0	0	1	1	0	1	1	0	0	1	1	0	0	0	0	1	0	1	1	1
425	08C182P002	08C182P002	0	SD	1-0-0-1-1-0-0-0-0-0-1-1-1-0-0-1-1-0-0-0-0-1-1-0-0-1-0-0-1-1-0-0-1-1-1-1-0-1-0-0-0-1-0-0-0-0-1-0-0-0-1	51	33	5	1	0	0	1	1	0	0	0	0	0	1	1	1	0	0	1	1	0	0	0	0	1	1	0	0	1	0	0	1	1	0	0	1	1	1	1	0	1	0	0	0
426	05C165P001	05C165P001	0	SD	1-0-0-1-1-0-0-0-0-0-1-1-1-0-0-1-1-0-0-0-0-1-1-0-0-1-0-0-1-1-0-0-1-0-1-1-0-0-0-0-1-1-0-0-0-0-1-0-0-0-1	48	33	5	1	0	0	1	1	0	0	0	0	0	1	1	1	0	0	1	1	0	0	0	0	1	1	0	0	1	0	0	1	1	0	0	1	0	1	1	0	0	0	0	1
427	65C065P601	65C065P601	1	DN	0-1-1-0-0-1-1-1-1-1-0-0-0-1-1-0-0-1-1-1-1-0-0-1-1-0-1-1-0-0-1-1-0-0-0-0-1-0-1-1-1-0-1-1-1-1-0-1-1-1-0	0	0	0	0	1	1	0	0	1	1	1	1	1	0	0	0	1	1	0	0	1	1	1	1	0	0	1	1	0	1	1	0	0	1	1	0	0	0	0	1	0	1	1	1
428	11C020P001	11C020P001	0	SD	1-0-0-1-1-0-0-0-0-0-1-1-1-0-0-1-1-0-0-0-0-1-1-0-0-1-0-0-1-1-0-0-1-1-1-1-0-1-0-0-0-1-0-1-1-0-1-0-0-0-1	49	33	5	1	0	0	1	1	0	0	0	0	0	1	1	1	0	0	1	1	0	0	0	0	1	1	0	0	1	0	0	1	1	0	0	1	1	1	1	0	1	0	0	0
429	12C169P003	12C169P003	1	DN	0-1-1-0-0-1-1-1-1-1-0-0-0-1-1-0-0-1-1-1-1-0-0-1-1-0-1-1-0-0-1-1-0-0-0-0-1-0-1-1-1-0-1-1-1-1-0-1-1-1-0	0	0	0	0	1	1	0	0	1	1	1	1	1	0	0	0	1	1	0	0	1	1	1	1	0	0	1	1	0	1	1	0	0	1	1	0	0	0	0	1	0	1	1	1
430	PI551497	UC-12	0	SD	1-0-1-1-1-1-1-0-1-1-1-0-0-0-1-1-0-1-0-1-1-0-0-1-1-1-1-1-1-0-0-0-1-0-1-0-1-1-0-0-0-1-1-1-0-1-0-1-1-0-1	23	14	4	1	0	1	1	1	1	1	0	1	1	1	0	0	0	1	1	0	1	0	1	1	0	0	1	1	1	1	1	1	0	0	0	1	0	1	0	1	1	0	0	0
431	PI616777	Sitka	0	SD	1-0-0-1-1-0-0-0-0-0-1-1-1-0-0-1-1-0-0-0-0-1-1-0-0-1-0-0-1-1-0-0-1-1-1-1-0-1-0-0-0-1-0-1-0-0-1-0-0-0-1	50	33	5	1	0	0	1	1	0	0	0	0	0	1	1	1	0	0	1	1	0	0	0	0	1	1	0	0	1	0	0	1	1	0	0	1	1	1	1	0	1	0	0	0
432	PI551431	Massey	0	SD	0-1-1-1-1-1-1-1-1-1-1-1-0-0-1-1-0-1-0-1-0-0-0-0-1-1-1-1-1-0-0-0-1-0-0-0-1-1-0-0-0-1-0-1-0-0-1-0-0-0-0	26	14	4	0	1	1	1	1	1	1	1	1	1	1	1	0	0	1	1	0	1	0	1	0	0	0	0	1	1	1	1	1	0	0	0	1	0	0	0	1	1	0	0	0
433	52C016P007	Wiltguard	NA	NA	1-0-0-1-1-0-0-0-0-0-1-1-1-0-0-1-1-0-0-0-0-1-1-0-0-1-0-0-1-1-0-0-1-1-1-1-0-1-0-0-0-1-0-1-1-0-1-0-0-0-0	48	33	5	1	0	0	1	1	0	0	0	0	0	1	1	1	0	0	1	1	0	0	0	0	1	1	0	0	1	0	0	1	1	0	0	1	1	1	1	0	1	0	0	0
434	65C272P105	Toro	0	SD	1-0-0-1-1-0-0-0-0-0-1-1-1-0-0-1-1-0-0-0-0-1-1-0-0-1-0-0-1-1-0-0-1-1-1-1-1-0-1-0-0-0-1-0-1-1-0-1-1-1-0	39	33	5	1	0	0	1	1	0	0	0	0	0	1	1	1	0	0	1	1	0	0	0	0	1	1	0	0	1	0	0	1	1	0	0	1	1	1	1	1	0	1	0	0
435	01C139P002	San_Andreas	1	DN	1-0-0-1-1-0-0-0-0-0-1-1-1-0-0-1-1-0-0-0-0-1-1-0-0-1-0-0-1-1-0-0-1-1-1-1-1-1-0-1-0-1-0-1-1-0-1-0-0-1-0	45	33	5	1	0	0	1	1	0	0	0	0	0	1	1	1	0	0	1	1	0	0	0	0	1	1	0	0	1	0	0	1	1	0	0	1	1	1	1	1	1	0	1	0
436	PI551929	MDUS_3316	0	SD	0-1-1-0-0-1-1-1-1-1-0-0-0-1-1-0-0-1-1-1-1-0-0-1-1-0-1-1-0-0-1-1-0-0-0-0-1-1-0-0-0-1-0-0-0-0-1-0-0-0-1	14	0	0	0	1	1	0	0	1	1	1	1	1	0	0	0	1	1	0	0	1	1	1	1	0	0	1	1	0	1	1	0	0	1	1	0	0	0	0	1	1	0	0	0
437	05C109P002	05C109P002	0	SD	1-0-0-1-1-0-0-0-0-0-1-1-1-0-0-1-1-0-0-0-0-1-1-0-0-1-0-0-1-1-0-0-1-1-1-1-0-1-0-0-0-1-0-1-1-0-1-0-0-0-1	49	33	5	1	0	0	1	1	0	0	0	0	0	1	1	1	0	0	1	1	0	0	0	0	1	1	0	0	1	0	0	1	1	0	0	1	1	1	1	0	1	0	0	0
438	75C071P107	Selva	1	DN	0-1-1-0-0-1-1-1-1-1-0-0-0-1-1-0-0-1-1-1-1-0-0-1-1-0-1-1-0-0-1-1-0-0-0-0-1-0-1-1-1-0-1-1-1-1-0-1-1-1-0	0	0	0	0	1	1	0	0	1	1	1	1	1	0	0	0	1	1	0	0	1	1	1	1	0	0	1	1	0	1	1	0	0	1	1	0	0	0	0	1	0	1	1	1
439	04C039P001	Benicia	0	SD	1-0-0-1-1-0-0-0-0-0-1-1-1-0-0-1-1-0-0-0-0-1-1-0-0-1-0-0-1-1-0-0-1-1-1-1-1-1-0-0-0-1-0-0-0-0-1-0-0-0-1	50	33	5	1	0	0	1	1	0	0	0	0	0	1	1	1	0	0	1	1	0	0	0	0	1	1	0	0	1	0	0	1	1	0	0	1	1	1	1	1	1	0	0	0
440	77C032P103	Chandler	0	SD	1-0-0-1-1-0-0-0-0-0-1-1-1-0-0-1-1-0-0-0-0-1-1-0-0-1-0-0-1-1-0-0-1-1-1-1-0-1-0-0-0-1-0-0-0-0-1-0-0-0-1	51	33	5	1	0	0	1	1	0	0	0	0	0	1	1	1	0	0	1	1	0	0	0	0	1	1	0	0	1	0	0	1	1	0	0	1	1	1	1	0	1	0	0	0
441	83C093P006	Capitola	1	DN	1-0-0-1-1-0-0-0-0-0-1-1-1-0-0-1-1-0-0-0-0-1-1-0-0-1-0-0-1-1-0-0-1-1-1-1-1-1-0-1-0-1-0-1-1-0-1-0-0-0-1	47	33	5	1	0	0	1	1	0	0	0	0	0	1	1	1	0	0	1	1	0	0	0	0	1	1	0	0	1	0	0	1	1	0	0	1	1	1	1	1	1	0	1	0
442	PI551941	MDUS_4987	1	DN	1-1-1-1-1-1-0-1-1-1-0-0-0-1-1-0-0-1-0-1-0-1-1-0-0-1-0-0-1-1-0-0-1-1-1-1-1-0-1-0-0-0-1-0-1-1-0-1-1-1-1	25	18	5	1	1	1	1	1	1	0	1	1	1	0	0	0	1	1	0	0	1	0	1	0	1	1	0	0	1	0	0	1	1	0	0	1	1	1	1	1	0	1	0	0
443	03C132P003	03C132P003	0	SD	1-0-0-1-1-0-0-0-0-0-1-1-1-0-0-1-1-0-0-0-0-1-1-0-0-1-0-0-1-1-0-0-1-1-1-1-0-1-0-0-0-1-0-0-0-0-1-0-0-0-1	51	33	5	1	0	0	1	1	0	0	0	0	0	1	1	1	0	0	1	1	0	0	0	0	1	1	0	0	1	0	0	1	1	0	0	1	1	1	1	0	1	0	0	0
444	12C008P002	12C008P002	0	SD	1-0-0-1-1-0-0-0-0-0-1-1-1-0-0-1-1-0-0-0-0-1-1-0-0-1-0-0-1-1-0-0-1-1-1-1-1-1-0-0-0-1-0-0-0-0-1-0-0-0-1	50	33	5	1	0	0	1	1	0	0	0	0	0	1	1	1	0	0	1	1	0	0	0	0	1	1	0	0	1	0	0	1	1	0	0	1	1	1	1	1	1	0	0	0
445	12C009P605	12C009P605	0	SD	1-0-0-1-1-0-0-0-0-0-1-1-1-0-0-1-1-0-0-0-0-1-1-0-0-1-0-0-1-1-0-0-1-1-1-1-1-1-0-0-0-1-0-1-1-0-1-0-0-0-1	48	33	5	1	0	0	1	1	0	0	0	0	0	1	1	1	0	0	1	1	0	0	0	0	1	1	0	0	1	0	0	1	1	0	0	1	1	1	1	1	1	0	0	0
446	PI551468	LCM-10	0	SD	0-1-1-1-1-1-1-0-1-1-0-1-0-0-1-1-0-1-1-1-0-0-0-0-1-1-1-1-1-0-0-0-1-0-0-0-1-0-1-0-0-0-0-0-1-1-0-1-1-1-1	18	13	4	0	1	1	1	1	1	1	0	1	1	0	1	0	0	1	1	0	1	1	1	0	0	0	0	1	1	1	1	1	0	0	0	1	0	0	0	1	0	1	0	0
447	PI612493	Fredrk._9	0	SD	0-1-1-1-1-1-1-0-1-1-1-1-0-0-0-1-0-1-0-1-1-0-0-1-1-0-1-1-1-0-1-0-1-0-1-0-1-1-0-0-1-0-1-0-1-1-0-1-1-0-1	19	12	3	0	1	1	1	1	1	1	0	1	1	1	1	0	0	0	1	0	1	0	1	1	0	0	1	1	0	1	1	1	0	1	0	1	0	1	0	1	1	0	0	1
448	PI551502	Hood	0	SD	0-1-1-1-1-1-1-1-1-1-1-1-0-0-1-1-0-1-0-1-0-0-0-0-1-1-1-1-1-1-0-0-1-0-0-0-1-1-1-0-0-0-0-1-1-1-0-1-1-1-1	20	15	5	0	1	1	1	1	1	1	1	1	1	1	1	0	0	1	1	0	1	0	1	0	0	0	0	1	1	1	1	1	1	0	0	1	0	0	0	1	1	1	0	0
449	PI616652	KH 94-06	0	SD	0-0-1-1-1-1-1-0-1-1-1-0-0-0-1-1-0-1-0-1-1-0-0-0-1-1-1-1-1-1-0-0-1-0-1-0-1-0-0-0-0-0-1-1-1-1-0-1-1-1-1	20	15	5	0	0	1	1	1	1	1	0	1	1	1	0	0	0	1	1	0	1	0	1	1	0	0	0	1	1	1	1	1	1	0	0	1	0	1	0	1	0	0	0	0
450	36C003P001	Lassen	0	SD	1-0-0-1-1-0-0-0-0-0-1-1-1-0-0-1-1-0-0-0-0-1-1-0-0-1-0-0-1-1-0-0-1-1-1-1-1-1-0-0-0-1-0-0-0-0-1-0-0-0-1	50	33	5	1	0	0	1	1	0	0	0	0	0	1	1	1	0	0	1	1	0	0	0	0	1	1	0	0	1	0	0	1	1	0	0	1	1	1	1	1	1	0	0	0
451	PI551580	Glooscap	0	SD	1-0-0-1-1-0-0-0-0-0-1-1-1-0-0-1-1-0-0-0-0-1-1-0-0-1-0-0-1-1-0-0-1-1-0-0-0-0-1-0-0-0-0-1-1-1-0-1-1-0-1	40	33	5	1	0	0	1	1	0	0	0	0	0	1	1	1	0	0	1	1	0	0	0	0	1	1	0	0	1	0	0	1	1	0	0	1	1	0	0	0	0	1	0	0
452	53C009P009	Torrey	0	SD	0-1-1-0-0-1-1-1-1-1-0-0-0-1-1-0-0-1-1-1-1-0-0-1-1-0-1-1-0-0-1-1-0-0-0-0-1-1-0-0-0-1-0-0-0-0-1-0-0-0-0	13	0	0	0	1	1	0	0	1	1	1	1	1	0	0	0	1	1	0	0	1	1	1	1	0	0	1	1	0	1	1	0	0	1	1	0	0	0	0	1	1	0	0	0
453	PI551652	Headliner	0	SD	0-1-1-0-0-1-1-1-1-1-0-0-0-1-1-0-0-1-1-1-1-0-1-1-1-0-1-1-0-0-1-1-0-0-0-0-1-1-0-0-0-1-0-0-0-0-1-0-0-0-1	15	1	0	0	1	1	0	0	1	1	1	1	1	0	0	0	1	1	0	0	1	1	1	1	0	1	1	1	0	1	1	0	0	1	1	0	0	0	0	1	1	0	0	0
454	12C104P004	12C104P004	1	DN	0-1-1-0-0-1-1-1-1-1-0-0-0-1-1-0-0-1-1-1-1-0-0-1-1-0-1-1-0-0-1-1-0-0-0-0-1-0-1-1-1-0-1-1-1-1-0-1-1-1-0	0	0	0	0	1	1	0	0	1	1	1	1	1	0	0	0	1	1	0	0	1	1	1	1	0	0	1	1	0	1	1	0	0	1	1	0	0	0	0	1	0	1	1	1
455	61C016P099	61C016P099	0	SD	0-1-1-0-0-1-1-1-1-1-0-0-0-1-1-0-0-1-1-1-1-0-0-1-1-0-1-1-0-0-1-1-0-0-0-0-1-1-0-0-0-1-0-0-0-0-1-0-0-0-1	14	0	0	0	1	1	0	0	1	1	1	1	1	0	0	0	1	1	0	0	1	1	1	1	0	0	1	1	0	1	1	0	0	1	1	0	0	0	0	1	1	0	0	0
456	63C125P039	Aiko	0	SD	1-0-0-1-1-0-0-0-0-0-1-1-1-0-0-1-1-0-0-0-0-1-1-0-0-1-0-0-1-1-0-0-1-1-1-1-1-1-0-0-0-1-0-0-0-0-1-0-0-0-1	50	33	5	1	0	0	1	1	0	0	0	0	0	1	1	1	0	0	1	1	0	0	0	0	1	1	0	0	1	0	0	1	1	0	0	1	1	1	1	1	1	0	0	0
457	08C132P003	08C132P003	0	SD	1-0-0-1-1-0-0-0-0-0-1-1-1-0-0-1-1-0-0-0-0-1-1-0-0-1-0-0-1-1-0-0-1-1-1-1-1-1-0-0-0-1-0-0-0-0-1-0-0-0-1	50	33	5	1	0	0	1	1	0	0	0	0	0	1	1	1	0	0	1	1	0	0	0	0	1	1	0	0	1	0	0	1	1	0	0	1	1	1	1	1	1	0	0	0
458	91C248P003	Aromas	1	DN	0-1-1-0-0-1-1-1-1-1-0-0-0-1-1-0-0-1-1-1-1-0-0-1-1-0-1-1-0-0-1-1-0-0-0-0-1-0-1-1-1-0-1-1-1-1-0-1-1-1-0	0	0	0	0	1	1	0	0	1	1	1	1	1	0	0	0	1	1	0	0	1	1	1	1	0	0	1	1	0	1	1	0	0	1	1	0	0	0	0	1	0	1	1	1
459	PI551569	Empire	1	DN	0-1-1-0-0-1-1-1-1-1-0-0-0-1-1-0-0-1-1-1-1-0-0-1-1-0-1-1-0-0-1-1-0-0-0-0-1-1-0-1-0-1-0-0-0-0-1-0-0-0-0	12	0	0	0	1	1	0	0	1	1	1	1	1	0	0	0	1	1	0	0	1	1	1	1	0	0	1	1	0	1	1	0	0	1	1	0	0	0	0	1	1	0	1	0
460	PI551736	Ambato	0	SD	0-0-0-1-1-1-1-1-1-0-1-1-0-0-1-1-0-1-0-1-1-0-0-0-1-1-0-1-1-0-0-0-1-0-1-0-0-1-0-0-0-0-1-0-1-1-0-1-1-1-1	25	17	4	0	0	0	1	1	1	1	1	1	0	1	1	0	0	1	1	0	1	0	1	1	0	0	0	1	1	0	1	1	0	0	0	1	0	1	0	0	1	0	0	0
461	PI612490	Scotts_Creek	0	SD	0-1-1-1-0-1-1-1-1-1-1-1-0-0-1-1-1-1-0-0-0-0-0-0-0-1-1-1-1-0-0-0-1-0-0-0-0-1-0-0-0-0-1-0-1-1-0-1-1-1-1	23	16	4	0	1	1	1	0	1	1	1	1	1	1	1	0	0	1	1	1	1	0	0	0	0	0	0	0	1	1	1	1	0	0	0	1	0	0	0	0	1	0	0	0
462	PI612499	RH_30	0	SD	1-0-1-0-1-1-1-1-1-1-1-1-0-0-1-1-0-1-0-0-0-0-0-1-1-1-1-0-0-0-1-0-1-0-1-0-1-0-0-0-1-1-1-0-0-1-0-1-1-0-1	22	14	2	1	0	1	0	1	1	1	1	1	1	1	1	0	0	1	1	0	1	0	0	0	0	0	1	1	1	1	0	0	0	1	0	1	0	1	0	1	0	0	0	1
463	PI616902	NC_96-14-1	1	DN	1-0-1-1-1-0-1-0-0-1-1-0-0-0-0-1-0-1-0-1-0-0-0-1-1-1-1-1-0-0-1-0-1-0-0-0-0-0-1-0-1-0-0-0-1-1-0-1-1-0-0	21	16	2	1	0	1	1	1	0	1	0	0	1	1	0	0	0	0	1	0	1	0	1	0	0	0	1	1	1	1	1	0	0	1	0	1	0	0	0	0	0	1	0	1
464	71C101P611	Pajaro	0	SD	1-0-0-1-1-0-0-0-0-0-1-1-1-0-0-1-1-0-0-0-0-0-0-1-1-0-1-1-0-1-1-1-0-0-0-0-1-1-0-0-0-1-0-1-0-0-1-0-0-0-0	34	22	1	1	0	0	1	1	0	0	0	0	0	1	1	1	0	0	1	1	0	0	0	0	0	0	1	1	0	1	1	0	1	1	1	0	0	0	0	1	1	0	0	0
465	PI551842	Marshall	0	SD	1-0-0-1-1-0-0-0-0-0-1-1-1-0-0-1-1-0-0-0-0-1-1-0-0-1-0-0-1-1-0-0-1-1-1-1-1-1-0-0-0-1-0-0-0-0-1-0-0-0-1	50	33	5	1	0	0	1	1	0	0	0	0	0	1	1	1	0	0	1	1	0	0	0	0	1	1	0	0	1	0	0	1	1	0	0	1	1	1	1	1	1	0	0	0
466	12C115P005	12C115P005	1	DN	1-0-0-1-1-0-0-0-0-0-1-1-1-0-0-1-1-0-0-0-0-1-1-0-0-1-0-0-1-0-0-0-1-0-1-0-1-1-0-1-0-1-0-1-0-0-1-0-0-0-1	45	32	4	1	0	0	1	1	0	0	0	0	0	1	1	1	0	0	1	1	0	0	0	0	1	1	0	0	1	0	0	1	0	0	0	1	0	1	0	1	1	0	1	0
467	35C093P011	Solana	0	SD	0-1-1-0-0-1-1-1-1-1-0-0-0-1-1-0-0-1-1-1-1-0-0-1-1-0-1-1-0-0-1-1-0-0-0-0-1-1-0-0-0-1-0-0-0-0-1-0-0-0-1	14	0	0	0	1	1	0	0	1	1	1	1	1	0	0	0	1	1	0	0	1	1	1	1	0	0	1	1	0	1	1	0	0	1	1	0	0	0	0	1	1	0	0	0
468	53C009P010	Fresno	0	SD	0-1-1-0-0-1-1-1-1-1-0-0-0-1-1-0-0-1-1-1-1-0-1-1-1-0-1-1-0-0-1-1-0-0-0-0-1-1-0-0-0-1-0-0-0-0-1-0-0-0-0	14	1	0	0	1	1	0	0	1	1	1	1	1	0	0	0	1	1	0	0	1	1	1	1	0	1	1	1	0	1	1	0	0	1	1	0	0	0	0	1	1	0	0	0
469	12C166P002	UCD_Mojo	1	DN	0-1-1-0-0-1-1-1-1-1-0-0-0-1-1-0-0-1-1-1-1-0-0-1-1-0-1-1-0-0-1-1-0-0-0-0-1-0-1-1-1-0-1-1-1-1-0-1-1-1-0	0	0	0	0	1	1	0	0	1	1	1	1	1	0	0	0	1	1	0	0	1	1	1	1	0	0	1	1	0	1	1	0	0	1	1	0	0	0	0	1	0	1	1	1
470	56C124P012	Sequoia	0	SD	1-0-0-1-1-0-0-0-0-0-1-1-1-0-0-1-1-0-0-0-0-1-1-0-0-1-0-0-1-1-0-0-1-1-1-1-1-1-0-0-0-1-0-1-0-0-1-0-0-0-1	49	33	5	1	0	0	1	1	0	0	0	0	0	1	1	1	0	0	1	1	0	0	0	0	1	1	0	0	1	0	0	1	1	0	0	1	1	1	1	1	1	0	0	0
471	PI551628	Freja	0	SD	0-1-1-0-0-1-1-1-1-1-0-0-0-1-1-0-0-1-1-1-1-0-0-1-1-0-1-1-0-0-1-1-0-0-0-0-1-0-1-1-1-0-1-1-1-1-0-1-1-1-0	0	0	0	0	1	1	0	0	1	1	1	1	1	0	0	0	1	1	0	0	1	1	1	1	0	0	1	1	0	1	1	0	0	1	1	0	0	0	0	1	0	1	1	1
472	05C148P002	05C148P002	0	SD	1-0-0-1-1-0-0-0-0-0-1-1-1-0-0-1-1-0-0-0-0-1-1-0-0-1-0-0-1-1-0-0-1-1-1-1-1-1-0-0-0-1-0-0-0-0-1-0-0-0-1	50	33	5	1	0	0	1	1	0	0	0	0	0	1	1	1	0	0	1	1	0	0	0	0	1	1	0	0	1	0	0	1	1	0	0	1	1	1	1	1	1	0	0	0
473	91C248P006	Diamante	1	DN	1-0-0-1-1-0-0-0-0-0-1-1-1-0-0-1-1-0-0-0-0-1-1-0-0-1-0-0-1-1-0-0-1-1-1-1-1-1-0-1-0-1-0-0-0-0-1-0-0-0-1	49	33	5	1	0	0	1	1	0	0	0	0	0	1	1	1	0	0	1	1	0	0	0	0	1	1	0	0	1	0	0	1	1	0	0	1	1	1	1	1	1	0	1	0
474	65C272P104	Cruz	0	SD	1-0-0-1-1-0-0-0-0-0-1-1-1-0-0-1-1-0-0-0-0-1-1-0-0-1-0-0-1-1-0-0-1-1-1-1-1-1-0-0-0-1-0-0-0-0-1-0-0-0-1	50	33	5	1	0	0	1	1	0	0	0	0	0	1	1	1	0	0	1	1	0	0	0	0	1	1	0	0	1	0	0	1	1	0	0	1	1	1	1	1	1	0	0	0
475	PI551919	Everbearing_372	1	DN	1-0-0-1-1-0-0-0-0-0-1-1-1-0-0-1-1-0-0-0-0-1-1-0-0-1-0-1-1-0-1-0-1-0-0-0-1-0-1-0-0-0-1-0-1-1-0-1-1-1-0	33	30	3	1	0	0	1	1	0	0	0	0	0	1	1	1	0	0	1	1	0	0	0	0	1	1	0	0	1	0	1	1	0	1	0	1	0	0	0	1	0	1	0	0
476	08C131P003	08C131P003	0	SD	1-0-0-1-1-0-0-0-0-0-1-1-1-0-0-1-1-0-0-0-0-1-1-0-0-1-0-0-1-1-0-0-1-1-1-1-0-1-0-0-0-1-0-1-1-0-1-0-0-0-1	49	33	5	1	0	0	1	1	0	0	0	0	0	1	1	1	0	0	1	1	0	0	0	0	1	1	0	0	1	0	0	1	1	0	0	1	1	1	1	0	1	0	0	0
477	PI551953	Tribute	1	DN	0-1-1-0-0-1-1-1-1-1-0-0-0-1-1-0-0-1-1-1-1-0-0-1-1-0-1-1-0-0-1-1-0-0-0-0-1-0-1-1-1-0-1-1-1-1-0-1-1-1-0	0	0	0	0	1	1	0	0	1	1	1	1	1	0	0	0	1	1	0	0	1	1	1	1	0	0	1	1	0	1	1	0	0	1	1	0	0	0	0	1	0	1	1	1
478	PI616597	Vystavochnaya	0	SD	1-1-1-1-1-1-0-1-1-1-0-0-0-1-1-0-0-1-0-1-0-0-0-1-1-0-1-1-1-0-1-0-1-0-1-0-1-0-0-0-0-0-1-0-0-0-1-0-0-0-1	21	9	3	1	1	1	1	1	1	0	1	1	1	0	0	0	1	1	0	0	1	0	1	0	0	0	1	1	0	1	1	1	0	1	0	1	0	1	0	1	0	0	0	0
479	97C085P006	97C085P006	1	DN	0-1-1-0-0-1-1-1-1-1-0-0-0-1-1-0-0-1-1-1-1-0-0-1-1-0-1-1-0-0-1-1-0-0-0-0-1-0-1-1-1-0-1-1-1-1-0-1-1-1-0	0	0	0	0	1	1	0	0	1	1	1	1	1	0	0	0	1	1	0	0	1	1	1	1	0	0	1	1	0	1	1	0	0	1	1	0	0	0	0	1	0	1	1	1
480	70C007P130	Aptos	1	DN	0-1-1-0-0-1-1-1-1-1-0-0-0-1-1-0-0-1-1-1-1-0-0-1-1-0-1-1-0-0-1-1-0-0-0-0-1-0-1-1-1-0-1-1-1-1-0-1-1-0-0	1	0	0	0	1	1	0	0	1	1	1	1	1	0	0	0	1	1	0	0	1	1	1	1	0	0	1	1	0	1	1	0	0	1	1	0	0	0	0	1	0	1	1	1
481	69C141P101	Hecker	1	DN	0-1-1-0-0-1-1-1-1-1-0-0-0-1-1-0-0-1-1-1-1-0-0-1-1-0-1-1-0-0-1-1-0-0-0-0-1-0-1-1-1-0-1-1-1-1-0-1-1-1-0	0	0	0	0	1	1	0	0	1	1	1	1	1	0	0	0	1	1	0	0	1	1	1	1	0	0	1	1	0	1	1	0	0	1	1	0	0	0	0	1	0	1	1	1
482	08C138P003	UCD_Warrior	0	SD	1-0-0-1-1-0-0-0-0-0-1-1-1-0-0-1-1-0-0-0-0-1-1-0-0-1-0-0-1-1-0-0-1-1-1-1-1-1-0-0-0-1-0-0-0-0-1-0-0-0-1	50	33	5	1	0	0	1	1	0	0	0	0	0	1	1	1	0	0	1	1	0	0	0	0	1	1	0	0	1	0	0	1	1	0	0	1	1	1	1	1	1	0	0	0
483	PI616601	Straw_Mt.	0	SD	1-1-1-0-1-1-1-1-1-1-1-0-0-0-1-1-1-1-0-1-0-0-0-0-1-1-1-0-1-0-0-0-1-0-1-0-1-0-1-0-0-1-1-0-1-1-0-1-1-0-0	21	15	4	1	1	1	0	1	1	1	1	1	1	1	0	0	0	1	1	1	1	0	1	0	0	0	0	1	1	1	0	1	0	0	0	1	0	1	0	1	0	1	0	0
484	PI616691	NC_95-11-1	0	SD	1-0-1-0-1-1-1-0-1-1-1-0-0-0-1-1-0-1-0-1-1-0-0-1-1-1-1-1-1-0-0-0-1-0-1-0-0-0-0-0-0-0-0-0-1-1-0-1-1-0-0	21	13	4	1	0	1	0	1	1	1	0	1	1	1	0	0	0	1	1	0	1	0	1	1	0	0	1	1	1	1	1	1	0	0	0	1	0	1	0	0	0	0	0	0
485	11C195P003	11C195P003	1	DN	1-0-0-1-1-0-0-0-0-0-1-1-1-0-0-1-1-0-0-0-0-1-1-0-0-1-0-0-1-1-0-0-1-1-1-1-1-1-0-1-0-1-0-0-0-0-1-0-0-0-1	49	33	5	1	0	0	1	1	0	0	0	0	0	1	1	1	0	0	1	1	0	0	0	0	1	1	0	0	1	0	0	1	1	0	0	1	1	1	1	1	1	0	1	0
486	PI612320	JP_95-9-6	0	SD	1-1-1-0-1-1-1-0-1-1-1-1-0-0-0-1-0-1-1-0-0-0-0-1-0-0-1-1-0-0-1-0-1-0-1-0-0-1-0-0-1-1-1-0-0-1-0-1-0-0-1	24	13	2	1	1	1	0	1	1	1	0	1	1	1	1	0	0	0	1	0	1	1	0	0	0	0	1	0	0	1	1	0	0	1	0	1	0	1	0	0	1	0	0	1
487	03C102P002	03C102P002	1	DN	0-1-1-0-0-1-1-1-1-1-0-0-0-1-1-0-0-1-1-1-1-0-0-1-1-0-1-1-0-0-1-1-0-0-0-0-1-0-1-1-1-0-1-1-1-1-0-1-1-1-0	0	0	0	0	1	1	0	0	1	1	1	1	1	0	0	0	1	1	0	0	1	1	1	1	0	0	1	1	0	1	1	0	0	1	1	0	0	0	0	1	0	1	1	1
488	36C039P004	Donner	0	SD	1-0-0-1-1-0-0-0-0-0-1-1-1-0-0-1-1-0-0-0-0-1-1-0-0-1-0-0-1-1-0-0-1-1-1-1-1-1-0-0-0-1-0-0-0-0-1-0-0-0-1	50	33	5	1	0	0	1	1	0	0	0	0	0	1	1	1	0	0	1	1	0	0	0	0	1	1	0	0	1	0	0	1	1	0	0	1	1	1	1	1	1	0	0	0
489	12C104P005	12C104P005	1	DN	0-1-1-0-0-1-1-1-1-1-0-0-0-1-1-0-0-1-1-1-1-0-0-1-1-0-1-1-0-0-1-1-0-0-0-0-1-0-1-1-1-0-1-1-1-1-0-1-1-1-0	0	0	0	0	1	1	0	0	1	1	1	1	1	0	0	0	1	1	0	0	1	1	1	1	0	0	1	1	0	1	1	0	0	1	1	0	0	0	0	1	0	1	1	1
490	57C004P001	Salinas	0	SD	1-0-0-1-1-0-0-0-0-0-1-1-1-0-0-1-1-0-0-0-0-1-1-0-0-1-0-0-1-1-0-0-1-1-1-1-1-1-0-0-0-1-0-0-0-0-1-0-0-0-1	50	33	5	1	0	0	1	1	0	0	0	0	0	1	1	1	0	0	1	1	0	0	0	0	1	1	0	0	1	0	0	1	1	0	0	1	1	1	1	1	1	0	0	0
491	12C106P006	12C106P006	1	DN	1-0-0-1-1-0-0-0-0-0-1-1-1-0-0-1-1-0-0-0-0-1-1-0-0-1-0-0-1-1-0-0-1-1-1-1-1-1-0-1-0-1-0-0-0-0-1-0-0-0-1	49	33	5	1	0	0	1	1	0	0	0	0	0	1	1	1	0	0	1	1	0	0	0	0	1	1	0	0	1	0	0	1	1	0	0	1	1	1	1	1	1	0	1	0
492	56S115P011	Aliso	0	SD	1-0-0-1-1-0-0-0-0-0-1-1-1-0-0-1-1-0-0-0-0-1-1-0-0-1-0-0-1-1-0-0-1-1-1-1-0-0-1-0-0-0-1-0-1-1-0-1-1-1-0	40	33	5	1	0	0	1	1	0	0	0	0	0	1	1	1	0	0	1	1	0	0	0	0	1	1	0	0	1	0	0	1	1	0	0	1	1	1	1	0	0	1	0	0
493	63C120P001	Tufts	0	SD	1-0-0-1-1-0-0-0-0-0-1-1-1-0-0-1-1-0-0-0-0-1-1-0-0-1-0-1-1-0-1-0-1-0-0-0-1-0-1-0-0-0-1-0-1-1-0-1-1-1-0	33	30	3	1	0	0	1	1	0	0	0	0	0	1	1	1	0	0	1	1	0	0	0	0	1	1	0	0	1	0	1	1	0	1	0	1	0	0	0	1	0	1	0	0
494	07C148P001	07C148P001	0	SD	1-0-0-1-1-0-0-0-0-0-1-1-1-0-0-1-1-0-0-0-0-1-1-0-0-1-0-0-1-1-0-0-1-1-1-1-0-1-0-0-0-1-0-1-1-0-1-0-0-0-1	49	33	5	1	0	0	1	1	0	0	0	0	0	1	1	1	0	0	1	1	0	0	0	0	1	1	0	0	1	0	0	1	1	0	0	1	1	1	1	0	1	0	0	0
495	PI270464	Weisse_Anasa	1	DN	1-1-1-1-1-1-1-0-0-1-1-0-0-0-1-0-1-0-0-1-1-0-0-1-1-1-1-1-1-0-0-0-1-0-1-0-0-1-1-0-0-1-1-0-1-1-0-1-1-1-1	23	15	4	1	1	1	1	1	1	1	0	0	1	1	0	0	0	1	0	1	0	0	1	1	0	0	1	1	1	1	1	1	0	0	0	1	0	1	0	0	1	1	0	0
496	77C030P605	Parker	1	DN	1-0-0-1-1-0-0-0-0-0-1-1-1-0-0-1-1-0-0-0-0-1-1-0-0-1-0-0-1-1-0-0-1-1-1-1-0-1-0-0-0-1-0-1-1-0-1-0-0-0-1	49	33	5	1	0	0	1	1	0	0	0	0	0	1	1	1	0	0	1	1	0	0	0	0	1	1	0	0	1	0	0	1	1	0	0	1	1	1	1	0	1	0	0	0
497	94C003P011	Camino_Real	0	SD	1-0-0-1-1-0-0-0-0-0-1-1-1-0-0-1-1-0-0-0-0-1-1-0-0-1-0-0-1-1-0-0-1-1-1-1-0-1-0-0-0-1-0-1-0-0-1-0-0-0-1	50	33	5	1	0	0	1	1	0	0	0	0	0	1	1	1	0	0	1	1	0	0	0	0	1	1	0	0	1	0	0	1	1	0	0	1	1	1	1	0	1	0	0	0
498	12C024P614	12C024P614	0	SD	1-0-0-1-1-0-0-0-0-0-1-1-1-0-0-1-1-0-0-0-0-1-1-0-0-1-0-0-1-1-0-0-1-1-1-1-0-1-0-0-0-1-0-0-0-0-1-0-0-0-1	51	33	5	1	0	0	1	1	0	0	0	0	0	1	1	1	0	0	1	1	0	0	0	0	1	1	0	0	1	0	0	1	1	0	0	1	1	1	1	0	1	0	0	0
499	93C226P002	93C226P002	1	DN	1-0-0-1-1-0-0-0-0-0-1-1-1-0-0-1-1-0-0-0-0-1-1-0-0-1-0-0-1-1-0-0-1-1-1-1-1-1-0-0-0-1-0-1-1-0-1-0-0-0-1	48	33	5	1	0	0	1	1	0	0	0	0	0	1	1	1	0	0	1	1	0	0	0	0	1	1	0	0	1	0	0	1	1	0	0	1	1	1	1	1	1	0	0	0
500	07C120P003	07C120P003	0	SD	1-0-0-1-1-0-0-0-0-0-1-1-1-0-0-1-1-0-0-0-0-1-1-0-0-1-0-0-1-1-0-0-1-1-1-1-1-1-0-0-0-1-0-0-0-0-1-0-0-0-1	50	33	5	1	0	0	1	1	0	0	0	0	0	1	1	1	0	0	1	1	0	0	0	0	1	1	0	0	1	0	0	1	1	0	0	1	1	1	1	1	1	0	0	0
501	92C339P002	92C339P002	1	DN	0-1-1-0-0-1-1-1-1-1-0-0-0-1-1-0-0-1-1-1-1-0-0-1-1-0-1-1-0-0-1-1-0-0-0-0-1-0-1-1-0-1-0-0-0-0-1-0-0-0-1	11	0	0	0	1	1	0	0	1	1	1	1	1	0	0	0	1	1	0	0	1	1	1	1	0	0	1	1	0	1	1	0	0	1	1	0	0	0	0	1	0	1	1	0
502	75C071P105	Muir	1	DN	1-0-0-1-1-0-0-0-0-0-1-1-1-0-0-1-1-0-0-0-0-1-1-0-0-1-0-0-1-1-0-0-1-1-1-1-1-1-0-1-0-1-0-1-1-0-1-0-0-0-1	47	33	5	1	0	0	1	1	0	0	0	0	0	1	1	1	0	0	1	1	0	0	0	0	1	1	0	0	1	0	0	1	1	0	0	1	1	1	1	1	1	0	1	0
503	12C072P606	12C072P606	0	SD	1-0-0-1-1-0-0-0-0-0-1-1-1-0-0-1-1-0-0-0-0-1-1-0-0-1-0-0-1-1-0-0-1-1-1-1-1-1-0-0-0-1-0-0-0-0-1-0-0-0-1	50	33	5	1	0	0	1	1	0	0	0	0	0	1	1	1	0	0	1	1	0	0	0	0	1	1	0	0	1	0	0	1	1	0	0	1	1	1	1	1	1	0	0	0
504	08C055P002	Grenada	0	SD	1-0-0-1-1-0-0-0-0-0-1-1-1-0-0-1-1-0-0-0-0-1-1-0-0-1-0-0-1-1-0-0-1-1-1-1-1-1-0-0-0-1-0-0-0-0-1-0-0-0-1	50	33	5	1	0	0	1	1	0	0	0	0	0	1	1	1	0	0	1	1	0	0	0	0	1	1	0	0	1	0	0	1	1	0	0	1	1	1	1	1	1	0	0	0
505	PI551681	White_Carolina	0	SD	1-0-0-1-1-0-0-0-0-0-1-1-1-0-0-1-1-0-0-0-0-1-1-0-0-1-0-1-1-0-0-0-1-0-1-0-0-1-0-0-0-0-0-1-1-1-0-1-1-1-1	39	31	4	1	0	0	1	1	0	0	0	0	0	1	1	1	0	0	1	1	0	0	0	0	1	1	0	0	1	0	1	1	0	0	0	1	0	1	0	0	1	0	0	0
506	PI612497	Montreal_River_10	0	SD	1-1-1-1-1-1-1-0-1-1-1-0-0-1-1-1-0-1-0-0-1-0-0-1-1-1-1-1-1-0-1-0-1-0-1-0-1-0-0-0-0-1-1-0-1-0-1-0-0-0-0	23	12	3	1	1	1	1	1	1	1	0	1	1	1	0	0	1	1	1	0	1	0	0	1	0	0	1	1	1	1	1	1	0	1	0	1	0	1	0	1	0	0	0	0
507	12C070P602	12C070P602	1	DN	1-0-0-1-1-0-0-0-0-0-1-1-1-0-0-1-1-0-0-0-0-1-1-0-0-1-0-0-1-0-0-0-1-0-1-0-1-0-0-0-1-1-0-0-0-0-1-0-0-0-1	45	32	4	1	0	0	1	1	0	0	0	0	0	1	1	1	0	0	1	1	0	0	0	0	1	1	0	0	1	0	0	1	0	0	0	1	0	1	0	1	0	0	0	1
508	PI551808	Stoplight	0	SD	1-0-0-1-1-0-0-0-0-0-1-1-1-0-0-1-1-0-0-0-0-1-1-0-0-1-0-0-1-1-0-0-1-1-1-1-1-1-0-0-0-1-0-0-0-0-1-0-0-0-1	50	33	5	1	0	0	1	1	0	0	0	0	0	1	1	1	0	0	1	1	0	0	0	0	1	1	0	0	1	0	0	1	1	0	0	1	1	1	1	1	1	0	0	0
509	PI551501	Totem	0	SD	0-1-1-1-1-1-1-1-1-1-1-1-0-0-0-1-0-1-0-1-0-0-0-1-1-1-1-1-0-0-0-0-1-0-1-0-0-0-0-0-1-1-0-1-0-1-0-1-1-1-0	20	13	3	0	1	1	1	1	1	1	1	1	1	1	1	0	0	0	1	0	1	0	1	0	0	0	1	1	1	1	1	0	0	0	0	1	0	1	0	0	0	0	0	1
510	12C082P602	12C082P602	1	DN	1-0-0-1-1-0-0-0-0-0-1-1-1-0-0-1-1-0-0-0-0-1-1-0-0-1-0-0-1-1-0-0-1-1-1-1-1-1-0-1-0-1-0-0-0-0-1-0-0-0-1	49	33	5	1	0	0	1	1	0	0	0	0	0	1	1	1	0	0	1	1	0	0	0	0	1	1	0	0	1	0	0	1	1	0	0	1	1	1	1	1	1	0	1	0
511	PI551559	Sparkle	0	SD	0-1-1-0-0-1-1-1-1-1-0-0-0-1-1-0-0-1-1-1-1-0-0-1-1-0-1-1-0-0-1-1-0-0-0-0-1-1-0-0-0-1-0-0-0-0-1-0-0-0-0	13	0	0	0	1	1	0	0	1	1	1	1	1	0	0	0	1	1	0	0	1	1	1	1	0	0	1	1	0	1	1	0	0	1	1	0	0	0	0	1	1	0	0	0
512	05C197P002	05C197P002	1	DN	0-1-1-0-0-1-1-1-1-1-0-0-0-1-1-0-0-1-1-1-1-0-0-1-1-0-1-1-0-0-1-1-0-0-0-0-1-0-1-1-1-0-1-1-1-1-0-1-1-1-0	0	0	0	0	1	1	0	0	1	1	1	1	1	0	0	0	1	1	0	0	1	1	1	1	0	0	1	1	0	1	1	0	0	1	1	0	0	0	0	1	0	1	1	1
513	42C008P016	NA	NA	NA	1-0-0-1-1-0-0-0-0-0-1-1-1-0-0-1-1-0-0-0-0-1-1-0-0-1-0-0-1-1-0-0-1-1-1-1-0-0-1-0-0-0-1-0-1-1-0-1-1-1-0	40	33	5	1	0	0	1	1	0	0	0	0	0	1	1	1	0	0	1	1	0	0	0	0	1	1	0	0	1	0	0	1	1	0	0	1	1	1	1	0	0	1	0	0
514	PI612500	RH_45	1	DN	1-0-1-1-1-1-1-0-1-1-1-0-0-0-1-1-0-1-0-1-1-0-0-1-1-1-1-1-1-0-0-0-1-0-1-0-1-1-0-0-0-0-1-0-0-1-0-1-1-1-1	22	14	4	1	0	1	1	1	1	1	0	1	1	1	0	0	0	1	1	0	1	0	1	1	0	0	1	1	1	1	1	1	0	0	0	1	0	1	0	1	1	0	0	0
515	88C070P613	Carlsbad	0	SD	1-0-0-1-1-0-0-0-0-0-1-1-1-0-0-1-1-0-0-0-0-1-1-0-0-1-0-0-1-1-0-0-1-1-1-1-1-1-0-1-0-1-0-0-0-0-1-0-0-0-1	49	33	5	1	0	0	1	1	0	0	0	0	0	1	1	1	0	0	1	1	0	0	0	0	1	1	0	0	1	0	0	1	1	0	0	1	1	1	1	1	1	0	1	0
516	04C044P603	Mojave	0	SD	1-0-0-1-1-0-0-0-0-0-1-1-1-0-0-1-1-0-0-0-0-1-1-0-0-1-0-0-1-1-0-0-1-1-1-1-0-1-0-0-0-1-0-0-0-0-1-0-0-0-1	51	33	5	1	0	0	1	1	0	0	0	0	0	1	1	1	0	0	1	1	0	0	0	0	1	1	0	0	1	0	0	1	1	0	0	1	1	1	1	0	1	0	0	0
517	97C086P001	97C086P001	1	DN	1-0-0-1-1-0-0-0-0-0-1-1-1-0-0-1-1-0-0-0-0-1-1-0-0-1-0-0-1-1-0-0-1-1-1-1-1-1-0-0-0-1-0-0-0-0-1-0-0-0-1	50	33	5	1	0	0	1	1	0	0	0	0	0	1	1	1	0	0	1	1	0	0	0	0	1	1	0	0	1	0	0	1	1	0	0	1	1	1	1	1	1	0	0	0
518	85C022P001	Sunset	1	DN	0-1-1-0-0-1-1-1-1-1-0-0-0-1-1-0-0-1-1-1-1-0-0-1-1-0-1-1-0-0-1-1-0-0-0-0-1-0-1-1-1-0-1-1-1-1-0-1-1-1-0	0	0	0	0	1	1	0	0	1	1	1	1	1	0	0	0	1	1	0	0	1	1	1	1	0	0	1	1	0	1	1	0	0	1	1	0	0	0	0	1	0	1	1	1
519	96C042P601	Ventana	0	SD	1-0-0-1-1-0-0-0-0-0-1-1-1-0-0-1-1-0-0-0-0-1-1-0-0-1-0-0-1-0-0-0-1-0-1-1-0-0-0-0-1-1-0-0-0-0-1-0-0-0-1	47	32	4	1	0	0	1	1	0	0	0	0	0	1	1	1	0	0	1	1	0	0	0	0	1	1	0	0	1	0	0	1	0	0	0	1	0	1	1	0	0	0	0	1
520	07C132P003	Merced	0	SD	1-0-0-1-1-0-0-0-0-0-1-1-1-0-0-1-1-0-0-0-0-1-1-0-0-1-0-0-1-1-0-0-1-1-1-1-0-1-0-0-0-1-0-0-0-0-1-0-0-0-1	51	33	5	1	0	0	1	1	0	0	0	0	0	1	1	1	0	0	1	1	0	0	0	0	1	1	0	0	1	0	0	1	1	0	0	1	1	1	1	0	1	0	0	0
521	10C037P604	10C037P604	0	SD	1-0-0-1-1-0-0-0-0-0-1-1-1-0-0-1-1-0-0-0-0-1-1-0-0-1-0-0-1-1-0-0-1-1-1-1-1-1-0-0-0-1-0-1-0-0-1-0-0-0-1	49	33	5	1	0	0	1	1	0	0	0	0	0	1	1	1	0	0	1	1	0	0	0	0	1	1	0	0	1	0	0	1	1	0	0	1	1	1	1	1	1	0	0	0
522	PI551423	Fairland	1	DN	0-0-1-1-1-1-0-0-1-1-1-1-0-0-1-1-0-1-0-1-0-0-0-0-1-1-1-1-0-0-0-0-1-0-1-0-1-1-0-0-0-0-0-0-1-1-0-1-1-1-0	23	16	3	0	0	1	1	1	1	0	0	1	1	1	1	0	0	1	1	0	1	0	1	0	0	0	0	1	1	1	1	0	0	0	0	1	0	1	0	1	1	0	0	0
523	72C008P105	Fern	1	DN	1-0-0-1-1-0-0-0-0-0-1-1-1-0-0-1-1-0-0-0-0-1-1-0-0-1-0-0-1-1-0-0-1-1-1-1-1-1-0-1-0-1-0-1-1-0-1-0-0-0-1	47	33	5	1	0	0	1	1	0	0	0	0	0	1	1	1	0	0	1	1	0	0	0	0	1	1	0	0	1	0	0	1	1	0	0	1	1	1	1	1	1	0	1	0
524	82C014P603	Irvine	1	DN	0-1-1-0-0-1-1-1-1-1-0-0-0-1-1-0-0-1-1-1-1-0-0-1-1-0-1-1-0-0-1-1-0-0-0-0-1-0-1-1-1-0-1-1-1-1-0-1-1-1-0	0	0	0	0	1	1	0	0	1	1	1	1	1	0	0	0	1	1	0	0	1	1	1	1	0	0	1	1	0	1	1	0	0	1	1	0	0	0	0	1	0	1	1	1
525	11C057P001	UCD_Victor	0	SD	1-0-0-1-1-0-0-0-0-0-1-1-1-0-0-1-1-0-0-0-0-1-1-0-0-1-0-0-1-1-0-0-1-1-1-1-1-1-0-0-0-1-0-1-1-0-1-0-0-0-1	48	33	5	1	0	0	1	1	0	0	0	0	0	1	1	1	0	0	1	1	0	0	0	0	1	1	0	0	1	0	0	1	1	0	0	1	1	1	1	1	1	0	0	0
526	PI270471	Kaiser_Samling	0	SD	1-0-0-1-1-0-0-0-0-0-1-1-1-0-0-1-1-0-0-0-0-1-1-0-0-1-0-1-1-0-0-0-1-0-1-0-0-1-1-0-0-1-1-0-1-1-0-1-1-1-1	39	31	4	1	0	0	1	1	0	0	0	0	0	1	1	1	0	0	1	1	0	0	0	0	1	1	0	0	1	0	1	1	0	0	0	1	0	1	0	0	1	1	0	0
527	15X001P001	Steven's_Pass	1	DN	1-1-1-0-0-1-1-0-1-1-1-0-0-0-0-1-1-1-0-0-1-0-0-0-0-1-1-1-0-0-1-0-1-0-1-0-1-0-0-0-1-1-1-0-1-1-0-1-1-0-0	20	14	2	1	1	1	0	0	1	1	0	1	1	1	0	0	0	0	1	1	1	0	0	1	0	0	0	0	1	1	1	0	0	1	0	1	0	1	0	1	0	0	0	1
528	PI551832	Tillikum	1	DN	0-0-1-1-1-1-0-0-1-1-1-1-0-0-0-0-0-1-0-1-0-0-0-1-1-1-1-1-0-0-0-0-1-0-1-0-1-0-0-0-1-1-0-0-0-1-0-1-1-1-0	22	15	3	0	0	1	1	1	1	0	0	1	1	1	1	0	0	0	0	0	1	0	1	0	0	0	1	1	1	1	1	0	0	0	0	1	0	1	0	1	0	0	0	1
529	PI551862	EarliMiss	0	SD	0-0-1-1-1-1-0-0-1-1-1-1-0-0-0-1-0-1-0-1-0-0-0-1-1-1-1-1-0-0-0-0-1-0-1-0-0-0-0-0-1-1-0-1-0-1-0-1-1-1-1	24	16	3	0	0	1	1	1	1	0	0	1	1	1	1	0	0	0	1	0	1	0	1	0	0	0	1	1	1	1	1	0	0	0	0	1	0	1	0	0	0	0	0	1
530	12C100P002	12C100P002	1	DN	0-1-0-0-0-1-1-1-1-1-0-0-0-1-1-0-0-1-1-1-1-0-0-1-1-0-1-1-0-0-1-1-0-0-0-0-1-0-1-1-1-0-1-1-1-1-0-1-1-1-0	1	1	0	0	1	0	0	0	1	1	1	1	1	0	0	0	1	1	0	0	1	1	1	1	0	0	1	1	0	1	1	0	0	1	1	0	0	0	0	1	0	1	1	1
531	PI612491	CA_1226	0	SD	1-1-1-1-1-1-1-1-1-1-1-0-0-0-1-1-1-1-0-1-0-0-0-0-1-1-1-1-1-0-1-0-1-0-1-0-0-0-0-0-0-1-1-0-1-1-0-1-1-0-0	22	14	3	1	1	1	1	1	1	1	1	1	1	1	0	0	0	1	1	1	1	0	1	0	0	0	0	1	1	1	1	1	0	1	0	1	0	1	0	0	0	0	0	0
532	83C049P001	Seascape	1	DN	0-1-1-0-0-1-1-1-1-1-0-0-0-1-1-0-0-1-1-1-1-0-0-1-1-0-1-1-0-0-1-1-0-0-0-0-1-0-1-1-1-0-1-1-1-1-0-1-1-1-0	0	0	0	0	1	1	0	0	1	1	1	1	1	0	0	0	1	1	0	0	1	1	1	1	0	0	1	1	0	1	1	0	0	1	1	0	0	0	0	1	0	1	1	1
533	PI637960	Pelican	0	SD	1-0-0-1-1-0-0-0-0-0-1-1-1-0-0-1-1-0-0-0-0-1-1-0-0-1-0-0-1-1-0-0-1-1-1-1-1-1-0-0-0-1-0-1-1-0-1-0-0-0-1	48	33	5	1	0	0	1	1	0	0	0	0	0	1	1	1	0	0	1	1	0	0	0	0	1	1	0	0	1	0	0	1	1	0	0	1	1	1	1	1	1	0	0	0
534	04C076P004	04C076P004	0	SD	1-0-0-1-1-0-0-0-0-0-1-1-1-0-0-1-1-0-0-0-0-1-1-0-0-1-0-0-1-1-0-0-1-1-1-1-1-1-0-0-0-1-0-0-0-0-1-0-0-0-1	50	33	5	1	0	0	1	1	0	0	0	0	0	1	1	1	0	0	1	1	0	0	0	0	1	1	0	0	1	0	0	1	1	0	0	1	1	1	1	1	1	0	0	0
535	11C036P601	11C036P601	0	SD	1-0-0-1-1-0-0-0-0-0-1-1-1-0-0-1-1-0-0-0-0-1-1-0-0-1-0-0-1-1-0-0-1-1-1-1-0-1-0-0-0-1-0-1-1-0-1-0-0-0-1	49	33	5	1	0	0	1	1	0	0	0	0	0	1	1	1	0	0	1	1	0	0	0	0	1	1	0	0	1	0	0	1	1	0	0	1	1	1	1	0	1	0	0	0
536	PI552038	Is._of_Lemuy_02A_White	NA	NA	0-1-1-1-0-1-1-1-1-1-0-1-0-0-1-1-0-1-0-0-1-0-0-0-1-1-1-1-1-0-0-0-1-0-1-0-0-1-0-0-0-0-0-0-1-1-0-0-1-1-1	22	12	4	0	1	1	1	0	1	1	1	1	1	0	1	0	0	1	1	0	1	0	0	1	0	0	0	1	1	1	1	1	0	0	0	1	0	1	0	0	1	0	0	0
537	PI602575	2_TAP_1A	0	SD	0-1-1-1-0-1-1-1-1-1-0-1-0-0-1-1-0-1-0-0-1-0-0-0-1-1-1-1-1-0-0-0-1-0-0-0-0-1-0-0-0-0-0-0-1-1-0-1-1-1-0	19	12	4	0	1	1	1	0	1	1	1	1	1	0	1	0	0	1	1	0	1	0	0	1	0	0	0	1	1	1	1	1	0	0	0	1	0	0	0	0	1	0	0	0
538	10C127P001	10C127P001	1	DN	1-0-0-1-1-0-0-0-0-0-1-1-1-0-0-1-1-0-0-0-0-1-1-0-0-1-0-0-1-1-0-0-1-1-1-1-1-1-0-1-0-1-0-1-1-0-1-0-0-0-1	47	33	5	1	0	0	1	1	0	0	0	0	0	1	1	1	0	0	1	1	0	0	0	0	1	1	0	0	1	0	0	1	1	0	0	1	1	1	1	1	1	0	1	0
539	PI551453	WLSP-08	0	SD	1-1-1-1-0-1-1-0-1-1-0-0-0-0-1-1-1-1-1-0-0-0-0-1-0-1-1-1-1-0-0-0-1-0-1-0-1-1-1-0-0-0-1-1-1-1-0-1-1-1-0	18	14	4	1	1	1	1	0	1	1	0	1	1	0	0	0	0	1	1	1	1	1	0	0	0	0	1	0	1	1	1	1	0	0	0	1	0	1	0	1	1	1	0	0
540	12C189P001	12C189P001	1	DN	1-0-0-1-1-0-0-0-0-0-1-1-1-0-0-1-1-0-0-0-0-1-1-0-0-1-0-0-1-0-0-0-1-0-1-0-1-0-0-0-1-1-0-0-0-0-1-0-0-0-1	45	32	4	1	0	0	1	1	0	0	0	0	0	1	1	1	0	0	1	1	0	0	0	0	1	1	0	0	1	0	0	1	0	0	0	1	0	1	0	1	0	0	0	1
541	81C043P603	Oso_Grande	0	SD	1-0-0-1-1-0-0-0-0-0-1-1-1-0-0-1-1-0-0-0-0-1-1-0-0-1-0-0-1-1-0-0-1-1-1-1-1-1-0-0-0-1-0-0-0-0-1-0-0-0-1	50	33	5	1	0	0	1	1	0	0	0	0	0	1	1	1	0	0	1	1	0	0	0	0	1	1	0	0	1	0	0	1	1	0	0	1	1	1	1	1	1	0	0	0
542	PI551421	Blakemore	0	SD	1-0-0-1-1-0-0-0-0-0-1-1-1-0-0-1-1-0-0-0-0-1-1-0-0-1-0-1-1-0-1-0-1-0-0-0-1-0-1-0-0-0-1-1-1-1-0-1-1-1-0	32	30	3	1	0	0	1	1	0	0	0	0	0	1	1	1	0	0	1	1	0	0	0	0	1	1	0	0	1	0	1	1	0	1	0	1	0	0	0	1	0	1	0	0
543	12C152P002	12C152P002	1	DN	1-0-0-1-1-0-0-0-0-0-1-1-1-0-0-1-1-0-0-0-0-1-1-0-0-1-0-0-1-1-0-0-1-1-1-1-1-1-0-0-0-1-0-0-0-0-1-0-0-0-1	50	33	5	1	0	0	1	1	0	0	0	0	0	1	1	1	0	0	1	1	0	0	0	0	1	1	0	0	1	0	0	1	1	0	0	1	1	1	1	1	1	0	0	0
544	PI551579	Elsanta	0	SD	1-0-0-1-1-0-0-0-0-0-1-1-1-0-0-1-1-0-0-0-0-1-1-0-0-1-0-1-1-0-1-0-1-0-0-0-1-0-1-0-0-0-1-0-1-1-0-1-1-1-1	34	30	3	1	0	0	1	1	0	0	0	0	0	1	1	1	0	0	1	1	0	0	0	0	1	1	0	0	1	0	1	1	0	1	0	1	0	0	0	1	0	1	0	0
545	PI551575	Louise	0	SD	1-0-0-1-1-0-0-0-0-0-1-1-1-0-0-1-1-0-0-0-0-1-1-0-0-1-0-0-1-1-0-0-1-1-1-1-0-0-1-0-0-0-1-0-1-1-0-1-1-1-0	40	33	5	1	0	0	1	1	0	0	0	0	0	1	1	1	0	0	1	1	0	0	0	0	1	1	0	0	1	0	0	1	1	0	0	1	1	1	1	0	0	1	0	0
546	12C110P002	12C110P002	1	DN	1-0-0-1-1-0-0-0-0-0-1-1-1-0-0-1-1-0-0-0-0-1-1-0-0-1-0-0-1-1-0-0-1-1-1-1-0-1-0-0-0-1-0-0-0-0-1-0-0-0-1	51	33	5	1	0	0	1	1	0	0	0	0	0	1	1	1	0	0	1	1	0	0	0	0	1	1	0	0	1	0	0	1	1	0	0	1	1	1	1	0	1	0	0	0
547	12C112P004	UCD_Finn	1	DN	1-0-0-1-1-0-0-0-0-0-1-1-1-0-0-1-1-0-0-0-0-1-1-0-0-1-0-0-1-0-1-1-0-0-1-1-1-1-0-1-0-1-0-0-0-0-1-0-0-0-1	44	29	1	1	0	0	1	1	0	0	0	0	0	1	1	1	0	0	1	1	0	0	0	0	1	1	0	0	1	0	0	1	0	1	1	0	0	1	1	1	1	0	1	0
548	88C066P610	Anaheim	0	SD	1-0-0-1-1-0-0-0-0-0-1-1-1-0-0-1-1-0-0-0-0-1-1-0-0-1-0-0-1-1-0-0-1-1-1-1-0-1-0-0-0-1-0-0-0-0-1-0-0-0-1	51	33	5	1	0	0	1	1	0	0	0	0	0	1	1	1	0	0	1	1	0	0	0	0	1	1	0	0	1	0	0	1	1	0	0	1	1	1	1	0	1	0	0	0
549	16C100P023	16C100P023	0	SD	1-0-0-1-1-0-0-0-0-0-1-1-1-0-0-1-1-0-0-0-0-1-1-0-0-1-0-0-1-1-0-0-1-1-1-1-1-1-0-0-0-1-0-0-0-0-1-0-0-0-0	49	33	5	1	0	0	1	1	0	0	0	0	0	1	1	1	0	0	1	1	0	0	0	0	1	1	0	0	1	0	0	1	1	0	0	1	1	1	1	1	1	0	0	0
550	71C027P601	Vista	0	SD	1-0-0-1-1-0-0-0-0-0-1-1-1-0-0-1-1-0-0-0-0-1-1-0-0-1-0-0-1-1-0-0-1-1-1-1-0-1-0-0-0-1-0-1-1-0-1-0-0-0-1	49	33	5	1	0	0	1	1	0	0	0	0	0	1	1	1	0	0	1	1	0	0	0	0	1	1	0	0	1	0	0	1	1	0	0	1	1	1	1	0	1	0	0	0
551	PI612486	NC_95_19_1	0	SD	1-1-1-1-1-1-1-0-0-1-1-0-0-0-1-1-1-1-0-0-0-0-0-1-0-1-1-1-1-0-1-0-1-0-0-1-1-0-0-1-1-0-1-0-0-1-0-1-1-1-0	21	17	3	1	1	1	1	1	1	1	0	0	1	1	0	0	0	1	1	1	1	0	0	0	0	0	1	0	1	1	1	1	0	1	0	1	0	0	1	1	0	0	1	1
552	17Z001P001	Mara_des_Bois	1	DN	1-0-0-1-1-0-0-0-0-0-1-1-1-0-0-1-1-0-0-0-0-1-1-0-0-1-0-0-1-1-0-0-1-1-0-0-1-0-1-0-0-0-0-1-1-1-0-1-1-0-1	39	33	5	1	0	0	1	1	0	0	0	0	0	1	1	1	0	0	1	1	0	0	0	0	1	1	0	0	1	0	0	1	1	0	0	1	1	0	0	1	0	1	0	0
553	PI552277	CFRA_994	0	SD	0-0-0-1-0-1-1-1-0-1-0-1-0-0-0-1-1-0-0-0-1-0-1-1-0-1-1-1-1-0-1-0-0-0-1-0-0-1-1-0-1-1-0-0-0-1-0-1-0-1-0	26	17	2	0	0	0	1	0	1	1	1	0	1	0	1	0	0	0	1	1	0	0	0	1	0	1	1	0	1	1	1	1	0	1	0	0	0	1	0	0	1	1	0	1
554	PI551632	Madame_Moutot	0	SD	1-0-0-1-1-0-0-0-0-0-1-1-1-0-0-1-1-0-0-0-0-1-1-0-0-1-0-1-1-0-1-0-1-0-0-0-0-0-1-0-0-0-1-0-1-1-0-1-1-1-0	34	30	3	1	0	0	1	1	0	0	0	0	0	1	1	1	0	0	1	1	0	0	0	0	1	1	0	0	1	0	1	1	0	1	0	1	0	0	0	0	0	1	0	0
555	PI551630	Aberdeen	1	DN	0-1-1-0-0-1-1-1-1-1-0-0-0-1-1-0-0-1-1-1-1-0-0-1-1-0-1-1-0-0-1-1-0-0-0-0-0-1-0-0-0-1-0-1-0-0-1-0-0-0-0	13	0	0	0	1	1	0	0	1	1	1	1	1	0	0	0	1	1	0	0	1	1	1	1	0	0	1	1	0	1	1	0	0	1	1	0	0	0	0	0	1	0	0	0
556	77C032P606	Tustin	0	SD	1-0-0-1-1-0-0-0-0-0-1-1-1-0-0-1-1-0-0-0-0-1-1-0-0-1-0-0-1-1-0-0-1-1-1-1-1-1-0-0-0-1-0-0-0-0-1-0-0-0-1	50	33	5	1	0	0	1	1	0	0	0	0	0	1	1	1	0	0	1	1	0	0	0	0	1	1	0	0	1	0	0	1	1	0	0	1	1	1	1	1	1	0	0	0
557	61S016P006	NA	NA	NA	1-0-0-1-1-0-0-0-0-0-1-1-1-0-0-1-1-0-0-0-0-1-1-0-0-1-0-0-1-1-0-0-1-1-1-1-1-1-0-0-0-1-0-0-0-0-1-0-0-0-1	50	33	5	1	0	0	1	1	0	0	0	0	0	1	1	1	0	0	1	1	0	0	0	0	1	1	0	0	1	0	0	1	1	0	0	1	1	1	1	1	1	0	0	0
558	18B204P013	18B204P013	1	DN	0-1-1-0-0-1-1-1-1-1-0-0-0-1-1-0-0-1-1-1-1-0-0-1-1-0-1-1-0-0-1-1-0-0-0-0-1-0-1-1-1-0-1-1-1-1-0-1-0-0-1	3	0	0	0	1	1	0	0	1	1	1	1	1	0	0	0	1	1	0	0	1	1	1	1	0	0	1	1	0	1	1	0	0	1	1	0	0	0	0	1	0	1	1	1
559	18B160P049	18B160P049	0	SD	1-0-0-1-1-0-0-0-0-0-1-1-1-0-0-1-1-0-0-0-0-1-1-0-0-1-0-0-1-1-0-0-1-1-1-1-0-1-0-0-0-1-0-1-1-0-1-0-0-0-1	49	33	5	1	0	0	1	1	0	0	0	0	0	1	1	1	0	0	1	1	0	0	0	0	1	1	0	0	1	0	0	1	1	0	0	1	1	1	1	0	1	0	0	0
560	18C444P010	18C444P010	0	SD	1-0-0-1-1-0-0-0-0-0-1-1-1-0-0-1-1-0-0-0-0-1-1-0-0-1-0-0-1-1-0-0-1-1-1-1-1-1-0-0-0-1-0-1-1-1-0-1-1-1-0	42	33	5	1	0	0	1	1	0	0	0	0	0	1	1	1	0	0	1	1	0	0	0	0	1	1	0	0	1	0	0	1	1	0	0	1	1	1	1	1	1	0	0	0
561	16C024P065	16C024P065	1	DN	1-0-0-1-1-0-0-0-1-1-0-0-0-1-1-0-0-1-1-1-1-0-0-1-1-0-1-1-0-0-1-1-0-0-0-0-1-0-1-1-1-0-1-1-1-1-0-1-1-1-0	8	8	0	1	0	0	1	1	0	0	0	1	1	0	0	0	1	1	0	0	1	1	1	1	0	0	1	1	0	1	1	0	0	1	1	0	0	0	0	1	0	1	1	1
562	16C546P162	16C546P162	1	DN	0-1-1-0-0-1-1-1-1-1-0-0-0-1-1-0-0-1-1-1-1-0-0-1-1-0-1-1-0-0-1-1-0-0-0-0-1-0-1-1-1-0-1-1-1-1-0-1-1-1-0	0	0	0	0	1	1	0	0	1	1	1	1	1	0	0	0	1	1	0	0	1	1	1	1	0	0	1	1	0	1	1	0	0	1	1	0	0	0	0	1	0	1	1	1
563	18C446P007	18C446P007	1	DN	0-1-1-0-0-1-1-1-1-1-0-0-0-1-1-0-0-1-1-1-1-0-0-1-1-0-1-1-0-0-1-1-0-0-0-0-1-0-1-1-1-0-1-1-1-1-0-0-1-1-0	1	0	0	0	1	1	0	0	1	1	1	1	1	0	0	0	1	1	0	0	1	1	1	1	0	0	1	1	0	1	1	0	0	1	1	0	0	0	0	1	0	1	1	1
564	16C546P065	16C546P065	0	SD	1-0-0-1-1-0-0-0-0-0-1-1-1-0-0-1-1-0-0-0-0-1-1-0-0-1-0-0-1-1-0-0-1-1-1-1-0-1-0-0-0-1-0-1-1-0-1-0-0-0-1	49	33	5	1	0	0	1	1	0	0	0	0	0	1	1	1	0	0	1	1	0	0	0	0	1	1	0	0	1	0	0	1	1	0	0	1	1	1	1	0	1	0	0	0
565	PI551396	Florida_Belle	0	SD	0-1-1-0-0-1-1-1-1-1-0-0-0-1-1-0-0-1-1-1-1-0-0-1-1-0-1-1-0-0-1-1-0-0-0-0-1-1-0-0-0-1-0-0-0-0-1-0-0-0-0	13	0	0	0	1	1	0	0	1	1	1	1	1	0	0	0	1	1	0	0	1	1	1	1	0	0	1	1	0	1	1	0	0	1	1	0	0	0	0	1	1	0	0	0
566	18C420P025	18C420P025	0	SD	1-0-0-1-1-0-0-0-0-0-1-1-1-0-0-1-1-0-0-0-0-1-1-0-0-1-0-0-1-1-0-0-1-1-1-1-1-1-0-0-0-1-0-0-0-0-1-0-0-0-1	50	33	5	1	0	0	1	1	0	0	0	0	0	1	1	1	0	0	1	1	0	0	0	0	1	1	0	0	1	0	0	1	1	0	0	1	1	1	1	1	1	0	0	0
567	18C775P009	18C775P009	1	DN	1-0-0-1-1-0-0-0-0-0-1-1-1-0-0-1-1-0-0-0-0-1-1-0-0-1-0-0-1-1-0-0-1-1-1-1-1-1-0-1-0-1-0-0-0-0-1-0-0-0-1	49	33	5	1	0	0	1	1	0	0	0	0	0	1	1	1	0	0	1	1	0	0	0	0	1	1	0	0	1	0	0	1	1	0	0	1	1	1	1	1	1	0	1	0
568	17C131P064	17C131P064	0	SD	1-0-0-1-1-0-0-0-0-0-1-1-1-0-0-1-1-0-0-0-0-1-1-0-0-1-0-0-1-1-0-1-0-0-0-0-1-0-1-1-1-0-1-1-1-1-0-1-1-1-0	31	31	3	1	0	0	1	1	0	0	0	0	0	1	1	1	0	0	1	1	0	0	0	0	1	1	0	0	1	0	0	1	1	0	1	0	0	0	0	1	0	1	1	1
569	17C140P015	17C140P015	1	DN	0-1-1-0-0-1-1-1-1-1-0-0-0-1-1-0-0-1-1-1-1-0-0-1-1-0-1-1-0-0-1-1-0-0-0-0-1-0-1-1-1-0-1-1-1-1-0-1-1-1-0	0	0	0	0	1	1	0	0	1	1	1	1	1	0	0	0	1	1	0	0	1	1	1	1	0	0	1	1	0	1	1	0	0	1	1	0	0	0	0	1	0	1	1	1
570	17C176P628	17C176P628	0	SD	1-0-0-1-1-0-0-0-0-0-1-1-1-0-0-1-1-0-0-0-0-1-1-0-0-1-0-0-1-1-0-0-1-1-1-1-0-1-0-0-0-1-0-1-1-0-1-0-0-0-1	49	33	5	1	0	0	1	1	0	0	0	0	0	1	1	1	0	0	1	1	0	0	0	0	1	1	0	0	1	0	0	1	1	0	0	1	1	1	1	0	1	0	0	0
571	19A909P065	19A909P065	0	SD	1-0-0-1-1-0-0-0-0-0-1-1-1-0-0-1-1-0-0-0-0-1-1-0-0-1-0-0-1-1-0-0-1-1-1-1-0-1-0-0-0-1-0-0-0-0-1-0-0-0-1	51	33	5	1	0	0	1	1	0	0	0	0	0	1	1	1	0	0	1	1	0	0	0	0	1	1	0	0	1	0	0	1	1	0	0	1	1	1	1	0	1	0	0	0
572	18C362P002	18C362P002	0	SD	0-1-1-1-1-1-1-1-1-1-1-1-0-0-1-1-0-1-0-1-0-0-0-0-1-1-1-1-1-0-0-0-1-0-1-0-0-1-0-0-0-0-0-0-1-0-1-0-0-0-0	27	14	4	0	1	1	1	1	1	1	1	1	1	1	1	0	0	1	1	0	1	0	1	0	0	0	0	1	1	1	1	1	0	0	0	1	0	1	0	0	1	0	0	0
573	18C773P015	18C773P015	0	SD	1-0-0-1-1-0-0-0-0-0-1-1-1-0-0-1-1-0-0-0-0-1-1-0-0-1-0-0-1-1-0-0-1-1-1-1-0-1-0-0-0-1-0-0-0-0-1-0-0-0-1	51	33	5	1	0	0	1	1	0	0	0	0	0	1	1	1	0	0	1	1	0	0	0	0	1	1	0	0	1	0	0	1	1	0	0	1	1	1	1	0	1	0	0	0
574	17C212P031	17C212P031	1	DN	1-0-0-1-1-0-0-0-0-0-1-1-1-0-0-1-1-0-0-0-0-1-1-0-0-1-0-0-1-1-0-0-1-1-1-1-0-1-0-0-0-1-0-0-0-0-1-0-0-0-1	51	33	5	1	0	0	1	1	0	0	0	0	0	1	1	1	0	0	1	1	0	0	0	0	1	1	0	0	1	0	0	1	1	0	0	1	1	1	1	0	1	0	0	0
575	17C260P649	17C260P649	1	DN	0-1-1-0-0-1-1-1-1-1-0-0-0-1-1-0-0-1-1-1-1-0-0-1-1-0-1-1-0-0-1-1-0-0-0-0-1-0-1-1-1-0-1-1-1-1-0-1-1-1-0	0	0	0	0	1	1	0	0	1	1	1	1	1	0	0	0	1	1	0	0	1	1	1	1	0	0	1	1	0	1	1	0	0	1	1	0	0	0	0	1	0	1	1	1
576	16C555P053	UC_Surfline	0	SD	0-0-0-1-1-0-0-0-0-0-1-1-1-0-0-1-1-0-0-0-0-1-1-0-0-1-0-0-1-1-0-0-1-1-1-1-0-1-0-0-0-1-0-0-0-0-1-0-0-0-1	50	32	5	0	0	0	1	1	0	0	0	0	0	1	1	1	0	0	1	1	0	0	0	0	1	1	0	0	1	0	0	1	1	0	0	1	1	1	1	0	1	0	0	0
577	19A909P107	19A909P107	0	SD	1-0-1-1-0-1-1-0-1-1-0-1-0-0-1-1-1-1-0-1-0-0-0-1-1-1-0-1-0-0-1-0-1-0-0-0-0-0-0-0-0-0-1-0-0-1-0-1-1-1-1	21	14	2	1	0	1	1	0	1	1	0	1	1	0	1	0	0	1	1	1	1	0	1	0	0	0	1	1	1	0	1	0	0	1	0	1	0	0	0	0	0	0	0	0
578	16C029P012	16C029P012	0	SD	1-0-0-1-1-0-0-0-0-0-1-1-1-0-0-1-1-0-0-0-0-1-1-0-0-1-0-0-1-1-0-0-1-1-1-1-0-1-0-0-0-1-0-1-1-0-1-0-0-0-1	49	33	5	1	0	0	1	1	0	0	0	0	0	1	1	1	0	0	1	1	0	0	0	0	1	1	0	0	1	0	0	1	1	0	0	1	1	1	1	0	1	0	0	0
579	17C138P021	UC_Monarch	0	SD	1-0-0-1-1-0-0-0-0-0-1-1-1-0-0-1-1-0-0-0-0-1-1-0-0-1-0-0-1-0-0-0-1-0-1-1-0-0-0-0-1-1-0-0-0-0-1-0-0-0-1	47	32	4	1	0	0	1	1	0	0	0	0	0	1	1	1	0	0	1	1	0	0	0	0	1	1	0	0	1	0	0	1	0	0	0	1	0	1	1	0	0	0	0	1
580	18C428P047	18C428P047	1	DN	1-0-0-1-1-0-0-0-0-0-1-1-1-0-0-1-1-0-0-0-0-1-1-0-0-1-0-0-1-0-0-0-1-0-1-0-1-0-0-0-1-1-0-0-0-0-1-0-0-0-1	45	32	4	1	0	0	1	1	0	0	0	0	0	1	1	1	0	0	1	1	0	0	0	0	1	1	0	0	1	0	0	1	0	0	0	1	0	1	0	1	0	0	0	1
581	18C451P013	18C451P013	1	DN	0-1-1-0-0-1-1-1-1-1-1-0-0-1-1-0-0-1-1-1-1-0-0-1-1-0-1-1-0-0-1-1-0-0-0-0-1-0-1-1-1-0-1-1-1-1-0-1-1-1-0	1	1	0	0	1	1	0	0	1	1	1	1	1	1	0	0	1	1	0	0	1	1	1	1	0	0	1	1	0	1	1	0	0	1	1	0	0	0	0	1	0	1	1	1
582	17C243P002	17C243P002	1	DN	0-1-1-0-0-1-1-1-1-1-0-0-0-1-1-0-0-1-1-1-1-0-0-1-1-0-1-1-0-0-1-1-0-0-0-0-1-0-1-1-1-0-1-1-1-1-0-1-1-1-0	0	0	0	0	1	1	0	0	1	1	1	1	1	0	0	0	1	1	0	0	1	1	1	1	0	0	1	1	0	1	1	0	0	1	1	0	0	0	0	1	0	1	1	1
583	18C774P039	18C774P039	1	DN	1-0-0-1-1-0-0-0-0-0-1-1-1-0-0-1-1-0-0-0-0-1-1-0-0-1-0-0-1-1-0-0-1-1-1-1-1-1-0-1-0-1-0-0-0-0-1-0-0-0-1	49	33	5	1	0	0	1	1	0	0	0	0	0	1	1	1	0	0	1	1	0	0	0	0	1	1	0	0	1	0	0	1	1	0	0	1	1	1	1	1	1	0	1	0
584	17C123P051	17C123P051	0	SD	1-0-0-1-1-0-0-0-0-0-1-1-1-0-0-1-1-0-0-0-0-1-1-0-0-1-0-0-1-1-0-0-1-1-1-1-1-1-0-0-0-1-0-0-0-0-1-0-0-0-1	50	33	5	1	0	0	1	1	0	0	0	0	0	1	1	1	0	0	1	1	0	0	0	0	1	1	0	0	1	0	0	1	1	0	0	1	1	1	1	1	1	0	0	0
585	18C835P025	18C835P025	0	SD	1-0-0-1-1-0-0-0-0-0-1-1-1-0-0-1-1-0-0-0-0-1-1-0-0-1-0-0-1-1-0-0-1-1-1-1-0-1-0-0-0-1-0-0-0-0-1-0-0-0-1	51	33	5	1	0	0	1	1	0	0	0	0	0	1	1	1	0	0	1	1	0	0	0	0	1	1	0	0	1	0	0	1	1	0	0	1	1	1	1	0	1	0	0	0
586	18C449P015	18C449P015	1	DN	0-1-1-0-0-1-1-1-1-1-0-0-0-1-1-0-0-1-1-1-1-0-0-1-1-0-1-1-0-0-1-1-0-0-0-0-1-0-1-1-1-0-1-1-1-1-0-1-1-1-0	0	0	0	0	1	1	0	0	1	1	1	1	1	0	0	0	1	1	0	0	1	1	1	1	0	0	1	1	0	1	1	0	0	1	1	0	0	0	0	1	0	1	1	1
587	18C493P009	18C493P009	1	DN	0-1-1-0-0-1-1-1-1-1-0-0-0-1-1-0-0-1-1-1-1-0-0-1-1-0-1-1-0-0-1-1-0-0-1-1-0-1-0-0-0-1-0-1-1-0-1-0-0-0-1	15	0	0	0	1	1	0	0	1	1	1	1	1	0	0	0	1	1	0	0	1	1	1	1	0	0	1	1	0	1	1	0	0	1	1	0	0	1	1	0	1	0	0	0
588	17C618P658	17C618P658	0	SD	1-0-0-1-1-0-0-0-0-0-1-1-1-0-0-1-1-0-0-0-0-1-1-0-0-1-0-0-1-1-0-0-1-1-1-1-1-1-0-0-0-1-0-0-0-0-1-0-0-0-1	50	33	5	1	0	0	1	1	0	0	0	0	0	1	1	1	0	0	1	1	0	0	0	0	1	1	0	0	1	0	0	1	1	0	0	1	1	1	1	1	1	0	0	0
589	19A915P070	19A915P070	0	SD	0-1-1-1-1-1-1-0-1-1-1-1-0-0-1-1-0-1-0-1-1-0-0-0-1-1-1-1-1-0-0-0-1-0-1-0-0-1-0-0-0-0-0-0-1-1-0-0-1-1-1	24	14	4	0	1	1	1	1	1	1	0	1	1	1	1	0	0	1	1	0	1	0	1	1	0	0	0	1	1	1	1	1	0	0	0	1	0	1	0	0	1	0	0	0
590	18C361P026	18C361P026	0	SD	1-0-0-1-1-0-0-0-0-0-1-1-1-0-0-1-1-0-0-0-0-1-1-0-0-1-0-0-1-1-0-0-1-1-1-1-0-1-0-0-0-1-0-0-0-0-1-0-0-0-1	51	33	5	1	0	0	1	1	0	0	0	0	0	1	1	1	0	0	1	1	0	0	0	0	1	1	0	0	1	0	0	1	1	0	0	1	1	1	1	0	1	0	0	0
591	17C286P666	17C286P666	1	DN	1-0-0-1-1-0-0-0-0-0-1-1-1-0-0-1-1-0-0-0-0-1-1-0-0-1-0-0-1-1-0-0-1-1-1-1-1-1-0-1-0-1-0-1-1-0-1-0-0-0-1	47	33	5	1	0	0	1	1	0	0	0	0	0	1	1	1	0	0	1	1	0	0	0	0	1	1	0	0	1	0	0	1	1	0	0	1	1	1	1	1	1	0	1	0
592	18C370P001	18C370P001	0	SD	1-0-0-1-1-0-0-0-0-0-1-1-1-0-0-1-1-0-0-0-0-1-1-0-0-1-0-0-1-1-0-0-1-1-1-1-1-1-0-0-0-1-0-1-1-0-1-0-0-0-1	48	33	5	1	0	0	1	1	0	0	0	0	0	1	1	1	0	0	1	1	0	0	0	0	1	1	0	0	1	0	0	1	1	0	0	1	1	1	1	1	1	0	0	0
593	18C398P004	18C398P004	1	DN	0-1-1-0-0-1-1-1-1-1-0-0-0-1-1-0-0-1-1-1-1-0-0-1-1-0-1-1-0-0-1-1-0-0-0-0-1-0-1-1-1-0-1-1-1-1-0-1-1-1-0	0	0	0	0	1	1	0	0	1	1	1	1	1	0	0	0	1	1	0	0	1	1	1	1	0	0	1	1	0	1	1	0	0	1	1	0	0	0	0	1	0	1	1	1
594	18C400P002	18C400P002	0	SD	1-0-0-1-1-0-0-0-0-0-1-1-1-0-0-1-1-0-0-0-0-1-1-0-0-1-0-0-1-1-0-0-1-1-1-1-1-1-0-0-0-1-0-0-0-0-1-0-0-0-1	50	33	5	1	0	0	1	1	0	0	0	0	0	1	1	1	0	0	1	1	0	0	0	0	1	1	0	0	1	0	0	1	1	0	0	1	1	1	1	1	1	0	0	0
595	18C495P057	18C495P057	1	DN	1-0-0-1-1-0-0-0-0-0-1-1-1-0-0-1-1-0-0-0-0-1-1-0-0-1-0-0-1-0-1-1-0-0-0-0-1-0-1-1-1-0-1-1-1-1-0-1-1-1-0	29	29	1	1	0	0	1	1	0	0	0	0	0	1	1	1	0	0	1	1	0	0	0	0	1	1	0	0	1	0	0	1	0	1	1	0	0	0	0	1	0	1	1	1
596	18C430P011	18C430P011	1	DN	1-0-0-1-1-0-0-0-0-0-1-1-1-0-0-1-1-0-0-0-0-1-1-0-0-1-0-0-1-1-0-0-1-1-1-1-1-1-0-1-0-1-0-0-0-0-1-0-0-0-1	49	33	5	1	0	0	1	1	0	0	0	0	0	1	1	1	0	0	1	1	0	0	0	0	1	1	0	0	1	0	0	1	1	0	0	1	1	1	1	1	1	0	1	0
597	17C137P611	17C137P611	1	DN	1-0-0-1-1-0-0-0-0-0-1-1-1-0-0-1-1-0-0-0-0-1-1-0-0-1-0-0-1-1-0-0-1-1-1-1-1-1-0-1-0-1-0-0-0-0-1-0-0-0-1	49	33	5	1	0	0	1	1	0	0	0	0	0	1	1	1	0	0	1	1	0	0	0	0	1	1	0	0	1	0	0	1	1	0	0	1	1	1	1	1	1	0	1	0
598	17C222P674	17C222P674	0	SD	1-0-0-1-1-0-0-0-0-0-1-1-1-0-0-1-1-0-0-0-0-1-1-0-0-1-0-0-1-1-0-0-1-1-1-1-0-1-0-0-0-1-0-0-0-0-1-0-0-0-1	51	33	5	1	0	0	1	1	0	0	0	0	0	1	1	1	0	0	1	1	0	0	0	0	1	1	0	0	1	0	0	1	1	0	0	1	1	1	1	0	1	0	0	0
599	19A915P023	19A915P023	0	SD	0-1-1-1-1-1-1-0-1-1-1-1-0-0-1-1-0-1-0-1-1-0-0-0-1-1-1-1-1-0-0-0-1-0-1-0-0-1-0-0-0-0-0-0-1-1-0-0-1-1-1	24	14	4	0	1	1	1	1	1	1	0	1	1	1	1	0	0	1	1	0	1	0	1	1	0	0	0	1	1	1	1	1	0	0	0	1	0	1	0	0	1	0	0	0
600	19A915P071	19A915P071	0	SD	1-0-0-1-0-0-0-0-0-0-1-1-1-0-0-1-1-0-0-0-0-1-1-0-0-1-0-0-1-0-0-0-1-0-1-0-1-0-0-0-1-1-0-0-0-0-1-0-0-0-1	44	31	4	1	0	0	1	0	0	0	0	0	0	1	1	1	0	0	1	1	0	0	0	0	1	1	0	0	1	0	0	1	0	0	0	1	0	1	0	1	0	0	0	1
601	17C242P023	UC_Eclipse	1	DN	0-1-1-0-0-1-1-1-1-1-0-0-0-1-1-0-0-1-1-1-1-0-0-1-1-0-1-1-0-0-1-1-0-0-0-0-1-0-1-1-1-0-1-1-1-1-0-1-1-1-0	0	0	0	0	1	1	0	0	1	1	1	1	1	0	0	0	1	1	0	0	1	1	1	1	0	0	1	1	0	1	1	0	0	1	1	0	0	0	0	1	0	1	1	1
602	18C420P006	18C420P006	1	DN	1-0-0-1-1-0-0-0-0-0-1-1-1-0-0-1-1-0-0-0-0-1-1-0-0-1-0-1-1-0-1-0-1-0-0-0-0-0-1-0-0-0-1-0-1-1-0-1-1-1-0	34	30	3	1	0	0	1	1	0	0	0	0	0	1	1	1	0	0	1	1	0	0	0	0	1	1	0	0	1	0	1	1	0	1	0	1	0	0	0	0	0	1	0	0
603	18C495P006	18C495P006	1	DN	0-1-1-0-0-1-1-1-1-1-0-0-0-1-1-0-0-1-1-1-1-0-0-1-1-0-1-1-0-0-1-1-0-0-0-0-1-0-1-1-1-0-1-1-1-1-0-1-1-1-0	0	0	0	0	1	1	0	0	1	1	1	1	1	0	0	0	1	1	0	0	1	1	1	1	0	0	1	1	0	1	1	0	0	1	1	0	0	0	0	1	0	1	1	1
604	18C430P006	18C430P006	0	SD	1-0-0-1-1-0-0-0-0-0-1-1-1-0-0-1-1-0-0-0-0-1-1-0-0-1-0-0-1-0-0-0-1-0-1-1-0-0-0-0-1-1-0-0-0-0-1-0-0-0-1	47	32	4	1	0	0	1	1	0	0	0	0	0	1	1	1	0	0	1	1	0	0	0	0	1	1	0	0	1	0	0	1	0	0	0	1	0	1	1	0	0	0	0	1
605	16C108P060	16C108P060	1	DN	0-1-1-0-0-1-1-1-1-1-0-0-0-1-1-0-0-1-1-1-1-0-0-1-1-0-1-1-0-0-1-1-0-0-0-0-1-0-1-1-1-0-1-1-1-1-0-1-1-1-0	0	0	0	0	1	1	0	0	1	1	1	1	1	0	0	0	1	1	0	0	1	1	1	1	0	0	1	1	0	1	1	0	0	1	1	0	0	0	0	1	0	1	1	1
606	17C138P673	17C138P673	0	SD	1-0-0-1-1-0-0-0-0-0-1-1-1-0-0-1-1-0-0-0-0-1-1-0-0-1-0-0-1-1-0-0-1-1-1-1-1-1-0-0-0-1-0-0-0-0-1-0-0-0-1	50	33	5	1	0	0	1	1	0	0	0	0	0	1	1	1	0	0	1	1	0	0	0	0	1	1	0	0	1	0	0	1	1	0	0	1	1	1	1	1	1	0	0	0
607	18C774P032	18C774P032	1	DN	0-1-1-0-0-1-1-1-1-1-0-0-0-1-1-0-0-1-1-1-1-0-0-1-1-0-1-1-0-0-1-1-0-0-0-0-1-0-1-1-1-0-1-0-0-0-1-0-0-0-1	8	0	0	0	1	1	0	0	1	1	1	1	1	0	0	0	1	1	0	0	1	1	1	1	0	0	1	1	0	1	1	0	0	1	1	0	0	0	0	1	0	1	1	1
608	17C222P696	17C222P696	0	SD	1-0-0-1-1-0-0-0-0-0-1-1-1-0-0-1-1-0-0-0-0-1-1-0-0-1-0-0-1-1-0-0-1-1-1-1-0-1-0-0-0-1-0-0-0-0-1-0-0-0-1	51	33	5	1	0	0	1	1	0	0	0	0	0	1	1	1	0	0	1	1	0	0	0	0	1	1	0	0	1	0	0	1	1	0	0	1	1	1	1	0	1	0	0	0
609	97C209P001	97C209P001	1	DN	1-0-0-1-1-0-0-0-0-0-1-1-1-0-0-1-1-0-0-0-0-1-1-0-0-1-0-0-1-1-0-0-1-1-1-1-0-1-0-0-0-1-0-1-1-0-1-0-0-0-1	49	33	5	1	0	0	1	1	0	0	0	0	0	1	1	1	0	0	1	1	0	0	0	0	1	1	0	0	1	0	0	1	1	0	0	1	1	1	1	0	1	0	0	0
610	17C138P062	UC_Keystone	1	DN	1-0-0-1-1-0-0-0-0-0-1-1-1-0-0-1-1-0-0-0-0-1-1-0-0-1-0-0-1-1-0-0-1-1-1-1-1-1-0-1-0-1-0-0-0-0-1-0-0-0-1	49	33	5	1	0	0	1	1	0	0	0	0	0	1	1	1	0	0	1	1	0	0	0	0	1	1	0	0	1	0	0	1	1	0	0	1	1	1	1	1	1	0	1	0
611	11C151P001	11C151P001	1	DN	0-1-1-0-0-1-1-1-1-1-0-0-0-1-1-0-0-1-1-1-1-0-0-1-1-0-1-1-0-0-1-1-0-0-1-1-1-1-0-1-0-1-0-0-0-0-1-0-0-0-1	15	0	0	0	1	1	0	0	1	1	1	1	1	0	0	0	1	1	0	0	1	1	1	1	0	0	1	1	0	1	1	0	0	1	1	0	0	1	1	1	1	0	1	0
612	18B104P002	18B104P002	1	DN	0-1-1-0-0-1-1-1-1-1-0-0-0-1-1-0-0-1-1-1-1-0-0-1-1-0-1-1-0-0-1-1-0-0-0-0-1-0-1-1-1-0-1-1-1-1-0-1-1-1-0	0	0	0	0	1	1	0	0	1	1	1	1	1	0	0	0	1	1	0	0	1	1	1	1	0	0	1	1	0	1	1	0	0	1	1	0	0	0	0	1	0	1	1	1
613	18C420P042	18C420P042	1	DN	1-0-0-1-1-0-0-0-0-0-1-1-1-0-0-1-1-0-0-0-0-1-1-0-0-1-0-1-1-0-1-0-1-0-0-0-1-0-1-0-0-0-1-0-1-1-0-1-1-1-0	33	30	3	1	0	0	1	1	0	0	0	0	0	1	1	1	0	0	1	1	0	0	0	0	1	1	0	0	1	0	1	1	0	1	0	1	0	0	0	1	0	1	0	0
614	18C370P017	18C370P017	1	DN	0-1-1-0-0-1-1-1-1-1-0-0-0-1-1-0-0-1-1-1-1-0-0-1-1-0-1-1-0-0-1-1-0-0-0-0-1-0-1-1-1-0-1-1-1-1-0-1-1-1-0	0	0	0	0	1	1	0	0	1	1	1	1	1	0	0	0	1	1	0	0	1	1	1	1	0	0	1	1	0	1	1	0	0	1	1	0	0	0	0	1	0	1	1	1
615	18C776P002	18C776P002	1	DN	0-1-1-0-0-1-1-1-1-1-0-0-0-1-1-0-0-1-1-1-1-0-0-1-1-0-1-1-0-0-1-1-0-0-0-0-1-0-1-1-1-0-1-1-1-1-0-1-1-1-0	0	0	0	0	1	1	0	0	1	1	1	1	1	0	0	0	1	1	0	0	1	1	1	1	0	0	1	1	0	1	1	0	0	1	1	0	0	0	0	1	0	1	1	1
616	17C721P606	17C721P606	0	SD	1-0-0-1-1-0-0-0-0-0-1-1-1-0-0-1-1-0-0-0-0-1-1-0-0-1-0-0-1-1-0-0-1-1-1-1-1-1-0-0-0-1-0-1-1-0-1-0-0-0-1	48	33	5	1	0	0	1	1	0	0	0	0	0	1	1	1	0	0	1	1	0	0	0	0	1	1	0	0	1	0	0	1	1	0	0	1	1	1	1	1	1	0	0	0
617	PI551436	Direktor_Paul_Wallbaum	0	SD	0-1-1-0-0-1-1-1-1-1-0-0-0-1-1-0-0-1-1-1-1-0-0-1-1-0-1-1-0-0-1-1-0-0-0-0-1-1-0-0-0-1-0-0-0-0-1-0-0-0-1	14	0	0	0	1	1	0	0	1	1	1	1	1	0	0	0	1	1	0	0	1	1	1	1	0	0	1	1	0	1	1	0	0	1	1	0	0	0	0	1	1	0	0	0
618	19A909P081	19A909P081	0	SD	1-0-0-1-0-0-0-0-0-0-1-1-1-0-0-1-1-0-0-0-0-1-1-0-0-1-0-0-1-0-0-0-1-0-1-0-0-0-0-0-1-1-0-0-0-0-1-0-0-0-1	45	31	4	1	0	0	1	0	0	0	0	0	0	1	1	1	0	0	1	1	0	0	0	0	1	1	0	0	1	0	0	1	0	0	0	1	0	1	0	0	0	0	0	1
619	17C121P097	17C121P097	1	DN	0-1-1-0-0-1-1-1-1-1-0-0-0-1-1-0-0-1-1-1-1-0-0-1-1-0-1-1-0-0-1-1-0-0-0-0-1-0-1-1-1-0-1-1-1-1-0-1-1-1-0	0	0	0	0	1	1	0	0	1	1	1	1	1	0	0	0	1	1	0	0	1	1	1	1	0	0	1	1	0	1	1	0	0	1	1	0	0	0	0	1	0	1	1	1
620	PI551537	Kaoling	0	SD	0-0-1-1-1-1-1-0-1-1-1-0-0-0-1-1-0-1-0-1-1-0-0-1-1-1-1-1-1-0-1-0-1-0-1-0-0-1-0-0-0-0-1-0-1-1-0-1-1-1-1	20	12	3	0	0	1	1	1	1	1	0	1	1	1	0	0	0	1	1	0	1	0	1	1	0	0	1	1	1	1	1	1	0	1	0	1	0	1	0	0	1	0	0	0
621	PI551398	Titan	0	SD	1-0-0-1-1-0-0-0-0-0-1-1-1-0-0-1-1-0-0-0-0-1-1-0-0-1-0-0-1-1-0-0-1-1-0-0-0-0-1-0-0-0-0-1-1-1-0-1-1-0-1	40	33	5	1	0	0	1	1	0	0	0	0	0	1	1	1	0	0	1	1	0	0	0	0	1	1	0	0	1	0	0	1	1	0	0	1	1	0	0	0	0	1	0	0
622	PI551500	Linn	1	DN	0-1-1-0-0-1-1-1-1-1-0-0-0-1-1-0-0-1-1-1-1-0-0-1-1-0-1-1-0-0-1-1-0-0-0-0-1-1-1-0-1-1-0-0-1-1-0-1-1-1-1	6	0	0	0	1	1	0	0	1	1	1	1	1	0	0	0	1	1	0	0	1	1	1	1	0	0	1	1	0	1	1	0	0	1	1	0	0	0	0	1	1	1	0	1
623	PI551428	Morioka_17	1	DN	0-1-1-0-0-1-1-1-1-1-0-0-0-1-1-0-0-1-1-1-1-0-0-1-1-0-1-1-0-0-1-1-0-0-0-0-1-1-0-0-0-1-1-0-1-1-0-1-1-1-1	7	0	0	0	1	1	0	0	1	1	1	1	1	0	0	0	1	1	0	0	1	1	1	1	0	0	1	1	0	1	1	0	0	1	1	0	0	0	0	1	1	0	0	0
624	18C340P029	18C340P029	1	DN	0-1-1-0-0-1-1-1-1-1-0-0-0-1-1-0-0-1-1-1-1-0-0-1-1-0-1-1-0-0-1-1-0-0-0-0-1-0-1-1-1-0-1-1-1-1-0-1-1-1-0	0	0	0	0	1	1	0	0	1	1	1	1	1	0	0	0	1	1	0	0	1	1	1	1	0	0	1	1	0	1	1	0	0	1	1	0	0	0	0	1	0	1	1	1
625	PI551946	MDUS_5130	0	SD	0-1-1-1-1-1-1-1-1-0-1-1-0-0-1-1-0-1-0-1-0-0-0-0-1-1-1-1-1-0-0-0-1-0-0-0-1-1-1-0-0-0-0-0-1-1-0-1-1-1-1	21	15	4	0	1	1	1	1	1	1	1	1	0	1	1	0	0	1	1	0	1	0	1	0	0	0	0	1	1	1	1	1	0	0	0	1	0	0	0	1	1	1	0	0
626	18C340P095	18C340P095	0	SD	1-0-0-1-1-0-0-0-0-0-1-1-1-0-0-1-1-0-0-0-0-1-1-0-0-1-0-0-1-1-0-0-1-1-1-1-1-1-0-0-0-1-0-0-0-0-1-0-0-0-1	50	33	5	1	0	0	1	1	0	0	0	0	0	1	1	1	0	0	1	1	0	0	0	0	1	1	0	0	1	0	0	1	1	0	0	1	1	1	1	1	1	0	0	0
627	08C123P001	UCD_Royal_Royce	1	DN	1-0-0-1-1-0-0-0-0-0-1-1-1-0-0-1-1-0-0-0-0-1-1-0-0-1-0-0-1-1-0-0-1-1-1-1-1-1-0-1-0-1-0-0-0-0-1-0-0-0-1	49	33	5	1	0	0	1	1	0	0	0	0	0	1	1	1	0	0	1	1	0	0	0	0	1	1	0	0	1	0	0	1	1	0	0	1	1	1	1	1	1	0	1	0
628	53C009P002	Tioga	0	SD	1-0-0-1-1-0-0-0-0-0-1-1-1-0-0-1-1-0-0-0-0-1-1-0-0-1-0-0-1-1-0-0-1-1-1-1-0-1-0-0-0-1-0-1-0-0-1-0-0-0-1	50	33	5	1	0	0	1	1	0	0	0	0	0	1	1	1	0	0	1	1	0	0	0	0	1	1	0	0	1	0	0	1	1	0	0	1	1	1	1	0	1	0	0	0
629	11C153P002	11C153P002	0	SD	1-0-0-1-1-0-0-0-0-0-1-1-1-0-0-1-1-0-0-0-0-1-1-0-0-1-0-0-1-1-0-0-1-1-1-1-0-1-0-0-0-1-0-1-1-0-1-0-0-0-1	49	33	5	1	0	0	1	1	0	0	0	0	0	1	1	1	0	0	1	1	0	0	0	0	1	1	0	0	1	0	0	1	1	0	0	1	1	1	1	0	1	0	0	0
630	20B345P004	20B345P004	1	DN	0-1-1-0-0-1-1-1-1-1-0-0-0-1-1-0-0-1-1-1-1-0-0-1-1-0-1-1-0-0-1-1-0-0-0-0-0-1-0-0-0-1-1-0-1-1-0-1-1-1-1	8	0	0	0	1	1	0	0	1	1	1	1	1	0	0	0	1	1	0	0	1	1	1	1	0	0	1	1	0	1	1	0	0	1	1	0	0	0	0	0	1	0	0	0
631	20C436P035	20C436P035	1	DN	0-1-1-0-0-1-1-1-1-1-0-0-0-1-1-0-0-1-1-1-1-0-0-1-1-0-1-1-0-0-1-1-0-0-0-0-1-0-1-1-1-0-1-1-1-1-0-1-1-1-0	0	0	0	0	1	1	0	0	1	1	1	1	1	0	0	0	1	1	0	0	1	1	1	1	0	0	1	1	0	1	1	0	0	1	1	0	0	0	0	1	0	1	1	1
632	20C457P002	20C457P002	1	DN	0-1-1-0-0-1-1-1-1-1-0-0-0-1-1-0-0-1-1-1-1-0-0-1-1-0-1-1-0-0-1-1-0-0-0-0-1-0-1-1-1-0-1-1-1-1-0-1-1-1-0	0	0	0	0	1	1	0	0	1	1	1	1	1	0	0	0	1	1	0	0	1	1	1	1	0	0	1	1	0	1	1	0	0	1	1	0	0	0	0	1	0	1	1	1
633	20C429P029	20C429P029	0	SD	1-0-0-1-1-0-0-0-0-0-1-1-1-0-0-1-1-0-0-0-0-1-1-0-0-1-0-0-1-1-0-0-1-1-1-1-0-1-0-0-0-1-0-1-1-0-1-0-0-0-1	49	33	5	1	0	0	1	1	0	0	0	0	0	1	1	1	0	0	1	1	0	0	0	0	1	1	0	0	1	0	0	1	1	0	0	1	1	1	1	0	1	0	0	0
634	20B315P082	20B315P082	1	DN	1-0-0-1-1-0-0-0-0-0-1-1-1-0-0-1-1-0-0-0-0-1-1-0-0-1-0-0-1-1-0-0-1-1-1-1-0-1-0-0-0-1-0-0-0-0-1-0-0-0-1	51	33	5	1	0	0	1	1	0	0	0	0	0	1	1	1	0	0	1	1	0	0	0	0	1	1	0	0	1	0	0	1	1	0	0	1	1	1	1	0	1	0	0	0
635	20B330P092	20B330P092	1	DN	1-0-0-1-1-0-0-0-0-0-1-1-1-0-0-1-1-0-0-0-0-1-1-0-0-1-0-1-1-0-1-0-1-0-0-0-1-0-1-0-0-0-1-0-1-1-0-1-1-1-0	33	30	3	1	0	0	1	1	0	0	0	0	0	1	1	1	0	0	1	1	0	0	0	0	1	1	0	0	1	0	1	1	0	1	0	1	0	0	0	1	0	1	0	0
636	20C437P001	20C437P001	0	SD	1-0-0-1-1-0-0-0-0-0-1-1-1-0-0-1-1-0-0-0-0-1-1-0-0-1-0-0-1-1-0-0-1-1-1-1-0-1-0-0-0-1-0-1-1-0-1-0-0-0-1	49	33	5	1	0	0	1	1	0	0	0	0	0	1	1	1	0	0	1	1	0	0	0	0	1	1	0	0	1	0	0	1	1	0	0	1	1	1	1	0	1	0	0	0
637	20B316P005	20B316P005	1	DN	1-0-0-1-1-0-0-0-0-0-1-1-1-0-0-1-1-0-0-0-0-1-1-0-0-1-0-0-1-0-0-0-1-0-1-0-1-0-0-0-1-1-0-0-0-0-1-0-0-0-1	45	32	4	1	0	0	1	1	0	0	0	0	0	1	1	1	0	0	1	1	0	0	0	0	1	1	0	0	1	0	0	1	0	0	0	1	0	1	0	1	0	0	0	1
638	20B330P113	20B330P113	0	SD	1-0-0-1-1-0-0-0-0-0-1-1-1-0-0-1-1-0-0-0-0-1-1-0-0-1-0-1-1-0-1-0-1-0-0-0-0-0-1-0-0-0-1-0-1-1-0-1-1-1-0	34	30	3	1	0	0	1	1	0	0	0	0	0	1	1	1	0	0	1	1	0	0	0	0	1	1	0	0	1	0	1	1	0	1	0	1	0	0	0	0	0	1	0	0
639	20C437P008	20C437P008	0	SD	1-0-1-1-1-0-0-0-0-0-1-1-1-0-0-1-1-0-0-0-0-1-1-0-0-1-0-0-1-1-0-0-1-1-1-1-0-1-0-0-0-1-0-1-1-0-1-0-0-0-0	47	32	5	1	0	1	1	1	0	0	0	0	0	1	1	1	0	0	1	1	0	0	0	0	1	1	0	0	1	0	0	1	1	0	0	1	1	1	1	0	1	0	0	0
640	20B302P099	20B302P099	1	DN	1-0-0-1-1-0-0-0-0-0-1-1-1-0-0-1-1-0-0-0-0-1-1-0-0-1-0-0-1-0-0-0-1-0-1-0-1-0-0-0-1-1-0-0-0-0-1-0-0-0-1	45	32	4	1	0	0	1	1	0	0	0	0	0	1	1	1	0	0	1	1	0	0	0	0	1	1	0	0	1	0	0	1	0	0	0	1	0	1	0	1	0	0	0	1
641	20C432P016	20C432P016	0	SD	1-0-0-1-1-0-0-0-0-0-1-1-1-0-0-1-1-0-0-0-0-1-1-0-0-1-0-0-1-0-0-0-1-1-1-1-0-1-0-0-0-1-0-1-1-0-1-0-0-0-1	48	32	4	1	0	0	1	1	0	0	0	0	0	1	1	1	0	0	1	1	0	0	0	0	1	1	0	0	1	0	0	1	0	0	0	1	1	1	1	0	1	0	0	0
642	20C438P009	20C438P009	0	SD	1-0-0-1-1-0-0-0-0-0-1-1-1-0-0-1-1-0-0-0-0-0-1-0-0-1-0-0-1-0-0-0-1-1-1-1-0-1-0-0-0-1-0-1-1-0-1-0-0-0-1	47	31	4	1	0	0	1	1	0	0	0	0	0	1	1	1	0	0	1	1	0	0	0	0	0	1	0	0	1	0	0	1	0	0	0	1	1	1	1	0	1	0	0	0
643	20B298P028	20B298P028	0	SD	1-0-0-1-1-0-0-0-0-0-1-1-1-0-0-1-1-0-0-0-0-1-1-0-0-1-0-1-1-0-0-0-1-0-1-0-0-0-0-0-1-0-0-0-1-1-0-1-1-1-1	38	31	4	1	0	0	1	1	0	0	0	0	0	1	1	1	0	0	1	1	0	0	0	0	1	1	0	0	1	0	1	1	0	0	0	1	0	1	0	0	0	0	0	1
644	20B328P012	20B328P012	1	DN	1-0-0-1-1-0-0-0-0-0-1-1-1-0-0-1-1-0-0-0-0-1-1-0-0-1-0-0-1-1-0-0-1-1-1-1-0-1-0-0-0-1-0-0-0-0-1-0-0-0-1	51	33	5	1	0	0	1	1	0	0	0	0	0	1	1	1	0	0	1	1	0	0	0	0	1	1	0	0	1	0	0	1	1	0	0	1	1	1	1	0	1	0	0	0
645	20B334P091	20B334P091	0	SD	1-0-0-1-1-0-0-0-0-0-1-1-1-0-0-1-1-0-0-0-0-0-1-0-0-1-0-0-1-0-0-0-1-1-1-1-0-1-0-0-0-1-0-1-1-0-1-0-0-0-1	47	31	4	1	0	0	1	1	0	0	0	0	0	1	1	1	0	0	1	1	0	0	0	0	0	1	0	0	1	0	0	1	0	0	0	1	1	1	1	0	1	0	0	0
646	20C438P073	20C438P073	1	DN	1-0-0-1-1-0-0-0-1-1-0-0-0-1-1-0-0-1-1-1-1-0-0-1-1-0-1-1-0-0-1-1-0-0-0-0-1-0-1-1-1-0-1-1-1-1-0-1-1-1-0	8	8	0	1	0	0	1	1	0	0	0	1	1	0	0	0	1	1	0	0	1	1	1	1	0	0	1	1	0	1	1	0	0	1	1	0	0	0	0	1	0	1	1	1
647	20B330P024	20B330P024	0	SD	1-0-0-1-1-0-0-0-0-0-1-1-1-0-0-1-1-0-0-0-0-0-1-0-0-1-0-0-1-1-0-0-1-1-1-1-0-1-0-0-0-1-0-0-0-0-1-0-0-0-1	50	32	5	1	0	0	1	1	0	0	0	0	0	1	1	1	0	0	1	1	0	0	0	0	0	1	0	0	1	0	0	1	1	0	0	1	1	1	1	0	1	0	0	0
648	20B338P002	20B338P002	0	SD	1-0-0-1-1-0-0-0-0-0-1-1-1-0-0-1-1-0-0-0-0-1-1-0-0-1-0-0-1-0-0-0-1-1-1-1-0-1-0-0-0-1-0-0-0-0-1-0-0-0-1	50	32	4	1	0	0	1	1	0	0	0	0	0	1	1	1	0	0	1	1	0	0	0	0	1	1	0	0	1	0	0	1	0	0	0	1	1	1	1	0	1	0	0	0
649	20B288P103	20B288P103	1	DN	0-1-1-0-0-1-1-1-1-1-0-0-0-1-1-0-0-1-1-1-1-0-0-1-1-0-1-1-0-0-1-1-0-0-0-0-1-0-1-1-1-0-1-1-1-1-0-1-1-1-0	0	0	0	0	1	1	0	0	1	1	1	1	1	0	0	0	1	1	0	0	1	1	1	1	0	0	1	1	0	1	1	0	0	1	1	0	0	0	0	1	0	1	1	1
650	20B330P037	20B330P037	1	DN	0-1-1-0-0-1-1-1-1-1-0-0-0-1-1-0-0-1-1-1-1-0-0-1-1-0-1-1-0-0-1-1-0-0-0-0-1-0-1-1-1-0-1-1-1-1-0-1-1-1-0	0	0	0	0	1	1	0	0	1	1	1	1	1	0	0	0	1	1	0	0	1	1	1	1	0	0	1	1	0	1	1	0	0	1	1	0	0	0	0	1	0	1	1	1
651	20B338P040	20B338P040	1	DN	1-0-0-1-1-0-0-0-1-1-0-0-0-1-1-0-0-1-1-1-1-0-0-1-1-0-1-1-0-0-1-1-0-0-0-0-1-0-1-1-1-0-1-1-1-1-0-1-1-1-0	8	8	0	1	0	0	1	1	0	0	0	1	1	0	0	0	1	1	0	0	1	1	1	1	0	0	1	1	0	1	1	0	0	1	1	0	0	0	0	1	0	1	1	1
652	20B315P023	20B315P023	1	DN	1-0-0-1-1-0-0-0-0-0-1-1-1-0-0-1-1-0-0-0-0-1-1-0-0-1-0-0-1-1-0-0-1-1-1-1-1-1-0-0-0-1-0-0-0-0-1-0-0-0-0	49	33	5	1	0	0	1	1	0	0	0	0	0	1	1	1	0	0	1	1	0	0	0	0	1	1	0	0	1	0	0	1	1	0	0	1	1	1	1	1	1	0	0	0
653	20B284P094	20B284P094	0	SD	1-0-0-1-1-0-0-0-1-1-0-0-0-1-1-0-0-0-0-0-0-0-1-0-0-1-0-0-1-0-0-0-1-1-1-1-0-1-0-0-0-1-0-0-0-0-1-0-0-0-0	39	22	4	1	0	0	1	1	0	0	0	1	1	0	0	0	1	1	0	0	0	0	0	0	0	1	0	0	1	0	0	1	0	0	0	1	1	1	1	0	1	0	0	0
654	20B330P059	20B330P059	1	DN	0-1-1-0-0-1-1-1-1-1-0-0-0-1-1-0-0-1-1-1-1-0-0-1-1-0-1-1-0-0-1-1-0-0-0-0-1-0-1-1-1-0-1-1-1-1-0-1-1-1-0	0	0	0	0	1	1	0	0	1	1	1	1	1	0	0	0	1	1	0	0	1	1	1	1	0	0	1	1	0	1	1	0	0	1	1	0	0	0	0	1	0	1	1	1
655	20B341P013	20B341P013	0	SD	1-0-0-1-1-0-0-0-0-0-1-1-1-0-0-1-1-0-0-0-0-1-1-0-0-1-0-1-1-0-1-0-1-0-0-0-0-0-1-0-0-0-0-0-0-0-1-0-0-0-1	42	30	3	1	0	0	1	1	0	0	0	0	0	1	1	1	0	0	1	1	0	0	0	0	1	1	0	0	1	0	1	1	0	1	0	1	0	0	0	0	0	1	0	0
656	20C442P036	20C442P036	0	SD	1-0-0-1-1-0-0-0-0-0-1-1-1-0-0-1-1-0-0-0-1-0-0-1-1-0-1-1-0-0-1-1-0-0-1-1-0-1-0-0-0-1-0-0-0-1-0-1-1-1-0	31	20	0	1	0	0	1	1	0	0	0	0	0	1	1	1	0	0	1	1	0	0	0	1	0	0	1	1	0	1	1	0	0	1	1	0	0	1	1	0	1	0	0	0
657	20C409P016	20C409P016	1	DN	0-1-1-0-0-1-1-1-1-1-0-0-0-1-1-0-0-1-1-1-1-0-0-1-1-0-1-1-0-0-1-1-0-0-0-0-1-0-1-1-1-0-1-1-1-1-0-1-1-1-0	0	0	0	0	1	1	0	0	1	1	1	1	1	0	0	0	1	1	0	0	1	1	1	1	0	0	1	1	0	1	1	0	0	1	1	0	0	0	0	1	0	1	1	1
658	21C210P008	21C210P008	1	DN	0-1-1-0-0-1-1-1-1-1-0-0-0-1-1-0-0-1-1-1-1-0-0-1-1-0-1-1-0-0-1-1-0-0-0-0-0-1-0-0-0-1-0-0-0-1-0-1-1-1-0	9	0	0	0	1	1	0	0	1	1	1	1	1	0	0	0	1	1	0	0	1	1	1	1	0	0	1	1	0	1	1	0	0	1	1	0	0	0	0	0	1	0	0	0
659	18C392P028	18C392P028	1	DN	0-1-1-0-0-1-1-1-1-1-0-0-0-1-1-0-0-1-1-1-1-0-0-1-1-0-1-1-0-0-1-1-0-0-1-1-0-1-0-0-0-1-0-0-0-0-1-0-0-0-1	17	0	0	0	1	1	0	0	1	1	1	1	1	0	0	0	1	1	0	0	1	1	1	1	0	0	1	1	0	1	1	0	0	1	1	0	0	1	1	0	1	0	0	0
660	21C205P096	21C205P096	0	SD	1-0-0-1-1-0-0-0-0-0-1-1-1-0-0-1-1-0-0-0-0-1-1-0-0-1-0-0-1-1-0-0-1-1-1-1-0-1-0-0-0-1-0-0-0-0-1-0-0-0-1	51	33	5	1	0	0	1	1	0	0	0	0	0	1	1	1	0	0	1	1	0	0	0	0	1	1	0	0	1	0	0	1	1	0	0	1	1	1	1	0	1	0	0	0
661	21C210P066	21C210P066	1	DN	0-1-1-0-0-1-1-1-1-1-0-0-0-1-1-0-0-1-1-1-1-0-0-1-1-0-1-1-0-0-1-1-0-0-0-0-1-0-1-1-1-0-1-1-1-1-0-1-1-1-0	0	0	0	0	1	1	0	0	1	1	1	1	1	0	0	0	1	1	0	0	1	1	1	1	0	0	1	1	0	1	1	0	0	1	1	0	0	0	0	1	0	1	1	1
662	18C791P004	18C791P004	0	SD	1-0-0-1-1-0-0-0-0-0-1-1-1-0-0-1-1-0-0-0-0-1-1-0-0-1-0-0-1-1-0-0-1-1-1-1-0-1-0-0-0-1-0-0-0-0-1-0-0-0-1	51	33	5	1	0	0	1	1	0	0	0	0	0	1	1	1	0	0	1	1	0	0	0	0	1	1	0	0	1	0	0	1	1	0	0	1	1	1	1	0	1	0	0	0
663	18C359P020	18C359P020	0	SD	1-0-0-1-1-0-0-0-0-0-1-1-1-0-0-1-1-0-0-0-0-1-1-0-0-1-0-1-1-0-1-0-1-0-0-0-0-0-1-0-0-1-0-0-0-1-0-1-1-1-0	37	30	3	1	0	0	1	1	0	0	0	0	0	1	1	1	0	0	1	1	0	0	0	0	1	1	0	0	1	0	1	1	0	1	0	1	0	0	0	0	0	1	0	0
664	21C208P008	21C208P008	0	SD	0-1-1-1-1-1-1-1-1-1-1-1-0-0-1-1-0-1-0-1-0-0-0-0-1-1-1-1-1-0-0-0-1-0-0-0-0-1-1-0-0-0-0-0-1-1-0-1-1-1-0	20	14	4	0	1	1	1	1	1	1	1	1	1	1	1	0	0	1	1	0	1	0	1	0	0	0	0	1	1	1	1	1	0	0	0	1	0	0	0	0	1	1	0	0
665	21C215P031	21C215P031	0	SD	1-0-0-1-1-0-0-0-0-0-1-1-1-0-0-1-1-0-0-0-0-0-1-0-0-1-0-0-1-1-0-0-1-1-1-1-0-1-0-0-1-0-1-1-1-1-0-1-1-1-0	39	32	5	1	0	0	1	1	0	0	0	0	0	1	1	1	0	0	1	1	0	0	0	0	0	1	0	0	1	0	0	1	1	0	0	1	1	1	1	0	1	0	0	1
666	21C204P076	21C204P076	0	SD	1-0-0-1-1-0-0-0-0-0-1-1-1-0-0-1-1-0-0-0-0-1-1-0-0-1-0-1-1-0-1-0-1-0-0-0-0-0-1-0-0-0-1-0-1-1-0-1-1-1-0	34	30	3	1	0	0	1	1	0	0	0	0	0	1	1	1	0	0	1	1	0	0	0	0	1	1	0	0	1	0	1	1	0	1	0	1	0	0	0	0	0	1	0	0
667	21C203P027	21C203P027	0	SD	1-0-0-1-1-0-0-0-0-0-1-1-1-0-0-1-1-0-0-0-0-1-1-0-0-1-0-0-1-1-0-0-1-1-1-1-0-1-0-0-0-1-0-0-0-0-1-0-0-0-1	51	33	5	1	0	0	1	1	0	0	0	0	0	1	1	1	0	0	1	1	0	0	0	0	1	1	0	0	1	0	0	1	1	0	0	1	1	1	1	0	1	0	0	0
668	21C216P026	21C216P026	1	DN	1-0-0-1-1-0-0-0-0-0-1-1-1-0-0-1-1-0-0-0-0-1-1-0-0-1-0-0-1-1-0-0-1-1-1-1-0-1-0-0-0-1-0-1-1-0-1-0-0-0-1	49	33	5	1	0	0	1	1	0	0	0	0	0	1	1	1	0	0	1	1	0	0	0	0	1	1	0	0	1	0	0	1	1	0	0	1	1	1	1	0	1	0	0	0
669	20C400P090	20C400P090	0	SD	1-1-1-1-1-1-0-1-1-1-1-0-0-0-1-1-0-1-0-1-0-1-1-0-0-1-0-0-1-1-0-0-1-1-1-1-0-0-1-0-0-0-1-0-1-1-0-1-1-1-0	28	21	5	1	1	1	1	1	1	0	1	1	1	1	0	0	0	1	1	0	1	0	1	0	1	1	0	0	1	0	0	1	1	0	0	1	1	1	1	0	0	1	0	0
670	20C383P008	20C383P008	1	DN	0-1-1-1-1-1-1-1-1-1-0-1-0-0-1-1-0-1-0-1-0-0-0-0-1-1-1-1-1-0-0-0-1-0-0-0-0-1-1-1-0-0-0-0-1-0-1-0-0-0-0	23	13	4	0	1	1	1	1	1	1	1	1	1	0	1	0	0	1	1	0	1	0	1	0	0	0	0	1	1	1	1	1	0	0	0	1	0	0	0	0	1	1	1	0
671	20C400P097	20C400P097	0	SD	1-0-0-1-1-0-0-0-0-0-1-1-1-0-0-1-1-0-0-0-0-0-1-0-0-1-0-0-1-1-0-0-1-1-1-0-0-1-0-0-0-1-0-0-0-0-1-0-0-0-1	49	32	5	1	0	0	1	1	0	0	0	0	0	1	1	1	0	0	1	1	0	0	0	0	0	1	0	0	1	0	0	1	1	0	0	1	1	1	0	0	1	0	0	0
672	18A875P755	18A875P755	0	SD	1-0-0-1-1-0-0-0-0-0-1-1-1-0-0-1-1-0-0-0-0-1-1-0-0-1-0-0-1-1-0-0-1-1-1-1-0-1-0-0-0-1-0-0-0-0-1-0-0-0-1	51	33	5	1	0	0	1	1	0	0	0	0	0	1	1	1	0	0	1	1	0	0	0	0	1	1	0	0	1	0	0	1	1	0	0	1	1	1	1	0	1	0	0	0
673	20C379P025	20C379P025	1	DN	0-1-1-0-0-1-1-1-1-1-0-0-0-1-1-0-0-1-1-1-1-0-0-1-1-0-1-1-0-0-1-1-0-0-0-0-1-0-1-1-1-0-1-1-1-0-1-0-0-0-1	6	0	0	0	1	1	0	0	1	1	1	1	1	0	0	0	1	1	0	0	1	1	1	1	0	0	1	1	0	1	1	0	0	1	1	0	0	0	0	1	0	1	1	1
674	20C384P009	20C384P009	1	DN	0-1-1-0-0-1-1-1-1-1-0-0-0-1-1-0-0-1-1-1-1-0-0-1-1-0-1-1-0-0-1-1-0-0-0-0-1-0-1-1-1-0-1-1-1-0-1-0-0-0-1	6	0	0	0	1	1	0	0	1	1	1	1	1	0	0	0	1	1	0	0	1	1	1	1	0	0	1	1	0	1	1	0	0	1	1	0	0	0	0	1	0	1	1	1
675	20C380P005	20C380P005	1	DN	1-0-0-1-1-0-0-0-0-0-1-1-1-0-0-1-1-0-0-0-0-1-1-0-0-1-0-0-1-1-0-0-1-1-1-1-0-1-0-0-0-1-0-1-1-0-1-0-0-0-1	49	33	5	1	0	0	1	1	0	0	0	0	0	1	1	1	0	0	1	1	0	0	0	0	1	1	0	0	1	0	0	1	1	0	0	1	1	1	1	0	1	0	0	0
676	21C211P125	21C211P125	1	DN	0-1-1-0-0-1-1-1-1-1-0-0-0-1-1-0-0-1-1-1-1-0-0-1-1-0-1-1-0-0-1-1-0-0-0-0-0-1-0-0-0-1-0-0-0-1-0-1-1-1-0	9	0	0	0	1	1	0	0	1	1	1	1	1	0	0	0	1	1	0	0	1	1	1	1	0	0	1	1	0	1	1	0	0	1	1	0	0	0	0	0	1	0	0	0
677	20C380P006	20C380P006	1	DN	0-1-1-0-0-1-1-1-1-1-0-0-0-1-1-0-0-1-1-1-1-0-0-1-1-0-1-1-0-0-1-1-0-0-0-0-1-0-1-1-1-0-1-1-1-1-0-1-1-1-0	0	0	0	0	1	1	0	0	1	1	1	1	1	0	0	0	1	1	0	0	1	1	1	1	0	0	1	1	0	1	1	0	0	1	1	0	0	0	0	1	0	1	1	1
678	20C385P001	20C385P001	1	DN	0-1-1-0-0-1-1-1-1-1-0-0-0-1-1-0-0-1-1-1-1-0-0-1-1-0-1-1-0-0-1-1-0-0-0-0-1-0-1-1-1-0-1-1-1-1-0-1-1-1-0	0	0	0	0	1	1	0	0	1	1	1	1	1	0	0	0	1	1	0	0	1	1	1	1	0	0	1	1	0	1	1	0	0	1	1	0	0	0	0	1	0	1	1	1
679	20C387P040	20C387P040	1	DN	0-1-1-0-0-1-1-1-1-1-0-0-0-1-1-0-0-1-1-1-1-0-0-1-1-0-1-1-0-0-1-1-0-0-0-0-1-0-1-1-1-0-1-1-1-1-0-1-1-1-0	0	0	0	0	1	1	0	0	1	1	1	1	1	0	0	0	1	1	0	0	1	1	1	1	0	0	1	1	0	1	1	0	0	1	1	0	0	0	0	1	0	1	1	1
680	19B051P036	19B051P036	1	DN	1-0-0-1-1-0-0-0-0-0-1-1-1-0-0-1-1-0-0-0-0-1-1-0-0-1-0-0-1-0-0-0-1-0-1-1-0-0-0-0-1-1-0-0-0-0-1-0-0-0-1	47	32	4	1	0	0	1	1	0	0	0	0	0	1	1	1	0	0	1	1	0	0	0	0	1	1	0	0	1	0	0	1	0	0	0	1	0	1	1	0	0	0	0	1
681	20C382P001	20C382P001	1	DN	0-1-1-0-0-1-1-1-1-1-0-0-0-1-1-0-0-1-1-1-1-0-0-1-1-0-1-1-0-0-1-1-0-0-0-0-1-0-1-1-1-0-1-1-1-1-0-1-1-1-0	0	0	0	0	1	1	0	0	1	1	1	1	1	0	0	0	1	1	0	0	1	1	1	1	0	0	1	1	0	1	1	0	0	1	1	0	0	0	0	1	0	1	1	1
682	19B063P002	19B063P002	1	DN	1-0-0-1-1-0-0-0-0-0-1-1-1-0-0-1-1-0-0-0-0-1-1-0-0-1-0-0-1-1-0-0-1-1-1-1-0-1-0-0-0-1-0-0-0-0-1-0-0-0-1	51	33	5	1	0	0	1	1	0	0	0	0	0	1	1	1	0	0	1	1	0	0	0	0	1	1	0	0	1	0	0	1	1	0	0	1	1	1	1	0	1	0	0	0
683	20C391P018	20C391P018	0	SD	0-0-1-1-1-1-0-0-1-1-1-1-0-0-0-1-0-1-0-1-0-1-1-0-0-1-0-0-1-1-0-0-1-1-1-1-0-1-0-0-0-1-0-0-0-0-1-0-0-0-1	42	24	5	0	0	1	1	1	1	0	0	1	1	1	1	0	0	0	1	0	1	0	1	0	1	1	0	0	1	0	0	1	1	0	0	1	1	1	1	0	1	0	0	0
684	19B051P075	19B051P075	1	DN	0-1-1-0-0-1-1-1-1-1-0-0-0-1-1-0-0-1-1-1-1-0-0-1-1-0-1-1-0-0-1-1-0-0-1-1-0-1-0-0-0-1-0-0-0-0-1-0-0-0-1	17	0	0	0	1	1	0	0	1	1	1	1	1	0	0	0	1	1	0	0	1	1	1	1	0	0	1	1	0	1	1	0	0	1	1	0	0	1	1	0	1	0	0	0
685	20C383P007	20C383P007	1	DN	1-0-0-1-1-0-0-0-0-0-1-1-1-0-0-1-1-0-0-0-0-1-1-0-0-1-0-0-1-1-0-0-1-1-1-1-0-1-0-0-0-1-0-1-1-0-1-0-0-0-1	49	33	5	1	0	0	1	1	0	0	0	0	0	1	1	1	0	0	1	1	0	0	0	0	1	1	0	0	1	0	0	1	1	0	0	1	1	1	1	0	1	0	0	0
686	20C385P033	20C385P033	1	DN	0-1-1-0-0-1-1-1-1-1-0-0-0-1-1-0-0-1-1-1-1-0-0-1-1-0-1-1-0-0-1-1-0-0-0-0-1-0-1-1-1-0-1-1-1-1-0-1-1-1-0	0	0	0	0	1	1	0	0	1	1	1	1	1	0	0	0	1	1	0	0	1	1	1	1	0	0	1	1	0	1	1	0	0	1	1	0	0	0	0	1	0	1	1	1
687	20C399P002	20C399P002	0	SD	0-0-1-1-1-1-0-0-1-1-1-1-0-0-1-1-0-1-0-1-1-0-0-0-1-1-1-1-1-0-0-0-1-0-1-0-0-1-0-0-0-0-0-0-1-1-0-1-1-1-1	25	16	4	0	0	1	1	1	1	0	0	1	1	1	1	0	0	1	1	0	1	0	1	1	0	0	0	1	1	1	1	1	0	0	0	1	0	1	0	0	1	0	0	0
688	18A910P733	18A910P733	0	SD	1-0-0-1-1-0-0-0-0-0-1-1-1-0-0-1-1-0-0-0-0-1-1-0-0-1-0-0-1-0-0-0-1-0-1-0-0-0-0-0-1-1-0-0-0-0-1-0-0-0-1	46	32	4	1	0	0	1	1	0	0	0	0	0	1	1	1	0	0	1	1	0	0	0	0	1	1	0	0	1	0	0	1	0	0	0	1	0	1	0	0	0	0	0	1
689	17C144P005	17C144P005	NA	NA	1-0-0-1-1-0-0-0-0-0-1-1-1-0-0-1-1-0-0-0-0-0-1-0-0-1-0-0-1-1-0-0-1-1-1-1-0-1-0-0-0-1-0-1-1-0-1-0-0-0-1	48	32	5	1	0	0	1	1	0	0	0	0	0	1	1	1	0	0	1	1	0	0	0	0	0	1	0	0	1	0	0	1	1	0	0	1	1	1	1	0	1	0	0	0
690	19B052P041	19B052P041	1	DN	0-1-1-0-0-1-1-1-1-1-0-0-0-1-1-0-0-1-1-1-1-0-0-1-1-0-1-1-0-0-1-1-0-0-1-1-0-1-0-0-0-1-0-0-0-0-1-0-0-0-1	17	0	0	0	1	1	0	0	1	1	1	1	1	0	0	0	1	1	0	0	1	1	1	1	0	0	1	1	0	1	1	0	0	1	1	0	0	1	1	0	1	0	0	0
691	19B014P002	19B014P002	0	SD	1-0-0-1-1-0-0-0-0-0-1-1-1-0-0-1-1-0-0-0-0-1-1-0-0-1-0-0-1-0-0-0-1-0-1-1-0-0-0-0-1-1-0-0-0-0-1-0-0-0-1	47	32	4	1	0	0	1	1	0	0	0	0	0	1	1	1	0	0	1	1	0	0	0	0	1	1	0	0	1	0	0	1	0	0	0	1	0	1	1	0	0	0	0	1
692	19B092P071	19B092P071	0	SD	1-0-0-1-1-0-0-0-0-0-1-1-1-0-0-1-1-0-0-0-0-1-1-0-0-1-0-0-1-1-0-0-1-1-1-1-0-1-0-0-0-1-0-0-0-0-1-0-0-0-1	51	33	5	1	0	0	1	1	0	0	0	0	0	1	1	1	0	0	1	1	0	0	0	0	1	1	0	0	1	0	0	1	1	0	0	1	1	1	1	0	1	0	0	0
693	19C121P001	19C121P001	0	SD	1-0-0-1-1-0-0-0-0-0-1-1-1-0-0-1-1-0-0-0-0-1-1-0-0-1-0-0-1-0-0-0-1-0-1-0-1-0-0-0-1-1-0-0-0-0-1-0-0-0-1	45	32	4	1	0	0	1	1	0	0	0	0	0	1	1	1	0	0	1	1	0	0	0	0	1	1	0	0	1	0	0	1	0	0	0	1	0	1	0	1	0	0	0	1
694	19C155P035	19C155P035	1	DN	0-1-1-0-0-1-1-1-1-1-0-0-0-1-1-0-0-1-1-1-1-0-0-1-1-0-1-1-0-0-1-1-0-0-0-0-1-0-1-1-1-0-1-1-1-1-0-1-1-1-0	0	0	0	0	1	1	0	0	1	1	1	1	1	0	0	0	1	1	0	0	1	1	1	1	0	0	1	1	0	1	1	0	0	1	1	0	0	0	0	1	0	1	1	1
695	19C168P040	19C168P040	0	SD	0-1-1-0-0-1-1-1-0-0-1-1-1-0-0-1-1-0-0-0-0-0-1-0-0-1-0-0-1-0-0-0-1-1-1-1-0-1-0-0-0-1-0-0-0-0-1-0-0-0-1	41	23	4	0	1	1	0	0	1	1	1	0	0	1	1	1	0	0	1	1	0	0	0	0	0	1	0	0	1	0	0	1	0	0	0	1	1	1	1	0	1	0	0	0
696	19C200P006	19C200P006	1	DN	0-1-1-0-0-1-1-1-1-1-0-0-0-1-1-0-0-1-1-1-1-0-0-1-1-0-1-1-0-0-1-1-0-0-0-0-1-0-1-1-1-0-1-1-1-1-0-1-1-1-0	0	0	0	0	1	1	0	0	1	1	1	1	1	0	0	0	1	1	0	0	1	1	1	1	0	0	1	1	0	1	1	0	0	1	1	0	0	0	0	1	0	1	1	1
697	20B241P134	20B241P134	0	SD	1-0-0-1-1-0-0-0-0-0-1-1-1-0-0-1-1-0-0-0-0-1-1-0-0-1-0-0-1-1-0-0-1-1-1-1-0-1-0-0-0-1-0-0-0-0-1-0-0-0-1	51	33	5	1	0	0	1	1	0	0	0	0	0	1	1	1	0	0	1	1	0	0	0	0	1	1	0	0	1	0	0	1	1	0	0	1	1	1	1	0	1	0	0	0
698	19B014P015	19B014P015	0	SD	1-0-0-1-1-0-0-0-0-0-1-1-1-0-0-1-1-0-0-0-0-1-1-0-0-1-0-0-1-0-0-0-1-0-1-1-0-0-0-0-1-1-0-0-0-0-1-0-0-0-1	47	32	4	1	0	0	1	1	0	0	0	0	0	1	1	1	0	0	1	1	0	0	0	0	1	1	0	0	1	0	0	1	0	0	0	1	0	1	1	0	0	0	0	1
699	19B093P018	19B093P018	0	SD	1-0-0-1-1-0-0-0-0-0-1-1-1-0-0-1-1-0-0-0-0-1-1-0-0-1-0-0-1-0-0-0-1-0-1-1-0-1-0-0-0-1-0-1-0-0-1-0-0-0-1	48	32	4	1	0	0	1	1	0	0	0	0	0	1	1	1	0	0	1	1	0	0	0	0	1	1	0	0	1	0	0	1	0	0	0	1	0	1	1	0	1	0	0	0
700	19C121P007	19C121P007	1	DN	0-1-1-0-0-1-1-1-1-1-0-0-0-1-1-0-0-1-1-1-1-0-0-1-1-0-1-1-0-0-1-1-0-0-0-0-1-0-1-1-1-0-1-1-1-1-0-1-1-1-0	0	0	0	0	1	1	0	0	1	1	1	1	1	0	0	0	1	1	0	0	1	1	1	1	0	0	1	1	0	1	1	0	0	1	1	0	0	0	0	1	0	1	1	1
701	20B233P046	20B233P046	0	SD	1-0-0-1-1-0-0-0-0-0-1-1-1-0-0-1-1-0-0-0-0-1-1-0-0-1-0-0-1-1-0-0-1-1-1-1-0-1-0-0-0-1-0-1-1-0-1-0-0-0-1	49	33	5	1	0	0	1	1	0	0	0	0	0	1	1	1	0	0	1	1	0	0	0	0	1	1	0	0	1	0	0	1	1	0	0	1	1	1	1	0	1	0	0	0
702	18C813P023	18C813P023	0	SD	1-0-0-1-1-0-0-0-0-0-1-1-1-0-0-1-1-0-0-0-0-1-1-0-0-1-0-0-1-1-0-0-1-1-1-1-0-1-0-0-0-1-0-0-0-0-1-0-0-0-1	51	33	5	1	0	0	1	1	0	0	0	0	0	1	1	1	0	0	1	1	0	0	0	0	1	1	0	0	1	0	0	1	1	0	0	1	1	1	1	0	1	0	0	0
703	19C119P010	19C119P010	0	SD	1-0-0-1-1-0-0-0-0-0-1-1-1-0-0-1-1-0-0-0-0-0-1-0-0-1-0-0-1-0-0-0-1-0-0-1-1-0-0-0-1-1-0-0-0-0-1-0-0-0-1	44	31	4	1	0	0	1	1	0	0	0	0	0	1	1	1	0	0	1	1	0	0	0	0	0	1	0	0	1	0	0	1	0	0	0	1	0	0	1	1	0	0	0	1
704	19B022P019	19B022P019	1	DN	1-0-0-1-1-0-0-0-0-0-1-1-1-0-0-1-1-0-0-0-0-1-1-0-0-1-0-0-1-1-0-0-1-1-1-1-0-1-0-0-0-1-0-0-0-0-1-0-0-0-1	51	33	5	1	0	0	1	1	0	0	0	0	0	1	1	1	0	0	1	1	0	0	0	0	1	1	0	0	1	0	0	1	1	0	0	1	1	1	1	0	1	0	0	0
705	19B063P094	19B063P094	1	DN	1-0-0-1-1-0-0-0-0-0-1-1-1-0-0-1-1-0-0-0-0-1-1-0-0-1-0-0-1-0-0-0-1-0-1-1-0-0-0-0-1-1-0-0-0-0-1-0-0-0-1	47	32	4	1	0	0	1	1	0	0	0	0	0	1	1	1	0	0	1	1	0	0	0	0	1	1	0	0	1	0	0	1	0	0	0	1	0	1	1	0	0	0	0	1
706	19B094P057	19B094P057	0	SD	1-0-0-1-1-1-0-0-0-0-1-1-1-0-0-1-1-0-0-0-0-0-1-0-0-1-0-0-1-1-0-0-1-1-1-1-0-1-0-0-0-1-0-0-0-0-1-0-0-0-1	49	31	5	1	0	0	1	1	1	0	0	0	0	1	1	1	0	0	1	1	0	0	0	0	0	1	0	0	1	0	0	1	1	0	0	1	1	1	1	0	1	0	0	0
707	19C136P037	19C136P037	1	DN	0-1-1-0-0-1-1-1-1-1-0-0-0-1-1-0-0-1-1-1-1-0-0-1-1-0-1-1-0-0-1-1-0-0-0-0-1-0-1-1-1-0-1-1-1-1-0-1-1-1-0	0	0	0	0	1	1	0	0	1	1	1	1	1	0	0	0	1	1	0	0	1	1	1	1	0	0	1	1	0	1	1	0	0	1	1	0	0	0	0	1	0	1	1	1
708	19C159P005	19C159P005	0	SD	1-0-0-1-1-0-0-0-0-0-1-1-1-0-0-1-1-0-0-0-0-1-1-0-0-1-0-0-1-1-0-0-1-1-1-1-0-1-0-0-0-1-0-0-0-0-1-0-0-0-1	51	33	5	1	0	0	1	1	0	0	0	0	0	1	1	1	0	0	1	1	0	0	0	0	1	1	0	0	1	0	0	1	1	0	0	1	1	1	1	0	1	0	0	0
709	20B239P006	20B239P006	0	SD	1-0-0-1-1-0-0-0-0-0-1-1-1-0-0-1-1-0-0-0-0-1-1-0-0-1-0-0-1-1-0-0-1-1-1-1-0-1-0-0-0-1-0-0-0-0-1-0-0-0-1	51	33	5	1	0	0	1	1	0	0	0	0	0	1	1	1	0	0	1	1	0	0	0	0	1	1	0	0	1	0	0	1	1	0	0	1	1	1	1	0	1	0	0	0
710	19B022P035	19B022P035	1	DN	0-1-1-0-0-1-1-1-1-1-0-0-0-1-1-0-0-1-1-1-1-0-0-1-1-0-1-1-0-0-1-1-0-0-0-0-1-0-1-1-1-0-1-1-1-1-0-1-1-1-0	0	0	0	0	1	1	0	0	1	1	1	1	1	0	0	0	1	1	0	0	1	1	1	1	0	0	1	1	0	1	1	0	0	1	1	0	0	0	0	1	0	1	1	1
711	19C123P011	19C123P011	0	SD	1-0-0-1-1-0-0-0-0-0-1-1-1-0-0-1-1-0-0-0-0-1-1-0-0-1-0-0-1-1-0-0-1-1-1-1-0-1-0-0-0-1-0-0-0-0-1-0-0-0-1	51	33	5	1	0	0	1	1	0	0	0	0	0	1	1	1	0	0	1	1	0	0	0	0	1	1	0	0	1	0	0	1	1	0	0	1	1	1	1	0	1	0	0	0
712	19C160P030	19C160P030	0	SD	1-0-0-1-1-0-0-0-0-0-1-1-1-0-0-1-1-0-0-0-0-0-1-0-0-1-0-0-1-1-0-0-1-1-1-1-0-1-0-0-0-1-0-0-0-0-1-0-0-0-0	49	32	5	1	0	0	1	1	0	0	0	0	0	1	1	1	0	0	1	1	0	0	0	0	0	1	0	0	1	0	0	1	1	0	0	1	1	1	1	0	1	0	0	0
713	19C180P024	19C180P024	1	DN	1-0-0-1-1-0-0-0-0-0-1-1-1-0-0-1-1-0-0-0-0-1-1-0-0-1-0-0-1-1-0-0-1-1-1-1-1-1-0-0-0-1-0-0-0-0-1-0-0-0-1	50	33	5	1	0	0	1	1	0	0	0	0	0	1	1	1	0	0	1	1	0	0	0	0	1	1	0	0	1	0	0	1	1	0	0	1	1	1	1	1	1	0	0	0
714	20B239P009	20B239P009	0	SD	1-0-0-1-1-0-0-0-0-0-1-1-1-0-0-1-1-0-0-0-0-1-1-0-0-1-0-0-1-1-0-0-1-1-1-1-0-1-0-0-0-1-0-0-1-0-1-0-0-0-1	50	33	5	1	0	0	1	1	0	0	0	0	0	1	1	1	0	0	1	1	0	0	0	0	1	1	0	0	1	0	0	1	1	0	0	1	1	1	1	0	1	0	0	0
715	20B258P100	20B258P100	1	DN	1-1-1-0-1-1-1-0-1-1-1-0-0-0-1-1-1-1-0-1-1-0-0-0-1-1-1-1-0-0-1-0-1-0-0-0-0-0-1-0-1-1-1-0-1-1-0-1-1-0-0	17	12	2	1	1	1	0	1	1	1	0	1	1	1	0	0	0	1	1	1	1	0	1	1	0	0	0	1	1	1	1	0	0	1	0	1	0	0	0	0	0	1	0	1
716	18C779P035	18C779P035	0	SD	1-0-0-1-1-0-0-0-0-0-1-1-1-0-0-1-1-0-0-0-0-1-1-0-0-1-0-0-1-1-0-0-1-1-1-1-0-1-0-0-0-1-0-0-0-0-1-0-0-0-1	51	33	5	1	0	0	1	1	0	0	0	0	0	1	1	1	0	0	1	1	0	0	0	0	1	1	0	0	1	0	0	1	1	0	0	1	1	1	1	0	1	0	0	0
717	19B033P007	19B033P007	0	SD	1-0-0-1-1-0-0-0-0-0-1-1-1-0-0-1-1-0-0-0-0-1-1-0-0-1-0-0-1-0-0-0-1-0-1-0-1-0-0-0-1-1-0-0-0-0-1-0-0-0-1	45	32	4	1	0	0	1	1	0	0	0	0	0	1	1	1	0	0	1	1	0	0	0	0	1	1	0	0	1	0	0	1	0	0	0	1	0	1	0	1	0	0	0	1
718	19B087P016	19B087P016	0	SD	1-0-0-1-1-0-0-0-0-0-1-1-1-0-0-1-1-0-0-0-0-0-1-0-0-1-0-0-1-0-0-0-1-0-1-0-0-0-0-0-1-1-0-0-0-0-1-0-0-0-1	45	31	4	1	0	0	1	1	0	0	0	0	0	1	1	1	0	0	1	1	0	0	0	0	0	1	0	0	1	0	0	1	0	0	0	1	0	1	0	0	0	0	0	1
719	19B111P031	19B111P031	0	SD	1-0-0-1-1-0-0-0-0-0-1-1-1-0-0-1-1-0-0-0-0-0-1-0-0-1-0-0-1-1-0-0-1-1-1-1-0-1-0-0-0-1-0-0-0-0-1-0-0-0-0	49	32	5	1	0	0	1	1	0	0	0	0	0	1	1	1	0	0	1	1	0	0	0	0	0	1	0	0	1	0	0	1	1	0	0	1	1	1	1	0	1	0	0	0
720	19C125P036	19C125P036	1	DN	0-1-1-0-0-1-1-1-1-1-0-0-0-1-1-0-0-1-1-1-1-0-0-1-1-0-1-1-0-0-1-1-0-0-0-0-1-0-1-1-1-0-1-1-1-1-0-1-1-1-0	0	0	0	0	1	1	0	0	1	1	1	1	1	0	0	0	1	1	0	0	1	1	1	1	0	0	1	1	0	1	1	0	0	1	1	0	0	0	0	1	0	1	1	1
721	19C161P043	19C161P043	0	SD	1-0-0-1-1-0-0-0-0-0-1-1-1-0-0-1-1-0-0-0-0-1-1-0-0-1-0-0-1-0-0-0-1-0-1-1-0-1-0-0-0-1-0-0-0-0-1-0-0-0-1	49	32	4	1	0	0	1	1	0	0	0	0	0	1	1	1	0	0	1	1	0	0	0	0	1	1	0	0	1	0	0	1	0	0	0	1	0	1	1	0	1	0	0	0
722	19C198P003	19C198P003	0	SD	1-0-0-1-1-0-0-0-0-0-1-1-1-0-0-1-1-0-0-0-0-1-1-0-0-1-0-0-1-0-0-0-1-0-1-0-0-0-0-0-1-1-0-0-0-0-1-0-0-0-1	46	32	4	1	0	0	1	1	0	0	0	0	0	1	1	1	0	0	1	1	0	0	0	0	1	1	0	0	1	0	0	1	0	0	0	1	0	1	0	0	0	0	0	1
723	19C206P005	19C206P005	1	DN	0-1-1-0-0-1-1-1-1-1-0-0-0-1-1-0-0-1-1-1-1-0-0-1-1-0-1-1-0-0-1-1-0-0-1-1-0-1-0-0-0-1-0-0-0-0-1-0-0-0-1	17	0	0	0	1	1	0	0	1	1	1	1	1	0	0	0	1	1	0	0	1	1	1	1	0	0	1	1	0	1	1	0	0	1	1	0	0	1	1	0	1	0	0	0
724	20B239P017	20B239P017	0	SD	1-0-0-1-1-0-0-0-0-0-1-1-1-0-0-1-1-0-0-0-0-1-1-0-0-1-0-0-1-1-0-0-1-1-1-1-0-1-0-0-0-1-0-0-0-0-1-0-0-0-1	51	33	5	1	0	0	1	1	0	0	0	0	0	1	1	1	0	0	1	1	0	0	0	0	1	1	0	0	1	0	0	1	1	0	0	1	1	1	1	0	1	0	0	0
725	20B250P145	20B250P145	1	DN	0-1-1-0-0-1-1-1-1-1-0-0-0-1-1-0-0-1-1-1-1-0-0-1-1-0-1-1-0-0-1-1-0-0-0-0-1-0-1-1-1-0-1-1-1-1-0-1-1-1-0	0	0	0	0	1	1	0	0	1	1	1	1	1	0	0	0	1	1	0	0	1	1	1	1	0	0	1	1	0	1	1	0	0	1	1	0	0	0	0	1	0	1	1	1
726	21C208P031	21C208P031	0	SD	0-1-1-0-0-1-1-1-1-1-0-0-0-1-1-0-0-1-1-1-1-0-0-1-1-0-1-1-0-0-1-1-0-0-0-0-0-1-0-0-0-1-0-0-0-1-0-1-1-1-0	9	0	0	0	1	1	0	0	1	1	1	1	1	0	0	0	1	1	0	0	1	1	1	1	0	0	1	1	0	1	1	0	0	1	1	0	0	0	0	0	1	0	0	0
727	19B034P013	19B034P013	1	DN	0-1-1-0-0-1-1-1-1-1-0-0-0-1-1-0-0-1-1-1-1-0-0-1-1-0-1-1-0-0-1-1-0-0-0-0-1-0-1-1-1-0-1-1-1-1-0-1-1-1-0	0	0	0	0	1	1	0	0	1	1	1	1	1	0	0	0	1	1	0	0	1	1	1	1	0	0	1	1	0	1	1	0	0	1	1	0	0	0	0	1	0	1	1	1
728	19B091P078	19B091P078	1	DN	0-1-1-0-0-1-1-1-1-1-0-0-0-1-1-0-0-1-1-1-1-0-0-1-1-0-1-1-0-0-1-1-0-0-0-0-1-0-1-1-1-0-1-1-1-1-0-1-1-1-0	0	0	0	0	1	1	0	0	1	1	1	1	1	0	0	0	1	1	0	0	1	1	1	1	0	0	1	1	0	1	1	0	0	1	1	0	0	0	0	1	0	1	1	1
729	19B112P079	19B112P079	0	SD	1-0-0-1-1-0-0-0-0-0-1-1-1-0-0-1-1-0-0-0-0-1-1-0-0-1-0-0-1-0-1-1-0-0-0-0-1-0-1-1-1-0-1-1-1-1-0-1-1-1-0	29	29	1	1	0	0	1	1	0	0	0	0	0	1	1	1	0	0	1	1	0	0	0	0	1	1	0	0	1	0	0	1	0	1	1	0	0	0	0	1	0	1	1	1
730	19C149P014	19C149P014	0	SD	1-0-0-1-1-0-0-0-0-0-1-1-1-0-0-1-1-0-0-0-0-0-1-0-0-1-0-0-1-1-0-0-1-1-1-1-0-1-0-0-0-1-0-0-0-0-1-0-0-0-1	50	32	5	1	0	0	1	1	0	0	0	0	0	1	1	1	0	0	1	1	0	0	0	0	0	1	0	0	1	0	0	1	1	0	0	1	1	1	1	0	1	0	0	0
731	19C163P013	19C163P013	1	DN	1-0-0-1-1-0-0-0-0-0-1-1-1-0-0-1-1-0-0-0-0-1-1-0-0-1-0-0-1-1-0-0-1-1-1-1-0-1-0-0-0-1-0-0-0-0-1-0-0-0-1	51	33	5	1	0	0	1	1	0	0	0	0	0	1	1	1	0	0	1	1	0	0	0	0	1	1	0	0	1	0	0	1	1	0	0	1	1	1	1	0	1	0	0	0
732	19C198P004	19C198P004	0	SD	1-0-0-1-1-0-0-0-0-0-1-1-1-0-0-1-1-0-0-0-0-1-1-0-0-1-0-0-1-0-0-0-1-0-1-0-0-0-0-0-1-1-1-1-1-1-0-1-1-1-0	37	32	4	1	0	0	1	1	0	0	0	0	0	1	1	1	0	0	1	1	0	0	0	0	1	1	0	0	1	0	0	1	0	0	0	1	0	1	0	0	0	0	0	1
733	20B241P019	20B241P019	0	SD	1-0-0-1-1-0-0-0-0-0-1-1-1-0-0-1-1-0-0-0-0-1-1-0-0-1-0-0-1-1-0-0-1-1-1-0-0-1-0-0-0-1-0-0-0-0-1-0-0-0-1	50	33	5	1	0	0	1	1	0	0	0	0	0	1	1	1	0	0	1	1	0	0	0	0	1	1	0	0	1	0	0	1	1	0	0	1	1	1	0	0	1	0	0	0
734	20B251P110	20B251P110	1	DN	0-1-1-0-0-1-1-1-1-1-0-0-0-1-1-0-0-1-1-1-1-0-0-1-1-0-1-1-0-0-1-1-0-0-0-0-1-0-1-1-1-0-1-1-1-1-0-1-1-1-0	0	0	0	0	1	1	0	0	1	1	1	1	1	0	0	0	1	1	0	0	1	1	1	1	0	0	1	1	0	1	1	0	0	1	1	0	0	0	0	1	0	1	1	1
735	21C208P024	21C208P024	0	SD	0-1-1-1-1-1-1-0-1-1-0-1-0-0-1-1-0-1-0-1-1-0-0-0-1-1-1-1-1-0-0-1-1-0-0-0-0-1-0-0-0-0-1-0-1-1-0-1-1-1-1	19	12	3	0	1	1	1	1	1	1	0	1	1	0	1	0	0	1	1	0	1	0	1	1	0	0	0	1	1	1	1	1	0	0	1	1	0	0	0	0	1	0	0	0
736	19B092P044	19B092P044	0	SD	1-0-0-1-1-0-0-0-0-0-1-1-1-0-0-1-1-0-0-0-0-1-1-0-0-1-0-0-1-1-0-0-1-1-1-1-0-1-0-0-1-1-0-0-0-0-1-0-0-0-0	49	33	5	1	0	0	1	1	0	0	0	0	0	1	1	1	0	0	1	1	0	0	0	0	1	1	0	0	1	0	0	1	1	0	0	1	1	1	1	0	1	0	0	1
737	19C119P059	19C119P059	1	DN	1-0-0-1-1-0-0-0-0-0-1-1-1-0-0-1-1-0-0-0-0-1-1-0-0-1-0-0-1-1-0-0-1-1-1-1-0-1-0-0-0-1-0-0-0-0-1-0-0-0-1	51	33	5	1	0	0	1	1	0	0	0	0	0	1	1	1	0	0	1	1	0	0	0	0	1	1	0	0	1	0	0	1	1	0	0	1	1	1	1	0	1	0	0	0
738	19C133P005	19C133P005	1	DN	1-0-0-1-1-0-0-0-0-0-1-1-1-0-0-1-1-0-0-0-0-1-1-0-0-1-0-0-1-0-0-0-1-1-1-1-0-1-0-0-0-1-0-0-0-0-1-0-0-0-1	50	32	4	1	0	0	1	1	0	0	0	0	0	1	1	1	0	0	1	1	0	0	0	0	1	1	0	0	1	0	0	1	0	0	0	1	1	1	1	0	1	0	0	0
739	19C154P045	19C154P045	1	DN	0-1-1-0-0-1-1-1-1-1-0-0-0-1-1-0-0-1-1-1-1-0-0-1-1-0-1-1-0-0-1-1-0-0-0-0-1-0-1-1-1-0-1-1-1-1-0-1-1-1-0	0	0	0	0	1	1	0	0	1	1	1	1	1	0	0	0	1	1	0	0	1	1	1	1	0	0	1	1	0	1	1	0	0	1	1	0	0	0	0	1	0	1	1	1
740	19C198P021	19C198P021	1	DN	1-0-0-1-1-0-0-0-0-0-1-1-1-0-0-1-1-0-0-0-0-1-1-0-0-1-0-0-1-0-0-0-1-0-1-0-1-0-0-0-1-1-0-0-0-0-1-0-0-0-1	45	32	4	1	0	0	1	1	0	0	0	0	0	1	1	1	0	0	1	1	0	0	0	0	1	1	0	0	1	0	0	1	0	0	0	1	0	1	0	1	0	0	0	1
741	20B241P045	20B241P045	0	SD	1-0-0-1-1-0-0-0-0-0-1-1-1-0-0-1-1-0-0-0-0-1-1-0-0-1-0-0-1-1-0-0-1-1-1-1-0-1-0-0-0-1-0-0-0-0-1-0-0-0-1	51	33	5	1	0	0	1	1	0	0	0	0	0	1	1	1	0	0	1	1	0	0	0	0	1	1	0	0	1	0	0	1	1	0	0	1	1	1	1	0	1	0	0	0
742	19B009P040	19B009P040	1	DN	1-0-0-1-1-0-0-0-0-0-1-1-1-0-0-1-1-0-0-0-0-1-1-0-0-1-0-0-1-1-0-0-1-1-1-1-0-1-0-0-0-1-0-1-1-0-1-0-1-1-0	46	33	5	1	0	0	1	1	0	0	0	0	0	1	1	1	0	0	1	1	0	0	0	0	1	1	0	0	1	0	0	1	1	0	0	1	1	1	1	0	1	0	0	0
743	18C821P009	18C821P009	1	DN	0-1-1-0-0-1-1-1-1-1-0-0-0-1-1-0-0-1-1-1-1-0-0-1-1-0-1-1-0-0-1-1-0-0-1-1-0-1-0-0-0-1-0-0-0-0-1-0-0-0-1	17	0	0	0	1	1	0	0	1	1	1	1	1	0	0	0	1	1	0	0	1	1	1	1	0	0	1	1	0	1	1	0	0	1	1	0	0	1	1	0	1	0	0	0
744	19B092P060	19B092P060	0	SD	1-0-0-1-1-1-0-0-0-0-1-1-1-0-0-1-1-0-1-0-0-1-1-0-0-1-0-0-1-1-0-0-1-1-1-1-0-1-0-0-0-1-0-1-1-0-1-0-0-0-1	47	31	5	1	0	0	1	1	1	0	0	0	0	1	1	1	0	0	1	1	0	1	0	0	1	1	0	0	1	0	0	1	1	0	0	1	1	1	1	0	1	0	0	0
745	19C119P064	19C119P064	0	SD	1-0-0-1-1-0-0-0-0-0-1-1-1-0-0-1-1-0-0-0-0-1-1-0-0-1-0-0-1-0-0-0-1-0-1-1-0-0-0-0-1-1-0-0-0-0-1-0-0-0-1	47	32	4	1	0	0	1	1	0	0	0	0	0	1	1	1	0	0	1	1	0	0	0	0	1	1	0	0	1	0	0	1	0	0	0	1	0	1	1	0	0	0	0	1
746	19C133P035	19C133P035	1	DN	0-1-1-0-0-1-1-1-1-1-0-0-0-1-1-0-0-1-1-1-1-0-0-1-1-0-1-1-0-0-1-1-0-0-1-1-0-1-0-0-0-1-0-0-0-0-1-0-0-0-1	17	0	0	0	1	1	0	0	1	1	1	1	1	0	0	0	1	1	0	0	1	1	1	1	0	0	1	1	0	1	1	0	0	1	1	0	0	1	1	0	1	0	0	0
747	19C155P003	19C155P003	0	SD	1-0-0-1-1-0-0-0-0-0-1-1-1-0-0-1-1-0-0-0-0-1-1-0-0-1-0-0-1-0-0-0-1-0-1-0-1-0-0-0-1-1-0-0-0-0-1-0-0-0-1	45	32	4	1	0	0	1	1	0	0	0	0	0	1	1	1	0	0	1	1	0	0	0	0	1	1	0	0	1	0	0	1	0	0	0	1	0	1	0	1	0	0	0	1
748	19C199P026	19C199P026	0	SD	1-0-0-1-1-0-0-0-0-0-1-1-1-0-0-1-1-0-0-0-0-1-1-0-0-1-0-0-1-1-0-0-1-1-1-1-0-0-0-0-1-1-0-0-0-0-1-0-0-0-1	49	33	5	1	0	0	1	1	0	0	0	0	0	1	1	1	0	0	1	1	0	0	0	0	1	1	0	0	1	0	0	1	1	0	0	1	1	1	1	0	0	0	0	1
749	20B241P068	20B241P068	0	SD	1-0-0-1-1-0-0-0-0-0-1-1-1-0-0-1-1-0-0-0-0-1-1-0-0-1-0-0-1-1-0-0-1-1-1-1-0-1-0-0-0-1-0-0-0-0-1-0-0-0-1	51	33	5	1	0	0	1	1	0	0	0	0	0	1	1	1	0	0	1	1	0	0	0	0	1	1	0	0	1	0	0	1	1	0	0	1	1	1	1	0	1	0	0	0
750	20B263P120	20B263P120	0	SD	1-0-0-1-1-0-0-0-0-0-1-1-1-0-0-1-1-0-0-0-0-1-1-0-0-1-0-0-1-0-0-0-1-0-1-1-0-0-0-0-1-1-0-0-0-0-1-0-0-0-1	47	32	4	1	0	0	1	1	0	0	0	0	0	1	1	1	0	0	1	1	0	0	0	0	1	1	0	0	1	0	0	1	0	0	0	1	0	1	1	0	0	0	0	1
751	16C015P040	16C015P040	1	DN	0-1-1-0-0-1-1-1-1-1-0-0-0-1-1-0-0-1-1-1-1-0-0-1-1-0-1-1-0-0-1-1-0-0-0-0-1-0-1-1-1-0-1-1-1-1-0-1-1-1-0	0	0	0	0	1	1	0	0	1	1	1	1	1	0	0	0	1	1	0	0	1	1	1	1	0	0	1	1	0	1	1	0	0	1	1	0	0	0	0	1	0	1	1	1
752	16C015P052	16C015P052	1	DN	1-0-0-1-1-0-0-0-0-0-1-1-1-0-0-1-1-0-0-0-0-1-1-0-0-1-0-0-1-1-0-0-1-1-1-1-1-1-0-1-0-1-0-0-0-0-1-0-0-0-1	49	33	5	1	0	0	1	1	0	0	0	0	0	1	1	1	0	0	1	1	0	0	0	0	1	1	0	0	1	0	0	1	1	0	0	1	1	1	1	1	1	0	1	0
753	16C095P159	16C095P159	1	DN	1-0-0-1-1-0-0-0-0-0-1-1-1-0-0-1-1-0-0-0-0-1-1-0-0-1-0-0-1-1-0-0-1-1-1-1-1-1-0-1-0-1-0-0-0-0-1-0-0-0-1	49	33	5	1	0	0	1	1	0	0	0	0	0	1	1	1	0	0	1	1	0	0	0	0	1	1	0	0	1	0	0	1	1	0	0	1	1	1	1	1	1	0	1	0
754	18B126P047	18B126P047	1	DN	0-1-1-0-0-1-1-1-1-1-0-0-0-1-1-0-0-1-1-1-1-0-0-1-1-0-1-1-0-0-1-1-0-0-0-0-1-1-1-1-1-1-0-0-1-1-0-1-1-1-1	5	0	0	0	1	1	0	0	1	1	1	1	1	0	0	0	1	1	0	0	1	1	1	1	0	0	1	1	0	1	1	0	0	1	1	0	0	0	0	1	1	1	1	1
755	18C360P022	18C360P022	1	DN	0-1-1-0-0-1-1-1-1-1-0-0-0-1-1-0-0-1-1-1-1-0-0-1-1-0-1-1-0-0-1-1-0-0-0-0-1-0-1-1-1-0-1-1-1-1-0-1-0-0-1	3	0	0	0	1	1	0	0	1	1	1	1	1	0	0	0	1	1	0	0	1	1	1	1	0	0	1	1	0	1	1	0	0	1	1	0	0	0	0	1	0	1	1	1
756	17C693P610	17C693P610	0	SD	1-0-0-1-1-0-0-0-0-0-1-1-1-0-0-1-1-0-0-0-0-1-1-0-0-1-0-0-1-1-0-0-1-1-1-1-1-1-0-0-0-1-0-1-1-0-1-0-0-0-1	48	33	5	1	0	0	1	1	0	0	0	0	0	1	1	1	0	0	1	1	0	0	0	0	1	1	0	0	1	0	0	1	1	0	0	1	1	1	1	1	1	0	0	0
757	16C001P021	16C001P021	1	DN	0-1-1-0-0-1-1-1-1-1-0-0-0-1-1-0-0-1-1-1-1-0-0-1-1-0-1-1-0-0-1-1-0-0-0-0-1-0-1-1-1-0-1-1-1-1-0-1-1-1-0	0	0	0	0	1	1	0	0	1	1	1	1	1	0	0	0	1	1	0	0	1	1	1	1	0	0	1	1	0	1	1	0	0	1	1	0	0	0	0	1	0	1	1	1
758	17C235P020	17C235P020	1	DN	1-0-0-1-1-0-0-0-0-0-1-1-1-0-0-1-1-0-0-0-0-1-1-0-0-1-0-0-1-1-0-0-1-1-1-1-1-1-0-1-0-1-0-0-0-0-1-0-0-0-1	49	33	5	1	0	0	1	1	0	0	0	0	0	1	1	1	0	0	1	1	0	0	0	0	1	1	0	0	1	0	0	1	1	0	0	1	1	1	1	1	1	0	1	0
759	18B178P018	18B178P018	1	DN	1-1-1-0-1-1-1-0-1-1-1-0-1-0-1-1-1-1-0-1-1-0-0-0-1-1-1-1-0-0-1-0-1-0-0-0-0-0-1-0-1-1-1-0-1-1-0-1-1-0-0	18	13	2	1	1	1	0	1	1	1	0	1	1	1	0	1	0	1	1	1	1	0	1	1	0	0	0	1	1	1	1	0	0	1	0	1	0	0	0	0	0	1	0	1
760	18C862P794	18C862P794	0	SD	1-0-0-1-1-0-0-0-0-0-1-1-1-0-0-1-1-0-0-0-0-1-1-0-0-1-0-0-1-1-0-0-1-1-1-1-0-1-0-0-0-1-0-1-1-0-1-0-0-0-1	49	33	5	1	0	0	1	1	0	0	0	0	0	1	1	1	0	0	1	1	0	0	0	0	1	1	0	0	1	0	0	1	1	0	0	1	1	1	1	0	1	0	0	0
761	PI551435	Albritton	0	SD	1-0-0-1-1-0-0-0-0-0-1-1-1-0-0-1-1-0-0-0-0-1-1-0-0-1-0-1-1-0-1-0-1-0-0-0-0-0-1-0-0-0-1-0-1-1-0-1-1-1-0	34	30	3	1	0	0	1	1	0	0	0	0	0	1	1	1	0	0	1	1	0	0	0	0	1	1	0	0	1	0	1	1	0	1	0	1	0	0	0	0	0	1	0	0
762	19B024P002	19B024P002	1	DN	1-0-0-1-1-0-0-0-0-0-1-1-1-0-0-1-1-0-0-0-0-1-1-0-0-1-0-0-1-1-0-0-1-1-1-1-1-1-0-1-0-1-0-0-0-0-1-0-0-0-1	49	33	5	1	0	0	1	1	0	0	0	0	0	1	1	1	0	0	1	1	0	0	0	0	1	1	0	0	1	0	0	1	1	0	0	1	1	1	1	1	1	0	1	0
763	19C164P042	19C164P042	0	SD	1-0-0-1-1-0-0-0-0-0-1-1-1-0-0-1-1-0-0-0-0-1-1-0-0-1-0-0-1-1-0-0-1-1-1-1-1-1-0-0-0-1-0-0-0-0-1-0-1-1-0	47	33	5	1	0	0	1	1	0	0	0	0	0	1	1	1	0	0	1	1	0	0	0	0	1	1	0	0	1	0	0	1	1	0	0	1	1	1	1	1	1	0	0	0
764	19C192P004	19C192P004	0	SD	1-0-0-1-1-0-0-0-0-0-1-1-1-0-0-1-1-0-0-0-0-1-1-0-0-1-0-0-1-0-0-0-1-0-1-1-0-1-0-0-0-1-0-0-0-0-1-0-0-0-1	49	32	4	1	0	0	1	1	0	0	0	0	0	1	1	1	0	0	1	1	0	0	0	0	1	1	0	0	1	0	0	1	0	0	0	1	0	1	1	0	1	0	0	0
765	16C024P054	16C024P054	1	DN	0-1-1-0-0-1-1-1-1-1-0-0-0-1-1-0-0-1-1-1-0-1-1-0-0-1-0-0-1-1-0-0-1-1-1-1-0-1-0-0-0-1-0-0-0-0-1-0-0-0-1	31	13	5	0	1	1	0	0	1	1	1	1	1	0	0	0	1	1	0	0	1	1	1	0	1	1	0	0	1	0	0	1	1	0	0	1	1	1	1	0	1	0	0	0
766	17C237P007	17C237P007	1	DN	0-1-1-0-0-1-1-1-1-1-0-0-0-1-1-0-0-1-1-1-1-0-0-1-1-0-1-1-0-0-1-1-0-0-0-0-1-0-1-1-1-0-1-1-1-0-1-0-0-0-1	6	0	0	0	1	1	0	0	1	1	1	1	1	0	0	0	1	1	0	0	1	1	1	1	0	0	1	1	0	1	1	0	0	1	1	0	0	0	0	1	0	1	1	1
767	18B026P031	18B026P031	0	SD	1-0-0-1-1-0-0-0-0-0-1-1-1-0-0-1-1-0-0-0-0-1-1-0-0-1-0-0-1-1-0-0-1-1-1-1-1-1-0-0-0-1-0-0-0-0-1-0-0-0-0	49	33	5	1	0	0	1	1	0	0	0	0	0	1	1	1	0	0	1	1	0	0	0	0	1	1	0	0	1	0	0	1	1	0	0	1	1	1	1	1	1	0	0	0
768	18B178P023	18B178P023	0	SD	1-0-0-1-1-0-0-0-0-0-1-1-1-0-0-1-1-0-0-0-0-1-1-0-0-1-0-0-1-1-0-0-1-1-1-1-0-1-0-0-0-1-0-0-0-0-1-0-0-0-1	51	33	5	1	0	0	1	1	0	0	0	0	0	1	1	1	0	0	1	1	0	0	0	0	1	1	0	0	1	0	0	1	1	0	0	1	1	1	1	0	1	0	0	0
769	18C872P891	18C872P891	0	SD	1-0-0-1-1-0-0-0-0-0-1-1-1-0-0-1-1-0-0-0-0-1-1-0-0-1-0-0-1-1-0-0-1-1-1-1-0-1-0-0-0-1-0-1-0-0-1-0-0-0-1	50	33	5	1	0	0	1	1	0	0	0	0	0	1	1	1	0	0	1	1	0	0	0	0	1	1	0	0	1	0	0	1	1	0	0	1	1	1	1	0	1	0	0	0
770	19C202P009	19C202P009	0	SD	1-0-0-1-1-0-0-0-0-0-1-1-1-0-0-1-1-0-0-0-0-1-1-0-0-1-0-0-1-0-0-0-1-0-1-0-0-1-0-0-0-1-0-0-0-0-1-0-0-0-1	48	32	4	1	0	0	1	1	0	0	0	0	0	1	1	1	0	0	1	1	0	0	0	0	1	1	0	0	1	0	0	1	0	0	0	1	0	1	0	0	1	0	0	0
771	19B058P005	19B058P005	0	SD	1-0-0-1-1-0-0-0-0-0-1-1-1-0-0-1-1-0-0-0-0-1-1-0-0-1-0-0-1-1-0-0-1-1-1-1-0-1-0-0-0-1-0-0-0-0-1-0-0-0-1	51	33	5	1	0	0	1	1	0	0	0	0	0	1	1	1	0	0	1	1	0	0	0	0	1	1	0	0	1	0	0	1	1	0	0	1	1	1	1	0	1	0	0	0
772	16C095P140	16C095P140	1	DN	1-0-0-1-1-0-0-0-0-0-1-1-1-0-0-1-1-0-0-0-0-1-1-0-0-1-0-0-1-1-0-0-1-1-1-1-1-1-0-1-0-1-0-0-0-0-1-0-0-0-1	49	33	5	1	0	0	1	1	0	0	0	0	0	1	1	1	0	0	1	1	0	0	0	0	1	1	0	0	1	0	0	1	1	0	0	1	1	1	1	1	1	0	1	0
773	17C254P605	17C254P605	0	SD	1-0-0-1-1-0-0-0-0-0-1-1-1-0-0-1-1-0-0-0-0-1-1-0-0-1-0-0-1-1-0-0-1-1-1-1-1-1-0-0-0-1-0-0-0-0-1-0-0-0-1	50	33	5	1	0	0	1	1	0	0	0	0	0	1	1	1	0	0	1	1	0	0	0	0	1	1	0	0	1	0	0	1	1	0	0	1	1	1	1	1	1	0	0	0
774	18B185P005	18B185P005	0	SD	1-0-0-1-1-0-0-0-0-0-1-1-1-0-0-1-1-0-0-0-0-1-1-0-0-1-0-0-1-0-0-0-1-0-1-0-1-0-0-0-1-1-0-0-0-0-1-0-0-0-1	45	32	4	1	0	0	1	1	0	0	0	0	0	1	1	1	0	0	1	1	0	0	0	0	1	1	0	0	1	0	0	1	0	0	0	1	0	1	0	1	0	0	0	1
775	18C889P726	18C889P726	0	SD	1-0-0-1-1-0-0-0-0-0-1-1-1-0-0-1-1-0-0-0-0-1-1-0-0-1-0-0-1-0-0-0-1-0-1-0-0-0-0-0-1-1-0-1-0-0-1-0-0-0-1	45	32	4	1	0	0	1	1	0	0	0	0	0	1	1	1	0	0	1	1	0	0	0	0	1	1	0	0	1	0	0	1	0	0	0	1	0	1	0	0	0	0	0	1
776	18A913P711	18A913P711	0	SD	1-0-0-1-1-0-0-0-0-0-1-1-1-0-0-1-1-0-0-0-0-1-1-0-0-1-0-0-1-1-0-0-1-1-1-1-0-1-0-0-0-1-0-1-1-0-1-0-0-0-1	49	33	5	1	0	0	1	1	0	0	0	0	0	1	1	1	0	0	1	1	0	0	0	0	1	1	0	0	1	0	0	1	1	0	0	1	1	1	1	0	1	0	0	0
777	18B061P008	18B061P008	1	DN	0-1-1-0-0-1-1-1-1-1-0-0-0-1-1-0-0-1-1-1-1-0-0-1-1-0-1-1-0-0-1-1-0-0-0-0-1-0-1-1-1-0-1-1-1-0-1-0-0-0-1	6	0	0	0	1	1	0	0	1	1	1	1	1	0	0	0	1	1	0	0	1	1	1	1	0	0	1	1	0	1	1	0	0	1	1	0	0	0	0	1	0	1	1	1
778	18B196P007	18B196P007	0	SD	1-0-0-1-1-0-0-0-0-0-1-1-1-0-0-1-1-0-0-0-0-1-1-0-0-1-1-0-1-0-0-0-1-0-1-0-0-0-0-0-1-1-0-0-0-0-1-0-0-0-1	45	31	4	1	0	0	1	1	0	0	0	0	0	1	1	1	0	0	1	1	0	0	0	0	1	1	0	0	1	1	0	1	0	0	0	1	0	1	0	0	0	0	0	1
779	17C140P012	17C140P012	NA	NA	1-0-0-1-1-0-0-0-0-0-1-1-1-0-0-1-1-0-0-0-0-1-1-0-0-1-0-0-1-1-0-0-1-1-1-1-0-1-0-1-0-1-0-1-1-0-1-0-0-0-1	48	33	5	1	0	0	1	1	0	0	0	0	0	1	1	1	0	0	1	1	0	0	0	0	1	1	0	0	1	0	0	1	1	0	0	1	1	1	1	0	1	0	1	0
780	19B052P033	19B052P033	1	DN	1-0-0-1-1-0-0-0-0-0-1-1-1-0-0-1-1-0-0-0-0-1-1-0-0-1-0-0-1-1-0-0-1-1-1-1-0-1-0-0-0-1-0-1-0-0-1-0-0-0-1	50	33	5	1	0	0	1	1	0	0	0	0	0	1	1	1	0	0	1	1	0	0	0	0	1	1	0	0	1	0	0	1	1	0	0	1	1	1	1	0	1	0	0	0
781	19B051P016	19B051P016	1	DN	1-0-0-1-1-0-0-0-0-0-1-1-1-0-0-1-1-0-0-0-0-1-1-0-0-1-0-0-1-0-0-0-1-0-1-1-0-0-0-0-1-1-0-0-0-0-1-0-0-0-1	47	32	4	1	0	0	1	1	0	0	0	0	0	1	1	1	0	0	1	1	0	0	0	0	1	1	0	0	1	0	0	1	0	0	0	1	0	1	1	0	0	0	0	1
782	19B061P027	19B061P027	0	SD	1-0-0-1-1-0-0-0-0-0-1-1-1-0-0-1-1-0-0-0-0-1-1-0-0-1-0-0-1-1-0-0-1-1-0-0-0-0-1-0-0-0-0-1-1-1-0-1-1-0-1	40	33	5	1	0	0	1	1	0	0	0	0	0	1	1	1	0	0	1	1	0	0	0	0	1	1	0	0	1	0	0	1	1	0	0	1	1	0	0	0	0	1	0	0
783	18A917P739	18A917P739	NA	NA	1-0-0-1-1-0-0-0-0-0-1-1-1-0-0-1-1-0-0-0-0-1-1-0-0-1-0-0-1-1-0-0-1-1-1-1-1-1-0-0-0-1-0-1-1-0-1-0-0-0-1	48	33	5	1	0	0	1	1	0	0	0	0	0	1	1	1	0	0	1	1	0	0	0	0	1	1	0	0	1	0	0	1	1	0	0	1	1	1	1	1	1	0	0	0
784	18B061P100	18B061P100	1	DN	0-1-1-0-0-1-1-1-1-1-0-0-0-1-1-0-0-1-1-1-1-0-0-1-1-0-1-1-0-0-1-1-0-0-0-0-1-0-1-1-1-0-1-1-1-0-1-0-0-0-1	6	0	0	0	1	1	0	0	1	1	1	1	1	0	0	0	1	1	0	0	1	1	1	1	0	0	1	1	0	1	1	0	0	1	1	0	0	0	0	1	0	1	1	1
785	18B210P001	18B210P001	1	DN	0-1-1-0-0-1-1-1-1-1-0-0-0-1-1-0-0-1-1-1-1-0-0-1-1-0-1-1-0-0-1-1-0-0-0-0-1-0-1-1-1-0-1-1-1-1-0-1-1-1-0	0	0	0	0	1	1	0	0	1	1	1	1	1	0	0	0	1	1	0	0	1	1	1	1	0	0	1	1	0	1	1	0	0	1	1	0	0	0	0	1	0	1	1	1
786	17C139P045	UC_Golden_Gate	1	DN	1-0-0-1-1-0-0-0-0-0-1-1-1-0-0-1-1-0-0-0-0-1-1-0-0-1-0-0-1-1-0-0-1-1-0-0-1-0-1-1-1-0-1-1-1-1-0-1-1-1-0	34	33	5	1	0	0	1	1	0	0	0	0	0	1	1	1	0	0	1	1	0	0	0	0	1	1	0	0	1	0	0	1	1	0	0	1	1	0	0	1	0	1	1	1
787	PI551734	CA_1466_PSG	0	SD	0-1-1-1-1-1-1-0-1-1-0-1-0-0-1-1-1-1-0-0-0-0-0-0-1-1-1-1-1-0-0-0-1-0-0-0-1-1-1-0-0-0-1-1-1-1-0-1-1-1-1	20	16	4	0	1	1	1	1	1	1	0	1	1	0	1	0	0	1	1	1	1	0	0	0	0	0	0	1	1	1	1	1	0	0	0	1	0	0	0	1	1	1	0	0
788	19B051P013	19B051P013	1	DN	1-0-0-1-1-0-0-0-0-0-1-1-1-0-0-1-1-0-0-0-0-1-1-0-0-1-0-0-1-1-0-0-1-1-1-1-0-1-0-0-0-1-0-1-1-0-1-0-1-1-0	46	33	5	1	0	0	1	1	0	0	0	0	0	1	1	1	0	0	1	1	0	0	0	0	1	1	0	0	1	0	0	1	1	0	0	1	1	1	1	0	1	0	0	0
789	17C212P001	17C212P001	1	DN	0-1-1-0-0-1-1-1-1-1-0-0-0-1-1-0-0-1-1-1-1-0-0-1-1-0-1-1-0-0-1-1-0-0-1-1-0-1-0-0-0-1-0-0-0-0-1-0-0-0-1	17	0	0	0	1	1	0	0	1	1	1	1	1	0	0	0	1	1	0	0	1	1	1	1	0	0	1	1	0	1	1	0	0	1	1	0	0	1	1	0	1	0	0	0
790	18B019P024	18B019P024	0	SD	1-0-0-1-1-0-0-0-0-0-1-1-1-0-0-1-1-0-0-0-0-1-1-0-0-1-0-0-1-0-0-0-1-1-1-1-0-1-0-0-0-1-0-0-0-0-1-0-0-0-1	50	32	4	1	0	0	1	1	0	0	0	0	0	1	1	1	0	0	1	1	0	0	0	0	1	1	0	0	1	0	0	1	0	0	0	1	1	1	1	0	1	0	0	0
791	18B077P030	18B077P030	0	SD	0-1-1-1-1-1-1-0-1-1-1-1-0-0-1-1-1-1-0-1-1-0-0-0-1-1-1-1-1-0-0-0-1-0-1-0-0-1-0-0-0-1-1-0-1-1-0-1-1-1-1	24	15	4	0	1	1	1	1	1	1	0	1	1	1	1	0	0	1	1	1	1	0	1	1	0	0	0	1	1	1	1	1	0	0	0	1	0	1	0	0	1	0	0	0
792	18C395P001	18C395P001	1	DN	0-1-1-0-0-1-1-1-1-1-0-0-0-1-1-0-0-1-1-1-1-0-0-1-1-0-1-1-0-0-1-1-0-0-1-1-0-1-0-0-0-1-0-0-0-0-1-0-0-0-1	17	0	0	0	1	1	0	0	1	1	1	1	1	0	0	0	1	1	0	0	1	1	1	1	0	0	1	1	0	1	1	0	0	1	1	0	0	1	1	0	1	0	0	0
793	PI616789	NC_96-20-3	0	SD	1-0-1-0-1-1-1-0-1-1-1-1-0-0-1-1-0-1-0-1-0-0-0-1-1-1-1-1-1-0-0-0-1-0-0-0-0-1-0-0-0-0-0-0-1-1-0-1-1-1-1	23	15	4	1	0	1	0	1	1	1	0	1	1	1	1	0	0	1	1	0	1	0	1	0	0	0	1	1	1	1	1	1	0	0	0	1	0	0	0	0	1	0	0	0
794	16C111P068	16C111P068	1	DN	0-1-1-0-0-1-1-1-1-1-0-0-0-1-1-0-0-1-1-1-1-0-0-1-1-0-1-1-0-0-1-1-0-0-0-0-1-0-1-1-1-0-1-1-1-1-0-1-1-1-0	0	0	0	0	1	1	0	0	1	1	1	1	1	0	0	0	1	1	0	0	1	1	1	1	0	0	1	1	0	1	1	0	0	1	1	0	0	0	0	1	0	1	1	1
795	19C207P020	19C207P020	1	DN	1-0-0-1-1-0-0-0-0-0-1-1-1-0-0-1-1-0-0-0-0-1-1-0-0-1-0-0-1-1-0-0-1-1-1-1-0-1-0-0-0-1-0-0-0-0-1-0-0-0-1	51	33	5	1	0	0	1	1	0	0	0	0	0	1	1	1	0	0	1	1	0	0	0	0	1	1	0	0	1	0	0	1	1	0	0	1	1	1	1	0	1	0	0	0
796	19B081P058	19B081P058	0	SD	1-0-0-1-1-0-0-0-0-0-1-1-1-0-0-1-1-0-0-0-0-1-1-0-0-1-0-0-1-1-0-0-1-1-1-1-0-0-1-0-0-0-1-0-1-1-0-1-1-1-0	40	33	5	1	0	0	1	1	0	0	0	0	0	1	1	1	0	0	1	1	0	0	0	0	1	1	0	0	1	0	0	1	1	0	0	1	1	1	1	0	0	1	0	0
797	17C224P011	17C224P011	1	DN	0-1-1-1-1-1-1-1-1-1-0-1-0-0-1-1-0-1-0-1-0-0-0-0-1-1-1-1-1-0-0-0-1-0-0-0-1-1-1-1-0-0-0-0-1-1-0-1-1-1-1	18	13	4	0	1	1	1	1	1	1	1	1	1	0	1	0	0	1	1	0	1	0	1	0	0	0	0	1	1	1	1	1	0	0	0	1	0	0	0	1	1	1	1	0
798	18B020P001	18B020P001	0	SD	1-0-0-1-1-0-1-0-0-0-1-1-1-0-0-1-1-0-0-0-0-1-1-0-0-1-0-0-1-1-0-0-1-1-1-1-0-1-0-0-0-1-0-0-0-0-1-0-0-0-1	50	32	5	1	0	0	1	1	0	1	0	0	0	1	1	1	0	0	1	1	0	0	0	0	1	1	0	0	1	0	0	1	1	0	0	1	1	1	1	0	1	0	0	0
799	18B126P006	18B126P006	1	DN	1-0-0-1-1-0-0-0-0-0-1-1-1-0-0-1-1-0-0-0-0-1-1-0-0-1-0-0-1-1-0-0-1-1-1-1-1-1-0-1-0-1-0-0-0-0-1-0-0-0-1	49	33	5	1	0	0	1	1	0	0	0	0	0	1	1	1	0	0	1	1	0	0	0	0	1	1	0	0	1	0	0	1	1	0	0	1	1	1	1	1	1	0	1	0
800	18C407P012	18C407P012	1	DN	0-1-1-0-0-1-1-1-1-1-0-0-0-1-1-0-0-1-1-1-1-0-0-1-1-0-1-1-0-0-1-1-0-0-0-0-1-0-1-1-1-0-1-1-1-1-0-1-1-1-0	0	0	0	0	1	1	0	0	1	1	1	1	1	0	0	0	1	1	0	0	1	1	1	1	0	0	1	1	0	1	1	0	0	1	1	0	0	0	0	1	0	1	1	1
801	19B033P006	19B033P006	1	DN	1-0-0-1-1-0-0-0-0-0-1-1-1-0-0-1-1-0-0-0-0-1-1-0-0-1-0-0-1-1-0-0-1-1-1-1-0-1-0-0-0-1-0-0-0-0-1-0-0-0-1	51	33	5	1	0	0	1	1	0	0	0	0	0	1	1	1	0	0	1	1	0	0	0	0	1	1	0	0	1	0	0	1	1	0	0	1	1	1	1	0	1	0	0	0
802	PI551495	UC-11	0	SD	1-0-1-1-1-1-1-0-1-1-1-0-0-0-1-1-0-1-0-1-1-0-0-1-1-1-1-1-1-0-0-0-1-0-1-0-1-0-1-0-0-1-1-1-0-1-0-1-1-0-1	21	14	4	1	0	1	1	1	1	1	0	1	1	1	0	0	0	1	1	0	1	0	1	1	0	0	1	1	1	1	1	1	0	0	0	1	0	1	0	1	0	1	0	0
803	19C174P009	19C174P009	0	SD	1-0-0-1-1-0-0-0-0-0-1-1-1-0-0-1-1-0-0-0-0-1-1-0-0-1-0-0-1-0-0-0-1-0-1-1-0-0-0-0-1-1-0-0-0-0-1-0-0-0-1	47	32	4	1	0	0	1	1	0	0	0	0	0	1	1	1	0	0	1	1	0	0	0	0	1	1	0	0	1	0	0	1	0	0	0	1	0	1	1	0	0	0	0	1
804	18C862P768	18C862P768	0	SD	0-1-1-1-1-1-1-1-1-1-1-1-0-0-1-1-0-1-0-1-0-0-0-0-1-1-1-1-1-0-0-0-1-0-1-0-0-1-0-0-0-0-0-0-1-0-1-0-0-0-0	27	14	4	0	1	1	1	1	1	1	1	1	1	1	1	0	0	1	1	0	1	0	1	0	0	0	0	1	1	1	1	1	0	0	0	1	0	1	0	0	1	0	0	0
805	17X004P001	Harris_Springs	0	SD	1-1-1-0-1-1-1-1-1-1-1-0-0-0-1-1-1-1-0-1-1-0-0-0-1-1-1-1-0-0-1-0-1-0-1-0-0-1-1-0-1-1-1-0-1-1-0-1-1-0-0	18	11	2	1	1	1	0	1	1	1	1	1	1	1	0	0	0	1	1	1	1	0	1	1	0	0	0	1	1	1	1	0	0	1	0	1	0	1	0	0	1	1	0	1
806	19B032P031	19B032P031	1	DN	0-1-1-0-0-1-1-1-1-1-0-0-0-1-1-0-0-1-1-1-1-0-0-1-1-0-1-1-0-0-1-1-0-0-0-0-1-0-1-1-1-0-1-1-1-1-0-1-1-1-0	0	0	0	0	1	1	0	0	1	1	1	1	1	0	0	0	1	1	0	0	1	1	1	1	0	0	1	1	0	1	1	0	0	1	1	0	0	0	0	1	0	1	1	1
807	PI551496	UC-10	0	SD	1-0-1-1-1-1-1-0-1-1-1-0-1-0-1-1-0-1-0-0-1-0-0-1-1-1-1-1-1-0-0-0-1-0-1-0-1-0-1-0-0-1-1-1-0-1-0-1-1-1-0	21	16	4	1	0	1	1	1	1	1	0	1	1	1	0	1	0	1	1	0	1	0	0	1	0	0	1	1	1	1	1	1	0	0	0	1	0	1	0	1	0	1	0	0
808	19B063P023	19B063P023	1	DN	0-0-1-1-1-1-0-0-1-1-1-1-0-0-0-1-0-1-0-1-0-0-0-1-1-1-1-1-0-0-0-0-1-0-1-0-0-0-0-0-1-1-0-0-0-0-1-0-0-0-1	30	16	3	0	0	1	1	1	1	0	0	1	1	1	1	0	0	0	1	0	1	0	1	0	0	0	1	1	1	1	1	0	0	0	0	1	0	1	0	0	0	0	0	1
809	16C017P089	16C017P089	1	DN	1-0-0-1-1-0-0-0-0-0-1-1-1-0-0-0-0-1-1-1-1-0-0-1-1-0-1-1-0-0-1-1-0-0-0-0-1-0-1-1-1-0-1-1-1-1-0-1-1-1-0	15	15	0	1	0	0	1	1	0	0	0	0	0	1	1	1	0	0	0	0	1	1	1	1	0	0	1	1	0	1	1	0	0	1	1	0	0	0	0	1	0	1	1	1
810	16C017P192	16C017P192	1	DN	0-1-1-0-0-1-1-1-1-1-0-0-0-1-1-0-0-1-1-1-1-0-0-1-1-0-1-1-0-0-1-1-0-0-0-0-1-0-1-1-1-0-1-1-1-1-0-1-1-1-0	0	0	0	0	1	1	0	0	1	1	1	1	1	0	0	0	1	1	0	0	1	1	1	1	0	0	1	1	0	1	1	0	0	1	1	0	0	0	0	1	0	1	1	1
811	16C035P039	16C035P039	1	DN	1-0-0-1-1-0-0-0-0-0-1-1-1-0-0-1-1-0-0-0-0-1-1-0-0-1-0-0-1-1-0-0-1-1-1-1-1-1-0-1-0-1-0-1-1-0-1-0-0-0-1	47	33	5	1	0	0	1	1	0	0	0	0	0	1	1	1	0	0	1	1	0	0	0	0	1	1	0	0	1	0	0	1	1	0	0	1	1	1	1	1	1	0	1	0
812	16C048P066	16C048P066	1	DN	0-1-1-0-0-1-1-1-1-1-0-0-0-1-1-0-0-1-1-1-1-0-0-1-1-0-1-1-0-0-1-1-0-0-1-1-0-1-0-0-0-1-0-0-0-0-1-0-0-0-1	17	0	0	0	1	1	0	0	1	1	1	1	1	0	0	0	1	1	0	0	1	1	1	1	0	0	1	1	0	1	1	0	0	1	1	0	0	1	1	0	1	0	0	0
813	16C085P020	16C085P020	1	DN	1-0-0-1-1-0-0-0-0-0-1-1-1-0-0-1-1-0-0-0-0-1-1-0-0-1-0-0-1-1-0-0-1-1-1-1-0-1-0-0-0-1-0-0-0-0-1-0-0-0-1	51	33	5	1	0	0	1	1	0	0	0	0	0	1	1	1	0	0	1	1	0	0	0	0	1	1	0	0	1	0	0	1	1	0	0	1	1	1	1	0	1	0	0	0
814	17C130P025	17C130P025	1	DN	0-1-1-0-0-1-1-1-1-1-0-0-0-1-1-0-0-1-1-1-1-0-0-1-1-0-1-1-0-0-1-0-1-1-1-1-0-1-0-0-0-1-0-0-0-0-1-0-0-0-1	20	2	2	0	1	1	0	0	1	1	1	1	1	0	0	0	1	1	0	0	1	1	1	1	0	0	1	1	0	1	1	0	0	1	0	1	1	1	1	0	1	0	0	0
815	17C142P063	17C142P063	1	DN	0-0-1-1-1-1-0-0-1-1-1-1-0-0-0-0-0-1-0-1-0-0-0-1-1-1-1-1-0-0-0-0-1-0-1-0-1-0-0-0-1-1-0-0-0-1-0-1-1-1-0	22	15	3	0	0	1	1	1	1	0	0	1	1	1	1	0	0	0	0	0	1	0	1	0	0	0	1	1	1	1	1	0	0	0	0	1	0	1	0	1	0	0	0	1
816	17C154P023	17C154P023	0	SD	1-0-0-1-1-0-0-0-0-0-1-1-1-0-0-1-1-0-0-0-0-1-1-0-0-1-0-0-1-1-0-0-1-1-1-1-1-1-0-0-0-1-0-0-0-0-1-0-0-0-1	50	33	5	1	0	0	1	1	0	0	0	0	0	1	1	1	0	0	1	1	0	0	0	0	1	1	0	0	1	0	0	1	1	0	0	1	1	1	1	1	1	0	0	0
817	17C227P050	17C227P050	1	DN	0-1-1-0-0-1-1-1-1-1-0-0-0-1-1-0-0-1-1-1-1-0-0-1-1-0-1-1-0-0-1-1-0-0-0-0-1-0-1-1-1-0-1-1-1-1-0-1-1-1-0	0	0	0	0	1	1	0	0	1	1	1	1	1	0	0	0	1	1	0	0	1	1	1	1	0	0	1	1	0	1	1	0	0	1	1	0	0	0	0	1	0	1	1	1
818	17C302P079	17C302P079	1	DN	1-0-0-1-1-0-0-0-0-0-1-1-1-0-0-1-1-0-0-0-0-1-1-0-0-1-0-0-1-1-0-0-1-1-1-1-0-1-0-0-0-1-0-1-1-0-1-0-0-0-1	49	33	5	1	0	0	1	1	0	0	0	0	0	1	1	1	0	0	1	1	0	0	0	0	1	1	0	0	1	0	0	1	1	0	0	1	1	1	1	0	1	0	0	0
819	17C310P031	17C310P031	1	DN	1-0-0-1-1-0-0-0-0-0-1-1-1-0-0-1-1-0-0-0-0-1-1-0-0-1-0-0-1-0-0-0-1-0-1-0-0-0-0-0-1-1-0-0-1-1-0-1-1-1-0	39	32	4	1	0	0	1	1	0	0	0	0	0	1	1	1	0	0	1	1	0	0	0	0	1	1	0	0	1	0	0	1	0	0	0	1	0	1	0	0	0	0	0	1
820	17C315P042	17C315P042	NA	NA	1-0-0-1-1-0-0-0-0-0-1-1-1-0-0-1-1-0-0-0-0-1-1-0-0-1-0-0-1-1-0-0-1-1-1-1-1-1-0-1-0-1-0-1-1-0-1-0-0-0-1	47	33	5	1	0	0	1	1	0	0	0	0	0	1	1	1	0	0	1	1	0	0	0	0	1	1	0	0	1	0	0	1	1	0	0	1	1	1	1	1	1	0	1	0
821	17C321P015	17C321P015	NA	NA	0-1-1-1-1-1-1-1-1-1-0-1-0-0-1-1-0-1-0-1-1-0-0-0-1-1-1-1-1-0-0-1-1-0-1-0-0-0-0-0-0-1-0-0-0-0-1-0-0-0-1	26	11	3	0	1	1	1	1	1	1	1	1	1	0	1	0	0	1	1	0	1	0	1	1	0	0	0	1	1	1	1	1	0	0	1	1	0	1	0	0	0	0	0	0
822	17C334P624	17C334P624	0	SD	1-0-0-1-1-0-0-0-0-0-1-1-1-0-0-1-1-1-0-0-0-1-1-0-0-1-0-0-1-1-0-0-1-1-1-1-0-1-0-0-0-1-0-0-0-0-1-0-0-0-1	50	32	5	1	0	0	1	1	0	0	0	0	0	1	1	1	0	0	1	1	1	0	0	0	1	1	0	0	1	0	0	1	1	0	0	1	1	1	1	0	1	0	0	0
823	18A374P019	18A374P019	0	SD	0-1-1-0-0-1-1-1-1-1-0-0-0-1-1-0-0-1-1-1-1-0-0-1-1-0-1-1-0-0-1-1-0-0-0-0-1-0-1-1-1-0-1-1-1-1-0-1-1-1-0	0	0	0	0	1	1	0	0	1	1	1	1	1	0	0	0	1	1	0	0	1	1	1	1	0	0	1	1	0	1	1	0	0	1	1	0	0	0	0	1	0	1	1	1
824	18A376P072	18A376P072	0	SD	0-1-1-0-0-1-1-1-1-1-0-0-0-1-1-0-0-1-1-1-1-0-0-1-1-0-1-1-0-0-1-1-0-0-0-0-1-0-1-1-1-0-1-1-1-1-0-1-1-1-0	0	0	0	0	1	1	0	0	1	1	1	1	1	0	0	0	1	1	0	0	1	1	1	1	0	0	1	1	0	1	1	0	0	1	1	0	0	0	0	1	0	1	1	1
825	18A433P085	18A433P085	0	SD	0-1-1-0-0-1-1-1-1-1-0-0-0-1-1-0-0-1-1-1-1-0-0-1-1-0-1-1-0-0-1-1-0-0-0-0-1-0-1-1-1-0-1-1-1-1-0-1-1-1-0	0	0	0	0	1	1	0	0	1	1	1	1	1	0	0	0	1	1	0	0	1	1	1	1	0	0	1	1	0	1	1	0	0	1	1	0	0	0	0	1	0	1	1	1
826	18A434P038	18A434P038	0	SD	0-1-1-0-0-1-1-1-1-1-0-0-0-1-1-0-0-1-1-1-1-0-0-1-1-0-1-1-0-0-1-1-0-0-0-0-1-0-1-1-1-0-1-1-1-1-0-1-1-1-0	0	0	0	0	1	1	0	0	1	1	1	1	1	0	0	0	1	1	0	0	1	1	1	1	0	0	1	1	0	1	1	0	0	1	1	0	0	0	0	1	0	1	1	1
827	18A875P771	18A875P771	0	SD	1-0-1-1-1-1-0-1-0-0-1-0-0-0-1-1-1-1-0-1-0-1-1-0-0-1-0-0-1-1-0-0-1-1-1-0-1-0-1-0-0-0-1-0-1-1-0-1-1-1-0	30	25	5	1	0	1	1	1	1	0	1	0	0	1	0	0	0	1	1	1	1	0	1	0	1	1	0	0	1	0	0	1	1	0	0	1	1	1	0	1	0	1	0	0
828	18A875P825	18A875P825	0	SD	0-1-1-0-0-1-1-1-1-1-0-0-0-1-1-0-0-1-1-1-1-0-0-1-1-0-1-1-0-0-1-1-0-0-0-0-0-1-0-0-0-1-0-0-0-0-1-0-0-0-1	15	0	0	0	1	1	0	0	1	1	1	1	1	0	0	0	1	1	0	0	1	1	1	1	0	0	1	1	0	1	1	0	0	1	1	0	0	0	0	0	1	0	0	0
829	18A879P013	18A879P013	0	SD	1-0-1-1-1-1-1-1-1-1-1-0-0-0-0-0-1-1-0-1-0-0-0-0-1-0-1-1-1-0-1-0-1-0-0-0-1-1-0-1-0-0-0-0-1-1-0-1-1-0-1	21	14	3	1	0	1	1	1	1	1	1	1	1	1	0	0	0	0	0	1	1	0	1	0	0	0	0	1	0	1	1	1	0	1	0	1	0	0	0	1	1	0	1	0
830	18A892P032	18A892P032	0	SD	1-0-0-1-1-0-0-0-0-0-1-1-1-0-0-1-1-0-0-0-0-1-1-0-0-1-0-0-1-1-0-0-1-1-1-1-0-1-0-0-0-1-0-0-0-0-1-0-0-0-1	51	33	5	1	0	0	1	1	0	0	0	0	0	1	1	1	0	0	1	1	0	0	0	0	1	1	0	0	1	0	0	1	1	0	0	1	1	1	1	0	1	0	0	0
831	18A909P025	18A909P025	0	SD	1-0-0-1-1-0-0-0-0-0-1-1-1-0-0-1-1-0-0-0-0-1-1-0-0-1-0-0-1-1-0-0-1-1-1-1-1-1-0-0-0-1-0-0-0-0-1-0-0-0-1	50	33	5	1	0	0	1	1	0	0	0	0	0	1	1	1	0	0	1	1	0	0	0	0	1	1	0	0	1	0	0	1	1	0	0	1	1	1	1	1	1	0	0	0
832	18A909P040	18A909P040	0	SD	1-1-1-1-1-1-1-0-1-1-1-0-0-0-1-1-0-1-0-1-1-0-0-1-1-1-1-1-1-0-0-0-1-0-1-0-1-1-1-1-0-0-1-0-1-1-0-1-0-1-1	19	13	4	1	1	1	1	1	1	1	0	1	1	1	0	0	0	1	1	0	1	0	1	1	0	0	1	1	1	1	1	1	0	0	0	1	0	1	0	1	1	1	1	0
833	18A910P740	18A910P740	NA	NA	0-1-1-0-0-1-1-1-1-1-0-0-0-1-1-0-0-1-1-1-1-0-0-1-1-0-1-1-0-0-1-1-0-0-0-0-1-0-1-1-1-0-1-1-1-1-0-0-1-1-1	2	0	0	0	1	1	0	0	1	1	1	1	1	0	0	0	1	1	0	0	1	1	1	1	0	0	1	1	0	1	1	0	0	1	1	0	0	0	0	1	0	1	1	1
834	18A910P777	18A910P777	0	SD	1-0-0-1-1-0-0-0-0-0-1-1-1-0-0-1-1-0-0-0-0-1-1-0-0-1-0-0-1-1-0-0-1-1-1-0-1-1-0-0-0-1-0-1-1-0-1-0-0-0-1	47	33	5	1	0	0	1	1	0	0	0	0	0	1	1	1	0	0	1	1	0	0	0	0	1	1	0	0	1	0	0	1	1	0	0	1	1	1	0	1	1	0	0	0
835	18A913P723	18A913P723	0	SD	1-0-0-1-1-0-0-0-0-0-1-1-1-0-0-1-1-0-0-0-0-1-1-0-0-1-0-0-1-0-0-0-1-0-1-0-1-0-0-0-1-1-0-0-0-0-1-0-0-0-1	45	32	4	1	0	0	1	1	0	0	0	0	0	1	1	1	0	0	1	1	0	0	0	0	1	1	0	0	1	0	0	1	0	0	0	1	0	1	0	1	0	0	0	1
836	18A917P808	18A917P808	NA	NA	0-1-1-0-0-1-1-1-1-1-0-0-0-1-1-0-0-1-1-1-1-0-0-1-1-0-1-1-0-0-1-1-0-0-0-0-1-0-1-1-1-0-1-1-1-1-0-0-1-1-1	2	0	0	0	1	1	0	0	1	1	1	1	1	0	0	0	1	1	0	0	1	1	1	1	0	0	1	1	0	1	1	0	0	1	1	0	0	0	0	1	0	1	1	1
837	18B020P019	18B020P019	0	SD	1-0-0-1-1-0-0-0-0-0-1-1-1-0-0-1-1-0-0-0-0-1-1-0-0-1-0-0-1-0-0-0-1-0-1-1-1-1-0-0-0-1-0-0-0-0-1-0-0-0-1	48	32	4	1	0	0	1	1	0	0	0	0	0	1	1	1	0	0	1	1	0	0	0	0	1	1	0	0	1	0	0	1	0	0	0	1	0	1	1	1	1	0	0	0
838	18B097P004	18B097P004	1	DN	0-1-1-0-0-1-1-1-1-1-0-0-0-1-1-0-0-1-1-1-1-0-0-1-1-0-1-1-0-0-1-1-0-0-0-0-1-0-1-1-1-0-1-1-1-1-0-1-1-1-0	0	0	0	0	1	1	0	0	1	1	1	1	1	0	0	0	1	1	0	0	1	1	1	1	0	0	1	1	0	1	1	0	0	1	1	0	0	0	0	1	0	1	1	1
839	18B126P080	18B126P080	1	DN	0-1-1-0-0-1-1-1-1-1-0-0-0-1-1-0-0-1-1-1-1-0-0-1-1-0-1-1-0-0-1-1-0-0-0-0-0-1-0-0-1-1-0-0-1-1-0-0-1-1-1	9	0	0	0	1	1	0	0	1	1	1	1	1	0	0	0	1	1	0	0	1	1	1	1	0	0	1	1	0	1	1	0	0	1	1	0	0	0	0	0	1	0	0	1
840	18C492P707	18C492P707	1	DN	0-1-1-0-0-1-1-1-1-1-0-0-0-1-1-0-0-1-1-1-1-0-0-1-1-0-1-1-0-0-1-1-0-0-0-0-1-0-1-1-1-0-1-1-1-0-1-0-0-0-1	6	0	0	0	1	1	0	0	1	1	1	1	1	0	0	0	1	1	0	0	1	1	1	1	0	0	1	1	0	1	1	0	0	1	1	0	0	0	0	1	0	1	1	1
841	18C492P716	18C492P716	1	DN	0-1-1-0-0-1-1-1-1-1-0-0-0-1-1-0-0-1-1-1-1-0-0-1-1-0-1-1-0-0-1-1-0-0-0-0-1-0-1-1-1-0-1-1-1-1-0-1-1-1-0	0	0	0	0	1	1	0	0	1	1	1	1	1	0	0	0	1	1	0	0	1	1	1	1	0	0	1	1	0	1	1	0	0	1	1	0	0	0	0	1	0	1	1	1
842	18C862P841	18C862P841	0	SD	0-1-1-1-1-1-1-1-1-1-1-1-0-0-1-1-0-1-0-1-0-0-0-0-1-1-1-1-1-0-0-0-1-0-1-0-0-1-0-0-0-0-0-0-1-0-1-0-0-0-0	27	14	4	0	1	1	1	1	1	1	1	1	1	1	1	0	0	1	1	0	1	0	1	0	0	0	0	1	1	1	1	1	0	0	0	1	0	1	0	0	1	0	0	0
843	18C872P766	18C872P766	0	SD	0-1-1-1-1-1-1-1-1-1-1-1-0-0-1-1-0-1-0-1-0-0-0-0-1-1-1-1-1-0-0-0-1-0-1-0-0-1-0-0-0-0-0-0-1-0-1-0-0-0-0	27	14	4	0	1	1	1	1	1	1	1	1	1	1	1	0	0	1	1	0	1	0	1	0	0	0	0	1	1	1	1	1	0	0	0	1	0	1	0	0	1	0	0	0
844	18C872P794	18C872P794	0	SD	1-0-0-1-0-1-1-1-1-1-0-0-0-1-1-0-0-1-1-1-1-0-0-1-1-0-1-1-0-0-1-1-0-0-0-0-1-0-1-1-1-0-1-1-1-1-0-1-1-1-0	4	4	0	1	0	0	1	0	1	1	1	1	1	0	0	0	1	1	0	0	1	1	1	1	0	0	1	1	0	1	1	0	0	1	1	0	0	0	0	1	0	1	1	1
845	18C872P853	18C872P853	0	SD	0-0-1-1-1-1-0-0-1-1-1-1-0-0-0-0-0-1-0-1-0-0-0-1-1-1-1-1-0-0-0-0-1-0-1-0-1-0-1-1-1-0-1-1-1-1-0-1-1-1-0	16	15	3	0	0	1	1	1	1	0	0	1	1	1	1	0	0	0	0	0	1	0	1	0	0	0	1	1	1	1	1	0	0	0	0	1	0	1	0	1	0	1	1	1
846	18C872P860	18C872P860	0	SD	0-1-1-0-0-1-1-1-1-1-0-0-0-1-1-0-0-1-1-1-1-0-0-1-1-0-1-1-0-0-1-1-0-0-0-0-1-0-1-1-1-0-1-1-1-1-0-1-1-1-0	0	0	0	0	1	1	0	0	1	1	1	1	1	0	0	0	1	1	0	0	1	1	1	1	0	0	1	1	0	1	1	0	0	1	1	0	0	0	0	1	0	1	1	1
847	18C889P763	18C889P763	0	SD	1-0-0-1-1-0-0-0-0-0-1-1-1-0-0-1-1-0-0-0-0-1-1-0-0-1-0-0-1-0-0-0-1-0-1-0-0-0-0-0-1-1-0-0-0-0-1-0-0-0-1	46	32	4	1	0	0	1	1	0	0	0	0	0	1	1	1	0	0	1	1	0	0	0	0	1	1	0	0	1	0	0	1	0	0	0	1	0	1	0	0	0	0	0	1
848	18C889P804	18C889P804	0	SD	1-0-0-1-1-0-0-0-0-0-1-1-1-0-0-1-1-0-0-0-0-1-1-0-0-1-0-0-1-1-0-0-1-1-1-1-1-1-0-0-0-1-0-0-0-0-1-0-0-0-1	50	33	5	1	0	0	1	1	0	0	0	0	0	1	1	1	0	0	1	1	0	0	0	0	1	1	0	0	1	0	0	1	1	0	0	1	1	1	1	1	1	0	0	0
849	19B053P002	19B053P002	1	DN	1-0-0-1-1-0-0-0-0-0-1-1-1-0-0-1-1-0-0-0-0-1-1-0-0-1-0-0-1-1-0-0-1-1-1-1-1-1-0-0-0-1-0-1-1-0-1-0-0-0-1	48	33	5	1	0	0	1	1	0	0	0	0	0	1	1	1	0	0	1	1	0	0	0	0	1	1	0	0	1	0	0	1	1	0	0	1	1	1	1	1	1	0	0	0
850	19C140P037	19C140P037	0	SD	1-0-0-1-1-0-0-0-0-0-1-1-1-0-0-1-1-0-0-0-0-1-1-0-0-1-0-0-1-1-0-0-1-1-1-1-1-1-0-0-0-1-0-0-0-0-1-0-0-0-1	50	33	5	1	0	0	1	1	0	0	0	0	0	1	1	1	0	0	1	1	0	0	0	0	1	1	0	0	1	0	0	1	1	0	0	1	1	1	1	1	1	0	0	0
851	19C163P047	19C163P047	1	DN	0-1-1-0-0-1-1-1-1-1-0-0-0-1-1-0-0-1-1-1-1-0-0-1-1-0-1-1-0-0-1-1-0-0-0-0-1-0-1-1-1-0-1-0-0-0-1-0-0-0-1	8	0	0	0	1	1	0	0	1	1	1	1	1	0	0	0	1	1	0	0	1	1	1	1	0	0	1	1	0	1	1	0	0	1	1	0	0	0	0	1	0	1	1	1
852	19C164P045	19C164P045	0	SD	1-0-0-1-1-0-0-0-0-0-1-1-1-0-0-1-1-0-0-0-0-1-1-0-0-1-0-0-1-0-0-0-1-0-1-1-0-0-0-0-1-1-0-0-0-0-1-0-0-0-1	47	32	4	1	0	0	1	1	0	0	0	0	0	1	1	1	0	0	1	1	0	0	0	0	1	1	0	0	1	0	0	1	0	0	0	1	0	1	1	0	0	0	0	1
853	19C186P012	19C186P012	1	DN	0-1-1-0-0-1-1-1-1-1-0-0-0-1-1-0-0-1-1-1-1-0-0-1-1-0-1-1-0-0-1-1-0-0-1-1-0-1-0-0-0-1-0-0-0-0-1-0-0-0-1	17	0	0	0	1	1	0	0	1	1	1	1	1	0	0	0	1	1	0	0	1	1	1	1	0	0	1	1	0	1	1	0	0	1	1	0	0	1	1	0	1	0	0	0
854	19C190P016	19C190P016	1	DN	1-0-0-1-1-0-0-0-0-0-1-1-1-0-0-1-1-0-0-0-0-1-1-0-0-1-0-0-1-1-0-0-1-1-1-1-1-1-0-1-0-1-0-0-0-0-1-0-0-0-1	49	33	5	1	0	0	1	1	0	0	0	0	0	1	1	1	0	0	1	1	0	0	0	0	1	1	0	0	1	0	0	1	1	0	0	1	1	1	1	1	1	0	1	0
855	19C198P037	19C198P037	0	SD	1-0-0-1-1-0-0-0-0-0-1-1-1-0-0-1-1-0-0-0-0-1-1-0-0-1-0-0-1-0-0-0-1-0-1-0-0-0-0-0-1-1-0-0-0-0-1-0-0-0-1	46	32	4	1	0	0	1	1	0	0	0	0	0	1	1	1	0	0	1	1	0	0	0	0	1	1	0	0	1	0	0	1	0	0	0	1	0	1	0	0	0	0	0	1
856	19C199P016	19C199P016	1	DN	0-1-1-0-0-1-1-1-1-1-0-0-0-1-1-0-0-1-1-1-1-0-0-1-1-0-1-1-0-0-1-1-0-0-0-0-1-0-1-1-1-0-1-1-1-1-0-1-1-1-0	0	0	0	0	1	1	0	0	1	1	1	1	1	0	0	0	1	1	0	0	1	1	1	1	0	0	1	1	0	1	1	0	0	1	1	0	0	0	0	1	0	1	1	1
857	19C204P003	19C204P003	1	DN	0-1-1-0-0-1-1-1-1-1-0-0-0-1-1-0-0-1-1-1-1-0-0-1-1-0-1-1-0-0-1-1-0-0-1-1-0-1-0-0-0-1-0-0-0-0-1-0-0-0-1	17	0	0	0	1	1	0	0	1	1	1	1	1	0	0	0	1	1	0	0	1	1	1	1	0	0	1	1	0	1	1	0	0	1	1	0	0	1	1	0	1	0	0	0
858	19C213P014	19C213P014	0	SD	1-0-0-1-1-0-0-0-0-0-1-1-1-0-0-1-1-0-0-0-0-1-1-0-0-1-0-0-1-0-0-0-1-0-1-1-0-0-0-0-1-1-0-0-0-0-1-0-0-0-1	47	32	4	1	0	0	1	1	0	0	0	0	0	1	1	1	0	0	1	1	0	0	0	0	1	1	0	0	1	0	0	1	0	0	0	1	0	1	1	0	0	0	0	1
859	20B229P004	20B229P004	0	SD	1-0-0-1-1-0-0-0-0-0-1-1-1-0-0-1-1-0-0-0-0-1-1-0-0-1-0-0-1-1-0-0-1-1-1-1-0-1-0-0-0-1-0-1-1-0-1-0-0-0-1	49	33	5	1	0	0	1	1	0	0	0	0	0	1	1	1	0	0	1	1	0	0	0	0	1	1	0	0	1	0	0	1	1	0	0	1	1	1	1	0	1	0	0	0
860	20B231P031	20B231P031	1	DN	0-0-1-1-1-1-0-0-1-1-1-1-0-0-0-1-0-1-0-1-0-0-0-1-1-1-1-1-0-0-0-0-1-0-1-0-0-0-0-0-1-1-0-0-0-1-0-1-1-1-0	24	16	3	0	0	1	1	1	1	0	0	1	1	1	1	0	0	0	1	0	1	0	1	0	0	0	1	1	1	1	1	0	0	0	0	1	0	1	0	0	0	0	0	1
861	20B239P005	20B239P005	0	SD	0-1-1-0-0-1-1-1-1-1-0-0-0-1-1-0-0-1-1-1-1-0-0-1-1-0-1-1-0-0-1-1-0-0-0-0-1-0-1-1-1-0-1-1-1-1-0-1-1-1-0	0	0	0	0	1	1	0	0	1	1	1	1	1	0	0	0	1	1	0	0	1	1	1	1	0	0	1	1	0	1	1	0	0	1	1	0	0	0	0	1	0	1	1	1
862	20B239P024	20B239P024	0	SD	1-0-0-1-1-0-0-0-0-0-1-1-1-0-0-1-1-0-0-0-0-1-1-0-0-1-0-0-1-1-0-0-1-1-1-1-1-1-0-0-0-1-0-0-0-0-1-0-0-0-1	50	33	5	1	0	0	1	1	0	0	0	0	0	1	1	1	0	0	1	1	0	0	0	0	1	1	0	0	1	0	0	1	1	0	0	1	1	1	1	1	1	0	0	0
863	20B239P028	20B239P028	0	SD	0-1-1-0-0-1-1-1-0-1-0-0-0-1-1-0-0-1-1-1-1-0-0-1-1-0-1-1-0-0-1-1-0-0-0-0-1-0-1-1-1-0-1-1-1-1-0-1-1-1-0	1	1	0	0	1	1	0	0	1	1	1	0	1	0	0	0	1	1	0	0	1	1	1	1	0	0	1	1	0	1	1	0	0	1	1	0	0	0	0	1	0	1	1	1
864	20B239P032	20B239P032	0	SD	0-1-1-0-0-1-1-1-1-1-0-0-0-1-1-0-0-1-1-1-1-0-0-1-1-0-1-1-0-0-1-1-0-0-0-0-1-0-1-1-1-0-1-1-1-1-0-1-1-1-0	0	0	0	0	1	1	0	0	1	1	1	1	1	0	0	0	1	1	0	0	1	1	1	1	0	0	1	1	0	1	1	0	0	1	1	0	0	0	0	1	0	1	1	1
865	20B239P052	20B239P052	0	SD	0-1-1-0-0-1-1-1-1-1-0-0-0-1-1-0-0-1-1-1-1-0-0-1-1-0-1-1-0-0-1-1-0-0-0-0-1-0-1-1-1-0-1-1-1-1-0-1-1-1-0	0	0	0	0	1	1	0	0	1	1	1	1	1	0	0	0	1	1	0	0	1	1	1	1	0	0	1	1	0	1	1	0	0	1	1	0	0	0	0	1	0	1	1	1
866	20B250P010	20B250P010	1	DN	1-1-1-0-1-1-1-0-1-1-1-0-0-0-0-1-1-1-0-1-1-0-0-0-0-1-1-1-0-0-1-0-1-0-1-0-1-0-0-0-1-1-1-0-1-1-0-1-1-0-0	20	14	2	1	1	1	0	1	1	1	0	1	1	1	0	0	0	0	1	1	1	0	1	1	0	0	0	0	1	1	1	0	0	1	0	1	0	1	0	1	0	0	0	1
867	20B251P010	20B251P010	1	DN	1-0-0-1-1-0-0-0-0-0-1-1-1-0-0-1-1-0-0-0-0-1-1-0-0-1-0-0-1-1-0-0-1-1-1-1-1-1-0-1-0-1-0-0-0-0-1-0-0-0-1	49	33	5	1	0	0	1	1	0	0	0	0	0	1	1	1	0	0	1	1	0	0	0	0	1	1	0	0	1	0	0	1	1	0	0	1	1	1	1	1	1	0	1	0
868	20B251P029	20B251P029	1	DN	1-0-0-1-1-0-0-0-0-0-1-1-1-0-0-1-1-0-0-0-0-1-1-0-0-1-0-0-1-1-0-0-1-1-1-1-1-1-0-0-0-1-0-0-0-0-1-0-0-0-1	50	33	5	1	0	0	1	1	0	0	0	0	0	1	1	1	0	0	1	1	0	0	0	0	1	1	0	0	1	0	0	1	1	0	0	1	1	1	1	1	1	0	0	0
869	20B251P041	20B251P041	0	SD	1-0-0-1-1-0-0-0-0-0-1-1-1-0-0-1-1-0-0-0-0-1-1-0-0-1-0-0-1-1-0-0-1-1-1-1-1-1-0-0-0-1-0-1-1-0-1-0-0-0-1	48	33	5	1	0	0	1	1	0	0	0	0	0	1	1	1	0	0	1	1	0	0	0	0	1	1	0	0	1	0	0	1	1	0	0	1	1	1	1	1	1	0	0	0
870	20B251P105	20B251P105	0	SD	1-0-0-1-1-0-0-0-0-0-1-1-1-0-0-1-1-0-0-0-0-1-1-0-0-1-0-0-1-1-0-0-1-1-1-1-0-1-0-0-0-1-0-1-1-0-1-0-0-0-1	49	33	5	1	0	0	1	1	0	0	0	0	0	1	1	1	0	0	1	1	0	0	0	0	1	1	0	0	1	0	0	1	1	0	0	1	1	1	1	0	1	0	0	0
871	20B258P030	20B258P030	1	DN	0-1-1-0-0-1-1-1-1-1-0-0-0-1-1-0-0-0-0-0-0-1-1-0-0-1-0-0-1-1-0-0-1-1-1-0-0-1-0-0-0-1-0-0-0-0-1-0-0-0-1	33	16	5	0	1	1	0	0	1	1	1	1	1	0	0	0	1	1	0	0	0	0	0	0	1	1	0	0	1	0	0	1	1	0	0	1	1	1	0	0	1	0	0	0
872	20B258P044	20B258P044	0	SD	1-0-0-1-1-0-0-0-0-0-1-1-1-0-0-1-1-0-0-0-0-1-1-0-0-1-0-0-1-1-0-0-1-1-1-1-1-1-0-0-0-1-0-0-0-0-1-0-0-0-1	50	33	5	1	0	0	1	1	0	0	0	0	0	1	1	1	0	0	1	1	0	0	0	0	1	1	0	0	1	0	0	1	1	0	0	1	1	1	1	1	1	0	0	0
873	20B263P047	20B263P047	0	SD	0-1-1-0-0-1-1-1-1-1-0-0-0-1-1-0-0-1-1-1-1-0-0-1-1-0-1-1-0-0-1-1-0-0-0-0-1-0-1-1-1-0-1-1-1-1-0-1-1-1-0	0	0	0	0	1	1	0	0	1	1	1	1	1	0	0	0	1	1	0	0	1	1	1	1	0	0	1	1	0	1	1	0	0	1	1	0	0	0	0	1	0	1	1	1
874	20B288P058	20B288P058	1	DN	0-1-1-0-0-1-1-1-1-1-0-0-0-1-1-0-0-1-1-1-1-0-0-1-1-0-1-1-0-0-1-1-0-0-0-0-1-0-1-1-1-1-0-0-0-0-1-0-0-0-1	10	0	0	0	1	1	0	0	1	1	1	1	1	0	0	0	1	1	0	0	1	1	1	1	0	0	1	1	0	1	1	0	0	1	1	0	0	0	0	1	0	1	1	1
875	20B302P012	20B302P012	1	DN	1-0-0-1-1-0-0-0-0-0-1-1-1-0-0-1-1-0-0-0-0-1-1-0-0-1-0-1-1-0-1-0-1-0-0-0-1-0-1-0-0-0-1-0-1-1-0-1-1-1-1	34	30	3	1	0	0	1	1	0	0	0	0	0	1	1	1	0	0	1	1	0	0	0	0	1	1	0	0	1	0	1	1	0	1	0	1	0	0	0	1	0	1	0	0
876	20B302P016	20B302P016	1	DN	0-1-1-0-0-1-1-1-1-1-0-0-0-1-1-0-0-1-1-1-1-0-0-1-1-0-1-1-0-0-1-1-0-0-0-0-1-0-1-1-1-0-1-1-1-1-0-1-1-1-0	0	0	0	0	1	1	0	0	1	1	1	1	1	0	0	0	1	1	0	0	1	1	1	1	0	0	1	1	0	1	1	0	0	1	1	0	0	0	0	1	0	1	1	1
877	20B302P025	20B302P025	1	DN	1-0-0-1-1-0-0-0-0-0-1-1-1-0-0-1-1-0-0-0-0-1-1-0-0-1-0-0-1-0-0-0-1-0-1-0-1-0-0-0-1-1-0-0-0-0-1-0-0-0-1	45	32	4	1	0	0	1	1	0	0	0	0	0	1	1	1	0	0	1	1	0	0	0	0	1	1	0	0	1	0	0	1	0	0	0	1	0	1	0	1	0	0	0	1
878	20B304P033	20B304P033	0	SD	1-0-0-1-1-0-0-0-0-0-1-1-1-0-0-1-1-0-0-0-0-1-1-0-0-1-0-0-1-1-0-0-1-1-1-1-1-1-0-0-0-1-0-0-0-1-0-1-1-1-0	44	33	5	1	0	0	1	1	0	0	0	0	0	1	1	1	0	0	1	1	0	0	0	0	1	1	0	0	1	0	0	1	1	0	0	1	1	1	1	1	1	0	0	0
879	20B316P013	20B316P013	1	DN	1-0-0-1-1-0-0-0-0-0-1-1-1-0-0-1-1-0-0-0-0-1-1-0-0-1-0-1-1-0-1-0-1-0-0-0-1-0-1-0-0-0-1-0-1-1-0-1-1-1-0	33	30	3	1	0	0	1	1	0	0	0	0	0	1	1	1	0	0	1	1	0	0	0	0	1	1	0	0	1	0	1	1	0	1	0	1	0	0	0	1	0	1	0	0
880	20B316P020	20B316P020	1	DN	1-0-0-1-1-0-0-0-0-0-1-1-1-0-0-1-1-0-0-0-0-1-1-0-0-1-0-1-1-0-1-0-1-0-0-0-1-0-1-0-0-0-1-1-1-1-0-1-1-1-0	32	30	3	1	0	0	1	1	0	0	0	0	0	1	1	1	0	0	1	1	0	0	0	0	1	1	0	0	1	0	1	1	0	1	0	1	0	0	0	1	0	1	0	0
881	20B330P070	20B330P070	1	DN	0-1-1-0-0-1-1-1-1-1-0-0-0-1-1-0-0-1-1-1-1-0-0-1-1-0-1-1-0-0-1-1-0-0-0-0-1-0-1-1-1-0-1-1-1-1-0-1-1-1-0	0	0	0	0	1	1	0	0	1	1	1	1	1	0	0	0	1	1	0	0	1	1	1	1	0	0	1	1	0	1	1	0	0	1	1	0	0	0	0	1	0	1	1	1
882	20B341P034	20B341P034	0	SD	1-0-0-1-1-0-0-0-0-0-1-1-1-0-0-1-1-0-0-0-0-1-1-0-0-1-0-0-1-1-0-0-1-1-1-1-1-1-0-0-0-1-0-1-1-1-0-1-1-1-0	42	33	5	1	0	0	1	1	0	0	0	0	0	1	1	1	0	0	1	1	0	0	0	0	1	1	0	0	1	0	0	1	1	0	0	1	1	1	1	1	1	0	0	0
883	20B345P016	20B345P016	1	DN	0-1-1-0-0-1-1-1-1-1-0-0-0-1-1-0-0-1-1-1-1-0-0-1-1-0-1-1-0-0-1-1-0-0-0-0-1-0-1-1-1-0-1-0-0-0-1-0-0-0-1	8	0	0	0	1	1	0	0	1	1	1	1	1	0	0	0	1	1	0	0	1	1	1	1	0	0	1	1	0	1	1	0	0	1	1	0	0	0	0	1	0	1	1	1
884	20B345P022	20B345P022	1	DN	1-0-0-1-1-0-0-0-0-0-1-1-1-0-0-1-1-0-0-0-0-1-1-0-0-1-0-0-1-1-0-0-1-1-1-1-1-1-0-1-0-1-0-1-1-0-1-0-0-0-1	47	33	5	1	0	0	1	1	0	0	0	0	0	1	1	1	0	0	1	1	0	0	0	0	1	1	0	0	1	0	0	1	1	0	0	1	1	1	1	1	1	0	1	0
885	20B345P023	20B345P023	1	DN	1-0-0-1-1-0-0-0-0-0-1-1-1-0-0-1-1-0-0-0-0-1-1-0-0-1-0-0-1-1-0-0-1-1-1-1-1-1-0-1-0-1-0-0-0-0-1-0-0-0-1	49	33	5	1	0	0	1	1	0	0	0	0	0	1	1	1	0	0	1	1	0	0	0	0	1	1	0	0	1	0	0	1	1	0	0	1	1	1	1	1	1	0	1	0
886	20B357P073	20B357P073	0	SD	1-0-0-1-1-0-0-0-1-0-1-1-1-0-0-1-1-0-0-0-0-0-0-1-1-0-1-1-0-0-1-1-0-0-0-0-1-0-1-1-1-0-1-1-1-1-0-1-1-1-0	20	20	0	1	0	0	1	1	0	0	0	1	0	1	1	1	0	0	1	1	0	0	0	0	0	0	1	1	0	1	1	0	0	1	1	0	0	0	0	1	0	1	1	1
887	20B358P011	20B358P011	1	DN	1-0-0-1-1-0-0-0-0-0-1-1-1-0-0-1-1-0-0-0-0-1-1-0-0-1-0-0-1-1-0-0-1-1-1-1-0-1-0-0-0-1-0-1-1-0-1-0-0-0-1	49	33	5	1	0	0	1	1	0	0	0	0	0	1	1	1	0	0	1	1	0	0	0	0	1	1	0	0	1	0	0	1	1	0	0	1	1	1	1	0	1	0	0	0
888	20C404P002	20C404P002	0	SD	1-0-0-1-1-0-0-0-0-0-1-1-1-0-0-1-1-0-0-0-0-1-1-0-0-1-0-0-1-1-0-0-1-1-1-1-1-1-0-0-0-1-0-0-0-0-1-0-0-0-1	50	33	5	1	0	0	1	1	0	0	0	0	0	1	1	1	0	0	1	1	0	0	0	0	1	1	0	0	1	0	0	1	1	0	0	1	1	1	1	1	1	0	0	0
889	20C407P006	20C407P006	1	DN	1-0-0-1-1-0-0-0-0-0-1-1-1-0-0-1-1-0-0-0-0-1-1-0-0-1-0-0-1-1-0-0-1-1-1-1-1-1-0-1-0-1-0-1-1-0-1-0-0-0-1	47	33	5	1	0	0	1	1	0	0	0	0	0	1	1	1	0	0	1	1	0	0	0	0	1	1	0	0	1	0	0	1	1	0	0	1	1	1	1	1	1	0	1	0
890	20C417P002	20C417P002	1	DN	1-0-0-1-1-1-1-1-1-1-0-0-0-1-0-1-0-1-0-1-1-0-0-1-1-0-1-1-0-0-0-1-0-0-1-1-0-1-0-0-0-1-0-1-1-0-1-0-0-0-1	24	9	1	1	0	0	1	1	1	1	1	1	1	0	0	0	1	0	1	0	1	0	1	1	0	0	1	1	0	1	1	0	0	0	1	0	0	1	1	0	1	0	0	0
891	20C417P003	20C417P003	1	DN	1-0-0-1-1-0-0-0-0-0-1-1-1-0-0-1-1-0-0-0-0-1-1-0-0-1-0-0-1-0-0-0-1-0-1-1-0-0-0-0-1-1-0-0-0-0-1-0-0-0-1	47	32	4	1	0	0	1	1	0	0	0	0	0	1	1	1	0	0	1	1	0	0	0	0	1	1	0	0	1	0	0	1	0	0	0	1	0	1	1	0	0	0	0	1
892	20C420P006	20C420P006	1	DN	0-1-1-0-1-1-1-0-1-1-1-0-0-0-0-1-1-1-0-1-1-0-0-0-0-1-1-1-0-0-1-0-1-0-1-0-1-0-0-0-1-1-1-0-1-1-0-1-1-0-0	19	13	2	0	1	1	0	1	1	1	0	1	1	1	0	0	0	0	1	1	1	0	1	1	0	0	0	0	1	1	1	0	0	1	0	1	0	1	0	1	0	0	0	1
893	20C420P030	20C420P030	1	DN	0-1-1-0-0-1-1-1-1-1-0-0-0-1-1-0-0-1-1-1-1-0-0-1-1-0-1-1-0-0-1-1-0-0-0-0-1-0-1-1-1-0-1-1-1-1-0-1-1-1-0	0	0	0	0	1	1	0	0	1	1	1	1	1	0	0	0	1	1	0	0	1	1	1	1	0	0	1	1	0	1	1	0	0	1	1	0	0	0	0	1	0	1	1	1
894	20C420P037	20C420P037	1	DN	0-1-1-0-1-1-1-1-1-1-0-0-0-1-1-0-0-1-1-1-1-0-0-1-1-0-1-1-0-0-1-1-0-0-0-0-1-0-1-1-1-0-1-1-1-1-0-1-1-1-0	1	1	0	0	1	1	0	1	1	1	1	1	1	0	0	0	1	1	0	0	1	1	1	1	0	0	1	1	0	1	1	0	0	1	1	0	0	0	0	1	0	1	1	1
895	20C420P052	20C420P052	1	DN	1-0-0-1-1-0-0-0-0-0-1-1-1-0-0-1-1-0-0-0-0-1-1-0-0-1-0-0-1-1-0-0-1-1-1-1-0-1-0-0-0-0-1-0-1-1-0-1-1-1-0	42	33	5	1	0	0	1	1	0	0	0	0	0	1	1	1	0	0	1	1	0	0	0	0	1	1	0	0	1	0	0	1	1	0	0	1	1	1	1	0	1	0	0	0
896	20C420P080	20C420P080	1	DN	0-1-1-0-0-1-1-1-1-1-0-0-0-1-1-0-0-0-0-0-0-1-1-0-0-1-0-0-1-1-0-0-1-1-1-0-0-1-0-0-0-1-0-0-0-0-1-0-0-0-1	33	16	5	0	1	1	0	0	1	1	1	1	1	0	0	0	1	1	0	0	0	0	0	0	1	1	0	0	1	0	0	1	1	0	0	1	1	1	0	0	1	0	0	0
897	20C424P024	20C424P024	1	DN	0-1-1-0-0-1-1-1-1-1-0-0-0-1-1-0-0-1-1-1-1-0-0-1-1-0-1-1-0-0-1-1-0-0-0-0-1-0-1-1-1-0-1-0-0-0-1-0-0-0-1	8	0	0	0	1	1	0	0	1	1	1	1	1	0	0	0	1	1	0	0	1	1	1	1	0	0	1	1	0	1	1	0	0	1	1	0	0	0	0	1	0	1	1	1
898	20C426P031	20C426P031	0	SD	1-0-0-1-1-0-0-0-0-0-1-1-1-0-0-1-1-0-0-0-0-1-1-0-0-1-0-0-1-0-0-0-1-0-1-1-0-0-0-0-1-1-0-0-0-0-1-0-0-0-1	47	32	4	1	0	0	1	1	0	0	0	0	0	1	1	1	0	0	1	1	0	0	0	0	1	1	0	0	1	0	0	1	0	0	0	1	0	1	1	0	0	0	0	1
899	20C441P010	20C441P010	0	SD	1-0-0-1-1-0-0-0-0-0-1-1-1-0-0-1-1-0-0-0-0-1-1-0-0-1-0-0-1-0-0-0-1-0-1-0-0-0-0-0-1-1-0-0-1-1-0-1-1-1-0	39	32	4	1	0	0	1	1	0	0	0	0	0	1	1	1	0	0	1	1	0	0	0	0	1	1	0	0	1	0	0	1	0	0	0	1	0	1	0	0	0	0	0	1
900	20C442P003	20C442P003	0	SD	1-0-0-1-1-0-0-0-0-0-1-1-1-0-0-1-1-0-0-0-0-1-1-0-0-1-0-0-1-1-0-0-1-1-1-1-0-1-0-0-0-1-0-0-0-0-1-0-0-0-1	51	33	5	1	0	0	1	1	0	0	0	0	0	1	1	1	0	0	1	1	0	0	0	0	1	1	0	0	1	0	0	1	1	0	0	1	1	1	1	0	1	0	0	0
901	20C450P002	20C450P002	1	DN	1-0-0-1-1-0-0-0-0-0-1-1-1-0-0-1-1-0-0-0-0-1-1-0-0-1-0-0-1-1-0-0-1-1-1-1-1-1-0-1-0-1-0-1-1-0-1-0-0-0-1	47	33	5	1	0	0	1	1	0	0	0	0	0	1	1	1	0	0	1	1	0	0	0	0	1	1	0	0	1	0	0	1	1	0	0	1	1	1	1	1	1	0	1	0
902	20C463P091	20C463P091	0	SD	1-0-0-1-1-0-0-0-0-0-1-1-1-0-0-1-1-0-0-0-0-1-1-0-0-1-0-0-1-0-0-0-1-0-1-1-0-1-0-0-0-1-0-0-0-0-1-0-0-0-1	49	32	4	1	0	0	1	1	0	0	0	0	0	1	1	1	0	0	1	1	0	0	0	0	1	1	0	0	1	0	0	1	0	0	0	1	0	1	1	0	1	0	0	0
903	20C479P003	20C479P003	1	DN	0-1-1-0-0-1-1-1-1-1-0-0-0-1-1-0-0-1-1-1-1-0-0-1-1-0-1-1-0-0-1-1-0-0-0-0-1-0-1-1-1-0-1-1-1-1-0-1-1-1-0	0	0	0	0	1	1	0	0	1	1	1	1	1	0	0	0	1	1	0	0	1	1	1	1	0	0	1	1	0	1	1	0	0	1	1	0	0	0	0	1	0	1	1	1
904	20C481P052	20C481P052	1	DN	0-1-1-0-0-1-1-1-1-1-0-0-0-1-1-0-0-1-1-1-1-0-0-1-1-0-1-1-0-0-1-1-0-0-0-0-1-0-1-1-1-0-1-1-1-1-0-1-1-1-0	0	0	0	0	1	1	0	0	1	1	1	1	1	0	0	0	1	1	0	0	1	1	1	1	0	0	1	1	0	1	1	0	0	1	1	0	0	0	0	1	0	1	1	1
905	20C487P014	20C487P014	1	DN	1-0-0-1-1-0-0-0-0-0-1-1-1-0-0-1-1-0-0-0-0-1-1-0-0-1-0-0-1-1-0-1-0-0-1-0-0-1-0-0-0-1-0-0-0-0-1-0-0-0-1	47	31	3	1	0	0	1	1	0	0	0	0	0	1	1	1	0	0	1	1	0	0	0	0	1	1	0	0	1	0	0	1	1	0	1	0	0	1	0	0	1	0	0	0
906	20C495P007	20C495P007	1	DN	0-1-1-0-1-1-1-0-1-1-1-0-0-0-0-1-1-1-0-1-1-0-0-0-0-1-1-1-0-0-1-0-1-0-1-0-1-0-0-0-1-1-1-0-1-1-0-1-1-0-0	19	13	2	0	1	1	0	1	1	1	0	1	1	1	0	0	0	0	1	1	1	0	1	1	0	0	0	0	1	1	1	0	0	1	0	1	0	1	0	1	0	0	0	1
907	20C502P036	20C502P036	0	SD	0-1-1-0-0-1-1-1-1-1-0-0-0-1-1-0-0-1-1-1-1-0-0-1-1-0-1-1-0-0-1-1-0-0-0-0-1-0-1-1-1-0-1-0-1-1-0-1-1-1-0	1	0	0	0	1	1	0	0	1	1	1	1	1	0	0	0	1	1	0	0	1	1	1	1	0	0	1	1	0	1	1	0	0	1	1	0	0	0	0	1	0	1	1	1
908	20C511P007	20C511P007	0	SD	0-1-1-0-1-1-1-0-1-1-1-0-0-0-0-1-1-1-0-1-1-0-0-0-0-1-1-1-0-0-1-0-1-0-1-0-1-0-0-0-1-1-1-0-1-1-0-1-1-0-0	19	13	2	0	1	1	0	1	1	1	0	1	1	1	0	0	0	0	1	1	1	0	1	1	0	0	0	0	1	1	1	0	0	1	0	1	0	1	0	1	0	0	0	1
909	20C515P026	20C515P026	0	SD	1-0-0-1-1-0-0-0-0-0-1-1-1-0-0-1-1-0-0-0-0-1-1-0-0-1-0-0-1-1-0-0-1-1-1-1-0-1-0-0-0-1-0-1-1-0-1-0-0-0-1	49	33	5	1	0	0	1	1	0	0	0	0	0	1	1	1	0	0	1	1	0	0	0	0	1	1	0	0	1	0	0	1	1	0	0	1	1	1	1	0	1	0	0	0
910	20C916P020	20C916P020	0	SD	1-0-0-1-1-0-0-0-0-0-1-1-1-0-0-1-1-0-0-0-0-1-1-0-0-1-0-0-1-1-0-0-1-1-1-1-0-1-0-0-0-1-0-0-0-0-1-0-0-0-1	51	33	5	1	0	0	1	1	0	0	0	0	0	1	1	1	0	0	1	1	0	0	0	0	1	1	0	0	1	0	0	1	1	0	0	1	1	1	1	0	1	0	0	0
911	20C926P022	20C926P022	0	SD	1-0-0-1-1-0-0-0-0-0-1-1-1-0-0-1-1-0-0-0-0-1-1-0-0-1-0-0-1-1-0-0-1-1-1-1-1-1-0-0-0-1-0-0-0-0-1-0-0-0-1	50	33	5	1	0	0	1	1	0	0	0	0	0	1	1	1	0	0	1	1	0	0	0	0	1	1	0	0	1	0	0	1	1	0	0	1	1	1	1	1	1	0	0	0
912	20C935P006	20C935P006	1	DN	0-1-1-0-0-1-1-1-1-1-0-0-0-1-1-0-0-1-1-1-1-0-0-1-1-0-1-1-0-0-1-1-0-0-0-0-1-0-1-1-1-0-1-1-1-1-0-1-1-1-0	0	0	0	0	1	1	0	0	1	1	1	1	1	0	0	0	1	1	0	0	1	1	1	1	0	0	1	1	0	1	1	0	0	1	1	0	0	0	0	1	0	1	1	1
913	20C974P012	20C974P012	1	DN	1-1-1-0-0-1-1-1-1-1-0-0-0-1-1-0-0-1-1-1-1-0-0-1-1-0-1-1-0-0-1-1-0-0-0-0-1-0-1-1-1-0-1-1-1-1-0-1-1-1-0	1	1	0	1	1	1	0	0	1	1	1	1	1	0	0	0	1	1	0	0	1	1	1	1	0	0	1	1	0	1	1	0	0	1	1	0	0	0	0	1	0	1	1	1
914	20C991P018	20C991P018	1	DN	0-1-1-0-0-1-1-1-1-1-0-0-0-1-1-0-0-1-1-1-1-0-0-1-1-0-1-1-0-0-1-1-0-0-0-0-1-0-1-1-1-0-1-1-1-1-0-1-1-1-0	0	0	0	0	1	1	0	0	1	1	1	1	1	0	0	0	1	1	0	0	1	1	1	1	0	0	1	1	0	1	1	0	0	1	1	0	0	0	0	1	0	1	1	1
915	21A119P006	21A119P006	1	DN	1-0-0-1-1-0-0-0-0-0-1-1-1-0-0-1-1-0-0-0-0-1-1-0-0-1-0-0-1-1-0-0-1-1-1-1-1-1-0-0-0-1-0-1-1-0-1-0-0-0-1	48	33	5	1	0	0	1	1	0	0	0	0	0	1	1	1	0	0	1	1	0	0	0	0	1	1	0	0	1	0	0	1	1	0	0	1	1	1	1	1	1	0	0	0
916	21A126P019	21A126P019	1	DN	1-0-0-1-1-0-0-0-0-0-1-1-1-0-0-1-1-0-0-0-0-1-1-0-0-1-0-0-1-1-0-0-1-1-1-1-1-1-0-0-0-1-0-0-0-0-1-0-0-0-1	50	33	5	1	0	0	1	1	0	0	0	0	0	1	1	1	0	0	1	1	0	0	0	0	1	1	0	0	1	0	0	1	1	0	0	1	1	1	1	1	1	0	0	0
917	21A126P033	21A126P033	1	DN	0-1-1-0-0-1-1-1-1-1-0-0-0-1-1-0-0-1-1-1-1-0-0-1-1-0-1-1-0-0-1-1-0-0-0-0-1-0-1-1-1-0-1-1-1-1-0-1-1-1-0	0	0	0	0	1	1	0	0	1	1	1	1	1	0	0	0	1	1	0	0	1	1	1	1	0	0	1	1	0	1	1	0	0	1	1	0	0	0	0	1	0	1	1	1
918	21A128P026	21A128P026	1	DN	0-1-1-0-0-1-1-1-1-1-0-0-0-1-1-0-0-1-1-1-1-0-0-1-1-0-1-1-0-0-1-1-0-0-0-0-1-0-1-1-1-0-1-1-1-1-0-0-1-1-1	2	0	0	0	1	1	0	0	1	1	1	1	1	0	0	0	1	1	0	0	1	1	1	1	0	0	1	1	0	1	1	0	0	1	1	0	0	0	0	1	0	1	1	1
919	21A132P014	21A132P014	1	DN	0-1-1-0-0-1-1-1-1-1-0-0-0-1-1-0-0-1-1-1-1-0-0-1-1-0-1-1-0-0-1-1-0-0-0-0-1-0-1-1-1-0-1-1-1-0-1-0-0-0-1	6	0	0	0	1	1	0	0	1	1	1	1	1	0	0	0	1	1	0	0	1	1	1	1	0	0	1	1	0	1	1	0	0	1	1	0	0	0	0	1	0	1	1	1
920	21A132P046	21A132P046	1	DN	0-0-1-1-1-1-0-0-1-1-1-1-0-0-0-1-0-1-0-1-0-0-0-1-1-1-1-1-0-0-0-0-1-0-1-0-1-0-0-0-1-1-0-0-0-1-0-1-1-1-0	23	16	3	0	0	1	1	1	1	0	0	1	1	1	1	0	0	0	1	0	1	0	1	0	0	0	1	1	1	1	1	0	0	0	0	1	0	1	0	1	0	0	0	1
921	21A137P016	21A137P016	1	DN	0-1-1-0-0-1-1-1-1-1-0-0-0-1-1-0-0-1-1-1-1-0-0-1-1-0-1-1-0-0-1-1-0-0-0-0-1-0-1-1-1-0-1-1-1-1-0-1-1-1-0	0	0	0	0	1	1	0	0	1	1	1	1	1	0	0	0	1	1	0	0	1	1	1	1	0	0	1	1	0	1	1	0	0	1	1	0	0	0	0	1	0	1	1	1
922	21A137P041	21A137P041	1	DN	1-0-0-1-1-0-0-0-0-0-1-1-0-1-1-0-0-1-1-1-1-0-0-1-1-0-1-1-0-0-1-1-0-0-0-0-1-0-1-1-1-0-1-1-1-1-0-1-1-1-0	12	12	0	1	0	0	1	1	0	0	0	0	0	1	1	0	1	1	0	0	1	1	1	1	0	0	1	1	0	1	1	0	0	1	1	0	0	0	0	1	0	1	1	1
923	21A137P047	21A137P047	1	DN	1-1-1-1-1-1-0-1-1-1-0-0-0-1-1-0-0-1-0-1-0-1-1-0-0-1-0-0-1-1-0-0-1-1-1-1-1-0-1-0-0-0-1-0-1-1-0-1-1-1-0	24	18	5	1	1	1	1	1	1	0	1	1	1	0	0	0	1	1	0	0	1	0	1	0	1	1	0	0	1	0	0	1	1	0	0	1	1	1	1	1	0	1	0	0
924	21A139P002	21A139P002	1	DN	1-0-0-1-1-0-0-0-0-0-1-1-1-0-0-1-1-0-0-0-0-1-1-0-0-1-0-1-1-0-1-0-1-0-0-0-1-0-1-0-0-0-1-0-1-1-0-1-1-1-0	33	30	3	1	0	0	1	1	0	0	0	0	0	1	1	1	0	0	1	1	0	0	0	0	1	1	0	0	1	0	1	1	0	1	0	1	0	0	0	1	0	1	0	0
925	21A139P045	21A139P045	1	DN	0-1-1-0-0-1-1-1-1-1-0-0-0-1-1-0-0-1-1-1-1-0-0-1-1-0-1-1-0-0-1-1-0-0-0-0-1-0-1-1-1-0-1-1-1-1-0-1-1-1-0	0	0	0	0	1	1	0	0	1	1	1	1	1	0	0	0	1	1	0	0	1	1	1	1	0	0	1	1	0	1	1	0	0	1	1	0	0	0	0	1	0	1	1	1
926	21A140P003	21A140P003	1	DN	0-1-1-0-1-1-1-0-1-1-1-0-0-0-0-1-1-1-0-1-1-0-0-0-0-1-1-1-0-0-1-0-1-0-0-0-1-0-0-0-1-1-1-0-1-1-0-1-1-0-0	18	13	2	0	1	1	0	1	1	1	0	1	1	1	0	0	0	0	1	1	1	0	1	1	0	0	0	0	1	1	1	0	0	1	0	1	0	0	0	1	0	0	0	1
927	21A147P022	21A147P022	1	DN	0-1-1-0-0-1-1-1-1-1-0-0-0-1-1-0-0-1-1-1-1-0-0-1-1-0-1-1-0-0-1-1-0-0-1-1-1-1-0-0-0-1-0-1-1-0-1-0-0-0-1	14	0	0	0	1	1	0	0	1	1	1	1	1	0	0	0	1	1	0	0	1	1	1	1	0	0	1	1	0	1	1	0	0	1	1	0	0	1	1	1	1	0	0	0
928	21A149P022	21A149P022	1	DN	0-1-1-0-0-1-1-1-1-1-0-0-0-1-1-0-0-1-0-0-0-1-1-0-0-1-0-1-1-0-1-0-1-0-0-0-1-0-1-0-0-0-1-0-1-1-0-1-1-1-0	15	12	3	0	1	1	0	0	1	1	1	1	1	0	0	0	1	1	0	0	1	0	0	0	1	1	0	0	1	0	1	1	0	1	0	1	0	0	0	1	0	1	0	0
929	21A153P614	21A153P614	0	SD	1-0-0-1-1-0-0-0-0-0-1-1-1-0-0-1-1-0-0-0-0-1-1-0-0-1-0-0-1-0-0-0-1-0-1-1-0-0-0-0-1-1-0-0-0-0-1-0-0-0-1	47	32	4	1	0	0	1	1	0	0	0	0	0	1	1	1	0	0	1	1	0	0	0	0	1	1	0	0	1	0	0	1	0	0	0	1	0	1	1	0	0	0	0	1
930	21A155P642	21A155P642	0	SD	1-0-0-1-1-0-0-0-0-0-1-1-1-0-0-1-1-0-0-0-0-1-1-0-0-1-0-0-1-1-0-0-1-1-1-1-0-1-0-0-0-1-0-0-0-0-1-0-0-0-1	51	33	5	1	0	0	1	1	0	0	0	0	0	1	1	1	0	0	1	1	0	0	0	0	1	1	0	0	1	0	0	1	1	0	0	1	1	1	1	0	1	0	0	0
931	21A169P611	21A169P611	1	DN	0-1-1-0-0-1-1-1-1-1-0-0-0-1-1-0-0-1-1-1-1-0-0-1-1-0-1-1-0-0-1-1-0-0-0-0-1-0-1-1-1-0-1-1-1-1-0-1-0-0-1	3	0	0	0	1	1	0	0	1	1	1	1	1	0	0	0	1	1	0	0	1	1	1	1	0	0	1	1	0	1	1	0	0	1	1	0	0	0	0	1	0	1	1	1
932	21A170P603	21A170P603	1	DN	0-1-1-0-0-1-1-1-1-1-0-0-0-1-1-0-0-1-1-1-1-0-0-1-1-0-1-1-0-0-1-1-0-0-0-0-1-0-1-1-1-0-1-1-1-1-0-1-1-1-0	0	0	0	0	1	1	0	0	1	1	1	1	1	0	0	0	1	1	0	0	1	1	1	1	0	0	1	1	0	1	1	0	0	1	1	0	0	0	0	1	0	1	1	1
933	21A198P005	21A198P005	1	DN	0-1-1-0-0-1-1-1-1-1-0-0-0-1-1-0-0-1-1-1-1-0-0-1-1-0-1-1-0-0-1-1-0-0-1-1-0-1-0-0-0-1-0-1-1-0-1-0-0-0-1	15	0	0	0	1	1	0	0	1	1	1	1	1	0	0	0	1	1	0	0	1	1	1	1	0	0	1	1	0	1	1	0	0	1	1	0	0	1	1	0	1	0	0	0
934	21A198P017	21A198P017	1	DN	1-0-1-1-0-1-1-0-1-1-0-1-0-0-1-0-0-1-0-1-0-0-0-1-1-1-1-1-0-0-1-0-1-0-0-0-0-0-0-0-0-0-1-0-0-1-0-1-1-1-1	18	11	2	1	0	1	1	0	1	1	0	1	1	0	1	0	0	1	0	0	1	0	1	0	0	0	1	1	1	1	1	0	0	1	0	1	0	0	0	0	0	0	0	0
935	21A198P018	21A198P018	1	DN	0-1-1-0-0-1-1-1-1-1-0-0-0-1-1-0-0-1-1-1-1-0-0-1-1-0-1-1-0-0-1-1-0-0-1-1-0-1-0-0-0-1-0-1-1-1-0-1-1-1-0	9	0	0	0	1	1	0	0	1	1	1	1	1	0	0	0	1	1	0	0	1	1	1	1	0	0	1	1	0	1	1	0	0	1	1	0	0	1	1	0	1	0	0	0
936	21A198P099	21A198P099	1	DN	1-0-1-1-0-1-1-0-1-1-0-1-0-0-1-0-0-1-0-1-0-0-0-1-1-1-1-1-0-0-1-0-1-0-0-0-0-0-0-0-0-0-1-0-0-1-0-1-1-1-1	18	11	2	1	0	1	1	0	1	1	0	1	1	0	1	0	0	1	0	0	1	0	1	0	0	0	1	1	1	1	1	0	0	1	0	1	0	0	0	0	0	0	0	0
937	21B012P005	21B012P005	0	SD	1-0-0-1-1-0-0-0-0-0-1-1-1-0-0-1-1-0-0-0-0-1-1-0-0-1-0-0-1-0-0-0-1-0-1-0-0-0-0-0-1-1-0-0-0-0-1-0-0-0-1	46	32	4	1	0	0	1	1	0	0	0	0	0	1	1	1	0	0	1	1	0	0	0	0	1	1	0	0	1	0	0	1	0	0	0	1	0	1	0	0	0	0	0	1
938	21B012P009	21B012P009	0	SD	1-0-0-1-1-0-0-0-0-0-1-1-1-0-0-1-1-0-0-0-0-1-1-0-0-1-0-0-1-0-0-0-1-0-1-0-1-1-0-0-0-1-0-0-0-0-1-0-0-0-1	47	32	4	1	0	0	1	1	0	0	0	0	0	1	1	1	0	0	1	1	0	0	0	0	1	1	0	0	1	0	0	1	0	0	0	1	0	1	0	1	1	0	0	0
939	21B012P022	21B012P022	0	SD	1-0-0-1-1-0-0-0-0-0-1-1-1-0-0-1-1-0-0-0-0-1-1-0-0-1-0-0-1-0-0-0-1-0-1-1-1-1-0-0-0-1-0-0-0-0-1-0-0-0-1	48	32	4	1	0	0	1	1	0	0	0	0	0	1	1	1	0	0	1	1	0	0	0	0	1	1	0	0	1	0	0	1	0	0	0	1	0	1	1	1	1	0	0	0
940	21B012P037	21B012P037	0	SD	1-0-0-1-1-0-0-0-0-0-1-1-1-0-0-1-1-0-0-0-0-1-1-0-0-1-0-0-1-0-0-0-1-0-1-0-1-1-0-0-0-1-0-0-0-0-1-0-0-0-1	47	32	4	1	0	0	1	1	0	0	0	0	0	1	1	1	0	0	1	1	0	0	0	0	1	1	0	0	1	0	0	1	0	0	0	1	0	1	0	1	1	0	0	0
941	21B013P011	21B013P011	0	SD	1-0-0-1-1-0-0-0-0-0-1-1-1-0-0-1-1-0-0-0-0-1-1-0-0-1-0-0-1-1-0-0-1-1-1-1-0-1-0-0-0-1-0-0-0-0-1-0-0-0-1	51	33	5	1	0	0	1	1	0	0	0	0	0	1	1	1	0	0	1	1	0	0	0	0	1	1	0	0	1	0	0	1	1	0	0	1	1	1	1	0	1	0	0	0
942	21B014P020	21B014P020	0	SD	0-1-1-1-1-1-1-1-1-1-1-1-0-0-1-1-0-1-0-1-0-0-0-0-1-1-1-1-1-0-0-0-1-0-1-0-1-1-0-0-0-0-0-0-1-0-1-0-0-0-0	26	14	4	0	1	1	1	1	1	1	1	1	1	1	1	0	0	1	1	0	1	0	1	0	0	0	0	1	1	1	1	1	0	0	0	1	0	1	0	1	1	0	0	0
943	21B014P038	21B014P038	0	SD	0-1-1-1-1-1-1-1-1-1-1-1-0-0-1-1-0-1-0-1-0-0-0-0-1-1-1-1-1-0-0-0-1-0-1-0-0-1-0-0-0-0-0-0-1-0-1-0-0-0-0	27	14	4	0	1	1	1	1	1	1	1	1	1	1	1	0	0	1	1	0	1	0	1	0	0	0	0	1	1	1	1	1	0	0	0	1	0	1	0	0	1	0	0	0
944	21B014P067	21B014P067	0	SD	1-0-0-1-1-0-0-0-0-0-1-1-1-0-0-1-1-0-0-0-0-1-1-0-0-1-0-0-1-1-0-0-1-1-1-1-1-1-0-1-0-1-0-0-0-0-1-0-0-0-1	49	33	5	1	0	0	1	1	0	0	0	0	0	1	1	1	0	0	1	1	0	0	0	0	1	1	0	0	1	0	0	1	1	0	0	1	1	1	1	1	1	0	1	0
945	21B029P016	21B029P016	0	SD	0-0-0-1-1-0-0-0-0-0-1-1-1-0-0-1-1-0-0-0-0-1-1-0-0-1-0-0-1-1-0-0-1-1-1-1-0-1-0-0-0-1-0-0-0-0-1-0-0-0-1	50	32	5	0	0	0	1	1	0	0	0	0	0	1	1	1	0	0	1	1	0	0	0	0	1	1	0	0	1	0	0	1	1	0	0	1	1	1	1	0	1	0	0	0
946	21B029P047	21B029P047	0	SD	1-0-0-1-1-0-0-0-0-0-1-1-1-0-0-1-1-0-0-0-0-1-1-0-0-1-0-0-1-1-0-0-1-1-1-1-1-1-0-0-0-1-0-1-1-0-1-0-0-0-1	48	33	5	1	0	0	1	1	0	0	0	0	0	1	1	1	0	0	1	1	0	0	0	0	1	1	0	0	1	0	0	1	1	0	0	1	1	1	1	1	1	0	0	0
947	21B030P023	21B030P023	0	SD	0-1-1-1-1-1-1-1-1-1-1-1-0-0-1-1-0-1-0-1-0-0-0-0-1-1-1-1-1-0-0-0-1-0-1-0-0-1-0-0-0-0-0-0-1-0-1-0-0-0-0	27	14	4	0	1	1	1	1	1	1	1	1	1	1	1	0	0	1	1	0	1	0	1	0	0	0	0	1	1	1	1	1	0	0	0	1	0	1	0	0	1	0	0	0
948	21B065P002	21B065P002	1	DN	1-1-1-0-1-1-1-0-1-1-1-0-0-0-1-1-1-1-0-1-1-0-0-0-1-1-1-1-0-0-1-0-1-0-0-0-0-0-1-0-1-1-1-0-1-1-0-1-1-0-0	17	12	2	1	1	1	0	1	1	1	0	1	1	1	0	0	0	1	1	1	1	0	1	1	0	0	0	1	1	1	1	0	0	1	0	1	0	0	0	0	0	1	0	1
949	21B065P032	21B065P032	1	DN	1-0-0-1-1-0-0-0-0-0-1-1-1-0-0-1-1-0-0-0-0-1-1-0-0-1-0-0-1-1-0-0-1-1-1-1-1-1-0-0-0-1-0-0-0-0-1-0-0-0-1	50	33	5	1	0	0	1	1	0	0	0	0	0	1	1	1	0	0	1	1	0	0	0	0	1	1	0	0	1	0	0	1	1	0	0	1	1	1	1	1	1	0	0	0
950	21B065P039	21B065P039	1	DN	1-0-0-1-1-0-0-0-0-0-1-1-1-0-0-1-1-0-0-0-0-1-1-0-0-1-0-0-1-1-0-0-1-1-1-1-1-1-0-0-0-1-0-1-1-0-1-0-0-0-1	48	33	5	1	0	0	1	1	0	0	0	0	0	1	1	1	0	0	1	1	0	0	0	0	1	1	0	0	1	0	0	1	1	0	0	1	1	1	1	1	1	0	0	0
951	21B065P056	21B065P056	1	DN	0-1-1-0-0-1-1-1-1-1-0-0-0-1-1-0-0-1-1-1-1-0-0-1-1-0-1-1-0-0-1-1-0-0-0-0-1-0-1-1-1-0-1-1-1-1-0-1-1-1-0	0	0	0	0	1	1	0	0	1	1	1	1	1	0	0	0	1	1	0	0	1	1	1	1	0	0	1	1	0	1	1	0	0	1	1	0	0	0	0	1	0	1	1	1
952	21B065P062	21B065P062	1	DN	0-1-1-0-0-1-1-1-1-1-0-0-0-1-1-0-0-1-1-1-0-1-1-0-0-1-0-0-1-1-0-0-1-1-1-1-0-1-0-1-0-1-0-0-0-0-1-0-0-0-1	30	13	5	0	1	1	0	0	1	1	1	1	1	0	0	0	1	1	0	0	1	1	1	0	1	1	0	0	1	0	0	1	1	0	0	1	1	1	1	0	1	0	1	0
953	21B065P078	21B065P078	1	DN	0-1-1-0-0-1-1-1-1-1-0-0-0-1-1-0-0-1-1-1-0-1-1-0-0-1-0-0-1-1-0-0-1-1-1-1-1-0-1-1-1-0-1-1-1-1-0-1-0-0-1	19	13	5	0	1	1	0	0	1	1	1	1	1	0	0	0	1	1	0	0	1	1	1	0	1	1	0	0	1	0	0	1	1	0	0	1	1	1	1	1	0	1	1	1
954	21B065P098	21B065P098	0	SD	0-1-1-0-0-1-1-1-1-1-0-0-0-1-1-0-0-1-1-1-0-1-1-0-0-1-0-0-1-1-0-0-1-1-1-1-0-1-0-0-0-1-0-0-0-0-1-0-0-0-1	31	13	5	0	1	1	0	0	1	1	1	1	1	0	0	0	1	1	0	0	1	1	1	0	1	1	0	0	1	0	0	1	1	0	0	1	1	1	1	0	1	0	0	0
955	21B082P001	21B082P001	1	DN	1-0-0-1-1-0-0-0-0-0-1-1-1-0-0-1-1-0-0-0-0-1-1-0-0-1-0-1-1-0-1-0-1-0-0-0-0-0-1-0-0-0-1-0-1-1-0-1-1-1-0	34	30	3	1	0	0	1	1	0	0	0	0	0	1	1	1	0	0	1	1	0	0	0	0	1	1	0	0	1	0	1	1	0	1	0	1	0	0	0	0	0	1	0	0
956	21B082P012	21B082P012	1	DN	0-1-1-0-0-1-1-1-1-1-0-0-0-1-1-0-0-1-1-1-1-0-0-1-1-0-1-1-0-0-1-1-0-0-0-0-1-0-1-1-1-0-1-1-1-1-0-1-1-1-0	0	0	0	0	1	1	0	0	1	1	1	1	1	0	0	0	1	1	0	0	1	1	1	1	0	0	1	1	0	1	1	0	0	1	1	0	0	0	0	1	0	1	1	1
957	21B082P050	21B082P050	1	DN	0-1-1-0-0-1-1-1-1-1-0-0-0-1-1-0-0-1-1-1-1-0-0-1-1-0-1-1-0-0-1-1-0-0-0-0-1-0-1-1-1-0-1-1-1-1-0-1-1-1-0	0	0	0	0	1	1	0	0	1	1	1	1	1	0	0	0	1	1	0	0	1	1	1	1	0	0	1	1	0	1	1	0	0	1	1	0	0	0	0	1	0	1	1	1
958	21B083P007	21B083P007	0	SD	1-0-0-1-1-1-1-0-0-0-1-1-1-0-0-1-1-0-0-0-0-1-1-0-0-1-0-0-1-1-0-0-1-1-1-1-0-1-0-0-0-1-0-0-0-0-1-0-0-0-1	49	31	5	1	0	0	1	1	1	1	0	0	0	1	1	1	0	0	1	1	0	0	0	0	1	1	0	0	1	0	0	1	1	0	0	1	1	1	1	0	1	0	0	0
959	21B084P029	21B084P029	1	DN	0-1-1-0-0-1-1-1-1-1-0-0-0-1-1-0-0-1-1-1-1-0-0-1-1-0-1-1-0-0-1-1-0-0-0-0-1-0-1-1-1-0-1-1-1-1-0-1-1-1-0	0	0	0	0	1	1	0	0	1	1	1	1	1	0	0	0	1	1	0	0	1	1	1	1	0	0	1	1	0	1	1	0	0	1	1	0	0	0	0	1	0	1	1	1
960	21B084P095	21B084P095	1	DN	0-1-1-0-0-1-1-1-1-1-0-0-0-1-1-0-0-1-1-1-1-0-0-1-1-0-1-1-0-0-1-1-0-0-0-0-1-0-1-1-1-0-1-1-1-1-0-1-1-1-0	0	0	0	0	1	1	0	0	1	1	1	1	1	0	0	0	1	1	0	0	1	1	1	1	0	0	1	1	0	1	1	0	0	1	1	0	0	0	0	1	0	1	1	1
961	21B085P026	21B085P026	1	DN	1-0-0-1-1-0-0-0-0-0-1-1-1-0-0-1-1-0-0-0-0-1-1-0-0-1-0-0-1-0-0-0-1-0-1-0-0-0-0-0-1-1-0-0-0-0-1-0-0-0-1	46	32	4	1	0	0	1	1	0	0	0	0	0	1	1	1	0	0	1	1	0	0	0	0	1	1	0	0	1	0	0	1	0	0	0	1	0	1	0	0	0	0	0	1
962	21B085P041	21B085P041	1	DN	0-1-1-0-0-1-1-1-1-1-0-0-0-1-1-0-0-1-1-1-1-0-0-1-1-0-1-1-0-0-1-1-0-0-0-0-1-0-1-1-1-0-1-1-1-1-0-1-1-1-0	0	0	0	0	1	1	0	0	1	1	1	1	1	0	0	0	1	1	0	0	1	1	1	1	0	0	1	1	0	1	1	0	0	1	1	0	0	0	0	1	0	1	1	1
963	21B086P056	21B086P056	0	SD	0-1-1-0-0-1-1-1-1-1-0-0-0-1-1-0-0-1-1-1-1-0-0-1-1-0-1-1-0-0-1-1-0-0-0-0-1-0-1-1-1-0-1-1-1-1-0-1-1-1-0	0	0	0	0	1	1	0	0	1	1	1	1	1	0	0	0	1	1	0	0	1	1	1	1	0	0	1	1	0	1	1	0	0	1	1	0	0	0	0	1	0	1	1	1
964	21B086P066	21B086P066	0	SD	1-0-0-1-1-0-0-0-0-0-1-1-1-0-0-1-1-0-0-0-0-1-1-0-0-1-0-0-1-1-0-0-1-1-1-1-1-1-0-1-0-1-0-0-0-0-1-0-0-0-1	49	33	5	1	0	0	1	1	0	0	0	0	0	1	1	1	0	0	1	1	0	0	0	0	1	1	0	0	1	0	0	1	1	0	0	1	1	1	1	1	1	0	1	0
965	21B086P073	21B086P073	1	DN	1-0-0-1-0-1-1-1-1-1-0-0-0-1-1-0-0-1-1-1-1-0-0-1-1-0-1-1-0-0-1-1-0-0-0-0-1-0-1-1-1-0-1-1-1-0-1-0-0-0-1	10	4	0	1	0	0	1	0	1	1	1	1	1	0	0	0	1	1	0	0	1	1	1	1	0	0	1	1	0	1	1	0	0	1	1	0	0	0	0	1	0	1	1	1
966	21B086P077	21B086P077	0	SD	1-0-0-1-1-0-0-0-0-0-1-1-1-0-0-1-1-0-0-0-0-1-1-0-0-1-0-0-1-1-0-0-1-1-1-1-0-1-0-0-0-1-0-1-1-0-1-0-0-0-1	49	33	5	1	0	0	1	1	0	0	0	0	0	1	1	1	0	0	1	1	0	0	0	0	1	1	0	0	1	0	0	1	1	0	0	1	1	1	1	0	1	0	0	0
967	21B086P083	21B086P083	0	SD	1-0-0-1-1-0-0-0-0-0-1-1-1-0-0-1-1-0-0-0-0-1-1-0-0-1-0-0-1-1-0-0-1-1-1-1-1-1-0-0-0-1-0-0-0-0-1-0-0-0-1	50	33	5	1	0	0	1	1	0	0	0	0	0	1	1	1	0	0	1	1	0	0	0	0	1	1	0	0	1	0	0	1	1	0	0	1	1	1	1	1	1	0	0	0
968	21B108P004	21B108P004	1	DN	0-1-1-0-0-1-1-1-1-1-0-0-0-1-1-0-0-1-1-1-1-0-0-1-1-0-1-1-0-0-1-1-0-0-0-0-1-0-1-1-1-0-1-1-1-1-0-1-0-0-1	3	0	0	0	1	1	0	0	1	1	1	1	1	0	0	0	1	1	0	0	1	1	1	1	0	0	1	1	0	1	1	0	0	1	1	0	0	0	0	1	0	1	1	1
969	21B108P025	21B108P025	1	DN	1-0-0-1-1-0-0-0-1-1-0-0-0-1-1-0-0-1-1-1-1-0-0-1-1-0-1-1-0-0-1-1-0-0-0-0-1-0-1-1-1-0-1-1-1-1-0-1-0-0-1	11	8	0	1	0	0	1	1	0	0	0	1	1	0	0	0	1	1	0	0	1	1	1	1	0	0	1	1	0	1	1	0	0	1	1	0	0	0	0	1	0	1	1	1
970	21B108P042	21B108P042	1	DN	1-0-0-1-1-0-0-0-1-1-0-0-0-1-1-0-0-1-1-1-1-0-0-1-1-0-1-1-0-0-1-1-0-0-0-0-1-0-1-1-1-0-1-1-1-1-0-1-1-1-0	8	8	0	1	0	0	1	1	0	0	0	1	1	0	0	0	1	1	0	0	1	1	1	1	0	0	1	1	0	1	1	0	0	1	1	0	0	0	0	1	0	1	1	1
971	21B108P049	21B108P049	0	SD	1-0-0-1-1-0-0-0-0-0-1-1-1-0-0-1-1-0-0-0-0-1-1-0-0-1-0-0-1-1-0-0-1-1-1-1-1-1-0-0-0-1-0-0-0-0-1-0-0-0-0	49	33	5	1	0	0	1	1	0	0	0	0	0	1	1	1	0	0	1	1	0	0	0	0	1	1	0	0	1	0	0	1	1	0	0	1	1	1	1	1	1	0	0	0
972	21C001P004	21C001P004	0	SD	1-0-0-1-1-0-0-0-0-0-1-1-1-0-0-1-1-0-0-0-0-1-1-0-0-1-0-0-1-1-0-0-1-1-1-1-1-1-0-0-0-1-0-0-0-0-1-0-0-0-1	50	33	5	1	0	0	1	1	0	0	0	0	0	1	1	1	0	0	1	1	0	0	0	0	1	1	0	0	1	0	0	1	1	0	0	1	1	1	1	1	1	0	0	0
973	21C001P009	21C001P009	0	SD	1-0-0-1-1-0-0-0-0-0-1-1-1-0-0-1-1-0-0-0-0-1-1-0-0-1-0-1-1-0-1-0-1-0-0-0-0-0-1-0-0-0-1-0-1-1-0-1-1-1-0	34	30	3	1	0	0	1	1	0	0	0	0	0	1	1	1	0	0	1	1	0	0	0	0	1	1	0	0	1	0	1	1	0	1	0	1	0	0	0	0	0	1	0	0
974	21C001P025	21C001P025	0	SD	1-0-0-1-1-0-0-0-0-0-1-1-1-0-0-1-1-0-0-0-0-1-1-0-0-1-0-0-1-1-0-0-1-1-1-1-1-1-0-0-0-1-0-0-0-0-1-0-0-0-1	50	33	5	1	0	0	1	1	0	0	0	0	0	1	1	1	0	0	1	1	0	0	0	0	1	1	0	0	1	0	0	1	1	0	0	1	1	1	1	1	1	0	0	0
975	21C001P078	21C001P078	0	SD	1-0-0-1-1-0-0-0-0-0-1-1-1-0-0-1-1-0-0-0-0-1-1-0-0-1-0-0-1-1-0-0-1-1-1-1-1-1-0-0-0-1-0-0-0-0-1-0-0-0-1	50	33	5	1	0	0	1	1	0	0	0	0	0	1	1	1	0	0	1	1	0	0	0	0	1	1	0	0	1	0	0	1	1	0	0	1	1	1	1	1	1	0	0	0
976	21C002P020	21C002P020	0	SD	1-0-0-1-1-0-0-0-0-0-1-1-1-0-0-1-1-0-0-0-0-1-1-0-0-1-0-0-1-1-0-0-1-1-1-1-0-1-0-0-0-1-0-0-0-0-1-0-0-0-1	51	33	5	1	0	0	1	1	0	0	0	0	0	1	1	1	0	0	1	1	0	0	0	0	1	1	0	0	1	0	0	1	1	0	0	1	1	1	1	0	1	0	0	0
977	21C002P036	21C002P036	0	SD	1-0-0-1-1-0-0-0-0-0-1-1-1-0-0-1-1-0-0-0-0-1-1-0-0-1-0-0-1-1-0-0-1-1-1-1-1-1-0-0-0-1-0-0-0-0-1-0-0-0-1	50	33	5	1	0	0	1	1	0	0	0	0	0	1	1	1	0	0	1	1	0	0	0	0	1	1	0	0	1	0	0	1	1	0	0	1	1	1	1	1	1	0	0	0
978	21C002P056	21C002P056	0	SD	1-0-0-1-1-0-0-0-0-0-1-1-1-0-0-1-1-0-0-0-0-1-1-0-0-1-0-1-1-0-1-0-1-0-0-0-0-0-1-0-0-0-1-0-1-1-0-1-1-1-0	34	30	3	1	0	0	1	1	0	0	0	0	0	1	1	1	0	0	1	1	0	0	0	0	1	1	0	0	1	0	1	1	0	1	0	1	0	0	0	0	0	1	0	0
979	21C002P067	21C002P067	0	SD	1-0-0-1-1-0-0-0-0-0-1-1-1-0-0-1-1-0-0-0-0-1-1-0-0-1-0-1-1-0-1-0-1-0-0-0-0-0-1-0-0-0-1-0-1-1-0-1-1-1-0	34	30	3	1	0	0	1	1	0	0	0	0	0	1	1	1	0	0	1	1	0	0	0	0	1	1	0	0	1	0	1	1	0	1	0	1	0	0	0	0	0	1	0	0
980	21C003P030	21C003P030	0	SD	0-0-0-1-1-0-0-0-0-0-1-1-1-0-0-1-1-0-0-0-0-1-1-0-0-1-0-0-1-1-0-0-1-1-1-1-0-1-0-0-0-1-0-0-0-0-1-0-0-0-1	50	32	5	0	0	0	1	1	0	0	0	0	0	1	1	1	0	0	1	1	0	0	0	0	1	1	0	0	1	0	0	1	1	0	0	1	1	1	1	0	1	0	0	0
981	21C003P036	21C003P036	0	SD	0-0-0-1-1-0-0-0-0-0-1-1-1-0-0-1-1-0-0-0-0-1-1-0-0-1-0-0-1-1-0-0-1-1-1-1-1-1-0-0-0-1-0-0-0-0-1-0-0-0-1	49	32	5	0	0	0	1	1	0	0	0	0	0	1	1	1	0	0	1	1	0	0	0	0	1	1	0	0	1	0	0	1	1	0	0	1	1	1	1	1	1	0	0	0
982	21C004P072	21C004P072	0	SD	1-0-0-1-1-0-0-0-0-0-1-1-1-0-0-1-1-0-0-0-0-1-1-0-0-1-0-0-1-0-0-0-1-0-1-1-0-0-0-0-1-1-0-0-0-0-1-0-0-0-1	47	32	4	1	0	0	1	1	0	0	0	0	0	1	1	1	0	0	1	1	0	0	0	0	1	1	0	0	1	0	0	1	0	0	0	1	0	1	1	0	0	0	0	1
983	21C004P086	21C004P086	0	SD	1-0-0-1-1-0-0-0-0-0-1-1-1-0-0-1-1-0-0-0-0-1-1-0-0-1-0-0-1-1-0-0-1-1-1-1-0-1-0-0-0-1-0-0-0-0-1-0-0-0-1	51	33	5	1	0	0	1	1	0	0	0	0	0	1	1	1	0	0	1	1	0	0	0	0	1	1	0	0	1	0	0	1	1	0	0	1	1	1	1	0	1	0	0	0
984	21C005P001	21C005P001	1	DN	0-1-1-0-0-1-1-1-1-1-0-0-0-1-1-0-0-1-1-1-1-0-0-1-1-0-1-1-0-0-1-1-0-0-0-0-1-0-1-1-1-0-1-1-1-1-0-1-1-1-0	0	0	0	0	1	1	0	0	1	1	1	1	1	0	0	0	1	1	0	0	1	1	1	1	0	0	1	1	0	1	1	0	0	1	1	0	0	0	0	1	0	1	1	1
985	21C005P033	21C005P033	1	DN	0-1-1-0-0-1-1-1-1-1-0-0-0-1-1-0-0-1-1-1-1-0-0-1-1-0-1-1-0-0-1-1-0-0-0-0-1-0-1-1-1-0-1-1-1-1-0-1-1-1-0	0	0	0	0	1	1	0	0	1	1	1	1	1	0	0	0	1	1	0	0	1	1	1	1	0	0	1	1	0	1	1	0	0	1	1	0	0	0	0	1	0	1	1	1
986	21C005P036	21C005P036	0	SD	1-0-0-1-1-0-0-0-0-0-1-1-1-0-0-1-1-0-0-0-0-1-1-0-0-1-0-0-1-1-0-0-1-1-1-1-1-1-0-0-0-1-0-0-0-0-1-0-0-0-1	50	33	5	1	0	0	1	1	0	0	0	0	0	1	1	1	0	0	1	1	0	0	0	0	1	1	0	0	1	0	0	1	1	0	0	1	1	1	1	1	1	0	0	0
987	21C005P043	21C005P043	1	DN	1-0-0-1-1-0-0-0-0-0-1-1-1-0-0-1-1-0-0-0-0-1-1-0-0-1-0-0-1-1-0-0-1-1-0-0-1-0-1-1-1-0-1-1-1-1-0-1-1-1-0	34	33	5	1	0	0	1	1	0	0	0	0	0	1	1	1	0	0	1	1	0	0	0	0	1	1	0	0	1	0	0	1	1	0	0	1	1	0	0	1	0	1	1	1
988	21C005P044	21C005P044	0	SD	1-0-0-1-1-0-0-0-0-0-1-1-1-0-0-1-1-0-0-0-0-1-1-0-0-1-0-0-1-1-0-0-1-1-1-1-1-1-0-0-0-1-0-0-0-0-1-0-0-0-1	50	33	5	1	0	0	1	1	0	0	0	0	0	1	1	1	0	0	1	1	0	0	0	0	1	1	0	0	1	0	0	1	1	0	0	1	1	1	1	1	1	0	0	0
989	21C005P048	21C005P048	0	SD	1-0-0-1-1-0-0-0-0-0-1-1-1-0-0-1-1-0-0-0-0-1-1-0-0-1-0-0-1-0-0-0-1-0-1-1-0-0-0-0-1-1-0-0-0-0-1-0-0-0-1	47	32	4	1	0	0	1	1	0	0	0	0	0	1	1	1	0	0	1	1	0	0	0	0	1	1	0	0	1	0	0	1	0	0	0	1	0	1	1	0	0	0	0	1
990	21C006P011	21C006P011	0	SD	1-0-0-1-1-0-0-0-0-0-1-1-1-0-0-1-1-0-0-0-0-1-1-0-0-1-0-0-1-1-0-0-1-1-1-1-1-1-0-0-0-1-0-0-0-0-1-0-0-0-1	50	33	5	1	0	0	1	1	0	0	0	0	0	1	1	1	0	0	1	1	0	0	0	0	1	1	0	0	1	0	0	1	1	0	0	1	1	1	1	1	1	0	0	0
991	21C006P026	21C006P026	0	SD	1-0-0-1-1-0-0-0-0-0-1-1-1-0-0-1-1-0-0-0-0-1-1-0-0-1-0-0-1-0-0-0-1-0-1-1-0-0-0-0-1-1-0-0-0-0-1-0-0-0-1	47	32	4	1	0	0	1	1	0	0	0	0	0	1	1	1	0	0	1	1	0	0	0	0	1	1	0	0	1	0	0	1	0	0	0	1	0	1	1	0	0	0	0	1
992	21C006P045	21C006P045	0	SD	1-0-0-1-1-0-0-0-0-0-1-1-1-0-0-1-1-0-0-0-0-1-1-0-0-1-0-0-1-1-0-0-1-1-1-1-1-1-0-0-0-1-0-0-0-0-1-0-0-0-1	50	33	5	1	0	0	1	1	0	0	0	0	0	1	1	1	0	0	1	1	0	0	0	0	1	1	0	0	1	0	0	1	1	0	0	1	1	1	1	1	1	0	0	0
993	21C007P016	21C007P016	0	SD	1-0-0-1-1-0-0-0-0-0-1-1-1-0-0-1-1-0-0-0-0-1-1-0-0-1-0-0-1-1-0-0-1-1-1-1-0-1-0-0-0-1-0-0-0-0-1-0-0-0-1	51	33	5	1	0	0	1	1	0	0	0	0	0	1	1	1	0	0	1	1	0	0	0	0	1	1	0	0	1	0	0	1	1	0	0	1	1	1	1	0	1	0	0	0
994	21C007P057	21C007P057	0	SD	1-0-0-1-1-0-0-0-0-0-1-1-1-0-0-1-1-0-0-0-0-1-1-0-0-1-0-0-1-0-0-0-1-0-1-0-1-0-0-0-1-1-0-0-0-0-1-0-0-0-1	45	32	4	1	0	0	1	1	0	0	0	0	0	1	1	1	0	0	1	1	0	0	0	0	1	1	0	0	1	0	0	1	0	0	0	1	0	1	0	1	0	0	0	1
995	21C008P021	21C008P021	0	SD	0-0-1-1-1-1-0-0-1-1-1-1-0-0-0-1-0-1-0-1-0-0-0-1-1-1-1-1-0-0-0-0-1-0-1-0-0-0-0-0-1-1-0-0-0-1-0-1-1-1-1	25	16	3	0	0	1	1	1	1	0	0	1	1	1	1	0	0	0	1	0	1	0	1	0	0	0	1	1	1	1	1	0	0	0	0	1	0	1	0	0	0	0	0	1
996	21C010P042	21C010P042	0	SD	1-0-0-1-1-0-0-0-0-0-1-1-1-0-0-1-1-0-0-0-0-1-1-0-0-1-0-0-1-1-0-0-1-1-1-1-0-1-0-0-0-1-0-0-0-0-1-0-0-0-1	51	33	5	1	0	0	1	1	0	0	0	0	0	1	1	1	0	0	1	1	0	0	0	0	1	1	0	0	1	0	0	1	1	0	0	1	1	1	1	0	1	0	0	0
997	21C015P055	21C015P055	0	SD	0-1-1-0-0-1-1-1-1-1-0-0-0-1-1-0-0-1-1-1-1-0-0-1-1-0-1-1-0-0-1-1-0-0-0-0-1-0-1-1-1-0-1-1-1-1-0-1-1-1-0	0	0	0	0	1	1	0	0	1	1	1	1	1	0	0	0	1	1	0	0	1	1	1	1	0	0	1	1	0	1	1	0	0	1	1	0	0	0	0	1	0	1	1	1
998	21C015P066	21C015P066	0	SD	1-0-0-1-1-0-0-0-0-0-1-1-1-0-0-1-1-0-0-0-0-1-1-0-0-1-0-0-1-1-0-0-1-1-1-1-0-1-0-0-0-1-0-0-0-0-1-0-0-0-1	51	33	5	1	0	0	1	1	0	0	0	0	0	1	1	1	0	0	1	1	0	0	0	0	1	1	0	0	1	0	0	1	1	0	0	1	1	1	1	0	1	0	0	0
999	21C016P002	21C016P002	0	SD	1-0-0-1-1-0-0-0-0-0-1-1-1-0-0-1-1-0-0-0-0-1-1-0-0-1-0-0-1-1-0-0-1-1-1-1-0-1-0-0-0-1-0-1-1-0-1-0-0-0-1	49	33	5	1	0	0	1	1	0	0	0	0	0	1	1	1	0	0	1	1	0	0	0	0	1	1	0	0	1	0	0	1	1	0	0	1	1	1	1	0	1	0	0	0
1000	21C016P067	21C016P067	0	SD	0-1-1-0-0-1-1-1-1-1-0-0-0-1-1-0-0-1-1-1-1-0-0-0-1-1-1-1-1-0-0-0-1-0-0-0-1-1-1-1-0-0-0-0-1-1-0-1-1-1-1	11	6	4	0	1	1	0	0	1	1	1	1	1	0	0	0	1	1	0	0	1	1	1	1	0	0	0	1	1	1	1	1	0	0	0	1	0	0	0	1	1	1	1	0
1001	21C016P094	21C016P094	0	SD	0-1-1-0-0-1-1-1-1-1-0-0-0-1-1-0-0-1-1-1-1-0-0-1-1-0-1-1-0-0-1-1-0-0-0-0-1-0-1-1-1-0-1-1-1-1-0-1-1-1-0	0	0	0	0	1	1	0	0	1	1	1	1	1	0	0	0	1	1	0	0	1	1	1	1	0	0	1	1	0	1	1	0	0	1	1	0	0	0	0	1	0	1	1	1
1002	21C017P019	21C017P019	0	SD	1-0-0-1-1-0-0-0-0-0-1-1-1-0-0-1-1-0-0-0-0-1-1-0-0-1-0-0-1-1-0-0-1-1-1-1-1-1-0-0-0-1-0-0-0-0-1-0-0-0-1	50	33	5	1	0	0	1	1	0	0	0	0	0	1	1	1	0	0	1	1	0	0	0	0	1	1	0	0	1	0	0	1	1	0	0	1	1	1	1	1	1	0	0	0
1003	21C017P035	21C017P035	0	SD	0-0-0-1-1-0-0-0-0-0-1-1-1-0-0-1-1-0-0-0-0-1-1-0-0-1-0-0-1-1-0-0-1-1-1-1-0-1-0-0-0-1-0-0-0-0-1-0-0-0-0	49	32	5	0	0	0	1	1	0	0	0	0	0	1	1	1	0	0	1	1	0	0	0	0	1	1	0	0	1	0	0	1	1	0	0	1	1	1	1	0	1	0	0	0
1004	21C018P039	21C018P039	0	SD	1-0-0-1-1-0-0-0-0-0-1-1-1-0-0-1-1-0-0-0-0-1-1-0-0-1-0-0-1-1-0-0-1-1-1-1-1-1-0-1-0-1-0-1-1-0-1-0-0-0-1	47	33	5	1	0	0	1	1	0	0	0	0	0	1	1	1	0	0	1	1	0	0	0	0	1	1	0	0	1	0	0	1	1	0	0	1	1	1	1	1	1	0	1	0
1005	21C018P042	21C018P042	0	SD	0-1-1-0-0-1-1-1-1-1-0-0-0-1-1-0-0-1-1-1-1-0-0-1-1-0-1-1-0-0-1-1-0-0-0-0-1-0-1-1-1-0-1-1-1-1-0-1-0-0-1	3	0	0	0	1	1	0	0	1	1	1	1	1	0	0	0	1	1	0	0	1	1	1	1	0	0	1	1	0	1	1	0	0	1	1	0	0	0	0	1	0	1	1	1
1006	21C018P050	21C018P050	0	SD	0-1-1-0-0-1-1-1-1-1-0-0-0-1-1-0-0-1-1-1-1-0-0-1-1-0-1-1-0-0-1-1-0-0-0-0-1-0-1-1-1-0-1-1-1-1-0-1-1-1-0	0	0	0	0	1	1	0	0	1	1	1	1	1	0	0	0	1	1	0	0	1	1	1	1	0	0	1	1	0	1	1	0	0	1	1	0	0	0	0	1	0	1	1	1
1007	21C018P061	21C018P061	0	SD	0-1-1-0-0-1-1-1-1-1-0-0-0-1-1-0-0-1-1-1-1-0-0-1-1-0-1-1-0-0-1-1-0-0-0-0-1-0-1-1-1-0-1-1-1-1-0-1-1-1-0	0	0	0	0	1	1	0	0	1	1	1	1	1	0	0	0	1	1	0	0	1	1	1	1	0	0	1	1	0	1	1	0	0	1	1	0	0	0	0	1	0	1	1	1
1008	21C018P078	21C018P078	0	SD	1-0-0-1-1-0-0-0-0-0-1-1-1-0-0-1-1-0-0-0-0-1-1-0-0-1-0-0-1-1-0-0-1-1-1-1-1-1-0-1-0-1-0-1-1-0-1-0-0-0-1	47	33	5	1	0	0	1	1	0	0	0	0	0	1	1	1	0	0	1	1	0	0	0	0	1	1	0	0	1	0	0	1	1	0	0	1	1	1	1	1	1	0	1	0
1009	21C018P086	21C018P086	0	SD	1-0-0-1-1-0-0-0-0-0-1-1-1-0-0-1-1-0-0-0-0-1-1-0-0-1-0-0-1-1-0-0-1-1-1-1-1-1-0-1-0-1-0-1-1-0-1-0-0-0-1	47	33	5	1	0	0	1	1	0	0	0	0	0	1	1	1	0	0	1	1	0	0	0	0	1	1	0	0	1	0	0	1	1	0	0	1	1	1	1	1	1	0	1	0
1010	21C019P008	21C019P008	0	SD	1-0-0-1-1-0-0-0-0-0-1-1-1-0-0-1-1-0-0-0-0-1-1-0-0-1-0-0-1-1-0-0-1-1-1-1-1-1-0-0-0-1-0-0-0-0-1-0-0-0-1	50	33	5	1	0	0	1	1	0	0	0	0	0	1	1	1	0	0	1	1	0	0	0	0	1	1	0	0	1	0	0	1	1	0	0	1	1	1	1	1	1	0	0	0
1011	21C019P059	21C019P059	0	SD	1-0-0-1-1-0-0-0-0-0-1-1-1-0-0-1-1-0-0-0-0-1-1-0-0-1-0-0-1-1-0-0-1-1-1-1-1-1-0-0-0-1-0-0-0-0-1-0-0-0-1	50	33	5	1	0	0	1	1	0	0	0	0	0	1	1	1	0	0	1	1	0	0	0	0	1	1	0	0	1	0	0	1	1	0	0	1	1	1	1	1	1	0	0	0
1012	21C020P008	21C020P008	0	SD	1-0-0-1-1-0-0-0-0-0-1-1-1-0-0-1-1-0-0-0-0-1-1-0-0-1-0-0-1-0-0-0-1-0-1-1-0-0-0-0-1-1-0-0-0-0-1-0-0-0-1	47	32	4	1	0	0	1	1	0	0	0	0	0	1	1	1	0	0	1	1	0	0	0	0	1	1	0	0	1	0	0	1	0	0	0	1	0	1	1	0	0	0	0	1
1013	21C020P047	21C020P047	0	SD	1-0-0-1-1-0-0-0-0-0-1-1-1-0-0-1-1-0-0-0-0-1-1-0-0-1-0-0-1-0-0-0-1-0-1-1-0-0-0-0-1-1-0-0-0-0-1-0-0-0-1	47	32	4	1	0	0	1	1	0	0	0	0	0	1	1	1	0	0	1	1	0	0	0	0	1	1	0	0	1	0	0	1	0	0	0	1	0	1	1	0	0	0	0	1
1014	21C020P048	21C020P048	0	SD	1-0-0-1-1-0-0-0-0-0-1-1-1-0-0-1-1-0-0-0-0-1-1-0-0-1-0-0-1-1-0-0-1-1-1-1-0-1-0-0-0-1-0-0-0-0-1-0-0-0-1	51	33	5	1	0	0	1	1	0	0	0	0	0	1	1	1	0	0	1	1	0	0	0	0	1	1	0	0	1	0	0	1	1	0	0	1	1	1	1	0	1	0	0	0
1015	21C020P050	21C020P050	0	SD	1-0-0-1-1-1-1-0-0-0-1-1-1-0-0-1-1-0-0-0-0-1-1-0-0-1-0-0-1-1-0-0-1-1-1-1-0-1-0-0-0-1-0-0-0-0-1-0-0-0-1	49	31	5	1	0	0	1	1	1	1	0	0	0	1	1	1	0	0	1	1	0	0	0	0	1	1	0	0	1	0	0	1	1	0	0	1	1	1	1	0	1	0	0	0
1016	21C021P011	21C021P011	1	DN	0-1-1-0-0-1-1-1-1-1-0-0-0-1-1-0-0-1-1-1-1-0-1-1-1-0-1-1-0-0-1-1-0-0-0-0-1-0-1-1-1-0-1-1-1-1-0-1-1-1-0	1	1	0	0	1	1	0	0	1	1	1	1	1	0	0	0	1	1	0	0	1	1	1	1	0	1	1	1	0	1	1	0	0	1	1	0	0	0	0	1	0	1	1	1
1017	21C021P025	21C021P025	1	DN	1-0-0-1-1-0-0-0-0-0-1-1-1-0-0-1-1-0-0-0-0-1-1-0-0-1-0-0-1-1-0-0-1-1-1-1-1-1-0-0-0-1-0-0-0-0-1-0-0-0-1	50	33	5	1	0	0	1	1	0	0	0	0	0	1	1	1	0	0	1	1	0	0	0	0	1	1	0	0	1	0	0	1	1	0	0	1	1	1	1	1	1	0	0	0
1018	21C021P069	21C021P069	0	SD	1-0-0-1-1-0-0-0-0-0-1-1-1-0-0-1-1-0-0-0-0-1-1-0-0-1-0-0-1-1-0-0-1-1-1-1-0-1-0-0-0-1-0-0-0-0-1-0-0-0-1	51	33	5	1	0	0	1	1	0	0	0	0	0	1	1	1	0	0	1	1	0	0	0	0	1	1	0	0	1	0	0	1	1	0	0	1	1	1	1	0	1	0	0	0
1019	21C021P074	21C021P074	0	SD	1-0-0-1-1-0-0-0-0-0-1-1-1-0-0-1-1-0-0-0-0-1-1-0-0-1-0-0-1-1-0-0-1-1-1-1-0-1-0-0-0-1-0-1-1-0-1-0-0-0-1	49	33	5	1	0	0	1	1	0	0	0	0	0	1	1	1	0	0	1	1	0	0	0	0	1	1	0	0	1	0	0	1	1	0	0	1	1	1	1	0	1	0	0	0
1020	21C022P026	21C022P026	0	SD	0-0-0-1-1-0-0-0-0-0-1-1-1-0-0-1-1-0-0-0-0-1-1-0-0-1-0-0-1-1-0-0-1-1-1-1-0-1-0-0-0-1-0-0-0-0-1-0-0-0-1	50	32	5	0	0	0	1	1	0	0	0	0	0	1	1	1	0	0	1	1	0	0	0	0	1	1	0	0	1	0	0	1	1	0	0	1	1	1	1	0	1	0	0	0
1021	21C023P001	21C023P001	0	SD	0-0-0-1-1-0-0-0-0-0-1-1-1-0-0-1-1-0-0-0-0-1-1-0-0-1-0-0-1-1-0-0-1-1-1-1-0-1-0-0-0-1-0-0-0-0-1-0-0-0-1	50	32	5	0	0	0	1	1	0	0	0	0	0	1	1	1	0	0	1	1	0	0	0	0	1	1	0	0	1	0	0	1	1	0	0	1	1	1	1	0	1	0	0	0
1022	21C023P011	21C023P011	0	SD	0-0-0-1-1-0-0-0-0-0-1-1-1-0-0-1-1-0-0-0-0-1-1-0-0-1-0-0-1-1-0-0-1-1-1-1-0-1-0-0-0-1-0-1-1-1-0-1-1-1-0	42	32	5	0	0	0	1	1	0	0	0	0	0	1	1	1	0	0	1	1	0	0	0	0	1	1	0	0	1	0	0	1	1	0	0	1	1	1	1	0	1	0	0	0
1023	21C023P030	21C023P030	0	SD	1-0-0-1-1-0-0-0-0-0-1-1-1-0-0-1-1-0-0-0-0-1-1-0-0-1-0-0-1-1-0-0-1-1-1-1-1-1-0-0-0-1-0-0-0-0-1-0-0-0-1	50	33	5	1	0	0	1	1	0	0	0	0	0	1	1	1	0	0	1	1	0	0	0	0	1	1	0	0	1	0	0	1	1	0	0	1	1	1	1	1	1	0	0	0
1024	21C023P057	21C023P057	0	SD	1-0-0-1-1-0-0-0-0-0-1-1-1-0-0-1-1-0-0-0-0-1-1-0-0-1-0-0-1-1-0-0-1-1-1-1-0-1-0-0-0-1-0-0-0-0-1-0-0-0-1	51	33	5	1	0	0	1	1	0	0	0	0	0	1	1	1	0	0	1	1	0	0	0	0	1	1	0	0	1	0	0	1	1	0	0	1	1	1	1	0	1	0	0	0
1025	21C023P099	21C023P099	0	SD	1-0-0-1-1-0-0-0-0-0-1-1-1-0-0-1-1-0-0-0-0-1-1-0-0-1-0-0-1-1-0-0-1-1-1-1-1-1-0-0-0-1-0-0-0-0-1-0-0-0-1	50	33	5	1	0	0	1	1	0	0	0	0	0	1	1	1	0	0	1	1	0	0	0	0	1	1	0	0	1	0	0	1	1	0	0	1	1	1	1	1	1	0	0	0
1026	21C024P006	21C024P006	0	SD	1-0-0-1-1-0-0-0-0-0-1-1-1-0-0-1-1-0-0-0-0-1-1-0-0-1-0-0-1-0-0-0-1-0-1-1-0-0-0-0-1-1-0-0-0-0-1-0-0-0-1	47	32	4	1	0	0	1	1	0	0	0	0	0	1	1	1	0	0	1	1	0	0	0	0	1	1	0	0	1	0	0	1	0	0	0	1	0	1	1	0	0	0	0	1
1027	21C025P006	21C025P006	0	SD	0-0-0-1-1-0-0-0-0-0-1-1-1-0-0-1-1-0-0-0-0-1-1-0-0-1-0-0-1-1-0-0-1-1-1-1-0-1-0-0-0-1-0-0-0-0-1-0-0-0-1	50	32	5	0	0	0	1	1	0	0	0	0	0	1	1	1	0	0	1	1	0	0	0	0	1	1	0	0	1	0	0	1	1	0	0	1	1	1	1	0	1	0	0	0
1028	21C025P013	21C025P013	0	SD	0-0-0-1-1-0-0-0-0-0-1-1-1-0-0-1-1-0-0-0-0-1-1-0-0-1-0-0-1-1-0-0-1-1-1-1-0-1-0-0-0-1-0-0-0-0-1-0-0-0-1	50	32	5	0	0	0	1	1	0	0	0	0	0	1	1	1	0	0	1	1	0	0	0	0	1	1	0	0	1	0	0	1	1	0	0	1	1	1	1	0	1	0	0	0
1029	21C026P001	21C026P001	0	SD	1-0-0-1-1-0-0-0-0-0-1-1-1-0-0-1-1-0-0-0-0-1-1-0-0-1-0-1-1-0-1-0-1-0-0-0-0-0-1-0-0-0-1-0-1-1-0-1-1-1-0	34	30	3	1	0	0	1	1	0	0	0	0	0	1	1	1	0	0	1	1	0	0	0	0	1	1	0	0	1	0	1	1	0	1	0	1	0	0	0	0	0	1	0	0
1030	21C026P027	21C026P027	0	SD	1-0-0-1-1-0-0-0-0-0-1-1-1-0-0-1-1-0-0-0-0-1-1-0-0-1-0-1-1-0-1-0-1-0-0-0-0-0-1-0-0-0-1-0-1-1-0-1-1-1-0	34	30	3	1	0	0	1	1	0	0	0	0	0	1	1	1	0	0	1	1	0	0	0	0	1	1	0	0	1	0	1	1	0	1	0	1	0	0	0	0	0	1	0	0
1031	21C026P050	21C026P050	0	SD	1-0-0-1-1-0-0-0-0-0-1-1-1-0-0-1-1-0-0-0-0-1-1-0-0-1-0-0-1-1-0-0-1-1-1-1-0-1-0-0-0-1-0-0-0-0-1-0-0-0-1	51	33	5	1	0	0	1	1	0	0	0	0	0	1	1	1	0	0	1	1	0	0	0	0	1	1	0	0	1	0	0	1	1	0	0	1	1	1	1	0	1	0	0	0
1032	21C031P016	21C031P016	1	DN	1-0-0-1-1-0-0-0-0-0-1-1-1-0-0-1-1-0-0-0-0-1-1-0-0-1-0-0-1-1-0-0-1-1-1-1-0-1-0-1-0-1-0-0-0-0-1-0-0-0-1	50	33	5	1	0	0	1	1	0	0	0	0	0	1	1	1	0	0	1	1	0	0	0	0	1	1	0	0	1	0	0	1	1	0	0	1	1	1	1	0	1	0	1	0
1033	21C031P025	21C031P025	0	SD	1-0-0-1-1-0-0-0-0-0-1-1-1-0-0-1-1-0-0-0-0-1-1-0-0-1-0-0-1-1-0-0-1-1-1-1-0-1-0-0-0-1-0-0-0-0-1-0-0-0-1	51	33	5	1	0	0	1	1	0	0	0	0	0	1	1	1	0	0	1	1	0	0	0	0	1	1	0	0	1	0	0	1	1	0	0	1	1	1	1	0	1	0	0	0
1034	21C031P097	21C031P097	0	SD	1-0-0-1-1-0-0-0-0-0-1-1-1-0-0-1-1-0-0-0-0-1-1-0-0-1-0-0-1-1-0-0-1-1-1-1-0-1-0-0-0-1-0-0-0-0-1-0-0-0-1	51	33	5	1	0	0	1	1	0	0	0	0	0	1	1	1	0	0	1	1	0	0	0	0	1	1	0	0	1	0	0	1	1	0	0	1	1	1	1	0	1	0	0	0
1035	21C032P003	21C032P003	1	DN	1-0-0-1-1-0-0-0-0-0-1-1-1-0-0-1-1-0-0-0-0-1-1-0-0-1-0-0-1-1-0-0-1-1-1-1-1-1-0-1-0-1-0-0-0-0-1-0-0-0-1	49	33	5	1	0	0	1	1	0	0	0	0	0	1	1	1	0	0	1	1	0	0	0	0	1	1	0	0	1	0	0	1	1	0	0	1	1	1	1	1	1	0	1	0
1036	21C032P020	21C032P020	1	DN	0-0-0-1-1-0-0-0-0-0-1-1-1-0-0-1-1-0-0-0-0-1-1-0-0-1-0-0-1-1-0-0-1-1-1-1-0-1-0-1-0-1-0-0-0-0-1-0-0-0-1	49	32	5	0	0	0	1	1	0	0	0	0	0	1	1	1	0	0	1	1	0	0	0	0	1	1	0	0	1	0	0	1	1	0	0	1	1	1	1	0	1	0	1	0
1037	21C032P024	21C032P024	0	SD	1-0-0-1-1-0-0-0-0-0-1-1-1-0-0-1-1-0-0-0-0-1-1-0-0-1-0-0-1-1-0-0-1-1-1-1-1-1-0-0-0-1-0-0-0-0-1-0-0-0-1	50	33	5	1	0	0	1	1	0	0	0	0	0	1	1	1	0	0	1	1	0	0	0	0	1	1	0	0	1	0	0	1	1	0	0	1	1	1	1	1	1	0	0	0
1038	21C033P009	21C033P009	1	DN	1-0-0-1-1-0-0-0-0-0-1-1-1-0-0-1-1-0-0-0-0-1-1-0-0-1-0-0-1-1-0-0-1-1-1-1-0-1-0-1-0-1-0-0-0-0-1-0-0-0-1	50	33	5	1	0	0	1	1	0	0	0	0	0	1	1	1	0	0	1	1	0	0	0	0	1	1	0	0	1	0	0	1	1	0	0	1	1	1	1	0	1	0	1	0
1039	21C033P090	21C033P090	1	DN	0-1-1-0-0-1-1-1-1-1-0-0-0-1-1-0-0-1-1-1-1-0-0-1-1-0-1-1-0-0-1-1-0-0-0-0-1-0-1-1-1-0-1-1-1-1-0-1-1-1-0	0	0	0	0	1	1	0	0	1	1	1	1	1	0	0	0	1	1	0	0	1	1	1	1	0	0	1	1	0	1	1	0	0	1	1	0	0	0	0	1	0	1	1	1
1040	21C034P078	21C034P078	0	SD	1-0-0-1-1-0-0-0-0-0-1-1-1-0-0-1-1-0-0-0-0-1-1-0-0-1-0-0-1-1-0-0-1-1-1-1-0-1-0-0-0-1-0-1-1-0-1-0-0-0-1	49	33	5	1	0	0	1	1	0	0	0	0	0	1	1	1	0	0	1	1	0	0	0	0	1	1	0	0	1	0	0	1	1	0	0	1	1	1	1	0	1	0	0	0
1041	21C035P026	21C035P026	0	SD	0-0-0-1-1-0-0-0-0-0-1-1-1-0-0-1-1-0-0-0-0-1-1-0-0-1-0-0-1-1-0-0-1-1-1-1-0-1-0-0-0-1-0-0-0-0-1-0-0-0-1	50	32	5	0	0	0	1	1	0	0	0	0	0	1	1	1	0	0	1	1	0	0	0	0	1	1	0	0	1	0	0	1	1	0	0	1	1	1	1	0	1	0	0	0
1042	21C035P049	21C035P049	0	SD	1-0-0-1-1-0-0-0-0-0-1-1-1-0-0-1-1-0-0-0-0-1-1-0-0-1-0-0-1-1-0-0-1-1-1-1-1-1-0-0-0-1-0-0-0-0-1-0-0-0-1	50	33	5	1	0	0	1	1	0	0	0	0	0	1	1	1	0	0	1	1	0	0	0	0	1	1	0	0	1	0	0	1	1	0	0	1	1	1	1	1	1	0	0	0
1043	21C036P001	21C036P001	0	SD	1-0-0-1-1-0-0-0-0-0-1-1-1-0-0-1-1-0-0-0-0-1-1-0-0-1-0-0-1-1-0-0-1-1-1-1-1-1-0-0-0-1-0-0-0-0-1-0-0-0-1	50	33	5	1	0	0	1	1	0	0	0	0	0	1	1	1	0	0	1	1	0	0	0	0	1	1	0	0	1	0	0	1	1	0	0	1	1	1	1	1	1	0	0	0
1044	21C036P031	21C036P031	0	SD	1-0-0-1-1-0-0-0-0-0-1-1-1-0-0-1-1-0-0-0-0-1-1-0-0-1-0-0-1-1-0-0-1-1-1-1-1-1-0-0-0-1-0-0-0-0-1-0-0-0-1	50	33	5	1	0	0	1	1	0	0	0	0	0	1	1	1	0	0	1	1	0	0	0	0	1	1	0	0	1	0	0	1	1	0	0	1	1	1	1	1	1	0	0	0
1045	21C036P047	21C036P047	1	DN	0-1-1-0-0-1-1-1-1-1-0-0-0-1-1-0-0-1-1-1-1-0-0-1-1-0-1-1-0-0-1-1-0-0-0-0-1-0-1-1-1-0-1-0-0-0-1-0-0-0-1	8	0	0	0	1	1	0	0	1	1	1	1	1	0	0	0	1	1	0	0	1	1	1	1	0	0	1	1	0	1	1	0	0	1	1	0	0	0	0	1	0	1	1	1
1046	21C036P065	21C036P065	0	SD	1-0-0-1-1-0-0-0-0-0-1-1-1-0-0-1-1-0-0-0-0-1-1-0-0-1-0-0-1-1-0-0-1-1-1-1-0-1-0-0-0-1-0-0-0-0-1-0-0-0-1	51	33	5	1	0	0	1	1	0	0	0	0	0	1	1	1	0	0	1	1	0	0	0	0	1	1	0	0	1	0	0	1	1	0	0	1	1	1	1	0	1	0	0	0
1047	21C036P070	21C036P070	0	SD	1-0-0-1-1-0-0-0-0-0-1-1-1-0-0-1-1-0-0-0-0-1-1-0-0-1-0-0-1-1-0-0-1-1-1-1-0-1-0-0-0-1-0-0-0-0-1-0-0-0-1	51	33	5	1	0	0	1	1	0	0	0	0	0	1	1	1	0	0	1	1	0	0	0	0	1	1	0	0	1	0	0	1	1	0	0	1	1	1	1	0	1	0	0	0
1048	21C037P085	21C037P085	0	SD	1-0-0-1-1-0-0-0-0-0-1-1-1-0-0-1-1-0-0-0-0-1-1-0-0-1-0-0-1-1-0-0-1-1-1-1-0-1-0-0-0-1-0-1-1-0-1-0-0-0-1	49	33	5	1	0	0	1	1	0	0	0	0	0	1	1	1	0	0	1	1	0	0	0	0	1	1	0	0	1	0	0	1	1	0	0	1	1	1	1	0	1	0	0	0
1049	21C040P063	21C040P063	0	SD	1-0-0-1-1-0-0-0-0-0-1-1-1-0-0-1-1-0-0-0-0-1-1-0-0-1-0-0-1-0-0-0-1-0-1-1-0-0-0-0-1-1-0-0-0-0-1-0-0-0-1	47	32	4	1	0	0	1	1	0	0	0	0	0	1	1	1	0	0	1	1	0	0	0	0	1	1	0	0	1	0	0	1	0	0	0	1	0	1	1	0	0	0	0	1
1050	21C041P011	21C041P011	0	SD	0-0-0-1-1-0-0-0-0-0-1-1-1-0-0-1-1-0-0-0-0-1-1-0-0-1-0-0-1-1-0-0-1-1-1-1-0-1-0-0-0-1-0-0-0-0-1-0-0-0-1	50	32	5	0	0	0	1	1	0	0	0	0	0	1	1	1	0	0	1	1	0	0	0	0	1	1	0	0	1	0	0	1	1	0	0	1	1	1	1	0	1	0	0	0
1051	21C041P058	21C041P058	0	SD	0-0-0-1-1-0-0-0-0-0-1-1-1-0-0-1-1-0-0-0-0-1-1-0-0-1-0-0-1-1-0-0-1-1-1-1-0-1-0-0-0-1-0-0-0-0-1-0-0-0-1	50	32	5	0	0	0	1	1	0	0	0	0	0	1	1	1	0	0	1	1	0	0	0	0	1	1	0	0	1	0	0	1	1	0	0	1	1	1	1	0	1	0	0	0
1052	21C041P060	21C041P060	0	SD	1-0-0-1-1-0-0-0-0-0-1-1-1-0-0-1-1-0-0-0-0-1-1-0-0-1-0-0-1-1-0-0-1-1-1-1-1-1-0-0-0-1-0-0-0-0-1-0-0-0-1	50	33	5	1	0	0	1	1	0	0	0	0	0	1	1	1	0	0	1	1	0	0	0	0	1	1	0	0	1	0	0	1	1	0	0	1	1	1	1	1	1	0	0	0
1053	21C043P016	21C043P016	1	DN	0-1-1-0-0-1-1-1-1-1-0-0-0-1-1-0-0-1-1-1-1-0-0-1-1-0-1-1-0-0-1-1-0-0-0-0-1-0-1-1-1-0-1-1-1-1-0-1-1-1-0	0	0	0	0	1	1	0	0	1	1	1	1	1	0	0	0	1	1	0	0	1	1	1	1	0	0	1	1	0	1	1	0	0	1	1	0	0	0	0	1	0	1	1	1
1054	21C043P017	21C043P017	0	SD	1-0-0-1-1-0-0-0-0-0-1-1-1-0-0-1-1-0-0-0-0-1-1-0-0-1-0-0-1-1-0-0-1-1-1-1-1-1-0-0-0-1-0-0-0-0-1-0-0-0-1	50	33	5	1	0	0	1	1	0	0	0	0	0	1	1	1	0	0	1	1	0	0	0	0	1	1	0	0	1	0	0	1	1	0	0	1	1	1	1	1	1	0	0	0
1055	21C043P064	21C043P064	1	DN	0-1-1-0-0-1-1-1-1-1-0-0-0-1-1-0-0-1-1-1-1-0-0-1-1-0-1-1-0-0-1-1-0-0-0-0-1-0-1-1-1-0-1-1-1-1-0-1-1-1-0	0	0	0	0	1	1	0	0	1	1	1	1	1	0	0	0	1	1	0	0	1	1	1	1	0	0	1	1	0	1	1	0	0	1	1	0	0	0	0	1	0	1	1	1
1056	21C045P044	21C045P044	1	DN	1-0-0-1-1-0-0-0-1-1-0-0-0-1-1-0-0-1-1-1-1-0-0-1-1-0-1-1-0-0-1-1-0-0-0-0-1-0-1-1-1-0-1-1-1-1-0-1-1-1-0	8	8	0	1	0	0	1	1	0	0	0	1	1	0	0	0	1	1	0	0	1	1	1	1	0	0	1	1	0	1	1	0	0	1	1	0	0	0	0	1	0	1	1	1
1057	21C046P019	21C046P019	0	SD	1-0-0-1-1-0-0-0-0-0-1-1-1-0-0-1-1-0-0-0-0-1-1-0-0-1-0-0-1-0-0-0-1-0-1-1-0-0-0-0-1-1-0-0-0-0-1-0-0-0-1	47	32	4	1	0	0	1	1	0	0	0	0	0	1	1	1	0	0	1	1	0	0	0	0	1	1	0	0	1	0	0	1	0	0	0	1	0	1	1	0	0	0	0	1
1058	21C046P042	21C046P042	1	DN	1-0-0-1-1-0-0-0-0-0-1-1-1-0-0-1-1-0-0-0-0-1-1-0-0-1-0-0-1-0-0-0-1-0-1-0-0-0-0-1-1-1-0-0-0-0-1-0-0-0-1	45	32	4	1	0	0	1	1	0	0	0	0	0	1	1	1	0	0	1	1	0	0	0	0	1	1	0	0	1	0	0	1	0	0	0	1	0	1	0	0	0	0	1	1
1059	21C047P051	21C047P051	1	DN	1-0-0-1-1-0-0-0-0-0-1-1-1-0-0-1-1-0-0-0-0-1-1-0-0-1-0-0-1-1-0-0-1-1-1-1-0-1-0-1-0-1-0-0-0-0-1-0-0-0-1	50	33	5	1	0	0	1	1	0	0	0	0	0	1	1	1	0	0	1	1	0	0	0	0	1	1	0	0	1	0	0	1	1	0	0	1	1	1	1	0	1	0	1	0
1060	21C047P059	21C047P059	0	SD	1-0-0-1-1-0-0-0-0-0-1-1-1-0-0-1-1-0-0-0-0-1-1-0-0-1-0-0-1-0-0-0-1-0-1-1-0-0-0-0-1-1-0-0-0-0-1-0-0-0-1	47	32	4	1	0	0	1	1	0	0	0	0	0	1	1	1	0	0	1	1	0	0	0	0	1	1	0	0	1	0	0	1	0	0	0	1	0	1	1	0	0	0	0	1
1061	21C048P030	21C048P030	1	DN	1-0-0-1-1-0-0-0-0-0-1-1-1-0-0-1-1-0-0-0-0-1-1-0-0-1-0-0-1-0-0-0-1-0-1-0-0-0-0-1-1-1-0-0-0-0-1-0-0-0-1	45	32	4	1	0	0	1	1	0	0	0	0	0	1	1	1	0	0	1	1	0	0	0	0	1	1	0	0	1	0	0	1	0	0	0	1	0	1	0	0	0	0	1	1
1062	21C048P035	21C048P035	0	SD	1-0-0-1-1-0-0-0-0-0-1-1-1-0-0-1-1-0-0-0-0-1-1-0-0-1-0-0-1-1-0-0-1-1-1-1-0-1-0-1-0-1-0-0-0-0-1-0-0-0-1	50	33	5	1	0	0	1	1	0	0	0	0	0	1	1	1	0	0	1	1	0	0	0	0	1	1	0	0	1	0	0	1	1	0	0	1	1	1	1	0	1	0	1	0
1063	21C048P062	21C048P062	1	DN	1-0-0-1-1-0-0-0-0-0-1-1-1-0-0-1-1-0-0-0-0-1-1-0-0-1-0-0-1-0-0-0-1-0-1-1-0-0-0-0-1-1-0-0-0-0-1-0-0-0-1	47	32	4	1	0	0	1	1	0	0	0	0	0	1	1	1	0	0	1	1	0	0	0	0	1	1	0	0	1	0	0	1	0	0	0	1	0	1	1	0	0	0	0	1
1064	21C048P068	21C048P068	0	SD	0-1-1-0-0-1-1-1-1-1-0-0-0-1-1-0-0-0-0-0-0-1-1-0-0-1-0-0-1-1-0-0-1-1-1-1-1-1-0-0-0-1-0-1-1-0-1-0-0-0-1	31	16	5	0	1	1	0	0	1	1	1	1	1	0	0	0	1	1	0	0	0	0	0	0	1	1	0	0	1	0	0	1	1	0	0	1	1	1	1	1	1	0	0	0
1065	21C049P028	21C049P028	1	DN	0-1-1-0-0-1-1-1-1-1-0-0-0-1-1-0-0-1-1-1-1-0-0-1-1-0-1-1-0-0-1-1-0-0-0-0-1-0-1-1-1-0-1-1-1-1-0-1-1-1-0	0	0	0	0	1	1	0	0	1	1	1	1	1	0	0	0	1	1	0	0	1	1	1	1	0	0	1	1	0	1	1	0	0	1	1	0	0	0	0	1	0	1	1	1
1066	21C049P045	21C049P045	1	DN	0-1-1-0-0-1-1-1-1-1-0-0-0-1-1-0-0-1-1-1-1-0-0-1-1-0-1-1-0-0-1-1-0-0-0-0-1-0-1-1-1-0-1-1-1-1-0-1-1-1-0	0	0	0	0	1	1	0	0	1	1	1	1	1	0	0	0	1	1	0	0	1	1	1	1	0	0	1	1	0	1	1	0	0	1	1	0	0	0	0	1	0	1	1	1
1067	21C050P003	21C050P003	0	SD	1-0-0-1-1-0-0-0-0-0-1-1-1-0-0-1-1-0-0-0-0-1-1-0-0-1-0-0-1-1-0-0-1-1-1-1-0-1-0-0-0-1-0-0-0-0-1-0-0-0-1	51	33	5	1	0	0	1	1	0	0	0	0	0	1	1	1	0	0	1	1	0	0	0	0	1	1	0	0	1	0	0	1	1	0	0	1	1	1	1	0	1	0	0	0
1068	21C050P022	21C050P022	0	SD	1-0-0-1-1-0-0-0-0-0-1-1-1-0-0-1-1-0-0-0-0-1-1-0-0-1-0-0-1-1-0-0-1-1-1-1-0-1-0-0-0-1-0-0-0-0-1-0-0-0-1	51	33	5	1	0	0	1	1	0	0	0	0	0	1	1	1	0	0	1	1	0	0	0	0	1	1	0	0	1	0	0	1	1	0	0	1	1	1	1	0	1	0	0	0
1069	21C050P031	21C050P031	0	SD	1-0-0-1-1-0-0-0-0-0-1-1-1-0-0-1-1-0-0-0-0-1-1-0-0-1-0-0-1-1-0-0-1-1-1-1-0-1-0-0-0-1-0-0-0-0-1-0-0-0-1	51	33	5	1	0	0	1	1	0	0	0	0	0	1	1	1	0	0	1	1	0	0	0	0	1	1	0	0	1	0	0	1	1	0	0	1	1	1	1	0	1	0	0	0
1070	21C050P035	21C050P035	0	SD	1-0-0-1-1-0-0-0-0-0-1-1-1-0-0-1-1-0-0-0-0-1-1-0-0-1-0-0-1-1-0-0-1-1-1-1-0-1-0-0-0-1-0-0-0-0-1-0-0-0-1	51	33	5	1	0	0	1	1	0	0	0	0	0	1	1	1	0	0	1	1	0	0	0	0	1	1	0	0	1	0	0	1	1	0	0	1	1	1	1	0	1	0	0	0
1071	21C050P049	21C050P049	0	SD	1-0-0-1-1-0-0-0-0-0-1-1-1-0-0-1-1-0-0-0-0-1-1-0-0-1-0-0-1-0-0-0-1-0-1-1-0-0-0-0-1-1-0-0-0-0-1-0-0-0-1	47	32	4	1	0	0	1	1	0	0	0	0	0	1	1	1	0	0	1	1	0	0	0	0	1	1	0	0	1	0	0	1	0	0	0	1	0	1	1	0	0	0	0	1
1072	21C050P059	21C050P059	0	SD	1-0-0-1-1-0-0-0-0-0-1-1-1-0-0-1-1-0-0-0-0-1-1-0-0-1-0-0-1-0-0-0-1-0-1-1-0-0-0-0-1-1-0-0-0-0-1-0-0-0-1	47	32	4	1	0	0	1	1	0	0	0	0	0	1	1	1	0	0	1	1	0	0	0	0	1	1	0	0	1	0	0	1	0	0	0	1	0	1	1	0	0	0	0	1
1073	21C050P091	21C050P091	1	DN	1-0-0-1-1-0-0-0-0-0-1-1-1-0-0-1-1-0-0-0-0-1-1-0-0-1-0-0-1-1-0-0-1-1-1-1-1-1-0-1-0-1-0-0-0-0-1-0-0-0-1	49	33	5	1	0	0	1	1	0	0	0	0	0	1	1	1	0	0	1	1	0	0	0	0	1	1	0	0	1	0	0	1	1	0	0	1	1	1	1	1	1	0	1	0
1074	21C051P004	21C051P004	0	SD	0-0-0-1-1-0-0-0-0-0-1-1-1-0-0-1-1-0-0-0-0-1-1-0-0-1-0-0-1-1-0-0-1-1-1-1-0-1-0-0-0-1-0-0-0-0-1-0-0-0-1	50	32	5	0	0	0	1	1	0	0	0	0	0	1	1	1	0	0	1	1	0	0	0	0	1	1	0	0	1	0	0	1	1	0	0	1	1	1	1	0	1	0	0	0
1075	21C052P012	21C052P012	0	SD	1-0-0-1-1-0-0-0-0-0-1-1-1-0-0-1-1-0-0-0-0-1-1-0-0-1-0-0-1-1-0-0-1-1-1-1-0-1-0-0-0-1-0-0-0-0-1-0-0-0-1	51	33	5	1	0	0	1	1	0	0	0	0	0	1	1	1	0	0	1	1	0	0	0	0	1	1	0	0	1	0	0	1	1	0	0	1	1	1	1	0	1	0	0	0
1076	21C052P025	21C052P025	1	DN	1-0-0-1-1-0-0-0-0-0-1-1-1-0-0-1-1-0-0-0-0-1-1-0-0-1-0-0-1-1-0-0-1-1-1-1-1-1-0-1-0-1-0-1-1-0-1-0-0-0-1	47	33	5	1	0	0	1	1	0	0	0	0	0	1	1	1	0	0	1	1	0	0	0	0	1	1	0	0	1	0	0	1	1	0	0	1	1	1	1	1	1	0	1	0
1077	21C053P002	21C053P002	1	DN	1-0-0-1-1-0-0-0-0-0-1-1-1-0-0-1-1-0-0-0-0-1-1-0-0-1-0-0-1-1-0-0-1-1-1-1-0-1-0-0-0-1-0-0-0-0-1-0-0-0-0	50	33	5	1	0	0	1	1	0	0	0	0	0	1	1	1	0	0	1	1	0	0	0	0	1	1	0	0	1	0	0	1	1	0	0	1	1	1	1	0	1	0	0	0
1078	21C053P028	21C053P028	1	DN	1-1-1-0-0-1-1-1-1-1-0-0-0-1-1-0-0-1-1-1-1-0-0-1-1-0-1-1-0-0-1-1-0-0-0-0-1-0-1-1-1-0-1-1-1-1-0-1-1-1-0	1	1	0	1	1	1	0	0	1	1	1	1	1	0	0	0	1	1	0	0	1	1	1	1	0	0	1	1	0	1	1	0	0	1	1	0	0	0	0	1	0	1	1	1
1079	21C053P033	21C053P033	1	DN	1-0-0-1-1-0-0-0-0-0-1-1-1-0-0-1-1-0-0-0-0-1-1-0-0-1-0-0-1-1-0-0-1-1-1-1-0-1-0-0-0-1-0-1-1-0-1-0-0-0-1	49	33	5	1	0	0	1	1	0	0	0	0	0	1	1	1	0	0	1	1	0	0	0	0	1	1	0	0	1	0	0	1	1	0	0	1	1	1	1	0	1	0	0	0
1080	21C055P003	21C055P003	1	DN	0-1-1-0-0-1-1-1-1-1-0-0-0-1-1-0-0-1-1-1-1-0-0-1-1-0-1-1-0-0-1-1-0-0-0-0-1-0-1-1-1-0-1-1-1-1-0-1-1-1-0	0	0	0	0	1	1	0	0	1	1	1	1	1	0	0	0	1	1	0	0	1	1	1	1	0	0	1	1	0	1	1	0	0	1	1	0	0	0	0	1	0	1	1	1
1081	21C055P007	21C055P007	1	DN	1-0-0-1-1-0-0-0-1-1-0-0-0-1-1-0-0-1-1-1-1-0-0-1-1-0-1-1-0-0-1-1-0-0-0-0-1-0-1-1-1-0-1-1-1-1-0-1-1-1-0	8	8	0	1	0	0	1	1	0	0	0	1	1	0	0	0	1	1	0	0	1	1	1	1	0	0	1	1	0	1	1	0	0	1	1	0	0	0	0	1	0	1	1	1
1082	21C055P096	21C055P096	1	DN	0-1-1-0-0-1-1-1-1-1-0-0-0-1-1-0-0-1-1-1-1-0-0-1-1-0-1-1-0-0-1-1-0-0-0-0-1-0-1-1-1-0-1-1-1-1-0-1-1-1-0	0	0	0	0	1	1	0	0	1	1	1	1	1	0	0	0	1	1	0	0	1	1	1	1	0	0	1	1	0	1	1	0	0	1	1	0	0	0	0	1	0	1	1	1
1083	21C056P007	21C056P007	1	DN	1-0-0-1-1-0-0-0-0-0-1-1-1-0-0-1-1-0-0-0-0-1-1-0-0-1-0-0-1-1-0-0-1-1-1-1-1-1-0-0-0-1-0-1-1-0-1-0-0-0-1	48	33	5	1	0	0	1	1	0	0	0	0	0	1	1	1	0	0	1	1	0	0	0	0	1	1	0	0	1	0	0	1	1	0	0	1	1	1	1	1	1	0	0	0
1084	21C056P012	21C056P012	1	DN	0-1-1-0-0-1-1-1-1-1-0-0-0-1-1-0-0-1-1-1-1-0-0-1-1-0-1-1-0-0-1-1-0-0-1-1-1-1-0-1-0-1-0-1-1-0-1-0-0-0-1	13	0	0	0	1	1	0	0	1	1	1	1	1	0	0	0	1	1	0	0	1	1	1	1	0	0	1	1	0	1	1	0	0	1	1	0	0	1	1	1	1	0	1	0
1085	21C056P019	21C056P019	1	DN	0-1-1-0-0-1-1-1-1-1-0-0-0-1-1-0-0-1-1-1-1-0-0-1-1-0-1-1-0-0-1-1-0-0-1-1-0-1-0-0-0-1-0-1-1-0-1-0-0-0-1	15	0	0	0	1	1	0	0	1	1	1	1	1	0	0	0	1	1	0	0	1	1	1	1	0	0	1	1	0	1	1	0	0	1	1	0	0	1	1	0	1	0	0	0
1086	21C056P030	21C056P030	1	DN	0-1-1-0-0-1-1-1-1-1-0-0-0-1-1-0-0-1-1-1-1-0-0-1-1-0-1-1-0-0-1-1-0-0-0-0-1-0-1-1-1-0-1-1-1-1-0-1-1-1-0	0	0	0	0	1	1	0	0	1	1	1	1	1	0	0	0	1	1	0	0	1	1	1	1	0	0	1	1	0	1	1	0	0	1	1	0	0	0	0	1	0	1	1	1
1087	21C057P014	21C057P014	1	DN	0-1-1-0-0-1-1-1-1-1-0-0-0-1-1-0-0-1-1-1-1-0-0-1-1-0-1-1-0-0-1-1-0-0-1-1-1-1-0-1-0-1-0-1-1-0-1-0-0-0-1	13	0	0	0	1	1	0	0	1	1	1	1	1	0	0	0	1	1	0	0	1	1	1	1	0	0	1	1	0	1	1	0	0	1	1	0	0	1	1	1	1	0	1	0
1088	21C057P048	21C057P048	1	DN	0-1-1-0-0-1-1-1-1-1-0-0-0-1-1-0-0-0-0-0-0-1-1-0-0-1-0-0-1-1-0-0-1-1-1-1-1-1-0-1-0-1-0-1-1-0-1-0-0-0-1	30	16	5	0	1	1	0	0	1	1	1	1	1	0	0	0	1	1	0	0	0	0	0	0	1	1	0	0	1	0	0	1	1	0	0	1	1	1	1	1	1	0	1	0
1089	21C058P003	21C058P003	1	DN	0-1-1-0-0-1-1-1-1-1-0-0-0-1-1-0-0-1-1-1-1-0-0-1-1-0-1-1-0-0-1-1-0-0-0-0-1-0-1-1-1-0-1-0-0-0-1-0-0-0-1	8	0	0	0	1	1	0	0	1	1	1	1	1	0	0	0	1	1	0	0	1	1	1	1	0	0	1	1	0	1	1	0	0	1	1	0	0	0	0	1	0	1	1	1
1090	21C058P014	21C058P014	1	DN	1-0-0-1-1-0-0-0-0-0-1-1-1-0-0-1-1-1-1-1-1-0-0-1-1-0-1-1-0-0-1-1-0-0-0-0-1-0-1-1-1-0-1-1-1-1-0-1-1-1-0	17	17	0	1	0	0	1	1	0	0	0	0	0	1	1	1	0	0	1	1	1	1	1	1	0	0	1	1	0	1	1	0	0	1	1	0	0	0	0	1	0	1	1	1
1091	21C058P025	21C058P025	1	DN	0-1-1-0-0-1-1-1-1-1-0-0-0-1-1-0-0-1-1-1-1-0-0-1-1-0-1-1-0-0-1-1-0-0-0-0-1-0-1-1-1-0-1-1-1-1-0-1-1-1-0	0	0	0	0	1	1	0	0	1	1	1	1	1	0	0	0	1	1	0	0	1	1	1	1	0	0	1	1	0	1	1	0	0	1	1	0	0	0	0	1	0	1	1	1
1092	21C058P039	21C058P039	1	DN	1-0-0-1-1-0-0-0-0-0-1-1-1-0-0-1-1-0-0-0-0-1-1-0-0-1-0-0-1-1-0-0-1-1-1-1-1-1-0-0-0-1-0-0-0-0-1-0-0-0-1	50	33	5	1	0	0	1	1	0	0	0	0	0	1	1	1	0	0	1	1	0	0	0	0	1	1	0	0	1	0	0	1	1	0	0	1	1	1	1	1	1	0	0	0
1093	21C058P051	21C058P051	1	DN	0-1-1-0-0-1-1-1-1-1-0-0-0-1-1-0-0-1-1-1-1-0-0-1-1-0-1-1-0-0-1-1-0-0-0-0-1-0-1-1-1-0-1-0-0-0-1-0-0-0-1	8	0	0	0	1	1	0	0	1	1	1	1	1	0	0	0	1	1	0	0	1	1	1	1	0	0	1	1	0	1	1	0	0	1	1	0	0	0	0	1	0	1	1	1
1094	21C058P053	21C058P053	1	DN	0-1-1-0-0-1-1-1-1-1-0-0-0-1-1-0-0-1-1-1-1-0-0-1-1-0-1-1-0-0-1-1-0-0-1-1-0-1-0-0-0-1-0-0-0-0-1-0-0-0-1	17	0	0	0	1	1	0	0	1	1	1	1	1	0	0	0	1	1	0	0	1	1	1	1	0	0	1	1	0	1	1	0	0	1	1	0	0	1	1	0	1	0	0	0
1095	21C058P058	21C058P058	1	DN	1-0-0-1-1-0-0-0-0-0-1-1-1-0-0-1-1-0-0-0-0-1-1-0-0-1-0-0-1-1-0-0-1-1-1-1-1-1-0-0-0-1-0-1-1-0-1-0-0-0-1	48	33	5	1	0	0	1	1	0	0	0	0	0	1	1	1	0	0	1	1	0	0	0	0	1	1	0	0	1	0	0	1	1	0	0	1	1	1	1	1	1	0	0	0
1096	21C058P061	21C058P061	1	DN	0-1-1-0-1-1-1-1-1-1-0-0-0-1-1-0-0-1-1-1-1-0-0-1-1-0-1-1-0-0-1-1-0-0-0-0-1-0-1-1-1-0-1-0-0-0-1-0-0-0-1	9	1	0	0	1	1	0	1	1	1	1	1	1	0	0	0	1	1	0	0	1	1	1	1	0	0	1	1	0	1	1	0	0	1	1	0	0	0	0	1	0	1	1	1
1097	21C059P006	21C059P006	1	DN	0-1-1-0-0-1-1-1-1-1-0-0-0-1-1-0-0-1-1-1-1-0-0-1-1-0-1-1-0-0-1-1-0-0-1-1-0-1-0-0-0-1-0-1-1-0-1-0-0-0-1	15	0	0	0	1	1	0	0	1	1	1	1	1	0	0	0	1	1	0	0	1	1	1	1	0	0	1	1	0	1	1	0	0	1	1	0	0	1	1	0	1	0	0	0
1098	21C059P009	21C059P009	1	DN	0-1-1-0-0-1-1-1-1-1-0-0-0-1-1-0-0-1-1-1-1-0-0-1-1-0-1-1-0-0-1-1-0-0-0-0-1-1-0-0-0-1-0-1-1-0-1-0-0-0-1	12	0	0	0	1	1	0	0	1	1	1	1	1	0	0	0	1	1	0	0	1	1	1	1	0	0	1	1	0	1	1	0	0	1	1	0	0	0	0	1	1	0	0	0
1099	21C059P021	21C059P021	1	DN	0-1-1-0-0-1-1-1-1-1-0-0-0-1-1-0-0-1-1-1-1-0-0-1-1-0-1-1-0-0-1-1-0-0-1-1-0-1-0-0-0-1-0-0-0-0-1-0-0-0-1	17	0	0	0	1	1	0	0	1	1	1	1	1	0	0	0	1	1	0	0	1	1	1	1	0	0	1	1	0	1	1	0	0	1	1	0	0	1	1	0	1	0	0	0
1100	21C059P030	21C059P030	1	DN	0-1-1-0-0-1-1-1-1-1-0-0-0-1-1-0-0-1-1-1-1-0-0-1-1-0-1-1-0-0-1-1-0-0-0-0-1-0-1-1-1-0-1-1-1-1-0-1-1-1-0	0	0	0	0	1	1	0	0	1	1	1	1	1	0	0	0	1	1	0	0	1	1	1	1	0	0	1	1	0	1	1	0	0	1	1	0	0	0	0	1	0	1	1	1
1101	21C059P045	21C059P045	1	DN	0-1-1-0-0-1-1-1-1-1-0-0-0-1-1-0-0-1-1-1-1-0-0-1-1-0-1-1-0-0-1-1-0-0-1-1-0-1-0-0-0-1-0-0-0-0-1-0-0-0-1	17	0	0	0	1	1	0	0	1	1	1	1	1	0	0	0	1	1	0	0	1	1	1	1	0	0	1	1	0	1	1	0	0	1	1	0	0	1	1	0	1	0	0	0
1102	21C060P001	21C060P001	1	DN	0-1-1-0-0-1-1-1-1-1-0-0-0-1-1-0-0-1-1-1-1-0-0-1-1-0-1-1-0-0-1-1-0-0-1-1-1-1-0-1-0-1-0-1-1-0-1-0-0-0-1	13	0	0	0	1	1	0	0	1	1	1	1	1	0	0	0	1	1	0	0	1	1	1	1	0	0	1	1	0	1	1	0	0	1	1	0	0	1	1	1	1	0	1	0
1103	21C060P003	21C060P003	1	DN	0-1-1-0-0-1-1-1-1-1-0-0-0-1-1-0-0-1-1-1-1-0-0-1-1-0-1-1-0-0-1-1-0-0-1-1-1-0-0-1-0-1-0-1-1-0-1-0-0-0-1	12	0	0	0	1	1	0	0	1	1	1	1	1	0	0	0	1	1	0	0	1	1	1	1	0	0	1	1	0	1	1	0	0	1	1	0	0	1	1	1	0	0	1	0
1104	21C060P004	21C060P004	1	DN	0-1-1-0-0-1-1-1-1-1-0-0-0-1-1-0-0-1-1-1-1-0-0-1-1-0-1-1-0-0-1-1-0-0-1-1-1-1-0-1-0-1-0-1-1-0-1-0-0-0-1	13	0	0	0	1	1	0	0	1	1	1	1	1	0	0	0	1	1	0	0	1	1	1	1	0	0	1	1	0	1	1	0	0	1	1	0	0	1	1	1	1	0	1	0
1105	21C060P009	21C060P009	1	DN	0-1-1-0-0-1-1-1-1-1-0-0-0-1-1-0-0-1-1-1-1-0-0-1-1-0-1-1-0-0-1-1-0-0-1-1-1-1-0-1-0-1-0-1-1-0-1-0-0-0-1	13	0	0	0	1	1	0	0	1	1	1	1	1	0	0	0	1	1	0	0	1	1	1	1	0	0	1	1	0	1	1	0	0	1	1	0	0	1	1	1	1	0	1	0
1106	21C060P011	21C060P011	1	DN	0-1-1-0-0-1-1-1-1-1-0-0-0-1-1-0-0-1-1-1-1-0-0-1-1-0-1-1-0-0-1-1-0-0-0-0-1-0-1-1-1-0-1-1-1-1-0-1-1-1-0	0	0	0	0	1	1	0	0	1	1	1	1	1	0	0	0	1	1	0	0	1	1	1	1	0	0	1	1	0	1	1	0	0	1	1	0	0	0	0	1	0	1	1	1
1107	21C060P028	21C060P028	1	DN	0-1-1-1-0-1-1-1-1-1-0-0-0-1-1-0-0-1-1-1-1-0-0-1-1-0-1-1-0-0-1-1-0-0-1-1-1-1-0-1-0-1-0-1-1-0-1-0-0-0-1	14	1	0	0	1	1	1	0	1	1	1	1	1	0	0	0	1	1	0	0	1	1	1	1	0	0	1	1	0	1	1	0	0	1	1	0	0	1	1	1	1	0	1	0
1108	21C060P030	21C060P030	1	DN	0-1-1-0-0-1-1-1-1-1-0-0-0-1-1-0-0-1-1-1-1-0-0-1-1-0-1-1-0-0-1-1-0-0-0-0-1-0-1-1-1-0-1-1-1-1-0-1-1-1-0	0	0	0	0	1	1	0	0	1	1	1	1	1	0	0	0	1	1	0	0	1	1	1	1	0	0	1	1	0	1	1	0	0	1	1	0	0	0	0	1	0	1	1	1
1109	21C060P034	21C060P034	1	DN	0-1-1-0-0-1-1-1-1-1-0-0-0-1-1-0-0-1-1-1-1-0-0-1-1-0-1-1-0-0-1-1-0-0-0-0-1-0-1-1-1-0-1-1-1-1-0-1-1-1-0	0	0	0	0	1	1	0	0	1	1	1	1	1	0	0	0	1	1	0	0	1	1	1	1	0	0	1	1	0	1	1	0	0	1	1	0	0	0	0	1	0	1	1	1
1110	21C060P041	21C060P041	1	DN	0-1-1-0-0-1-1-1-1-1-0-0-0-1-1-0-0-1-1-1-1-0-0-1-1-0-1-1-0-0-1-1-0-0-0-0-1-0-1-1-1-0-1-1-1-1-0-1-1-1-0	0	0	0	0	1	1	0	0	1	1	1	1	1	0	0	0	1	1	0	0	1	1	1	1	0	0	1	1	0	1	1	0	0	1	1	0	0	0	0	1	0	1	1	1
1111	21C061P032	21C061P032	1	DN	0-1-1-0-0-1-1-1-1-1-0-0-0-1-1-0-0-1-1-1-0-1-1-0-0-1-0-0-1-1-0-0-1-1-1-1-1-1-0-1-0-1-0-0-0-0-1-0-0-0-1	29	13	5	0	1	1	0	0	1	1	1	1	1	0	0	0	1	1	0	0	1	1	1	0	1	1	0	0	1	0	0	1	1	0	0	1	1	1	1	1	1	0	1	0
1112	21C063P044	21C063P044	1	DN	1-0-0-1-1-0-0-0-0-0-1-1-1-0-0-1-1-0-0-0-0-1-1-0-0-1-0-0-1-1-0-0-1-1-1-1-1-1-0-1-0-1-0-1-1-0-1-0-0-0-1	47	33	5	1	0	0	1	1	0	0	0	0	0	1	1	1	0	0	1	1	0	0	0	0	1	1	0	0	1	0	0	1	1	0	0	1	1	1	1	1	1	0	1	0
1113	21C066P001	21C066P001	0	SD	0-1-1-0-0-1-1-1-1-1-0-0-0-1-1-0-0-1-1-1-0-1-1-0-0-1-0-0-1-1-0-0-1-1-1-1-0-1-0-0-0-1-0-0-0-0-1-0-0-0-1	31	13	5	0	1	1	0	0	1	1	1	1	1	0	0	0	1	1	0	0	1	1	1	0	1	1	0	0	1	0	0	1	1	0	0	1	1	1	1	0	1	0	0	0
1114	21C066P011	21C066P011	1	DN	0-1-1-0-0-1-1-1-1-1-0-0-0-1-1-0-0-1-1-1-1-0-0-1-1-0-1-1-0-0-1-1-0-0-0-0-1-0-1-1-1-0-1-0-0-0-1-0-0-0-1	8	0	0	0	1	1	0	0	1	1	1	1	1	0	0	0	1	1	0	0	1	1	1	1	0	0	1	1	0	1	1	0	0	1	1	0	0	0	0	1	0	1	1	1
1115	21C066P017	21C066P017	1	DN	1-0-0-1-1-0-0-0-0-0-1-1-1-0-0-1-1-0-0-0-0-1-1-0-0-1-0-0-1-1-0-0-1-1-1-1-0-1-0-0-0-1-0-0-0-0-1-0-0-0-1	51	33	5	1	0	0	1	1	0	0	0	0	0	1	1	1	0	0	1	1	0	0	0	0	1	1	0	0	1	0	0	1	1	0	0	1	1	1	1	0	1	0	0	0
1116	21C066P046	21C066P046	0	SD	0-1-1-0-0-1-1-1-1-1-0-0-0-1-1-0-0-1-1-1-0-1-1-0-0-1-0-0-1-1-0-0-1-1-1-1-0-1-0-0-0-1-0-0-0-0-1-0-0-0-1	31	13	5	0	1	1	0	0	1	1	1	1	1	0	0	0	1	1	0	0	1	1	1	0	1	1	0	0	1	0	0	1	1	0	0	1	1	1	1	0	1	0	0	0
1117	21C073P021	21C073P021	0	SD	1-0-0-1-1-0-0-0-0-0-1-1-1-0-0-1-1-0-0-0-0-1-1-0-0-1-0-0-1-1-0-0-1-1-1-1-0-1-0-0-0-1-0-0-0-0-1-0-1-1-0	48	33	5	1	0	0	1	1	0	0	0	0	0	1	1	1	0	0	1	1	0	0	0	0	1	1	0	0	1	0	0	1	1	0	0	1	1	1	1	0	1	0	0	0
1118	21C074P008	21C074P008	1	DN	1-0-0-1-1-0-0-0-0-0-1-1-1-0-0-1-1-0-0-0-0-1-1-0-0-1-0-0-1-1-0-0-1-1-1-1-0-1-0-1-0-1-0-0-0-0-1-0-0-0-1	50	33	5	1	0	0	1	1	0	0	0	0	0	1	1	1	0	0	1	1	0	0	0	0	1	1	0	0	1	0	0	1	1	0	0	1	1	1	1	0	1	0	1	0
1119	21C075P031	21C075P031	1	DN	0-1-1-0-0-1-1-1-1-1-0-0-0-1-1-0-0-1-1-1-1-0-0-1-1-0-1-1-0-0-1-1-0-0-0-0-1-0-1-1-1-0-1-1-1-1-0-1-1-1-0	0	0	0	0	1	1	0	0	1	1	1	1	1	0	0	0	1	1	0	0	1	1	1	1	0	0	1	1	0	1	1	0	0	1	1	0	0	0	0	1	0	1	1	1
1120	21C075P044	21C075P044	1	DN	0-1-1-0-0-1-1-1-1-1-0-0-0-1-1-0-0-1-1-1-1-0-0-1-1-0-1-1-0-0-1-1-0-0-0-0-1-0-1-1-1-0-1-1-1-1-0-1-1-1-0	0	0	0	0	1	1	0	0	1	1	1	1	1	0	0	0	1	1	0	0	1	1	1	1	0	0	1	1	0	1	1	0	0	1	1	0	0	0	0	1	0	1	1	1
1121	21C075P048	21C075P048	1	DN	1-0-0-1-1-0-0-0-0-0-1-1-1-0-0-1-1-0-0-0-0-1-1-0-0-1-0-0-1-1-0-0-1-1-1-1-1-1-0-1-0-1-0-0-0-0-1-0-0-0-1	49	33	5	1	0	0	1	1	0	0	0	0	0	1	1	1	0	0	1	1	0	0	0	0	1	1	0	0	1	0	0	1	1	0	0	1	1	1	1	1	1	0	1	0
1122	21C076P001	21C076P001	1	DN	1-1-1-0-0-1-1-1-1-1-0-0-0-1-1-0-0-1-1-1-1-0-0-1-1-0-1-1-0-0-1-1-0-0-0-0-1-0-1-1-1-0-1-1-1-1-0-1-1-1-0	1	1	0	1	1	1	0	0	1	1	1	1	1	0	0	0	1	1	0	0	1	1	1	1	0	0	1	1	0	1	1	0	0	1	1	0	0	0	0	1	0	1	1	1
1123	21C076P028	21C076P028	0	SD	1-0-0-1-1-0-0-0-0-0-1-1-1-0-0-1-1-0-0-0-0-1-1-0-0-1-0-0-1-1-0-0-1-1-1-1-1-1-0-0-0-1-0-0-0-0-1-0-0-0-1	50	33	5	1	0	0	1	1	0	0	0	0	0	1	1	1	0	0	1	1	0	0	0	0	1	1	0	0	1	0	0	1	1	0	0	1	1	1	1	1	1	0	0	0
1124	21C078P001	21C078P001	0	SD	1-0-0-1-1-0-1-0-0-0-1-1-1-0-0-1-1-0-0-1-0-1-1-0-0-1-0-0-1-1-0-0-1-1-1-1-0-1-0-0-0-1-0-0-0-0-1-0-0-0-1	49	31	5	1	0	0	1	1	0	1	0	0	0	1	1	1	0	0	1	1	0	0	1	0	1	1	0	0	1	0	0	1	1	0	0	1	1	1	1	0	1	0	0	0
1125	21C079P037	21C079P037	1	DN	0-1-1-0-0-1-1-1-1-1-0-0-0-1-1-0-0-1-1-1-1-0-0-1-1-0-1-1-0-0-1-1-0-0-0-0-1-0-1-1-1-0-1-1-1-0-1-0-0-0-1	6	0	0	0	1	1	0	0	1	1	1	1	1	0	0	0	1	1	0	0	1	1	1	1	0	0	1	1	0	1	1	0	0	1	1	0	0	0	0	1	0	1	1	1
1126	21C079P049	21C079P049	1	DN	0-1-1-0-0-1-1-1-1-1-0-0-0-1-1-0-0-1-1-1-1-0-0-1-1-0-1-1-0-0-1-1-0-0-0-0-1-0-1-1-1-0-1-1-1-1-0-1-1-1-0	0	0	0	0	1	1	0	0	1	1	1	1	1	0	0	0	1	1	0	0	1	1	1	1	0	0	1	1	0	1	1	0	0	1	1	0	0	0	0	1	0	1	1	1
1127	21C088P002	21C088P002	0	SD	1-0-0-1-1-0-0-0-0-0-1-1-1-0-0-1-1-0-0-0-0-1-1-0-0-1-0-0-1-1-0-0-1-1-1-1-1-1-0-0-0-1-0-0-0-0-1-0-0-0-1	50	33	5	1	0	0	1	1	0	0	0	0	0	1	1	1	0	0	1	1	0	0	0	0	1	1	0	0	1	0	0	1	1	0	0	1	1	1	1	1	1	0	0	0
1128	21C088P014	21C088P014	1	DN	1-0-0-1-1-0-0-0-0-0-1-1-1-0-0-1-1-0-0-0-0-1-1-0-0-1-0-0-1-1-0-0-1-1-1-1-1-1-0-1-0-1-0-0-0-0-1-0-0-0-1	49	33	5	1	0	0	1	1	0	0	0	0	0	1	1	1	0	0	1	1	0	0	0	0	1	1	0	0	1	0	0	1	1	0	0	1	1	1	1	1	1	0	1	0
1129	21C088P018	21C088P018	0	SD	1-0-0-1-1-0-0-0-0-0-1-1-1-0-0-1-1-0-0-0-0-1-1-0-0-1-0-0-1-1-0-0-1-1-1-1-1-1-0-0-0-1-0-0-0-0-1-0-0-0-1	50	33	5	1	0	0	1	1	0	0	0	0	0	1	1	1	0	0	1	1	0	0	0	0	1	1	0	0	1	0	0	1	1	0	0	1	1	1	1	1	1	0	0	0
1130	21C089P045	21C089P045	1	DN	1-0-0-1-1-0-0-0-1-1-0-0-0-1-1-0-0-1-1-1-1-0-0-1-1-0-1-1-0-0-1-1-0-0-0-0-1-1-0-1-0-1-0-0-0-0-1-0-0-0-1	21	8	0	1	0	0	1	1	0	0	0	1	1	0	0	0	1	1	0	0	1	1	1	1	0	0	1	1	0	1	1	0	0	1	1	0	0	0	0	1	1	0	1	0
1131	21C090P011	21C090P011	1	DN	1-0-0-1-1-0-0-0-0-0-1-1-1-0-0-1-1-0-0-0-0-1-1-0-0-1-0-0-1-1-0-0-1-1-1-1-1-1-0-0-0-1-0-0-0-0-1-0-0-0-1	50	33	5	1	0	0	1	1	0	0	0	0	0	1	1	1	0	0	1	1	0	0	0	0	1	1	0	0	1	0	0	1	1	0	0	1	1	1	1	1	1	0	0	0
1132	21C090P022	21C090P022	1	DN	1-0-0-1-1-0-0-0-0-0-1-1-1-0-0-1-1-0-0-0-0-1-1-0-0-1-0-0-1-1-0-0-1-1-1-1-1-1-0-0-0-1-0-0-0-0-1-0-0-0-1	50	33	5	1	0	0	1	1	0	0	0	0	0	1	1	1	0	0	1	1	0	0	0	0	1	1	0	0	1	0	0	1	1	0	0	1	1	1	1	1	1	0	0	0
1133	21C090P027	21C090P027	0	SD	0-1-1-0-0-1-1-1-1-1-0-0-0-1-1-0-0-1-1-1-1-0-0-1-1-0-1-1-0-0-1-1-0-0-1-1-0-1-0-0-0-1-0-0-0-0-1-0-0-0-1	17	0	0	0	1	1	0	0	1	1	1	1	1	0	0	0	1	1	0	0	1	1	1	1	0	0	1	1	0	1	1	0	0	1	1	0	0	1	1	0	1	0	0	0
1134	21C091P014	21C091P014	1	DN	0-1-1-0-0-1-1-1-1-1-0-0-0-1-1-0-0-1-1-1-1-0-0-1-1-0-1-1-0-0-1-1-0-0-0-0-1-0-1-1-1-0-1-1-1-1-0-1-1-1-0	0	0	0	0	1	1	0	0	1	1	1	1	1	0	0	0	1	1	0	0	1	1	1	1	0	0	1	1	0	1	1	0	0	1	1	0	0	0	0	1	0	1	1	1
1135	21C091P029	21C091P029	1	DN	0-1-1-0-0-1-1-1-1-1-0-0-0-1-1-0-0-1-1-1-1-0-0-1-1-0-1-1-0-0-1-1-0-0-0-0-1-0-1-1-1-0-1-1-1-1-0-1-1-1-0	0	0	0	0	1	1	0	0	1	1	1	1	1	0	0	0	1	1	0	0	1	1	1	1	0	0	1	1	0	1	1	0	0	1	1	0	0	0	0	1	0	1	1	1
1136	21C093P002	21C093P002	0	SD	1-0-0-1-1-0-0-0-0-0-1-1-1-0-0-1-1-0-0-0-0-1-1-0-0-1-0-0-1-1-0-0-1-1-1-1-1-1-0-0-0-1-0-0-0-0-1-0-0-0-1	50	33	5	1	0	0	1	1	0	0	0	0	0	1	1	1	0	0	1	1	0	0	0	0	1	1	0	0	1	0	0	1	1	0	0	1	1	1	1	1	1	0	0	0
1137	21C093P041	21C093P041	0	SD	1-0-0-1-1-0-0-0-0-0-1-1-1-0-0-1-1-0-0-0-0-1-1-0-0-1-0-0-1-1-0-0-1-1-1-1-0-1-0-0-0-1-0-0-0-0-1-0-0-0-1	51	33	5	1	0	0	1	1	0	0	0	0	0	1	1	1	0	0	1	1	0	0	0	0	1	1	0	0	1	0	0	1	1	0	0	1	1	1	1	0	1	0	0	0
1138	21C093P049	21C093P049	1	DN	1-0-0-1-1-0-0-0-0-0-1-1-1-0-0-1-1-0-0-0-0-1-1-0-0-1-0-0-1-1-0-0-1-1-1-1-1-1-0-1-0-1-0-0-0-0-1-0-0-0-1	49	33	5	1	0	0	1	1	0	0	0	0	0	1	1	1	0	0	1	1	0	0	0	0	1	1	0	0	1	0	0	1	1	0	0	1	1	1	1	1	1	0	1	0
1139	21C094P001	21C094P001	1	DN	1-0-0-1-1-0-0-0-0-0-1-1-1-0-0-1-1-0-0-0-0-1-1-0-0-1-0-0-1-1-0-0-1-1-1-1-1-1-0-0-0-1-0-0-0-0-1-0-0-0-1	50	33	5	1	0	0	1	1	0	0	0	0	0	1	1	1	0	0	1	1	0	0	0	0	1	1	0	0	1	0	0	1	1	0	0	1	1	1	1	1	1	0	0	0
1140	21C097P030	21C097P030	1	DN	0-1-1-0-0-1-1-1-1-1-0-0-0-1-1-0-0-1-1-1-1-0-0-1-1-0-1-1-0-0-1-1-0-0-0-0-1-0-1-1-1-0-1-1-1-1-0-1-1-1-0	0	0	0	0	1	1	0	0	1	1	1	1	1	0	0	0	1	1	0	0	1	1	1	1	0	0	1	1	0	1	1	0	0	1	1	0	0	0	0	1	0	1	1	1
1141	21C097P038	21C097P038	1	DN	1-0-0-1-1-0-0-0-0-0-1-1-1-0-0-1-1-0-0-0-0-1-1-0-0-1-0-0-1-1-0-0-1-1-1-1-1-1-0-1-0-1-0-0-0-0-1-0-0-0-1	49	33	5	1	0	0	1	1	0	0	0	0	0	1	1	1	0	0	1	1	0	0	0	0	1	1	0	0	1	0	0	1	1	0	0	1	1	1	1	1	1	0	1	0
1142	21C099P005	21C099P005	1	DN	1-0-0-1-1-0-0-0-0-0-1-1-1-0-0-1-1-0-0-0-0-1-1-0-0-1-0-0-1-1-0-0-1-1-1-1-0-1-0-0-0-1-0-0-0-0-1-0-0-0-1	51	33	5	1	0	0	1	1	0	0	0	0	0	1	1	1	0	0	1	1	0	0	0	0	1	1	0	0	1	0	0	1	1	0	0	1	1	1	1	0	1	0	0	0
1143	21C102P026	21C102P026	1	DN	1-0-0-1-1-0-0-0-0-0-1-1-1-0-0-1-1-0-0-0-0-1-1-0-0-1-0-0-1-1-0-0-1-1-1-1-1-1-0-0-0-1-0-0-0-0-1-0-0-0-1	50	33	5	1	0	0	1	1	0	0	0	0	0	1	1	1	0	0	1	1	0	0	0	0	1	1	0	0	1	0	0	1	1	0	0	1	1	1	1	1	1	0	0	0
1144	21C110P009	21C110P009	1	DN	1-0-0-1-1-0-0-0-0-0-1-1-1-0-0-1-1-1-1-1-1-0-0-1-1-0-1-1-0-0-1-1-0-0-1-1-1-1-0-0-0-1-0-0-0-0-1-0-0-0-1	33	17	0	1	0	0	1	1	0	0	0	0	0	1	1	1	0	0	1	1	1	1	1	1	0	0	1	1	0	1	1	0	0	1	1	0	0	1	1	1	1	0	0	0
1145	21C110P042	21C110P042	1	DN	0-1-1-0-0-1-1-1-1-1-0-0-0-1-1-0-0-1-1-1-1-0-0-1-1-0-1-1-0-0-1-1-0-0-0-0-1-0-1-1-1-0-1-1-1-1-0-1-1-1-0	0	0	0	0	1	1	0	0	1	1	1	1	1	0	0	0	1	1	0	0	1	1	1	1	0	0	1	1	0	1	1	0	0	1	1	0	0	0	0	1	0	1	1	1
1146	21C187P007	21C187P007	1	DN	1-0-0-1-1-0-0-0-0-0-1-1-1-0-0-1-1-0-0-0-0-1-1-0-0-1-0-0-1-1-0-0-1-1-1-1-0-1-0-0-0-1-0-1-1-0-1-0-0-0-1	49	33	5	1	0	0	1	1	0	0	0	0	0	1	1	1	0	0	1	1	0	0	0	0	1	1	0	0	1	0	0	1	1	0	0	1	1	1	1	0	1	0	0	0
1147	21C188P004	21C188P004	1	DN	1-0-0-1-1-0-0-0-0-0-1-1-1-0-0-1-1-0-0-0-0-1-1-0-0-1-0-0-1-1-0-0-1-1-1-1-1-1-0-1-0-1-0-1-1-0-1-0-0-0-1	47	33	5	1	0	0	1	1	0	0	0	0	0	1	1	1	0	0	1	1	0	0	0	0	1	1	0	0	1	0	0	1	1	0	0	1	1	1	1	1	1	0	1	0
1148	21C188P007	21C188P007	1	DN	0-1-1-0-0-1-1-1-1-1-0-0-0-1-1-0-0-1-1-1-1-0-0-1-1-0-1-1-0-0-1-1-0-0-1-1-1-1-0-1-0-1-0-0-0-0-1-0-0-0-1	15	0	0	0	1	1	0	0	1	1	1	1	1	0	0	0	1	1	0	0	1	1	1	1	0	0	1	1	0	1	1	0	0	1	1	0	0	1	1	1	1	0	1	0
1149	21C189P005	21C189P005	1	DN	1-0-0-1-1-0-0-0-0-0-1-1-1-0-0-1-1-1-1-1-1-0-0-1-1-0-1-1-0-0-1-1-0-0-1-1-0-1-0-0-0-1-0-1-1-0-1-0-0-0-1	32	17	0	1	0	0	1	1	0	0	0	0	0	1	1	1	0	0	1	1	1	1	1	1	0	0	1	1	0	1	1	0	0	1	1	0	0	1	1	0	1	0	0	0
1150	21C189P030	21C189P030	1	DN	1-0-0-1-1-0-0-0-0-0-1-1-1-0-0-1-1-1-1-1-1-0-0-1-1-0-1-1-0-0-1-1-0-0-1-1-0-1-0-0-0-1-0-1-1-0-1-0-0-0-1	32	17	0	1	0	0	1	1	0	0	0	0	0	1	1	1	0	0	1	1	1	1	1	1	0	0	1	1	0	1	1	0	0	1	1	0	0	1	1	0	1	0	0	0
1151	21C190P002	21C190P002	1	DN	1-0-0-1-1-0-0-0-0-0-1-1-1-0-0-1-1-0-0-0-0-1-1-0-0-1-0-0-1-1-0-0-1-1-1-1-1-1-0-1-1-0-1-1-1-1-0-1-1-1-0	38	33	5	1	0	0	1	1	0	0	0	0	0	1	1	1	0	0	1	1	0	0	0	0	1	1	0	0	1	0	0	1	1	0	0	1	1	1	1	1	1	0	1	1
1152	21C190P004	21C190P004	0	SD	1-0-0-1-1-0-0-0-0-0-1-1-1-0-0-1-1-0-0-0-0-1-1-0-0-1-0-0-1-1-0-0-1-1-1-1-0-1-0-0-0-1-0-1-1-1-0-1-1-1-0	43	33	5	1	0	0	1	1	0	0	0	0	0	1	1	1	0	0	1	1	0	0	0	0	1	1	0	0	1	0	0	1	1	0	0	1	1	1	1	0	1	0	0	0
1153	21C190P010	21C190P010	1	DN	1-0-0-1-1-0-0-0-0-0-1-1-1-0-0-1-1-0-0-0-0-1-1-0-0-1-0-0-1-1-0-0-1-1-1-1-1-1-0-1-0-1-0-0-0-0-1-0-0-0-1	49	33	5	1	0	0	1	1	0	0	0	0	0	1	1	1	0	0	1	1	0	0	0	0	1	1	0	0	1	0	0	1	1	0	0	1	1	1	1	1	1	0	1	0
1154	21C190P019	21C190P019	1	DN	1-0-0-1-1-0-0-0-0-0-1-1-1-0-0-1-1-0-0-0-0-1-1-0-0-1-0-0-1-1-0-0-1-1-1-1-1-1-0-1-0-1-0-0-0-0-1-0-0-0-1	49	33	5	1	0	0	1	1	0	0	0	0	0	1	1	1	0	0	1	1	0	0	0	0	1	1	0	0	1	0	0	1	1	0	0	1	1	1	1	1	1	0	1	0
1155	21C191P018	21C191P018	1	DN	0-1-1-0-0-1-1-1-1-1-0-0-0-1-1-0-0-1-1-1-1-0-0-1-1-0-1-1-0-0-1-1-0-0-0-0-1-0-1-1-1-0-1-1-1-1-0-1-1-1-0	0	0	0	0	1	1	0	0	1	1	1	1	1	0	0	0	1	1	0	0	1	1	1	1	0	0	1	1	0	1	1	0	0	1	1	0	0	0	0	1	0	1	1	1
1156	21C195P023	21C195P023	1	DN	1-0-0-1-1-0-0-0-0-0-1-1-1-0-0-1-1-0-0-0-0-1-1-0-0-1-0-0-1-1-0-0-1-1-1-1-0-1-0-0-0-1-0-0-0-0-1-0-0-0-1	51	33	5	1	0	0	1	1	0	0	0	0	0	1	1	1	0	0	1	1	0	0	0	0	1	1	0	0	1	0	0	1	1	0	0	1	1	1	1	0	1	0	0	0
1157	21C195P039	21C195P039	1	DN	0-1-1-0-0-1-1-1-1-1-0-0-0-1-1-0-0-1-1-1-1-0-0-1-1-0-1-1-0-0-1-1-0-0-0-0-1-0-1-1-1-0-1-1-1-0-1-0-0-0-1	6	0	0	0	1	1	0	0	1	1	1	1	1	0	0	0	1	1	0	0	1	1	1	1	0	0	1	1	0	1	1	0	0	1	1	0	0	0	0	1	0	1	1	1
1158	21C206P007	21C206P007	0	SD	1-0-0-1-1-0-0-0-0-0-1-1-1-0-0-1-1-0-0-0-0-1-1-0-0-1-0-0-1-1-0-0-1-1-1-1-1-1-0-0-0-1-0-0-0-0-1-0-0-0-1	50	33	5	1	0	0	1	1	0	0	0	0	0	1	1	1	0	0	1	1	0	0	0	0	1	1	0	0	1	0	0	1	1	0	0	1	1	1	1	1	1	0	0	0
1159	21C221P054	21C221P054	1	DN	0-1-1-0-0-1-1-1-1-1-0-0-0-1-1-0-0-1-1-1-1-0-0-1-1-0-1-1-0-0-1-1-0-0-0-0-0-1-1-1-1-1-1-0-1-1-0-1-1-1-0	4	0	0	0	1	1	0	0	1	1	1	1	1	0	0	0	1	1	0	0	1	1	1	1	0	0	1	1	0	1	1	0	0	1	1	0	0	0	0	0	1	1	1	1
1160	16C100P031	16C100P031	1	DN	1-0-0-1-1-0-0-0-0-0-1-1-1-0-0-1-1-0-0-0-0-1-1-0-0-1-0-0-1-1-0-0-1-1-1-1-1-1-0-1-0-1-0-0-0-0-1-0-0-0-1	49	33	5	1	0	0	1	1	0	0	0	0	0	1	1	1	0	0	1	1	0	0	0	0	1	1	0	0	1	0	0	1	1	0	0	1	1	1	1	1	1	0	1	0
1161	11C055P004	11C055P004	0	SD	1-0-0-1-1-0-0-0-0-0-1-1-1-0-0-1-1-0-0-0-0-1-1-0-0-1-0-0-1-1-0-0-1-1-1-1-0-1-0-0-0-1-0-1-1-0-1-0-0-0-1	49	33	5	1	0	0	1	1	0	0	0	0	0	1	1	1	0	0	1	1	0	0	0	0	1	1	0	0	1	0	0	1	1	0	0	1	1	1	1	0	1	0	0	0
1162	08C181P001	Cabrillo	1	DN	1-0-0-1-1-0-0-0-0-0-1-1-1-0-0-1-1-0-0-0-0-1-1-0-0-1-0-0-1-1-0-0-1-1-1-1-0-1-0-0-0-1-0-0-0-0-1-0-0-0-1	51	33	5	1	0	0	1	1	0	0	0	0	0	1	1	1	0	0	1	1	0	0	0	0	1	1	0	0	1	0	0	1	1	0	0	1	1	1	1	0	1	0	0	0
1163	PI664321	Puget_Reliance	0	SD	0-1-1-0-0-1-1-1-1-1-0-0-0-1-1-0-0-1-1-1-1-0-0-1-1-0-1-1-0-1-1-1-0-0-0-0-0-1-0-0-1-1-0-0-1-1-0-1-1-1-1	9	1	1	0	1	1	0	0	1	1	1	1	1	0	0	0	1	1	0	0	1	1	1	1	0	0	1	1	0	1	1	0	1	1	1	0	0	0	0	0	1	0	0	1
1164	55C023P001	55C023P001	1	DN	0-1-1-0-0-1-1-1-1-1-0-0-0-1-1-0-0-1-1-1-1-0-0-1-1-0-1-1-0-0-1-1-0-0-0-0-1-0-1-1-1-0-1-1-1-1-0-1-1-1-0	0	0	0	0	1	1	0	0	1	1	1	1	1	0	0	0	1	1	0	0	1	1	1	1	0	0	1	1	0	1	1	0	0	1	1	0	0	0	0	1	0	1	1	1
1165	07C092P003	07C092P003	1	DN	0-1-1-0-0-1-1-1-1-1-0-0-0-1-1-0-0-1-1-1-1-0-0-1-1-0-1-1-0-0-1-1-0-0-0-0-1-0-1-1-1-0-1-1-1-1-0-1-1-1-0	0	0	0	0	1	1	0	0	1	1	1	1	1	0	0	0	1	1	0	0	1	1	1	1	0	0	1	1	0	1	1	0	0	1	1	0	0	0	0	1	0	1	1	1
1166	01C206P005	Portola	1	DN	0-1-1-0-0-1-1-1-1-1-0-0-0-1-1-0-0-1-1-1-1-0-0-1-1-0-1-1-0-0-1-1-0-0-0-0-1-0-1-1-1-0-1-1-1-1-0-1-1-1-0	0	0	0	0	1	1	0	0	1	1	1	1	1	0	0	0	1	1	0	0	1	1	1	1	0	0	1	1	0	1	1	0	0	1	1	0	0	0	0	1	0	1	1	1
1167	09C103P002	09C103P002	1	DN	0-1-1-0-0-1-1-1-1-1-0-0-0-1-1-0-0-1-1-1-1-0-0-1-1-0-1-1-0-0-1-1-0-0-0-0-1-0-1-1-1-0-1-1-1-1-0-1-1-1-0	0	0	0	0	1	1	0	0	1	1	1	1	1	0	0	0	1	1	0	0	1	1	1	1	0	0	1	1	0	1	1	0	0	1	1	0	0	0	0	1	0	1	1	1
1168	11C103P001	UCD_Valiant	1	DN	0-1-1-0-0-1-1-1-1-1-0-0-0-1-1-0-0-1-1-1-1-0-0-1-1-0-1-1-0-0-1-1-0-0-0-0-1-0-1-1-1-0-1-0-0-0-1-0-0-0-1	8	0	0	0	1	1	0	0	1	1	1	1	1	0	0	0	1	1	0	0	1	1	1	1	0	0	1	1	0	1	1	0	0	1	1	0	0	0	0	1	0	1	1	1
1169	08C128P002	08C128P002	1	DN	0-1-1-0-0-1-1-1-1-1-0-0-0-1-1-0-0-1-1-1-1-0-0-1-1-0-1-1-0-0-1-1-0-0-0-0-1-0-1-1-1-0-1-1-1-1-0-1-1-1-0	0	0	0	0	1	1	0	0	1	1	1	1	1	0	0	0	1	1	0	0	1	1	1	1	0	0	1	1	0	1	1	0	0	1	1	0	0	0	0	1	0	1	1	1
1170	11C141P001	UCD_Moxie	1	DN	1-0-0-1-1-0-0-0-0-0-1-1-1-0-0-1-1-0-0-0-0-1-1-0-0-1-0-0-1-1-0-0-1-1-1-1-1-1-0-1-0-1-0-0-0-0-1-0-0-0-1	49	33	5	1	0	0	1	1	0	0	0	0	0	1	1	1	0	0	1	1	0	0	0	0	1	1	0	0	1	0	0	1	1	0	0	1	1	1	1	1	1	0	1	0
1171	08C020P602	Petaluma	0	SD	1-0-0-1-1-0-0-0-0-0-1-1-1-0-0-1-1-0-0-0-0-1-1-0-0-1-0-0-1-1-0-0-1-1-1-1-0-1-0-0-0-1-0-1-1-0-1-0-0-0-1	49	33	5	1	0	0	1	1	0	0	0	0	0	1	1	1	0	0	1	1	0	0	0	0	1	1	0	0	1	0	0	1	1	0	0	1	1	1	1	0	1	0	0	0
1172	08C132P608	Fronteras	0	SD	1-0-0-1-1-0-0-0-0-0-1-1-1-0-0-1-1-0-0-0-0-1-1-0-0-1-0-0-1-0-0-0-1-0-1-1-0-0-0-0-1-1-0-0-0-0-1-0-0-0-1	47	32	4	1	0	0	1	1	0	0	0	0	0	1	1	1	0	0	1	1	0	0	0	0	1	1	0	0	1	0	0	1	0	0	0	1	0	1	1	0	0	0	0	1
1173	11C115P003	11C115P003	1	DN	1-0-0-1-1-0-0-0-0-0-1-1-1-0-0-1-1-0-0-0-0-1-1-0-0-1-0-0-1-1-0-0-1-1-1-1-1-1-0-1-0-1-0-0-0-0-1-0-0-0-1	49	33	5	1	0	0	1	1	0	0	0	0	0	1	1	1	0	0	1	1	0	0	0	0	1	1	0	0	1	0	0	1	1	0	0	1	1	1	1	1	1	0	1	0
1174	11C180P001	11C180P001	1	DN	1-0-0-1-1-0-0-0-0-0-1-1-1-0-0-1-1-0-0-0-0-1-1-0-0-1-0-0-1-1-0-0-1-1-1-1-1-1-0-0-0-1-0-0-0-0-1-0-0-0-1	50	33	5	1	0	0	1	1	0	0	0	0	0	1	1	1	0	0	1	1	0	0	0	0	1	1	0	0	1	0	0	1	1	0	0	1	1	1	1	1	1	0	0	0
1175	PI551753	Del_Norte	0	SD	0-1-1-1-1-1-1-0-1-1-0-1-0-0-1-1-0-1-0-0-0-0-0-0-0-1-1-1-1-0-0-0-1-0-1-0-1-1-0-0-0-0-1-0-1-1-0-1-1-1-1	23	16	4	0	1	1	1	1	1	1	0	1	1	0	1	0	0	1	1	0	1	0	0	0	0	0	0	0	1	1	1	1	0	0	0	1	0	1	0	1	1	0	0	0
1176	77C056P101	77C056P101	0	SD	1-0-0-1-1-1-0-0-1-1-1-0-0-0-1-1-0-1-0-1-1-0-0-1-1-1-0-1-1-0-0-0-1-0-1-0-0-1-0-0-0-0-1-0-1-1-1-0-0-1-1	28	17	4	1	0	0	1	1	1	0	0	1	1	1	0	0	0	1	1	0	1	0	1	1	0	0	1	1	1	0	1	1	0	0	0	1	0	1	0	0	1	0	0	0
1177	91C324P001	Pacific	1	DN	1-0-0-1-1-0-0-0-0-0-1-1-1-0-0-1-1-0-1-0-0-1-1-0-0-1-0-0-1-1-0-0-1-1-1-1-1-1-0-0-0-1-0-0-0-0-1-0-0-0-1	49	32	5	1	0	0	1	1	0	0	0	0	0	1	1	1	0	0	1	1	0	1	0	0	1	1	0	0	1	0	0	1	1	0	0	1	1	1	1	1	1	0	0	0
1178	PI551441	Deet (Robinson)	0	SD	1-0-0-1-1-0-0-0-0-0-1-1-1-0-0-1-1-0-0-0-0-1-1-0-0-1-0-0-1-1-0-0-1-1-1-1-1-1-0-0-0-1-0-0-0-0-1-0-0-0-1	50	33	5	1	0	0	1	1	0	0	0	0	0	1	1	1	0	0	1	1	0	0	0	0	1	1	0	0	1	0	0	1	1	0	0	1	1	1	1	1	1	0	0	0
1179	17C304P063	17C304P063	NA	NA	0-1-1-0-0-1-1-1-1-1-0-0-0-1-1-0-0-1-1-1-1-0-0-1-1-0-1-1-0-0-1-1-0-0-0-0-1-0-1-1-1-0-1-1-1-1-0-1-1-1-0	0	0	0	0	1	1	0	0	1	1	1	1	1	0	0	0	1	1	0	0	1	1	1	1	0	0	1	1	0	1	1	0	0	1	1	0	0	0	0	1	0	1	1	1
1180	PI264680	Senga_Sengana	NA	NA	1-1-1-1-1-1-0-1-1-1-0-0-0-1-1-0-0-1-0-1-0-0-0-1-1-0-1-1-0-0-1-1-0-0-0-0-1-0-1-1-1-0-1-1-1-1-0-1-1-1-0	6	6	0	1	1	1	1	1	1	0	1	1	1	0	0	0	1	1	0	0	1	0	1	0	0	0	1	1	0	1	1	0	0	1	1	0	0	0	0	1	0	1	1	1
1181	PI616778	K1	0	SD	1-0-0-1-1-0-0-0-0-0-1-1-1-0-0-1-1-0-0-0-0-1-1-0-0-1-0-1-1-0-0-0-1-0-1-0-1-1-1-0-0-1-1-0-1-1-0-1-1-1-1	38	31	4	1	0	0	1	1	0	0	0	0	0	1	1	1	0	0	1	1	0	0	0	0	1	1	0	0	1	0	1	1	0	0	0	1	0	1	0	1	1	1	0	0
1182	16C565P002	16C565P002	0	SD	1-0-0-1-1-0-0-0-0-0-1-1-1-0-0-1-1-0-0-0-0-1-1-0-0-1-0-0-1-1-0-0-1-1-1-1-1-1-0-0-0-1-0-0-0-0-1-0-0-0-1	50	33	5	1	0	0	1	1	0	0	0	0	0	1	1	1	0	0	1	1	0	0	0	0	1	1	0	0	1	0	0	1	1	0	0	1	1	1	1	1	1	0	0	0
1183	36C027P006	Tahoe	0	SD	1-0-0-1-1-0-0-0-0-0-1-1-1-0-0-1-1-0-0-0-0-1-1-0-0-1-0-0-1-1-0-0-1-1-1-1-1-1-0-0-0-1-0-1-1-0-1-0-0-0-1	48	33	5	1	0	0	1	1	0	0	0	0	0	1	1	1	0	0	1	1	0	0	0	0	1	1	0	0	1	0	0	1	1	0	0	1	1	1	1	1	1	0	0	0
1184	PI551480	Ourown	0	SD	0-1-1-0-0-1-1-1-1-1-0-0-0-1-1-0-0-1-1-1-1-0-0-1-1-0-1-1-0-0-1-1-0-0-0-0-1-0-1-1-1-0-1-1-1-1-0-1-1-1-0	0	0	0	0	1	1	0	0	1	1	1	1	1	0	0	0	1	1	0	0	1	1	1	1	0	0	1	1	0	1	1	0	0	1	1	0	0	0	0	1	0	1	1	1
1185	12C014P001	12C014P001	0	SD	1-0-0-1-1-0-0-0-0-0-1-1-1-0-0-1-1-0-0-0-0-1-1-0-0-1-0-0-1-0-0-0-1-0-1-1-1-1-0-0-0-1-0-0-0-0-1-0-0-0-1	48	32	4	1	0	0	1	1	0	0	0	0	0	1	1	1	0	0	1	1	0	0	0	0	1	1	0	0	1	0	0	1	0	0	0	1	0	1	1	1	1	0	0	0
1186	PI551876	LH_18-2	0	SD	1-0-1-1-1-1-1-1-1-1-0-0-0-0-1-1-1-1-0-0-0-0-0-0-0-1-1-1-1-1-1-0-1-0-1-0-1-1-0-0-0-0-1-0-1-1-0-1-1-0-1	25	17	4	1	0	1	1	1	1	1	1	1	1	0	0	0	0	1	1	1	1	0	0	0	0	0	0	0	1	1	1	1	1	1	0	1	0	1	0	1	1	0	0	0
1187	16C563P013	16C563P013	1	DN	1-0-0-1-1-0-0-0-0-0-1-1-1-0-0-1-1-0-0-0-0-1-1-0-0-1-0-0-1-1-0-0-1-1-1-1-0-1-0-0-0-1-0-1-1-0-1-0-0-0-1	49	33	5	1	0	0	1	1	0	0	0	0	0	1	1	1	0	0	1	1	0	0	0	0	1	1	0	0	1	0	0	1	1	0	0	1	1	1	1	0	1	0	0	0
1188	16C096P006	16C096P006	0	SD	1-0-0-1-1-0-0-0-0-0-1-1-1-0-0-1-1-0-0-0-0-1-1-0-0-1-0-0-1-1-0-0-1-1-1-1-1-1-0-0-0-1-0-0-0-0-1-0-0-0-1	50	33	5	1	0	0	1	1	0	0	0	0	0	1	1	1	0	0	1	1	0	0	0	0	1	1	0	0	1	0	0	1	1	0	0	1	1	1	1	1	1	0	0	0
1189	91C248P002	Gaviota	0	SD	1-0-0-1-1-0-0-0-0-0-1-1-1-0-0-1-1-0-0-0-0-1-1-0-0-1-0-0-1-1-0-0-1-1-1-1-1-1-0-0-0-1-0-0-0-1-1-0-0-0-1	49	33	5	1	0	0	1	1	0	0	0	0	0	1	1	1	0	0	1	1	0	0	0	0	1	1	0	0	1	0	0	1	1	0	0	1	1	1	1	1	1	0	0	0
1190	77C036P604	Santana	0	SD	0-1-1-0-0-1-1-1-1-1-0-0-0-1-1-0-0-1-1-1-1-0-0-1-1-0-1-1-0-0-1-1-0-0-0-0-0-1-0-0-0-1-0-1-0-0-1-0-0-0-1	14	0	0	0	1	1	0	0	1	1	1	1	1	0	0	0	1	1	0	0	1	1	1	1	0	0	1	1	0	1	1	0	0	1	1	0	0	0	0	0	1	0	0	0
1191	PI551394	Earliglow	0	SD	0-1-1-0-0-1-1-1-1-1-0-0-0-1-1-0-0-1-1-1-1-0-0-1-1-0-1-1-0-0-1-1-0-0-0-0-1-0-1-1-1-0-1-1-1-1-0-1-1-1-0	0	0	0	0	1	1	0	0	1	1	1	1	1	0	0	0	1	1	0	0	1	1	1	1	0	0	1	1	0	1	1	0	0	1	1	0	0	0	0	1	0	1	1	1
1192	PI616574	KY-17	0	SD	1-0-1-1-0-0-1-0-1-1-0-1-0-0-1-1-1-0-1-1-1-0-0-1-1-1-1-1-1-0-0-0-1-0-1-0-0-0-1-0-1-0-1-0-1-1-0-1-0-1-1	21	15	4	1	0	1	1	0	0	1	0	1	1	0	1	0	0	1	1	1	0	1	1	1	0	0	1	1	1	1	1	1	0	0	0	1	0	1	0	0	0	1	0	1
1193	PI552260	Addie	1	DN	0-1-1-0-0-1-1-1-1-1-0-0-0-1-1-0-0-1-1-1-1-0-0-0-1-1-1-1-0-0-0-0-1-0-0-0-1-1-1-1-0-0-0-0-1-1-0-1-1-1-1	10	5	3	0	1	1	0	0	1	1	1	1	1	0	0	0	1	1	0	0	1	1	1	1	0	0	0	1	1	1	1	0	0	0	0	1	0	0	0	1	1	1	1	0
1194	PI551481	Tangi	0	SD	0-1-1-1-1-1-1-1-1-0-1-1-0-0-1-1-0-1-0-1-0-0-0-0-1-1-1-1-1-0-0-0-1-0-0-0-1-1-1-0-0-0-0-0-1-1-0-1-1-1-1	21	15	4	0	1	1	1	1	1	1	1	1	0	1	1	0	0	1	1	0	1	0	1	0	0	0	0	1	1	1	1	1	0	0	0	1	0	0	0	1	1	1	0	0
1195	89C206P002	89C206P002	0	SD	1-0-0-1-1-0-0-0-0-0-1-1-1-0-0-1-1-0-0-0-0-1-1-0-0-1-0-0-1-1-0-0-1-1-1-1-1-1-0-0-0-1-0-1-1-0-1-0-0-0-1	48	33	5	1	0	0	1	1	0	0	0	0	0	1	1	1	0	0	1	1	0	0	0	0	1	1	0	0	1	0	0	1	1	0	0	1	1	1	1	1	1	0	0	0
1196	12C012P001	12C012P001	0	SD	1-0-0-1-1-0-0-0-0-0-1-1-1-0-0-1-1-0-0-0-0-1-1-0-0-1-0-0-1-1-0-0-1-1-1-1-1-1-0-0-0-1-0-0-0-0-1-0-0-0-1	50	33	5	1	0	0	1	1	0	0	0	0	0	1	1	1	0	0	1	1	0	0	0	0	1	1	0	0	1	0	0	1	1	0	0	1	1	1	1	1	1	0	0	0
1197	PI612323	NC_96-35-2	0	SD	1-0-1-0-1-1-1-0-1-1-1-1-0-0-1-1-0-1-0-1-1-0-0-1-1-1-1-1-1-0-0-0-1-0-1-0-0-0-1-0-1-0-0-0-1-1-0-1-1-0-0	20	14	4	1	0	1	0	1	1	1	0	1	1	1	1	0	0	1	1	0	1	0	1	1	0	0	1	1	1	1	1	1	0	0	0	1	0	1	0	0	0	1	0	1
1198	37C020P045	37C020P045	0	SD	0-1-1-0-0-1-1-1-1-1-0-0-0-1-1-0-0-1-1-1-1-0-0-1-1-0-1-1-0-0-1-1-0-0-0-0-1-1-0-0-0-1-0-1-0-0-1-0-0-0-0	12	0	0	0	1	1	0	0	1	1	1	1	1	0	0	0	1	1	0	0	1	1	1	1	0	0	1	1	0	1	1	0	0	1	1	0	0	0	0	1	1	0	0	0
1199	PI551766	MD-683	0	SD	0-1-1-0-0-1-1-1-1-1-0-0-0-1-1-0-0-1-1-1-1-0-0-1-1-0-1-1-0-0-1-1-0-0-0-0-1-1-0-0-0-1-0-0-0-0-1-0-0-0-0	13	0	0	0	1	1	0	0	1	1	1	1	1	0	0	0	1	1	0	0	1	1	1	1	0	0	1	1	0	1	1	0	0	1	1	0	0	0	0	1	1	0	0	0
1200	16C108P065	16C108P065	1	DN	0-1-1-0-0-1-1-1-1-1-0-0-0-1-1-0-0-1-1-1-1-0-0-1-1-0-1-1-0-0-1-1-0-0-0-0-1-0-1-1-1-0-1-1-1-1-0-1-1-1-0	0	0	0	0	1	1	0	0	1	1	1	1	1	0	0	0	1	1	0	0	1	1	1	1	0	0	1	1	0	1	1	0	0	1	1	0	0	0	0	1	0	1	1	1
1201	12C147P002	12C147P002	1	DN	1-0-0-1-1-0-0-0-0-0-1-1-1-0-0-1-1-0-0-0-0-1-1-0-0-1-0-0-1-1-0-0-1-1-1-1-1-1-0-1-0-1-0-0-0-0-1-0-0-0-1	49	33	5	1	0	0	1	1	0	0	0	0	0	1	1	1	0	0	1	1	0	0	0	0	1	1	0	0	1	0	0	1	1	0	0	1	1	1	1	1	1	0	1	0
1202	PI551422	Primella	NA	NA	0-1-1-0-0-1-1-1-1-1-0-0-0-1-1-0-0-1-1-1-1-0-0-1-1-0-1-1-0-0-1-1-0-0-0-0-1-0-1-1-1-0-1-1-1-1-0-1-1-1-0	0	0	0	0	1	1	0	0	1	1	1	1	1	0	0	0	1	1	0	0	1	1	1	1	0	0	1	1	0	1	1	0	0	1	1	0	0	0	0	1	0	1	1	1
1203	PI551944	MDUS_5097	0	SD	0-1-1-0-0-1-1-1-1-1-0-0-0-1-1-0-0-1-1-1-1-0-0-1-1-0-1-1-0-0-1-1-0-0-0-0-0-1-0-0-0-1-0-0-0-0-1-0-0-0-0	14	0	0	0	1	1	0	0	1	1	1	1	1	0	0	0	1	1	0	0	1	1	1	1	0	0	1	1	0	1	1	0	0	1	1	0	0	0	0	0	1	0	0	0
1204	92C338P001	92C338P001	1	DN	1-0-0-1-1-0-0-0-0-0-1-1-1-0-0-1-1-0-0-0-0-1-1-0-0-1-0-0-1-1-0-0-1-1-1-1-0-1-0-0-0-1-0-1-1-0-1-0-0-0-1	49	33	5	1	0	0	1	1	0	0	0	0	0	1	1	1	0	0	1	1	0	0	0	0	1	1	0	0	1	0	0	1	1	0	0	1	1	1	1	0	1	0	0	0
1205	35C035P008	Shasta	NA	NA	0-1-1-0-0-1-1-1-1-1-0-0-0-1-1-0-0-1-1-1-1-0-0-1-1-0-1-1-0-0-1-1-0-0-0-0-1-1-0-0-0-1-0-0-0-0-1-0-0-0-1	14	0	0	0	1	1	0	0	1	1	1	1	1	0	0	0	1	1	0	0	1	1	1	1	0	0	1	1	0	1	1	0	0	1	1	0	0	0	0	1	1	0	0	0
1206	PI551765	Yaquina A	0	SD	0-1-1-1-1-1-1-0-1-1-1-1-0-0-1-1-1-1-0-1-1-0-0-0-1-1-1-1-1-0-0-0-1-0-1-0-0-1-0-0-1-0-0-0-1-1-0-1-1-1-0	22	15	4	0	1	1	1	1	1	1	0	1	1	1	1	0	0	1	1	1	1	0	1	1	0	0	0	1	1	1	1	1	0	0	0	1	0	1	0	0	1	0	0	1
1207	PI551729	CA_1386	0	SD	0-1-1-1-1-1-1-0-1-1-0-1-0-0-1-1-0-1-0-0-0-0-0-0-0-1-1-1-1-0-0-0-1-0-0-0-1-0-0-0-0-0-0-0-1-1-0-1-1-1-0	21	16	4	0	1	1	1	1	1	1	0	1	1	0	1	0	0	1	1	0	1	0	0	0	0	0	0	0	1	1	1	1	0	0	0	1	0	0	0	1	0	0	0	0
1208	PI551472	Sitka_D_x_Red_Rich	1	DN	0-1-1-0-0-1-1-1-1-1-0-0-0-1-1-0-0-1-1-1-1-0-0-1-1-0-1-1-0-0-1-1-0-0-0-0-1-1-0-1-0-1-0-0-0-0-1-0-0-0-0	12	0	0	0	1	1	0	0	1	1	1	1	1	0	0	0	1	1	0	0	1	1	1	1	0	0	1	1	0	1	1	0	0	1	1	0	0	0	0	1	1	0	1	0
1209	PI616720	NC_95-21-5	0	SD	1-0-1-1-0-1-0-0-1-1-1-1-0-0-1-1-1-1-0-1-0-0-0-1-1-1-1-1-1-0-1-0-1-0-1-0-1-1-0-0-0-0-1-0-0-1-0-1-1-1-0	23	16	3	1	0	1	1	0	1	0	0	1	1	1	1	0	0	1	1	1	1	0	1	0	0	0	1	1	1	1	1	1	0	1	0	1	0	1	0	1	1	0	0	0
1210	PI551407	Guardian	NA	NA	0-0-1-1-1-1-0-0-1-1-1-1-0-0-0-1-0-1-0-1-0-0-0-1-1-1-1-1-0-0-0-0-1-0-1-0-0-0-0-0-1-1-0-0-0-1-0-1-1-0-1	26	16	3	0	0	1	1	1	1	0	0	1	1	1	1	0	0	0	1	0	1	0	1	0	0	0	1	1	1	1	1	0	0	0	0	1	0	1	0	0	0	0	0	1
1211	PI616815	NC_96-33-1	0	SD	0-0-1-0-1-1-1-0-1-1-1-1-0-0-1-1-0-1-0-1-1-0-0-1-1-1-1-1-1-0-0-0-1-0-1-0-1-1-1-0-1-0-1-0-0-1-0-1-1-0-1	20	13	4	0	0	1	0	1	1	1	0	1	1	1	1	0	0	1	1	0	1	0	1	1	0	0	1	1	1	1	1	1	0	0	0	1	0	1	0	1	1	1	0	1
1212	17C304P038	17C304P038	1	DN	1-0-0-1-1-0-0-0-0-0-1-1-1-0-0-1-1-0-0-0-0-1-1-0-0-1-0-0-1-1-0-0-1-1-1-1-0-1-0-0-0-1-0-0-0-0-1-0-0-0-1	51	33	5	1	0	0	1	1	0	0	0	0	0	1	1	1	0	0	1	1	0	0	0	0	1	1	0	0	1	0	0	1	1	0	0	1	1	1	1	0	1	0	0	0
1213	12C143P001	12C143P001	0	SD	1-0-0-1-1-0-0-0-0-0-1-1-1-0-0-1-1-0-0-0-0-1-1-0-0-1-0-0-1-1-0-0-1-1-1-1-0-1-0-0-0-1-0-1-1-0-1-0-0-0-1	49	33	5	1	0	0	1	1	0	0	0	0	0	1	1	1	0	0	1	1	0	0	0	0	1	1	0	0	1	0	0	1	1	0	0	1	1	1	1	0	1	0	0	0
1214	PI551593	Howard_17	NA	NA	0-1-1-0-0-1-1-1-1-1-0-0-0-1-1-0-0-1-1-1-1-0-0-1-1-0-1-1-0-0-1-1-0-0-0-0-1-1-0-0-0-1-0-0-0-0-1-0-0-0-0	13	0	0	0	1	1	0	0	1	1	1	1	1	0	0	0	1	1	0	0	1	1	1	1	0	0	1	1	0	1	1	0	0	1	1	0	0	0	0	1	1	0	0	0
1215	01C080P602	01C080P602	1	DN	1-0-0-1-1-0-0-0-0-0-1-1-1-0-0-1-1-0-0-0-0-1-1-0-0-1-0-0-1-1-0-0-1-1-1-1-0-1-0-0-0-1-0-1-1-0-1-0-0-0-1	49	33	5	1	0	0	1	1	0	0	0	0	0	1	1	1	0	0	1	1	0	0	0	0	1	1	0	0	1	0	0	1	1	0	0	1	1	1	1	0	1	0	0	0
1216	04C018P004	04C018P004	0	SD	1-0-0-1-1-0-0-0-0-0-1-1-1-0-0-1-1-0-0-0-0-1-1-0-0-1-0-0-1-1-0-0-1-1-1-1-0-1-0-0-0-1-0-0-0-0-1-0-0-0-1	51	33	5	1	0	0	1	1	0	0	0	0	0	1	1	1	0	0	1	1	0	0	0	0	1	1	0	0	1	0	0	1	1	0	0	1	1	1	1	0	1	0	0	0
1217	PI551689	69C019P012	1	DN	0-1-1-0-0-1-1-1-1-1-0-0-0-1-1-0-0-1-1-1-1-0-0-1-1-0-1-1-0-0-1-1-0-0-0-0-1-0-1-1-1-0-1-1-1-1-0-1-1-1-0	0	0	0	0	1	1	0	0	1	1	1	1	1	0	0	0	1	1	0	0	1	1	1	1	0	0	1	1	0	1	1	0	0	1	1	0	0	0	0	1	0	1	1	1
1218	88C066P616	Laguna	0	SD	1-0-0-1-1-0-0-0-0-0-1-1-1-0-0-1-1-0-0-0-0-1-1-0-0-1-0-0-1-1-0-0-1-1-1-1-1-1-0-0-0-1-0-0-0-0-1-0-0-0-1	50	33	5	1	0	0	1	1	0	0	0	0	0	1	1	1	0	0	1	1	0	0	0	0	1	1	0	0	1	0	0	1	1	0	0	1	1	1	1	1	1	0	0	0
1219	PI551530	Red_Gauntlet	1	DN	1-0-1-0-1-0-0-0-0-0-1-1-1-0-1-1-1-1-0-1-0-0-0-1-0-0-1-1-1-0-1-0-1-0-1-0-1-0-0-0-0-0-0-1-0-0-1-0-0-0-1	32	20	3	1	0	1	0	1	0	0	0	0	0	1	1	1	0	1	1	1	1	0	1	0	0	0	1	0	0	1	1	1	0	1	0	1	0	1	0	1	0	0	0	0
1220	72C330P107	Soquel	0	SD	0-1-1-1-1-0-0-1-1-1-1-0-0-0-1-1-1-1-0-1-0-0-1-1-0-1-1-0-1-1-0-0-1-0-1-1-0-0-0-0-1-1-0-0-0-0-1-0-0-0-1	34	19	5	0	1	1	1	1	0	0	1	1	1	1	0	0	0	1	1	1	1	0	1	0	0	1	1	0	1	1	0	1	1	0	0	1	0	1	1	0	0	0	0	1
1221	71C098P605	71C098P605	1	DN	1-0-0-1-1-0-0-0-0-0-1-1-1-0-0-1-1-0-0-0-0-1-1-0-0-1-0-0-1-1-0-0-1-1-1-1-0-1-0-0-0-1-0-1-1-0-1-0-0-0-1	49	33	5	1	0	0	1	1	0	0	0	0	0	1	1	1	0	0	1	1	0	0	0	0	1	1	0	0	1	0	0	1	1	0	0	1	1	1	1	0	1	0	0	0
1222	PI551839	Beaver_Belle	1	DN	1-1-1-1-1-1-1-0-1-1-1-1-0-0-1-1-1-1-0-1-1-0-0-1-1-1-1-1-1-0-1-0-1-0-1-0-1-0-1-0-0-0-1-1-1-1-0-1-1-1-0	17	14	3	1	1	1	1	1	1	1	0	1	1	1	1	0	0	1	1	1	1	0	1	1	0	0	1	1	1	1	1	1	0	1	0	1	0	1	0	1	0	1	0	0
1223	00C259P002	Palomar	0	SD	1-0-0-1-1-0-0-0-0-0-1-1-1-0-0-1-1-0-0-0-0-1-1-0-0-1-0-0-1-1-0-0-1-1-1-1-1-1-0-0-0-1-0-1-0-0-1-0-0-0-1	49	33	5	1	0	0	1	1	0	0	0	0	0	1	1	1	0	0	1	1	0	0	0	0	1	1	0	0	1	0	0	1	1	0	0	1	1	1	1	1	1	0	0	0
1224	75C034P105	Mrak	1	DN	0-1-1-0-0-1-1-1-1-1-0-0-0-1-1-0-0-1-1-1-1-0-0-1-1-0-1-1-0-0-1-1-0-0-0-0-1-0-1-1-1-0-1-1-1-1-0-1-1-1-0	0	0	0	0	1	1	0	0	1	1	1	1	1	0	0	0	1	1	0	0	1	1	1	1	0	0	1	1	0	1	1	0	0	1	1	0	0	0	0	1	0	1	1	1
1225	97C117P003	Albion	1	DN	0-1-1-0-0-1-1-1-1-1-0-0-0-1-1-0-0-1-1-1-1-0-0-1-1-0-1-1-0-0-1-1-0-0-0-0-1-0-1-1-1-0-1-1-1-1-0-1-1-1-0	0	0	0	0	1	1	0	0	1	1	1	1	1	0	0	0	1	1	0	0	1	1	1	1	0	0	1	1	0	1	1	0	0	1	1	0	0	0	0	1	0	1	1	1
1226	PI236579	Darrow_72	0	SD	0-1-1-1-1-1-1-1-1-0-1-1-0-0-1-1-1-1-0-1-1-0-0-0-1-1-0-1-1-0-0-0-1-0-1-0-0-1-0-0-0-0-1-0-1-0-0-0-1-1-1	26	16	4	0	1	1	1	1	1	1	1	1	0	1	1	0	0	1	1	1	1	0	1	1	0	0	0	1	1	0	1	1	0	0	0	1	0	1	0	0	1	0	0	0
1227	PI551623	Jucunda	0	SD	1-1-1-1-1-1-0-0-1-1-1-1-0-0-0-0-1-0-0-0-0-1-1-0-0-1-0-0-1-1-0-0-1-1-1-1-1-1-0-0-0-1-0-1-0-0-1-0-0-0-1	42	26	5	1	1	1	1	1	1	0	0	1	1	1	1	0	0	0	0	1	0	0	0	0	1	1	0	0	1	0	0	1	1	0	0	1	1	1	1	1	1	0	0	0
1228	12C183P001	12C183P001	1	DN	0-1-1-0-0-1-1-1-1-1-0-0-0-1-1-0-0-1-1-1-1-0-0-1-1-0-1-1-0-0-1-1-0-0-1-1-0-1-0-0-0-1-0-1-0-0-1-0-0-0-1	16	0	0	0	1	1	0	0	1	1	1	1	1	0	0	0	1	1	0	0	1	1	1	1	0	0	1	1	0	1	1	0	0	1	1	0	0	1	1	0	1	0	0	0
1229	51S001P001	51S001P001	0	SD	1-0-0-1-1-0-0-0-0-0-1-1-1-0-0-1-1-0-0-0-0-1-1-0-0-1-0-0-1-1-0-0-1-1-1-1-0-1-0-0-0-1-0-1-1-0-1-0-0-0-1	49	33	5	1	0	0	1	1	0	0	0	0	0	1	1	1	0	0	1	1	0	0	0	0	1	1	0	0	1	0	0	1	1	0	0	1	1	1	1	0	1	0	0	0
1230	10C024P002	10C024P002	1	DN	1-0-0-1-1-0-0-0-0-0-1-1-1-0-0-1-1-0-0-0-0-1-1-0-0-1-0-0-1-1-0-0-1-1-1-1-1-1-0-1-0-1-0-0-0-0-1-0-0-0-1	49	33	5	1	0	0	1	1	0	0	0	0	0	1	1	1	0	0	1	1	0	0	0	0	1	1	0	0	1	0	0	1	1	0	0	1	1	1	1	1	1	0	1	0
1231	PI551437	Auchincruive_Climax	0	SD	1-0-1-0-1-0-0-0-0-0-1-1-1-0-1-1-1-1-0-1-0-0-0-1-0-0-1-1-1-0-1-0-1-0-1-0-1-0-0-0-0-0-0-1-0-0-1-0-0-0-0	31	20	3	1	0	1	0	1	0	0	0	0	0	1	1	1	0	1	1	1	1	0	1	0	0	0	1	0	0	1	1	1	0	1	0	1	0	1	0	1	0	0	0	0
1232	01C132P003	Monterey	1	DN	1-0-0-1-1-0-0-0-0-0-1-1-1-0-0-1-1-0-0-0-0-1-1-0-0-1-0-0-1-1-0-0-1-1-1-1-1-1-0-1-0-1-0-1-1-0-1-0-0-0-1	47	33	5	1	0	0	1	1	0	0	0	0	0	1	1	1	0	0	1	1	0	0	0	0	1	1	0	0	1	0	0	1	1	0	0	1	1	1	1	1	1	0	1	0
1233	08C182P002	08C182P002	0	SD	1-0-0-1-1-0-0-0-0-0-1-1-1-0-0-1-1-0-0-0-0-1-1-0-0-1-0-0-1-1-0-0-1-1-1-1-1-1-0-0-0-1-0-0-0-0-1-0-0-0-1	50	33	5	1	0	0	1	1	0	0	0	0	0	1	1	1	0	0	1	1	0	0	0	0	1	1	0	0	1	0	0	1	1	0	0	1	1	1	1	1	1	0	0	0
1234	05C165P001	05C165P001	0	SD	1-0-0-1-1-0-0-0-0-0-1-1-1-0-0-1-1-0-0-0-0-1-1-0-0-1-0-0-1-1-0-0-1-1-1-1-0-1-0-0-0-1-0-1-1-0-1-0-0-0-1	49	33	5	1	0	0	1	1	0	0	0	0	0	1	1	1	0	0	1	1	0	0	0	0	1	1	0	0	1	0	0	1	1	0	0	1	1	1	1	0	1	0	0	0
1235	65C065P601	65C065P601	1	DN	0-1-1-0-0-1-1-1-1-1-0-0-0-1-1-0-0-1-1-1-1-0-0-1-1-0-1-1-0-0-1-1-0-0-0-0-1-1-0-1-0-1-0-0-0-0-1-0-0-0-0	12	0	0	0	1	1	0	0	1	1	1	1	1	0	0	0	1	1	0	0	1	1	1	1	0	0	1	1	0	1	1	0	0	1	1	0	0	0	0	1	1	0	1	0
1236	11C020P001	11C020P001	0	SD	1-0-0-1-1-0-0-0-0-0-1-1-1-0-0-1-1-0-0-0-0-1-1-0-0-1-0-0-1-1-0-0-1-1-1-1-0-1-0-0-0-1-0-0-0-0-1-0-0-0-1	51	33	5	1	0	0	1	1	0	0	0	0	0	1	1	1	0	0	1	1	0	0	0	0	1	1	0	0	1	0	0	1	1	0	0	1	1	1	1	0	1	0	0	0
1237	12C169P003	12C169P003	1	DN	0-1-1-0-0-1-1-1-1-1-0-0-0-1-1-0-0-1-1-1-1-0-0-1-1-0-1-1-0-0-1-1-0-0-0-0-1-0-1-1-1-0-1-1-1-1-0-1-1-1-0	0	0	0	0	1	1	0	0	1	1	1	1	1	0	0	0	1	1	0	0	1	1	1	1	0	0	1	1	0	1	1	0	0	1	1	0	0	0	0	1	0	1	1	1
1238	PI551497	UC-12	0	SD	0-0-1-1-1-1-0-0-1-1-1-1-0-0-1-1-1-1-0-0-0-0-0-1-0-1-1-1-1-0-1-0-1-0-1-0-1-0-1-0-0-1-1-0-1-1-0-1-1-1-0	23	18	3	0	0	1	1	1	1	0	0	1	1	1	1	0	0	1	1	1	1	0	0	0	0	0	1	0	1	1	1	1	0	1	0	1	0	1	0	1	0	1	0	0
1239	PI616777	Sitka	0	SD	1-0-1-1-1-1-1-0-1-1-1-0-0-0-1-1-0-1-0-1-1-0-0-1-1-1-0-1-1-0-0-0-1-0-1-0-0-1-0-0-0-0-1-0-1-1-0-0-0-1-1	25	15	4	1	0	1	1	1	1	1	0	1	1	1	0	0	0	1	1	0	1	0	1	1	0	0	1	1	1	0	1	1	0	0	0	1	0	1	0	0	1	0	0	0
1240	PI551431	Massey	0	SD	1-0-0-1-1-0-0-0-0-0-1-1-1-0-0-1-1-0-0-0-0-1-1-0-0-1-0-1-1-0-1-0-1-0-0-0-0-0-1-0-0-0-1-0-1-1-0-1-1-1-0	34	30	3	1	0	0	1	1	0	0	0	0	0	1	1	1	0	0	1	1	0	0	0	0	1	1	0	0	1	0	1	1	0	1	0	1	0	0	0	0	0	1	0	0
1241	52C016P007	Wiltguard	NA	NA	0-1-1-0-0-1-1-1-1-1-0-0-0-1-1-0-0-1-1-1-1-0-0-1-0-0-1-1-0-0-1-1-0-0-0-0-1-1-0-0-0-1-0-0-0-0-1-0-0-0-1	15	1	0	0	1	1	0	0	1	1	1	1	1	0	0	0	1	1	0	0	1	1	1	1	0	0	1	0	0	1	1	0	0	1	1	0	0	0	0	1	1	0	0	0
1242	65C272P105	Toro	0	SD	1-0-0-1-1-0-0-0-0-0-1-1-1-0-0-1-1-0-0-0-0-1-1-0-0-1-0-0-1-1-0-0-1-1-1-1-0-1-0-0-0-1-0-1-1-0-1-0-0-0-1	49	33	5	1	0	0	1	1	0	0	0	0	0	1	1	1	0	0	1	1	0	0	0	0	1	1	0	0	1	0	0	1	1	0	0	1	1	1	1	0	1	0	0	0
1243	01C139P002	San_Andreas	1	DN	0-1-1-0-0-1-1-1-1-1-0-0-0-1-1-0-0-1-1-1-1-0-0-1-0-0-1-1-0-0-1-1-0-0-0-0-1-0-1-1-1-0-1-1-1-1-0-1-1-0-1	3	1	0	0	1	1	0	0	1	1	1	1	1	0	0	0	1	1	0	0	1	1	1	1	0	0	1	0	0	1	1	0	0	1	1	0	0	0	0	1	0	1	1	1
1244	PI551929	MDUS_3316	0	SD	0-1-1-0-0-1-1-1-1-1-0-0-0-1-1-0-0-1-1-1-1-0-0-1-1-0-1-1-0-0-1-1-0-0-0-0-0-1-0-0-0-1-0-0-0-0-1-0-0-0-0	14	0	0	0	1	1	0	0	1	1	1	1	1	0	0	0	1	1	0	0	1	1	1	1	0	0	1	1	0	1	1	0	0	1	1	0	0	0	0	0	1	0	0	0
1245	05C109P002	05C109P002	0	SD	1-0-0-1-1-0-0-0-0-0-1-1-1-0-0-1-1-0-0-0-0-1-1-0-0-1-0-0-1-1-0-0-1-1-1-1-1-1-0-0-0-1-0-0-0-0-1-0-0-0-1	50	33	5	1	0	0	1	1	0	0	0	0	0	1	1	1	0	0	1	1	0	0	0	0	1	1	0	0	1	0	0	1	1	0	0	1	1	1	1	1	1	0	0	0
1246	75C071P107	Selva	1	DN	1-0-0-1-1-0-0-0-0-0-1-1-1-0-0-1-1-0-0-0-0-1-1-0-0-1-0-0-1-1-0-0-1-1-1-1-1-1-0-1-0-1-0-1-1-0-1-0-0-0-1	47	33	5	1	0	0	1	1	0	0	0	0	0	1	1	1	0	0	1	1	0	0	0	0	1	1	0	0	1	0	0	1	1	0	0	1	1	1	1	1	1	0	1	0
1247	04C039P001	Benicia	0	SD	1-0-0-1-1-0-0-0-0-0-1-1-1-0-0-1-1-0-0-0-0-1-1-0-0-1-0-0-1-1-0-0-1-1-1-1-0-1-0-0-0-1-0-0-0-0-1-0-0-0-1	51	33	5	1	0	0	1	1	0	0	0	0	0	1	1	1	0	0	1	1	0	0	0	0	1	1	0	0	1	0	0	1	1	0	0	1	1	1	1	0	1	0	0	0
1248	77C032P103	Chandler	0	SD	1-0-0-1-1-0-0-0-0-0-1-1-1-0-0-1-1-0-0-0-0-1-1-0-0-1-0-0-1-1-0-0-1-1-1-1-1-1-0-0-0-1-0-0-0-0-1-0-0-0-1	50	33	5	1	0	0	1	1	0	0	0	0	0	1	1	1	0	0	1	1	0	0	0	0	1	1	0	0	1	0	0	1	1	0	0	1	1	1	1	1	1	0	0	0
1249	83C093P006	Capitola	1	DN	0-1-1-0-0-1-1-1-1-1-0-0-0-1-1-0-0-1-1-1-1-0-0-1-1-0-1-1-0-0-1-1-0-0-0-0-1-0-1-1-1-0-1-1-1-1-0-1-1-1-0	0	0	0	0	1	1	0	0	1	1	1	1	1	0	0	0	1	1	0	0	1	1	1	1	0	0	1	1	0	1	1	0	0	1	1	0	0	0	0	1	0	1	1	1
1250	PI551941	MDUS_4987	1	DN	0-1-1-0-0-1-1-1-1-1-0-0-0-1-1-0-0-1-1-1-1-0-0-1-1-0-1-1-0-0-1-1-0-0-0-0-1-0-1-1-1-0-1-1-1-1-0-1-1-1-0	0	0	0	0	1	1	0	0	1	1	1	1	1	0	0	0	1	1	0	0	1	1	1	1	0	0	1	1	0	1	1	0	0	1	1	0	0	0	0	1	0	1	1	1
1251	03C132P003	03C132P003	0	SD	1-0-0-1-1-0-0-0-0-0-1-1-1-0-0-1-1-0-0-0-0-1-1-0-0-1-0-0-1-1-0-0-1-1-1-1-1-1-0-0-0-1-0-1-0-0-1-0-0-0-1	49	33	5	1	0	0	1	1	0	0	0	0	0	1	1	1	0	0	1	1	0	0	0	0	1	1	0	0	1	0	0	1	1	0	0	1	1	1	1	1	1	0	0	0
1252	12C008P002	12C008P002	0	SD	1-0-0-1-1-0-0-0-0-0-1-1-1-0-0-1-1-0-0-0-0-1-1-0-0-1-0-0-1-0-0-0-1-0-1-1-0-0-0-0-1-1-0-0-0-0-1-0-0-0-1	47	32	4	1	0	0	1	1	0	0	0	0	0	1	1	1	0	0	1	1	0	0	0	0	1	1	0	0	1	0	0	1	0	0	0	1	0	1	1	0	0	0	0	1
1253	12C009P605	12C009P605	0	SD	1-0-0-1-1-0-0-0-0-0-1-1-1-0-0-1-1-0-0-0-0-1-1-0-0-1-0-0-1-1-0-0-1-1-1-1-0-0-0-0-1-1-0-0-0-0-1-0-1-1-0	46	33	5	1	0	0	1	1	0	0	0	0	0	1	1	1	0	0	1	1	0	0	0	0	1	1	0	0	1	0	0	1	1	0	0	1	1	1	1	0	0	0	0	1
1254	PI551468	LCM-10	0	SD	0-1-1-1-1-1-1-0-1-1-1-1-0-0-1-1-0-1-1-1-0-0-0-0-1-1-1-1-1-0-0-0-1-0-0-0-0-1-0-0-0-0-0-0-1-1-0-1-1-1-0	21	14	4	0	1	1	1	1	1	1	0	1	1	1	1	0	0	1	1	0	1	1	1	0	0	0	0	1	1	1	1	1	0	0	0	1	0	0	0	0	1	0	0	0
1255	PI612493	Fredrk._9	0	SD	0-0-1-1-0-1-1-0-1-1-0-1-0-0-1-1-1-1-1-1-1-0-0-1-1-1-1-1-1-0-1-0-1-0-0-0-0-1-1-0-1-0-1-1-0-1-0-1-1-0-1	17	11	3	0	0	1	1	0	1	1	0	1	1	0	1	0	0	1	1	1	1	1	1	1	0	0	1	1	1	1	1	1	0	1	0	1	0	0	0	0	1	1	0	1
1256	PI551502	Hood	0	SD	1-0-0-1-1-0-0-0-0-0-1-1-1-0-0-1-1-0-0-0-0-1-1-0-0-1-0-0-1-1-0-0-1-1-0-0-0-0-1-0-0-0-0-1-1-1-0-1-1-0-1	40	33	5	1	0	0	1	1	0	0	0	0	0	1	1	1	0	0	1	1	0	0	0	0	1	1	0	0	1	0	0	1	1	0	0	1	1	0	0	0	0	1	0	0
1257	PI616652	KH 94-06	0	SD	1-1-1-1-0-1-1-0-1-1-0-0-0-0-1-1-1-1-0-0-0-0-1-1-0-1-1-1-1-0-0-0-1-0-0-0-0-1-0-0-0-0-1-0-1-1-0-1-1-1-1	23	16	4	1	1	1	1	0	1	1	0	1	1	0	0	0	0	1	1	1	1	0	0	0	0	1	1	0	1	1	1	1	0	0	0	1	0	0	0	0	1	0	0	0
1258	36C003P001	Lassen	0	SD	1-0-0-1-1-0-0-0-0-0-1-1-1-0-0-1-1-0-0-0-0-1-1-0-0-1-0-0-1-1-0-0-1-1-0-0-0-0-1-0-0-0-0-1-1-1-0-1-1-0-0	39	33	5	1	0	0	1	1	0	0	0	0	0	1	1	1	0	0	1	1	0	0	0	0	1	1	0	0	1	0	0	1	1	0	0	1	1	0	0	0	0	1	0	0
1259	PI551580	Glooscap	0	SD	0-1-1-1-1-1-1-1-1-1-1-1-0-0-1-1-0-1-0-1-0-0-0-0-1-1-1-1-1-1-0-0-1-0-0-0-1-1-1-0-0-0-0-0-1-1-0-1-1-1-1	21	15	5	0	1	1	1	1	1	1	1	1	1	1	1	0	0	1	1	0	1	0	1	0	0	0	0	1	1	1	1	1	1	0	0	1	0	0	0	1	1	1	0	0
1260	53C009P009	Torrey	0	SD	1-0-0-1-1-0-0-0-0-0-1-1-1-0-0-1-1-0-0-0-0-1-1-0-0-1-0-0-1-1-0-0-1-1-0-0-0-0-1-0-0-0-0-1-1-1-0-1-1-0-0	39	33	5	1	0	0	1	1	0	0	0	0	0	1	1	1	0	0	1	1	0	0	0	0	1	1	0	0	1	0	0	1	1	0	0	1	1	0	0	0	0	1	0	0
1261	PI551652	Headliner	0	SD	1-0-0-1-1-0-0-0-0-0-1-1-1-0-0-1-1-0-0-0-0-1-1-0-0-1-0-0-1-1-0-0-1-1-1-1-0-1-0-0-0-1-0-0-0-0-1-0-0-0-0	50	33	5	1	0	0	1	1	0	0	0	0	0	1	1	1	0	0	1	1	0	0	0	0	1	1	0	0	1	0	0	1	1	0	0	1	1	1	1	0	1	0	0	0
1262	12C104P004	12C104P004	1	DN	0-1-1-0-0-1-1-1-1-1-0-0-0-1-1-0-0-1-1-1-1-0-0-1-1-0-1-1-0-0-1-1-0-0-0-0-1-0-1-1-1-0-1-0-0-0-1-0-0-0-1	8	0	0	0	1	1	0	0	1	1	1	1	1	0	0	0	1	1	0	0	1	1	1	1	0	0	1	1	0	1	1	0	0	1	1	0	0	0	0	1	0	1	1	1
1263	61C016P099	61C016P099	0	SD	1-0-0-1-1-0-0-0-0-0-1-1-1-0-0-1-1-0-0-0-0-1-1-0-0-1-0-0-1-1-0-0-1-1-1-1-0-1-0-0-0-1-0-1-0-0-1-0-0-0-1	50	33	5	1	0	0	1	1	0	0	0	0	0	1	1	1	0	0	1	1	0	0	0	0	1	1	0	0	1	0	0	1	1	0	0	1	1	1	1	0	1	0	0	0
1264	63C125P039	Aiko	0	SD	0-1-1-1-1-0-0-1-1-1-1-0-0-0-1-1-1-1-0-1-0-0-1-1-0-1-1-0-1-0-0-0-1-0-1-1-0-0-0-0-1-1-0-0-0-0-1-0-0-0-1	33	18	4	0	1	1	1	1	0	0	1	1	1	1	0	0	0	1	1	1	1	0	1	0	0	1	1	0	1	1	0	1	0	0	0	1	0	1	1	0	0	0	0	1
1265	08C132P003	08C132P003	0	SD	1-0-0-1-1-0-0-0-0-0-1-1-1-0-0-1-1-0-0-0-0-1-1-0-0-1-0-0-1-1-0-0-1-1-1-1-0-1-0-0-0-1-0-1-1-0-1-0-0-0-1	49	33	5	1	0	0	1	1	0	0	0	0	0	1	1	1	0	0	1	1	0	0	0	0	1	1	0	0	1	0	0	1	1	0	0	1	1	1	1	0	1	0	0	0
1266	91C248P003	Aromas	1	DN	1-0-0-1-1-0-0-0-0-0-1-1-1-0-0-1-1-0-0-0-0-1-1-0-0-1-0-0-1-1-0-0-1-1-1-1-1-1-0-1-0-1-0-0-0-0-1-0-0-0-1	49	33	5	1	0	0	1	1	0	0	0	0	0	1	1	1	0	0	1	1	0	0	0	0	1	1	0	0	1	0	0	1	1	0	0	1	1	1	1	1	1	0	1	0
1267	PI551569	Empire	1	DN	0-1-1-0-0-1-1-1-1-1-0-0-0-1-1-0-0-1-1-1-1-0-0-1-1-0-1-1-0-0-1-1-0-0-0-0-1-0-1-1-1-0-1-1-1-1-0-1-1-1-0	0	0	0	0	1	1	0	0	1	1	1	1	1	0	0	0	1	1	0	0	1	1	1	1	0	0	1	1	0	1	1	0	0	1	1	0	0	0	0	1	0	1	1	1
1268	PI551736	Ambato	0	SD	1-0-0-1-1-0-0-0-0-0-1-1-1-0-0-1-1-0-0-0-0-1-1-0-0-1-0-0-1-1-0-0-1-1-1-1-1-1-0-0-0-1-0-0-0-0-1-0-0-0-1	50	33	5	1	0	0	1	1	0	0	0	0	0	1	1	1	0	0	1	1	0	0	0	0	1	1	0	0	1	0	0	1	1	0	0	1	1	1	1	1	1	0	0	0
1269	PI612490	Scotts_Creek	0	SD	0-1-1-1-1-1-1-1-1-1-0-1-0-0-1-1-1-1-0-1-1-0-0-0-1-1-1-1-1-0-0-0-1-0-1-0-1-1-0-0-0-0-1-0-1-1-0-1-1-1-0	19	13	4	0	1	1	1	1	1	1	1	1	1	0	1	0	0	1	1	1	1	0	1	1	0	0	0	1	1	1	1	1	0	0	0	1	0	1	0	1	1	0	0	0
1270	PI612499	RH_30	0	SD	0-0-1-1-1-1-1-1-1-1-1-1-0-0-1-1-0-1-0-1-0-0-0-1-1-1-1-1-0-0-1-0-1-0-0-0-0-1-0-0-0-0-1-0-1-1-0-1-1-1-1	19	12	2	0	0	1	1	1	1	1	1	1	1	1	1	0	0	1	1	0	1	0	1	0	0	0	1	1	1	1	1	0	0	1	0	1	0	0	0	0	1	0	0	0
1271	PI616902	NC_96-14-1	1	DN	1-0-1-1-0-0-1-0-1-1-0-0-0-0-0-1-0-1-0-0-0-0-0-1-0-0-1-1-1-0-1-0-1-0-1-0-0-0-0-0-0-0-1-1-0-1-0-1-1-0-1	23	15	3	1	0	1	1	0	0	1	0	1	1	0	0	0	0	0	1	0	1	0	0	0	0	0	1	0	0	1	1	1	0	1	0	1	0	1	0	0	0	0	0	0
1272	71C101P611	Pajaro	0	SD	1-0-0-1-1-0-0-0-0-0-1-1-1-0-0-1-1-0-0-0-0-1-1-0-0-1-0-0-1-1-0-0-1-1-1-1-0-1-0-0-0-1-0-0-0-0-1-0-0-0-1	51	33	5	1	0	0	1	1	0	0	0	0	0	1	1	1	0	0	1	1	0	0	0	0	1	1	0	0	1	0	0	1	1	0	0	1	1	1	1	0	1	0	0	0
1273	PI551842	Marshall	0	SD	1-0-0-1-1-0-0-0-0-0-1-1-1-0-0-1-1-0-0-0-0-1-1-0-0-1-0-0-1-1-0-0-1-1-1-0-0-1-0-0-0-1-0-0-0-0-1-0-0-0-1	50	33	5	1	0	0	1	1	0	0	0	0	0	1	1	1	0	0	1	1	0	0	0	0	1	1	0	0	1	0	0	1	1	0	0	1	1	1	0	0	1	0	0	0
1274	12C115P005	12C115P005	1	DN	0-1-1-0-0-1-1-1-1-1-0-0-0-1-1-0-0-1-1-1-1-0-0-1-1-0-1-1-0-0-1-1-0-0-0-0-1-0-1-1-1-0-1-1-1-1-0-1-1-1-0	0	0	0	0	1	1	0	0	1	1	1	1	1	0	0	0	1	1	0	0	1	1	1	1	0	0	1	1	0	1	1	0	0	1	1	0	0	0	0	1	0	1	1	1
1275	35C093P011	Solana	0	SD	0-1-1-1-1-0-0-1-1-1-1-0-0-0-1-0-0-1-0-1-0-0-1-1-1-1-1-0-1-0-0-0-1-0-1-0-0-0-0-0-1-1-0-1-0-1-0-1-1-1-0	22	15	4	0	1	1	1	1	0	0	1	1	1	1	0	0	0	1	0	0	1	0	1	0	0	1	1	1	1	1	0	1	0	0	0	1	0	1	0	0	0	0	0	1
1276	53C009P010	Fresno	0	SD	1-0-0-1-1-0-0-0-0-0-1-1-1-0-0-1-1-0-0-0-0-1-1-0-0-1-0-0-1-1-0-0-1-1-1-1-0-1-0-0-0-1-0-0-0-0-1-0-0-0-1	51	33	5	1	0	0	1	1	0	0	0	0	0	1	1	1	0	0	1	1	0	0	0	0	1	1	0	0	1	0	0	1	1	0	0	1	1	1	1	0	1	0	0	0
1277	12C166P002	UCD_Mojo	1	DN	0-1-1-0-0-1-1-1-1-1-0-0-0-1-1-0-0-1-1-1-1-0-0-1-1-0-1-1-0-0-1-1-0-0-0-0-1-0-1-1-1-0-1-1-1-0-1-0-0-0-1	6	0	0	0	1	1	0	0	1	1	1	1	1	0	0	0	1	1	0	0	1	1	1	1	0	0	1	1	0	1	1	0	0	1	1	0	0	0	0	1	0	1	1	1
1278	56C124P012	Sequoia	0	SD	1-0-0-1-1-0-0-0-0-0-1-1-1-0-0-1-1-0-0-0-0-1-1-0-0-1-0-0-1-1-0-0-1-1-1-1-0-0-1-0-0-0-1-0-1-1-0-1-1-1-0	40	33	5	1	0	0	1	1	0	0	0	0	0	1	1	1	0	0	1	1	0	0	0	0	1	1	0	0	1	0	0	1	1	0	0	1	1	1	1	0	0	1	0	0
1279	PI551628	Freja	0	SD	1-0-0-1-1-0-0-0-0-0-1-1-1-0-0-1-1-0-0-0-0-1-1-0-0-1-0-1-1-0-0-0-1-0-1-0-1-1-1-0-0-1-1-0-1-1-0-1-1-1-1	38	31	4	1	0	0	1	1	0	0	0	0	0	1	1	1	0	0	1	1	0	0	0	0	1	1	0	0	1	0	1	1	0	0	0	1	0	1	0	1	1	1	0	0
1280	05C148P002	05C148P002	0	SD	1-0-0-1-1-0-0-0-0-0-1-1-1-0-0-1-1-0-0-0-0-1-1-0-0-1-0-0-1-1-0-0-1-1-1-1-0-1-0-0-0-1-0-1-1-0-1-0-0-0-1	49	33	5	1	0	0	1	1	0	0	0	0	0	1	1	1	0	0	1	1	0	0	0	0	1	1	0	0	1	0	0	1	1	0	0	1	1	1	1	0	1	0	0	0
1281	91C248P006	Diamante	1	DN	0-1-1-0-0-1-1-1-1-1-0-0-0-1-1-0-0-1-1-1-1-0-0-1-1-0-1-1-0-0-1-1-0-0-0-0-1-0-1-1-1-0-1-1-1-1-0-1-1-1-0	0	0	0	0	1	1	0	0	1	1	1	1	1	0	0	0	1	1	0	0	1	1	1	1	0	0	1	1	0	1	1	0	0	1	1	0	0	0	0	1	0	1	1	1
1282	65C272P104	Cruz	0	SD	1-0-0-1-1-0-0-0-0-0-1-1-1-0-0-1-1-0-0-0-0-1-1-0-0-1-0-0-1-1-0-0-1-1-1-1-0-1-0-0-0-1-0-1-1-0-1-0-0-0-1	49	33	5	1	0	0	1	1	0	0	0	0	0	1	1	1	0	0	1	1	0	0	0	0	1	1	0	0	1	0	0	1	1	0	0	1	1	1	1	0	1	0	0	0
1283	PI551919	Everbearing_372	1	DN	0-1-1-0-0-1-1-1-1-1-0-0-0-1-1-0-0-1-1-1-1-0-0-1-1-0-1-1-0-0-1-1-0-0-0-0-1-0-1-1-1-0-1-1-1-1-0-1-1-1-0	0	0	0	0	1	1	0	0	1	1	1	1	1	0	0	0	1	1	0	0	1	1	1	1	0	0	1	1	0	1	1	0	0	1	1	0	0	0	0	1	0	1	1	1
1284	08C131P003	08C131P003	0	SD	1-0-0-1-1-0-0-0-0-0-1-1-1-0-0-1-1-0-0-0-0-1-1-0-0-1-0-0-1-1-0-0-1-1-1-1-1-1-0-0-0-1-0-0-0-0-1-0-0-0-1	50	33	5	1	0	0	1	1	0	0	0	0	0	1	1	1	0	0	1	1	0	0	0	0	1	1	0	0	1	0	0	1	1	0	0	1	1	1	1	1	1	0	0	0
1285	PI551953	Tribute	1	DN	1-0-0-1-1-0-0-0-0-0-1-1-1-0-0-1-1-0-0-0-0-1-1-0-0-1-0-1-1-0-1-0-1-0-0-0-1-0-1-0-0-0-1-0-1-1-0-1-1-1-0	33	30	3	1	0	0	1	1	0	0	0	0	0	1	1	1	0	0	1	1	0	0	0	0	1	1	0	0	1	0	1	1	0	1	0	1	0	0	0	1	0	1	0	0
1286	PI616597	Vystavochnaya	0	SD	0-1-1-0-0-1-1-1-1-1-0-0-0-1-1-0-0-1-1-1-1-0-0-1-1-0-1-1-0-0-1-1-0-0-0-0-1-0-1-1-1-0-1-1-1-1-0-1-1-1-0	0	0	0	0	1	1	0	0	1	1	1	1	1	0	0	0	1	1	0	0	1	1	1	1	0	0	1	1	0	1	1	0	0	1	1	0	0	0	0	1	0	1	1	1
1287	97C085P006	97C085P006	1	DN	1-0-0-1-1-0-0-0-0-0-1-1-1-0-0-1-1-0-0-0-0-1-1-0-0-1-0-0-1-1-0-0-1-1-1-1-1-1-0-1-0-1-0-1-1-0-1-0-0-0-1	47	33	5	1	0	0	1	1	0	0	0	0	0	1	1	1	0	0	1	1	0	0	0	0	1	1	0	0	1	0	0	1	1	0	0	1	1	1	1	1	1	0	1	0
1288	70C007P130	Aptos	1	DN	1-0-0-1-1-0-0-0-0-0-1-1-1-0-0-1-1-0-0-0-0-1-1-0-0-1-0-0-1-1-0-0-1-1-1-1-0-0-1-0-0-0-1-0-1-1-0-1-1-1-0	40	33	5	1	0	0	1	1	0	0	0	0	0	1	1	1	0	0	1	1	0	0	0	0	1	1	0	0	1	0	0	1	1	0	0	1	1	1	1	0	0	1	0	0
1289	69C141P101	Hecker	1	DN	1-0-0-1-1-0-0-0-0-0-1-1-1-0-0-1-1-0-0-0-0-1-1-0-0-1-0-0-1-1-0-0-1-1-0-0-1-0-1-0-0-0-0-1-1-1-0-1-1-0-0	38	33	5	1	0	0	1	1	0	0	0	0	0	1	1	1	0	0	1	1	0	0	0	0	1	1	0	0	1	0	0	1	1	0	0	1	1	0	0	1	0	1	0	0
1290	08C138P003	UCD_Warrior	0	SD	1-0-0-1-1-0-0-0-0-0-1-1-1-0-0-1-1-0-0-0-0-1-1-0-0-1-0-0-1-0-0-0-1-0-1-1-0-0-0-0-1-1-0-0-0-0-1-0-0-0-1	47	32	4	1	0	0	1	1	0	0	0	0	0	1	1	1	0	0	1	1	0	0	0	0	1	1	0	0	1	0	0	1	0	0	0	1	0	1	1	0	0	0	0	1
1291	PI616601	Straw_Mt.	0	SD	1-1-1-1-0-1-1-0-1-1-1-0-0-0-1-0-1-1-0-0-1-0-0-1-1-1-1-0-1-0-0-0-1-0-1-0-0-0-1-0-1-1-1-0-1-1-0-1-1-0-0	20	14	4	1	1	1	1	0	1	1	0	1	1	1	0	0	0	1	0	1	1	0	0	1	0	0	1	1	1	1	0	1	0	0	0	1	0	1	0	0	0	1	0	1
1292	PI616691	NC_95-11-1	0	SD	1-0-1-0-1-1-1-1-1-1-1-1-0-0-0-1-0-1-0-1-1-0-0-1-1-0-1-0-0-0-1-0-1-0-0-0-0-0-1-0-0-0-0-0-1-1-0-1-1-0-0	18	12	2	1	0	1	0	1	1	1	1	1	1	1	1	0	0	0	1	0	1	0	1	1	0	0	1	1	0	1	0	0	0	1	0	1	0	0	0	0	0	1	0	0
1293	11C195P003	11C195P003	1	DN	0-1-1-0-0-1-1-1-1-1-0-0-0-1-1-0-0-1-1-1-1-0-0-1-1-0-1-1-0-0-1-1-0-0-0-0-1-0-1-1-1-0-1-1-1-1-0-1-1-1-0	0	0	0	0	1	1	0	0	1	1	1	1	1	0	0	0	1	1	0	0	1	1	1	1	0	0	1	1	0	1	1	0	0	1	1	0	0	0	0	1	0	1	1	1
1294	PI612320	JP_95-9-6	0	SD	1-0-0-0-1-1-1-0-1-1-1-0-0-0-1-1-1-1-0-0-1-0-0-1-1-0-1-1-1-0-0-0-1-0-1-0-1-0-0-0-0-0-0-0-1-1-0-1-1-0-1	23	15	4	1	0	0	0	1	1	1	0	1	1	1	0	0	0	1	1	1	1	0	0	1	0	0	1	1	0	1	1	1	0	0	0	1	0	1	0	1	0	0	0	0
1295	03C102P002	03C102P002	1	DN	0-1-1-0-0-1-1-1-1-1-0-0-0-1-0-1-1-0-0-0-0-1-1-0-0-1-0-0-1-1-0-0-1-1-1-1-1-1-0-1-0-1-0-0-0-0-1-0-0-0-1	35	19	5	0	1	1	0	0	1	1	1	1	1	0	0	0	1	0	1	1	0	0	0	0	1	1	0	0	1	0	0	1	1	0	0	1	1	1	1	1	1	0	1	0
1296	36C039P004	Donner	0	SD	1-0-0-1-1-0-0-0-0-0-1-1-1-0-0-1-1-0-0-0-0-1-1-0-0-1-0-0-1-1-0-0-1-1-1-1-0-1-0-0-0-1-0-1-1-0-1-0-0-0-1	49	33	5	1	0	0	1	1	0	0	0	0	0	1	1	1	0	0	1	1	0	0	0	0	1	1	0	0	1	0	0	1	1	0	0	1	1	1	1	0	1	0	0	0
1297	12C104P005	12C104P005	1	DN	0-1-1-0-0-1-1-1-1-1-0-0-0-1-1-0-0-1-1-1-1-0-0-1-1-0-1-1-0-0-1-1-0-0-0-0-1-0-1-1-1-0-1-1-1-1-0-1-1-1-0	0	0	0	0	1	1	0	0	1	1	1	1	1	0	0	0	1	1	0	0	1	1	1	1	0	0	1	1	0	1	1	0	0	1	1	0	0	0	0	1	0	1	1	1
1298	57C004P001	Salinas	0	SD	0-1-1-1-1-0-0-1-1-1-1-0-0-0-1-1-1-1-0-1-0-0-1-1-1-1-1-0-1-1-0-0-1-0-1-1-0-0-0-0-1-1-0-1-0-1-0-1-1-1-0	26	18	5	0	1	1	1	1	0	0	1	1	1	1	0	0	0	1	1	1	1	0	1	0	0	1	1	1	1	1	0	1	1	0	0	1	0	1	1	0	0	0	0	1
1299	12C106P006	12C106P006	1	DN	0-1-1-0-0-1-1-1-1-1-0-0-0-1-1-0-0-1-1-1-1-0-0-1-1-0-1-1-0-0-1-1-0-0-0-0-1-0-1-1-1-0-1-1-1-1-0-1-1-1-0	0	0	0	0	1	1	0	0	1	1	1	1	1	0	0	0	1	1	0	0	1	1	1	1	0	0	1	1	0	1	1	0	0	1	1	0	0	0	0	1	0	1	1	1
1300	56S115P011	Aliso	0	SD	1-0-0-1-1-0-0-0-0-0-1-1-1-0-0-1-1-0-0-0-0-1-1-0-0-1-0-0-1-1-0-0-1-1-1-1-1-1-0-0-0-1-0-0-0-0-1-0-0-0-1	50	33	5	1	0	0	1	1	0	0	0	0	0	1	1	1	0	0	1	1	0	0	0	0	1	1	0	0	1	0	0	1	1	0	0	1	1	1	1	1	1	0	0	0
1301	63C120P001	Tufts	0	SD	0-1-1-0-0-1-1-1-1-1-0-0-0-1-1-0-0-1-1-1-1-0-0-1-1-0-1-1-0-0-1-1-0-0-0-0-1-0-1-1-1-0-1-1-1-1-0-1-1-1-0	0	0	0	0	1	1	0	0	1	1	1	1	1	0	0	0	1	1	0	0	1	1	1	1	0	0	1	1	0	1	1	0	0	1	1	0	0	0	0	1	0	1	1	1
1302	07C148P001	07C148P001	0	SD	1-0-0-1-1-0-0-0-0-0-1-1-1-0-0-1-1-0-0-0-0-1-1-0-0-1-0-0-1-1-0-0-1-1-1-1-1-1-0-0-0-1-0-0-0-0-1-0-0-0-1	50	33	5	1	0	0	1	1	0	0	0	0	0	1	1	1	0	0	1	1	0	0	0	0	1	1	0	0	1	0	0	1	1	0	0	1	1	1	1	1	1	0	0	0
1303	PI270464	Weisse_Anasa	1	DN	1-0-0-1-1-0-0-0-0-0-1-1-1-0-0-1-1-0-0-0-0-1-1-0-0-1-0-1-1-0-0-1-1-0-1-0-1-0-1-0-0-0-0-1-1-1-0-1-1-0-1	36	30	3	1	0	0	1	1	0	0	0	0	0	1	1	1	0	0	1	1	0	0	0	0	1	1	0	0	1	0	1	1	0	0	1	1	0	1	0	1	0	1	0	0
1304	77C030P605	Parker	1	DN	1-0-0-1-1-0-0-0-0-0-1-1-1-0-0-1-1-0-0-0-0-1-1-0-0-1-0-0-1-1-0-0-1-1-1-1-1-1-0-0-0-1-0-0-0-0-1-0-0-0-1	50	33	5	1	0	0	1	1	0	0	0	0	0	1	1	1	0	0	1	1	0	0	0	0	1	1	0	0	1	0	0	1	1	0	0	1	1	1	1	1	1	0	0	0
1305	94C003P011	Camino_Real	0	SD	1-0-0-1-1-0-0-0-0-0-1-1-1-0-0-1-1-0-0-0-0-1-1-0-0-1-0-0-1-1-0-0-1-1-1-1-1-1-0-0-0-1-0-0-0-0-1-0-0-0-1	50	33	5	1	0	0	1	1	0	0	0	0	0	1	1	1	0	0	1	1	0	0	0	0	1	1	0	0	1	0	0	1	1	0	0	1	1	1	1	1	1	0	0	0
1306	12C024P614	12C024P614	0	SD	1-0-0-1-1-0-0-0-0-0-1-1-1-0-0-1-1-0-0-0-0-1-1-0-0-1-0-0-1-1-0-0-1-1-1-1-1-1-0-0-0-1-0-0-0-0-1-0-0-0-1	50	33	5	1	0	0	1	1	0	0	0	0	0	1	1	1	0	0	1	1	0	0	0	0	1	1	0	0	1	0	0	1	1	0	0	1	1	1	1	1	1	0	0	0
1307	93C226P002	93C226P002	1	DN	0-1-1-1-1-0-0-1-1-1-1-0-0-0-1-1-1-1-0-1-0-0-1-1-1-1-1-0-1-1-0-0-1-0-1-1-0-0-0-0-1-1-0-0-0-0-1-0-0-0-1	33	18	5	0	1	1	1	1	0	0	1	1	1	1	0	0	0	1	1	1	1	0	1	0	0	1	1	1	1	1	0	1	1	0	0	1	0	1	1	0	0	0	0	1
1308	07C120P003	07C120P003	0	SD	1-0-0-1-1-0-0-0-0-0-1-1-1-0-0-1-1-0-0-0-0-1-1-0-0-1-0-0-1-1-0-0-1-1-1-1-0-1-0-0-0-1-0-1-1-0-1-0-0-0-1	49	33	5	1	0	0	1	1	0	0	0	0	0	1	1	1	0	0	1	1	0	0	0	0	1	1	0	0	1	0	0	1	1	0	0	1	1	1	1	0	1	0	0	0
1309	92C339P002	92C339P002	1	DN	0-1-1-1-1-0-0-1-1-1-1-0-0-0-1-0-0-1-0-1-0-0-1-1-1-1-1-0-1-0-0-0-1-0-1-0-1-0-0-0-1-1-0-0-0-0-1-0-0-0-1	28	15	4	0	1	1	1	1	0	0	1	1	1	1	0	0	0	1	0	0	1	0	1	0	0	1	1	1	1	1	0	1	0	0	0	1	0	1	0	1	0	0	0	1
1310	75C071P105	Muir	1	DN	0-1-1-0-0-1-1-1-1-1-0-0-0-1-1-0-0-1-1-1-1-0-0-1-1-0-1-1-0-0-1-1-0-0-0-0-1-0-1-1-1-0-1-1-1-1-0-1-1-1-0	0	0	0	0	1	1	0	0	1	1	1	1	1	0	0	0	1	1	0	0	1	1	1	1	0	0	1	1	0	1	1	0	0	1	1	0	0	0	0	1	0	1	1	1
1311	12C072P606	12C072P606	0	SD	1-0-0-1-1-0-0-0-0-0-1-1-1-0-0-1-1-0-0-0-0-1-1-0-0-1-0-0-1-0-0-0-1-0-1-1-0-0-0-0-1-1-0-0-0-0-1-0-0-0-1	47	32	4	1	0	0	1	1	0	0	0	0	0	1	1	1	0	0	1	1	0	0	0	0	1	1	0	0	1	0	0	1	0	0	0	1	0	1	1	0	0	0	0	1
1312	08C055P002	Grenada	0	SD	1-0-0-1-1-0-0-0-0-0-1-1-1-0-0-1-1-0-0-0-0-1-1-0-0-1-0-0-1-1-0-0-1-1-1-1-0-1-0-0-0-1-0-0-0-0-1-0-0-0-1	51	33	5	1	0	0	1	1	0	0	0	0	0	1	1	1	0	0	1	1	0	0	0	0	1	1	0	0	1	0	0	1	1	0	0	1	1	1	1	0	1	0	0	0
1313	PI551681	White_Carolina	0	SD	0-1-1-1-1-1-1-0-1-0-1-1-0-0-1-1-1-1-0-1-1-0-0-0-1-1-0-1-1-0-0-0-1-0-1-0-1-1-1-0-0-1-1-0-1-1-0-1-1-1-1	24	17	4	0	1	1	1	1	1	1	0	1	0	1	1	0	0	1	1	1	1	0	1	1	0	0	0	1	1	0	1	1	0	0	0	1	0	1	0	1	1	1	0	0
1314	PI612497	Montreal_River_10	0	SD	0-1-1-0-0-1-1-1-1-1-0-0-0-1-1-0-0-1-1-1-1-0-0-1-1-0-1-1-0-0-1-0-1-0-1-0-0-0-0-0-1-1-0-1-0-0-0-1-1-1-0	10	2	2	0	1	1	0	0	1	1	1	1	1	0	0	0	1	1	0	0	1	1	1	1	0	0	1	1	0	1	1	0	0	1	0	1	0	1	0	0	0	0	0	1
1315	12C070P602	12C070P602	1	DN	0-1-1-0-0-1-1-1-1-1-0-0-0-1-1-0-0-1-1-1-1-0-0-1-1-0-1-1-0-0-1-1-0-0-0-0-1-0-1-1-1-0-1-1-1-1-0-1-1-1-0	0	0	0	0	1	1	0	0	1	1	1	1	1	0	0	0	1	1	0	0	1	1	1	1	0	0	1	1	0	1	1	0	0	1	1	0	0	0	0	1	0	1	1	1
1316	PI551808	Stoplight	0	SD	0-1-1-0-0-1-1-1-1-1-0-0-0-1-1-0-0-1-1-1-1-0-0-1-1-0-1-1-0-0-1-0-1-0-0-0-0-0-1-0-0-0-1-1-1-1-0-1-1-1-0	5	2	2	0	1	1	0	0	1	1	1	1	1	0	0	0	1	1	0	0	1	1	1	1	0	0	1	1	0	1	1	0	0	1	0	1	0	0	0	0	0	1	0	0
1317	PI551501	Totem	0	SD	0-0-1-1-1-1-0-0-1-1-1-1-0-0-1-1-0-1-0-1-0-0-0-0-1-1-1-1-0-0-0-0-1-0-1-0-1-1-0-0-0-0-0-0-1-0-1-0-0-0-0	28	16	3	0	0	1	1	1	1	0	0	1	1	1	1	0	0	1	1	0	1	0	1	0	0	0	0	1	1	1	1	0	0	0	0	1	0	1	0	1	1	0	0	0
1318	12C082P602	12C082P602	1	DN	0-1-1-0-0-1-1-1-1-1-0-0-1-1-1-0-0-1-1-1-1-0-0-1-1-0-1-1-0-0-1-1-0-0-0-0-1-0-1-1-1-0-1-1-1-1-0-1-1-1-0	1	1	0	0	1	1	0	0	1	1	1	1	1	0	0	1	1	1	0	0	1	1	1	1	0	0	1	1	0	1	1	0	0	1	1	0	0	0	0	1	0	1	1	1
1319	PI551559	Sparkle	0	SD	1-0-0-1-1-0-0-0-0-0-1-1-1-0-0-1-1-0-0-0-0-1-1-0-0-1-0-0-1-1-0-0-1-1-0-0-0-0-1-0-0-0-0-1-1-1-0-1-1-0-1	40	33	5	1	0	0	1	1	0	0	0	0	0	1	1	1	0	0	1	1	0	0	0	0	1	1	0	0	1	0	0	1	1	0	0	1	1	0	0	0	0	1	0	0
1320	05C197P002	05C197P002	1	DN	1-0-0-1-1-0-0-0-0-0-1-1-1-0-0-1-1-0-0-0-0-1-1-0-0-1-0-0-1-1-0-0-1-1-1-1-1-1-0-1-0-1-0-0-0-0-1-0-0-0-1	49	33	5	1	0	0	1	1	0	0	0	0	0	1	1	1	0	0	1	1	0	0	0	0	1	1	0	0	1	0	0	1	1	0	0	1	1	1	1	1	1	0	1	0
1321	42C008P016	NA	NA	NA	0-1-1-0-0-1-1-1-1-1-0-0-0-1-1-0-0-1-1-1-1-0-0-1-1-0-1-1-0-0-1-1-0-0-0-0-1-1-0-0-0-1-0-0-0-0-1-0-0-0-0	13	0	0	0	1	1	0	0	1	1	1	1	1	0	0	0	1	1	0	0	1	1	1	1	0	0	1	1	0	1	1	0	0	1	1	0	0	0	0	1	1	0	0	0
1322	PI612500	RH_45	1	DN	1-1-1-1-1-1-1-0-1-1-1-1-0-0-0-1-0-1-0-1-1-0-0-1-1-0-1-1-0-0-1-0-1-0-1-0-0-0-0-0-0-0-1-0-0-1-0-1-1-0-1	21	12	2	1	1	1	1	1	1	1	0	1	1	1	1	0	0	0	1	0	1	0	1	1	0	0	1	1	0	1	1	0	0	1	0	1	0	1	0	0	0	0	0	0
1323	88C070P613	Carlsbad	0	SD	1-0-0-1-1-0-0-0-0-0-1-1-1-0-0-1-1-0-0-0-0-1-1-0-0-1-0-0-1-1-0-0-1-1-0-0-1-0-1-1-1-0-1-1-1-1-0-1-1-1-0	34	33	5	1	0	0	1	1	0	0	0	0	0	1	1	1	0	0	1	1	0	0	0	0	1	1	0	0	1	0	0	1	1	0	0	1	1	0	0	1	0	1	1	1
1324	04C044P603	Mojave	0	SD	1-0-0-1-1-0-0-0-0-0-1-1-1-0-0-1-1-0-0-0-0-1-1-0-0-1-0-0-1-1-0-0-1-1-1-1-1-1-0-0-0-1-0-0-0-0-1-0-0-0-1	50	33	5	1	0	0	1	1	0	0	0	0	0	1	1	1	0	0	1	1	0	0	0	0	1	1	0	0	1	0	0	1	1	0	0	1	1	1	1	1	1	0	0	0
1325	97C086P001	97C086P001	1	DN	1-0-0-1-1-0-0-0-0-0-1-1-1-0-0-1-1-0-0-0-0-1-1-0-0-1-0-0-1-1-0-0-1-1-1-1-0-1-0-0-0-1-0-1-1-0-1-0-0-0-1	49	33	5	1	0	0	1	1	0	0	0	0	0	1	1	1	0	0	1	1	0	0	0	0	1	1	0	0	1	0	0	1	1	0	0	1	1	1	1	0	1	0	0	0
1326	85C022P001	Sunset	1	DN	1-0-0-1-1-0-0-0-0-0-1-1-1-0-0-1-1-0-0-0-0-1-1-0-0-1-0-0-1-1-0-0-1-1-1-1-1-1-0-1-0-1-0-0-0-0-1-0-0-0-1	49	33	5	1	0	0	1	1	0	0	0	0	0	1	1	1	0	0	1	1	0	0	0	0	1	1	0	0	1	0	0	1	1	0	0	1	1	1	1	1	1	0	1	0
1327	96C042P601	Ventana	0	SD	1-0-0-1-1-0-0-0-0-0-1-1-1-0-0-1-1-0-0-0-0-1-1-0-0-1-0-0-1-1-0-0-1-1-1-1-1-1-0-0-0-1-0-0-0-0-1-0-0-0-1	50	33	5	1	0	0	1	1	0	0	0	0	0	1	1	1	0	0	1	1	0	0	0	0	1	1	0	0	1	0	0	1	1	0	0	1	1	1	1	1	1	0	0	0
1328	07C132P003	Merced	0	SD	1-0-0-1-1-0-0-0-0-0-1-1-1-0-0-1-1-0-0-0-0-1-1-0-0-1-0-0-1-1-0-0-1-1-1-1-1-1-0-0-0-1-0-0-0-0-1-0-0-0-1	50	33	5	1	0	0	1	1	0	0	0	0	0	1	1	1	0	0	1	1	0	0	0	0	1	1	0	0	1	0	0	1	1	0	0	1	1	1	1	1	1	0	0	0
1329	10C037P604	10C037P604	0	SD	0-0-0-1-1-0-0-0-0-0-1-1-1-0-0-1-1-0-0-0-0-1-1-0-0-1-0-0-1-1-0-0-1-1-1-1-0-1-0-0-0-1-0-0-0-0-1-0-0-0-1	50	32	5	0	0	0	1	1	0	0	0	0	0	1	1	1	0	0	1	1	0	0	0	0	1	1	0	0	1	0	0	1	1	0	0	1	1	1	1	0	1	0	0	0
1330	PI551423	Fairland	1	DN	0-1-1-1-1-1-1-1-1-1-1-1-0-0-0-1-0-1-0-1-0-0-0-1-1-1-1-1-0-0-0-0-1-0-1-0-0-0-0-0-1-1-0-0-0-1-0-1-1-1-1	22	13	3	0	1	1	1	1	1	1	1	1	1	1	1	0	0	0	1	0	1	0	1	0	0	0	1	1	1	1	1	0	0	0	0	1	0	1	0	0	0	0	0	1
1331	72C008P105	Fern	1	DN	0-1-1-0-0-1-1-1-1-1-0-0-0-1-1-0-0-1-1-1-1-0-0-1-1-0-1-1-0-0-1-1-0-0-0-0-1-0-1-1-1-0-1-1-1-1-0-1-1-1-0	0	0	0	0	1	1	0	0	1	1	1	1	1	0	0	0	1	1	0	0	1	1	1	1	0	0	1	1	0	1	1	0	0	1	1	0	0	0	0	1	0	1	1	1
1332	82C014P603	Irvine	1	DN	1-0-0-1-1-0-0-0-0-0-1-1-1-0-0-1-1-0-0-0-0-1-1-0-0-1-0-0-1-1-0-0-1-1-1-1-1-1-0-1-0-1-0-0-0-0-1-0-0-0-1	49	33	5	1	0	0	1	1	0	0	0	0	0	1	1	1	0	0	1	1	0	0	0	0	1	1	0	0	1	0	0	1	1	0	0	1	1	1	1	1	1	0	1	0
1333	11C057P001	UCD_Victor	0	SD	1-0-0-1-1-0-0-0-0-0-1-1-1-0-0-1-1-0-0-0-0-1-1-0-0-1-0-0-1-1-0-0-1-1-1-1-0-1-0-0-0-1-0-0-0-0-1-0-0-0-1	51	33	5	1	0	0	1	1	0	0	0	0	0	1	1	1	0	0	1	1	0	0	0	0	1	1	0	0	1	0	0	1	1	0	0	1	1	1	1	0	1	0	0	0
1334	PI270471	Kaiser_Samling	0	SD	1-0-1-1-1-1-0-1-0-0-1-0-0-0-1-1-1-1-0-1-0-0-0-1-0-0-1-1-1-0-1-0-1-0-1-0-1-1-1-0-0-1-1-0-1-1-0-1-1-1-1	24	17	3	1	0	1	1	1	1	0	1	0	0	1	0	0	0	1	1	1	1	0	1	0	0	0	1	0	0	1	1	1	0	1	0	1	0	1	0	1	1	1	0	0
1335	15X001P001	Steven's_Pass	1	DN	1-1-1-0-1-1-1-0-1-1-1-0-0-0-1-1-1-1-0-1-1-0-0-0-1-1-1-1-0-0-1-0-1-0-0-0-0-0-1-0-1-1-1-0-1-1-0-1-1-0-0	17	12	2	1	1	1	0	1	1	1	0	1	1	1	0	0	0	1	1	1	1	0	1	1	0	0	0	1	1	1	1	0	0	1	0	1	0	0	0	0	0	1	0	1
1336	PI551832	Tillikum	1	DN	0-1-1-0-0-1-1-1-1-1-0-0-0-1-1-0-0-1-1-1-1-0-0-1-1-0-1-1-0-0-1-1-0-0-0-0-1-0-1-1-1-0-1-1-1-1-0-1-1-1-0	0	0	0	0	1	1	0	0	1	1	1	1	1	0	0	0	1	1	0	0	1	1	1	1	0	0	1	1	0	1	1	0	0	1	1	0	0	0	0	1	0	1	1	1
1337	PI551862	EarliMiss	0	SD	1-0-0-1-1-0-0-0-0-0-1-1-1-0-0-1-1-0-0-0-0-1-1-0-0-1-0-1-1-0-1-0-1-0-0-0-1-0-1-0-0-0-1-0-1-1-0-1-1-1-0	33	30	3	1	0	0	1	1	0	0	0	0	0	1	1	1	0	0	1	1	0	0	0	0	1	1	0	0	1	0	1	1	0	1	0	1	0	0	0	1	0	1	0	0
1338	12C100P002	12C100P002	1	DN	1-0-0-1-1-0-0-0-0-0-1-1-1-0-0-1-1-0-0-0-0-1-1-0-0-1-0-0-1-0-0-0-1-0-1-0-1-0-0-0-1-1-0-0-0-0-1-0-0-0-1	45	32	4	1	0	0	1	1	0	0	0	0	0	1	1	1	0	0	1	1	0	0	0	0	1	1	0	0	1	0	0	1	0	0	0	1	0	1	0	1	0	0	0	1
1339	PI612491	CA_1226	0	SD	1-0-1-1-1-1-1-1-1-1-0-0-0-0-1-1-1-1-0-0-0-0-0-0-0-1-1-1-1-1-1-0-1-0-1-0-1-0-0-0-0-1-1-0-1-1-0-1-1-0-1	25	17	4	1	0	1	1	1	1	1	1	1	1	0	0	0	0	1	1	1	1	0	0	0	0	0	0	0	1	1	1	1	1	1	0	1	0	1	0	1	0	0	0	0
1340	83C049P001	Seascape	1	DN	1-0-0-1-1-0-0-0-0-0-0-1-1-0-0-1-1-0-0-0-0-1-1-0-0-1-0-0-1-1-0-0-1-1-1-1-1-1-0-1-0-1-0-0-0-0-1-0-0-0-1	48	32	5	1	0	0	1	1	0	0	0	0	0	0	1	1	0	0	1	1	0	0	0	0	1	1	0	0	1	0	0	1	1	0	0	1	1	1	1	1	1	0	1	0
1341	PI637960	Pelican	0	SD	0-1-1-1-1-1-1-1-1-0-1-1-0-0-1-1-0-1-0-1-0-0-0-0-1-1-1-1-1-1-0-0-1-0-1-0-0-1-0-0-0-0-0-0-1-1-0-0-1-1-1	26	16	5	0	1	1	1	1	1	1	1	1	0	1	1	0	0	1	1	0	1	0	1	0	0	0	0	1	1	1	1	1	1	0	0	1	0	1	0	0	1	0	0	0
1342	04C076P004	04C076P004	0	SD	1-0-0-1-1-0-0-0-0-0-1-1-1-0-0-1-1-0-0-0-0-1-1-0-0-1-0-0-1-1-0-0-1-1-1-1-0-1-0-0-0-1-0-1-1-0-1-0-0-0-1	49	33	5	1	0	0	1	1	0	0	0	0	0	1	1	1	0	0	1	1	0	0	0	0	1	1	0	0	1	0	0	1	1	0	0	1	1	1	1	0	1	0	0	0
1343	11C036P601	11C036P601	0	SD	1-0-0-1-1-0-0-0-0-0-1-1-1-0-0-1-1-0-0-0-0-1-1-0-0-1-0-0-1-1-0-0-1-1-1-0-1-1-0-0-0-1-0-0-0-0-1-0-0-0-1	49	33	5	1	0	0	1	1	0	0	0	0	0	1	1	1	0	0	1	1	0	0	0	0	1	1	0	0	1	0	0	1	1	0	0	1	1	1	0	1	1	0	0	0
1344	PI552038	Is._of_Lemuy_02A_White	NA	NA	0-1-1-1-1-1-1-0-1-1-1-1-0-0-1-1-1-1-0-1-1-0-0-0-1-1-1-1-1-0-0-0-1-0-1-0-0-1-0-0-0-0-0-1-1-1-0-1-1-1-0	22	15	4	0	1	1	1	1	1	1	0	1	1	1	1	0	0	1	1	1	1	0	1	1	0	0	0	1	1	1	1	1	0	0	0	1	0	1	0	0	1	0	0	0
1345	PI602575	2_TAP_1A	0	SD	0-1-1-1-1-1-1-0-1-1-1-1-0-0-1-1-0-1-0-1-1-0-0-0-1-1-1-1-1-0-0-0-1-0-1-0-1-1-0-0-0-0-0-1-1-1-0-1-1-1-1	21	14	4	0	1	1	1	1	1	1	0	1	1	1	1	0	0	1	1	0	1	0	1	1	0	0	0	1	1	1	1	1	0	0	0	1	0	1	0	1	1	0	0	0
1346	10C127P001	10C127P001	1	DN	0-1-1-0-0-1-1-1-1-1-0-0-0-1-1-0-0-1-1-1-1-0-0-1-1-0-1-1-0-0-1-1-0-0-0-0-1-0-1-1-1-0-1-1-1-1-0-1-1-1-0	0	0	0	0	1	1	0	0	1	1	1	1	1	0	0	0	1	1	0	0	1	1	1	1	0	0	1	1	0	1	1	0	0	1	1	0	0	0	0	1	0	1	1	1
1347	PI551453	WLSP-08	0	SD	0-1-1-1-1-1-1-0-1-1-1-1-0-0-1-1-1-1-1-1-1-0-0-1-1-1-1-1-1-0-0-0-1-0-1-0-1-1-0-0-0-0-1-0-1-1-0-1-1-1-0	19	13	4	0	1	1	1	1	1	1	0	1	1	1	1	0	0	1	1	1	1	1	1	1	0	0	1	1	1	1	1	1	0	0	0	1	0	1	0	1	1	0	0	0
1348	12C189P001	12C189P001	1	DN	0-1-1-0-0-1-1-1-1-1-0-0-0-1-1-0-0-1-1-1-1-0-0-1-1-0-1-1-0-0-1-1-0-0-0-0-1-0-1-1-1-0-1-1-1-1-0-1-1-1-0	0	0	0	0	1	1	0	0	1	1	1	1	1	0	0	0	1	1	0	0	1	1	1	1	0	0	1	1	0	1	1	0	0	1	1	0	0	0	0	1	0	1	1	1
1349	81C043P603	Oso_Grande	0	SD	1-0-0-1-1-0-1-0-0-0-1-1-1-0-0-1-1-0-0-0-0-1-1-0-0-1-0-0-1-1-0-0-1-1-1-1-0-1-0-0-0-1-0-1-1-0-1-0-0-0-1	48	32	5	1	0	0	1	1	0	1	0	0	0	1	1	1	0	0	1	1	0	0	0	0	1	1	0	0	1	0	0	1	1	0	0	1	1	1	1	0	1	0	0	0
1350	PI551421	Blakemore	0	SD	0-1-0-0-0-1-1-1-1-1-0-0-0-1-1-0-0-1-1-1-1-0-0-1-1-0-1-1-0-0-1-1-0-0-0-0-1-0-1-1-1-0-1-0-1-1-0-1-1-1-0	2	1	0	0	1	0	0	0	1	1	1	1	1	0	0	0	1	1	0	0	1	1	1	1	0	0	1	1	0	1	1	0	0	1	1	0	0	0	0	1	0	1	1	1
1351	12C152P002	12C152P002	1	DN	0-1-1-0-0-1-1-1-1-1-0-0-0-1-1-0-0-1-1-1-1-0-0-1-1-0-1-1-0-0-1-1-0-0-1-1-0-1-0-0-0-1-0-0-0-0-1-0-0-0-1	17	0	0	0	1	1	0	0	1	1	1	1	1	0	0	0	1	1	0	0	1	1	1	1	0	0	1	1	0	1	1	0	0	1	1	0	0	1	1	0	1	0	0	0
1352	PI551579	Elsanta	0	SD	0-1-1-0-0-1-1-1-1-1-0-0-0-1-1-0-0-1-1-1-1-0-0-1-1-0-1-1-0-0-1-1-0-0-0-0-1-0-1-1-1-0-1-1-1-1-0-1-1-1-0	0	0	0	0	1	1	0	0	1	1	1	1	1	0	0	0	1	1	0	0	1	1	1	1	0	0	1	1	0	1	1	0	0	1	1	0	0	0	0	1	0	1	1	1
1353	PI551575	Louise	0	SD	1-0-0-1-1-0-0-0-0-0-1-1-1-0-0-1-1-0-0-0-0-1-1-0-0-1-0-0-1-1-0-0-1-1-1-0-1-1-0-0-0-1-0-0-0-0-1-0-0-0-1	49	33	5	1	0	0	1	1	0	0	0	0	0	1	1	1	0	0	1	1	0	0	0	0	1	1	0	0	1	0	0	1	1	0	0	1	1	1	0	1	1	0	0	0
1354	12C110P002	12C110P002	1	DN	0-1-1-0-0-1-1-1-1-1-0-0-0-1-1-0-0-1-1-1-1-0-0-1-1-0-1-1-0-0-1-1-0-0-1-1-1-1-0-0-0-1-0-0-0-0-1-0-0-0-1	16	0	0	0	1	1	0	0	1	1	1	1	1	0	0	0	1	1	0	0	1	1	1	1	0	0	1	1	0	1	1	0	0	1	1	0	0	1	1	1	1	0	0	0
1355	12C112P004	UCD_Finn	1	DN	0-1-1-0-0-1-1-1-1-1-0-0-0-1-1-0-0-1-1-1-1-0-0-1-1-0-1-1-0-0-1-1-0-0-0-0-1-0-1-1-1-0-1-1-1-1-0-1-1-1-0	0	0	0	0	1	1	0	0	1	1	1	1	1	0	0	0	1	1	0	0	1	1	1	1	0	0	1	1	0	1	1	0	0	1	1	0	0	0	0	1	0	1	1	1
1356	88C066P610	Anaheim	0	SD	1-0-0-1-1-0-0-0-0-0-1-1-1-0-0-1-1-0-0-0-0-1-1-0-0-1-0-0-1-1-0-0-1-1-1-1-1-1-0-0-0-1-0-1-1-0-1-0-0-0-1	48	33	5	1	0	0	1	1	0	0	0	0	0	1	1	1	0	0	1	1	0	0	0	0	1	1	0	0	1	0	0	1	1	0	0	1	1	1	1	1	1	0	0	0
1357	16C100P023	16C100P023	0	SD	1-0-0-1-1-0-0-0-0-0-1-1-1-0-0-1-1-0-0-0-0-1-1-0-0-1-0-0-1-1-0-0-1-1-1-1-0-1-0-0-0-1-0-0-0-0-1-0-0-0-1	51	33	5	1	0	0	1	1	0	0	0	0	0	1	1	1	0	0	1	1	0	0	0	0	1	1	0	0	1	0	0	1	1	0	0	1	1	1	1	0	1	0	0	0
1358	71C027P601	Vista	0	SD	1-0-0-1-1-0-0-0-0-0-1-1-1-0-0-1-1-0-0-0-0-1-1-0-0-1-0-0-1-1-0-0-1-1-1-1-0-1-0-0-0-1-0-0-0-0-1-0-0-0-1	51	33	5	1	0	0	1	1	0	0	0	0	0	1	1	1	0	0	1	1	0	0	0	0	1	1	0	0	1	0	0	1	1	0	0	1	1	1	1	0	1	0	0	0
1359	PI612486	NC_95_19_1	0	SD	1-0-0-1-0-1-1-0-1-1-1-0-0-0-1-1-1-1-0-1-0-0-0-1-1-1-1-1-1-0-0-0-1-0-1-0-0-0-0-0-1-0-1-0-1-1-0-1-0-1-0	22	16	4	1	0	0	1	0	1	1	0	1	1	1	0	0	0	1	1	1	1	0	1	0	0	0	1	1	1	1	1	1	0	0	0	1	0	1	0	0	0	0	0	1
1360	17Z001P001	Mara_des_Bois	1	DN	0-1-1-0-0-1-1-1-1-1-0-0-0-1-1-0-0-1-1-1-1-0-0-1-1-0-1-1-0-1-1-1-0-0-0-0-1-0-1-1-1-0-1-1-1-1-0-1-1-1-0	1	1	1	0	1	1	0	0	1	1	1	1	1	0	0	0	1	1	0	0	1	1	1	1	0	0	1	1	0	1	1	0	1	1	1	0	0	0	0	1	0	1	1	1
1361	PI552277	CFRA_994	0	SD	1-0-1-1-0-1-1-0-1-1-0-1-0-0-1-0-1-1-0-1-0-0-0-1-1-1-1-1-0-0-1-0-1-0-0-0-0-0-0-0-0-0-1-0-0-1-0-1-1-1-1	19	12	2	1	0	1	1	0	1	1	0	1	1	0	1	0	0	1	0	1	1	0	1	0	0	0	1	1	1	1	1	0	0	1	0	1	0	0	0	0	0	0	0	0
1362	PI551632	Madame_Moutot	0	SD	1-0-0-1-1-0-0-0-0-0-1-1-1-0-0-1-1-0-0-0-0-1-1-0-0-1-0-0-1-1-0-0-1-1-1-1-1-1-0-0-0-1-0-1-0-0-1-0-0-0-1	49	33	5	1	0	0	1	1	0	0	0	0	0	1	1	1	0	0	1	1	0	0	0	0	1	1	0	0	1	0	0	1	1	0	0	1	1	1	1	1	1	0	0	0
1363	PI551630	Aberdeen	1	DN	1-1-1-1-1-1-0-1-1-1-0-0-0-1-1-0-0-1-0-1-0-1-1-0-0-1-0-0-1-1-0-0-1-1-1-1-0-0-1-0-0-0-1-0-1-1-0-1-1-1-0	25	18	5	1	1	1	1	1	1	0	1	1	1	0	0	0	1	1	0	0	1	0	1	0	1	1	0	0	1	0	0	1	1	0	0	1	1	1	1	0	0	1	0	0
1364	77C032P606	Tustin	0	SD	1-0-0-1-1-0-0-0-0-0-1-1-1-0-0-1-1-0-0-0-0-1-1-0-0-1-0-0-1-1-0-0-1-1-1-1-0-1-0-0-0-1-0-1-1-0-1-0-0-0-1	49	33	5	1	0	0	1	1	0	0	0	0	0	1	1	1	0	0	1	1	0	0	0	0	1	1	0	0	1	0	0	1	1	0	0	1	1	1	1	0	1	0	0	0
1365	61S016P006	NA	NA	NA	1-0-0-1-1-0-0-0-0-0-1-1-1-0-0-1-1-0-0-0-0-1-1-0-0-1-0-0-1-1-0-0-1-1-1-0-1-1-0-0-0-1-0-1-0-0-1-0-0-0-1	48	33	5	1	0	0	1	1	0	0	0	0	0	1	1	1	0	0	1	1	0	0	0	0	1	1	0	0	1	0	0	1	1	0	0	1	1	1	0	1	1	0	0	0
1366	18B204P013	18B204P013	1	DN	0-1-1-0-0-1-1-1-1-1-0-0-0-1-1-0-0-1-1-1-1-0-0-1-1-0-1-1-0-0-1-1-0-0-0-0-1-0-1-1-1-0-1-1-1-1-0-1-1-1-0	0	0	0	0	1	1	0	0	1	1	1	1	1	0	0	0	1	1	0	0	1	1	1	1	0	0	1	1	0	1	1	0	0	1	1	0	0	0	0	1	0	1	1	1
1367	18B160P049	18B160P049	0	SD	1-0-0-1-1-0-0-0-0-0-1-1-1-0-0-1-1-0-0-0-0-1-1-0-0-1-0-0-1-1-0-0-1-1-1-1-1-1-0-0-0-1-0-0-0-0-1-0-0-0-1	50	33	5	1	0	0	1	1	0	0	0	0	0	1	1	1	0	0	1	1	0	0	0	0	1	1	0	0	1	0	0	1	1	0	0	1	1	1	1	1	1	0	0	0
1368	18C444P010	18C444P010	0	SD	1-0-0-1-1-0-0-0-0-0-1-1-1-0-0-1-1-0-0-0-0-1-1-0-0-1-0-0-1-1-0-0-1-1-1-1-0-1-0-0-0-1-0-0-0-0-1-0-0-0-1	51	33	5	1	0	0	1	1	0	0	0	0	0	1	1	1	0	0	1	1	0	0	0	0	1	1	0	0	1	0	0	1	1	0	0	1	1	1	1	0	1	0	0	0
1369	16C024P065	16C024P065	1	DN	1-0-0-1-1-0-1-0-0-0-1-1-1-0-0-1-1-0-0-0-0-1-1-0-0-1-0-0-1-1-0-0-1-1-1-1-1-1-0-1-0-1-0-1-1-0-1-0-0-0-1	46	32	5	1	0	0	1	1	0	1	0	0	0	1	1	1	0	0	1	1	0	0	0	0	1	1	0	0	1	0	0	1	1	0	0	1	1	1	1	1	1	0	1	0
1370	16C546P162	16C546P162	1	DN	1-0-0-1-1-0-0-0-0-0-1-1-1-0-0-1-1-0-0-0-0-1-1-0-0-1-0-0-1-1-0-0-1-1-1-1-1-1-0-1-0-1-0-1-1-0-1-0-0-0-1	47	33	5	1	0	0	1	1	0	0	0	0	0	1	1	1	0	0	1	1	0	0	0	0	1	1	0	0	1	0	0	1	1	0	0	1	1	1	1	1	1	0	1	0
1371	18C446P007	18C446P007	1	DN	1-0-0-1-1-0-0-0-0-0-1-1-1-0-0-1-1-0-0-0-0-1-1-0-0-1-0-0-1-1-0-0-1-1-1-1-1-1-0-1-0-1-0-0-0-0-1-0-0-0-1	49	33	5	1	0	0	1	1	0	0	0	0	0	1	1	1	0	0	1	1	0	0	0	0	1	1	0	0	1	0	0	1	1	0	0	1	1	1	1	1	1	0	1	0
1372	16C546P065	16C546P065	0	SD	1-0-0-1-1-0-0-0-0-0-1-1-1-0-0-1-1-0-0-0-0-1-1-0-0-1-0-0-1-1-0-0-1-1-1-1-1-1-0-0-0-1-0-1-1-0-1-0-0-0-1	48	33	5	1	0	0	1	1	0	0	0	0	0	1	1	1	0	0	1	1	0	0	0	0	1	1	0	0	1	0	0	1	1	0	0	1	1	1	1	1	1	0	0	0
1373	PI551396	Florida_Belle	0	SD	1-0-0-1-1-0-0-0-0-0-1-1-1-0-0-1-1-0-0-0-0-1-1-0-0-1-0-0-1-1-0-0-1-1-1-1-0-1-0-0-0-1-0-0-0-0-1-0-0-0-1	51	33	5	1	0	0	1	1	0	0	0	0	0	1	1	1	0	0	1	1	0	0	0	0	1	1	0	0	1	0	0	1	1	0	0	1	1	1	1	0	1	0	0	0
1374	18C420P025	18C420P025	0	SD	1-0-0-1-1-0-0-0-0-0-1-1-1-0-0-1-1-0-0-0-0-1-1-0-0-1-0-1-1-0-1-0-1-0-0-0-0-0-1-0-0-0-1-0-1-1-0-1-1-1-0	34	30	3	1	0	0	1	1	0	0	0	0	0	1	1	1	0	0	1	1	0	0	0	0	1	1	0	0	1	0	1	1	0	1	0	1	0	0	0	0	0	1	0	0
1375	18C775P009	18C775P009	1	DN	0-1-1-0-0-1-1-1-1-1-0-0-0-1-1-0-0-1-1-1-1-0-0-1-1-0-1-1-0-0-1-1-0-0-0-0-1-0-1-1-1-0-1-1-1-1-0-1-1-1-0	0	0	0	0	1	1	0	0	1	1	1	1	1	0	0	0	1	1	0	0	1	1	1	1	0	0	1	1	0	1	1	0	0	1	1	0	0	0	0	1	0	1	1	1
1376	17C131P064	17C131P064	0	SD	1-0-0-1-1-0-0-0-0-0-1-1-1-0-0-1-1-0-0-0-0-1-1-0-0-1-0-0-1-1-0-0-1-1-1-1-1-1-0-1-0-1-0-0-0-0-1-0-0-0-1	49	33	5	1	0	0	1	1	0	0	0	0	0	1	1	1	0	0	1	1	0	0	0	0	1	1	0	0	1	0	0	1	1	0	0	1	1	1	1	1	1	0	1	0
1377	17C140P015	17C140P015	1	DN	1-0-0-1-1-0-0-0-0-0-1-1-1-0-0-1-1-0-0-0-0-1-1-0-0-1-0-0-1-1-0-0-1-1-1-1-1-1-0-1-0-1-0-1-1-0-1-0-0-0-1	47	33	5	1	0	0	1	1	0	0	0	0	0	1	1	1	0	0	1	1	0	0	0	0	1	1	0	0	1	0	0	1	1	0	0	1	1	1	1	1	1	0	1	0
1378	17C176P628	17C176P628	0	SD	1-0-0-1-1-0-0-0-0-0-1-1-1-0-0-1-1-0-0-0-0-1-1-0-0-1-0-0-1-1-0-0-1-1-1-1-1-1-0-0-0-1-0-0-0-0-1-0-0-0-1	50	33	5	1	0	0	1	1	0	0	0	0	0	1	1	1	0	0	1	1	0	0	0	0	1	1	0	0	1	0	0	1	1	0	0	1	1	1	1	1	1	0	0	0
1379	19A909P065	19A909P065	0	SD	0-0-1-1-1-0-1-1-1-1-1-1-0-0-0-1-1-0-0-1-1-0-1-1-1-1-1-0-1-0-1-0-1-0-1-0-0-1-1-0-1-1-0-0-0-1-0-1-0-1-0	27	18	3	0	0	1	1	1	0	1	1	1	1	1	1	0	0	0	1	1	0	0	1	1	0	1	1	1	1	1	0	1	0	1	0	1	0	1	0	0	1	1	0	1
1380	18C362P002	18C362P002	0	SD	1-0-0-1-1-0-0-0-0-0-1-1-1-0-0-1-1-0-0-0-0-1-1-0-0-1-0-0-1-1-0-0-1-1-1-1-0-1-0-0-0-1-0-0-0-0-1-0-0-0-1	51	33	5	1	0	0	1	1	0	0	0	0	0	1	1	1	0	0	1	1	0	0	0	0	1	1	0	0	1	0	0	1	1	0	0	1	1	1	1	0	1	0	0	0
1381	18C773P015	18C773P015	0	SD	1-0-0-1-1-0-0-0-0-0-1-1-1-0-0-1-1-0-0-0-0-1-1-0-0-1-0-0-1-1-0-0-1-1-1-1-1-1-0-0-0-1-0-0-0-0-1-0-0-0-1	50	33	5	1	0	0	1	1	0	0	0	0	0	1	1	1	0	0	1	1	0	0	0	0	1	1	0	0	1	0	0	1	1	0	0	1	1	1	1	1	1	0	0	0
1382	17C212P031	17C212P031	1	DN	0-1-1-0-0-1-1-1-1-1-0-0-0-1-1-0-0-1-1-1-1-0-0-1-1-0-1-1-0-0-1-1-0-0-1-1-1-1-0-0-0-1-0-0-0-0-1-0-0-0-1	16	0	0	0	1	1	0	0	1	1	1	1	1	0	0	0	1	1	0	0	1	1	1	1	0	0	1	1	0	1	1	0	0	1	1	0	0	1	1	1	1	0	0	0
1383	17C260P649	17C260P649	1	DN	1-0-0-1-1-0-0-0-0-0-1-1-1-0-0-1-1-0-0-0-0-1-1-0-0-1-0-0-1-1-0-0-1-1-1-1-1-1-0-1-0-1-0-1-1-0-1-0-0-0-1	47	33	5	1	0	0	1	1	0	0	0	0	0	1	1	1	0	0	1	1	0	0	0	0	1	1	0	0	1	0	0	1	1	0	0	1	1	1	1	1	1	0	1	0
1384	16C555P053	UC_Surfline	0	SD	1-0-0-1-1-0-0-0-0-0-1-1-1-0-0-1-1-0-0-0-0-1-1-0-0-1-0-0-1-1-0-0-1-1-1-1-0-1-0-0-0-1-0-0-0-0-1-0-0-0-1	51	33	5	1	0	0	1	1	0	0	0	0	0	1	1	1	0	0	1	1	0	0	0	0	1	1	0	0	1	0	0	1	1	0	0	1	1	1	1	0	1	0	0	0
1385	19A909P107	19A909P107	0	SD	1-0-0-1-1-0-0-0-0-0-1-1-1-0-0-1-1-0-0-0-0-1-1-0-0-1-0-0-1-0-0-0-1-0-1-0-0-0-0-0-1-1-0-0-0-0-1-0-0-0-1	46	32	4	1	0	0	1	1	0	0	0	0	0	1	1	1	0	0	1	1	0	0	0	0	1	1	0	0	1	0	0	1	0	0	0	1	0	1	0	0	0	0	0	1
1386	16C029P012	16C029P012	0	SD	1-0-0-1-1-0-0-0-0-0-1-1-1-0-0-1-1-0-0-0-0-1-1-0-0-1-0-0-1-1-0-0-1-1-1-1-0-1-0-0-0-1-0-0-0-0-1-0-0-0-1	51	33	5	1	0	0	1	1	0	0	0	0	0	1	1	1	0	0	1	1	0	0	0	0	1	1	0	0	1	0	0	1	1	0	0	1	1	1	1	0	1	0	0	0
1387	17C138P021	UC_Monarch	0	SD	1-0-0-1-1-0-0-0-0-0-1-1-1-0-0-1-1-0-0-0-0-1-1-0-0-1-0-0-1-1-0-0-1-1-1-1-1-1-0-0-0-1-0-0-0-0-1-0-0-0-1	50	33	5	1	0	0	1	1	0	0	0	0	0	1	1	1	0	0	1	1	0	0	0	0	1	1	0	0	1	0	0	1	1	0	0	1	1	1	1	1	1	0	0	0
1388	18C428P047	18C428P047	1	DN	0-1-1-0-0-1-1-1-1-1-0-0-0-1-1-0-0-1-1-1-1-0-0-1-1-0-1-1-0-0-1-1-0-0-0-0-1-0-1-1-1-0-1-1-1-1-0-1-1-1-0	0	0	0	0	1	1	0	0	1	1	1	1	1	0	0	0	1	1	0	0	1	1	1	1	0	0	1	1	0	1	1	0	0	1	1	0	0	0	0	1	0	1	1	1
1389	18C451P013	18C451P013	1	DN	1-0-0-1-1-0-0-0-0-0-1-1-1-0-0-1-1-0-0-0-0-1-1-0-0-1-0-0-1-0-0-0-1-0-1-0-1-1-0-1-0-1-0-0-0-0-1-0-0-0-1	46	32	4	1	0	0	1	1	0	0	0	0	0	1	1	1	0	0	1	1	0	0	0	0	1	1	0	0	1	0	0	1	0	0	0	1	0	1	0	1	1	0	1	0
1390	17C243P002	17C243P002	1	DN	1-0-0-1-0-1-1-1-1-1-0-0-0-1-1-0-0-1-1-1-1-0-0-1-1-0-1-1-0-0-1-1-0-0-0-0-1-0-1-1-1-0-1-0-0-0-1-0-0-0-1	12	4	0	1	0	0	1	0	1	1	1	1	1	0	0	0	1	1	0	0	1	1	1	1	0	0	1	1	0	1	1	0	0	1	1	0	0	0	0	1	0	1	1	1
1391	18C774P039	18C774P039	1	DN	0-1-1-0-0-1-1-1-1-1-0-0-0-1-1-0-0-1-1-1-1-0-0-1-1-0-1-1-0-0-1-1-0-0-0-0-1-0-1-1-1-0-1-0-0-0-1-0-0-0-1	8	0	0	0	1	1	0	0	1	1	1	1	1	0	0	0	1	1	0	0	1	1	1	1	0	0	1	1	0	1	1	0	0	1	1	0	0	0	0	1	0	1	1	1
1392	17C123P051	17C123P051	0	SD	1-0-0-1-1-0-0-0-0-0-1-1-1-0-0-1-1-0-0-0-0-1-1-0-0-1-0-0-1-1-0-0-1-1-1-1-0-1-0-0-0-1-0-1-1-0-1-0-0-0-1	49	33	5	1	0	0	1	1	0	0	0	0	0	1	1	1	0	0	1	1	0	0	0	0	1	1	0	0	1	0	0	1	1	0	0	1	1	1	1	0	1	0	0	0
1393	18C835P025	18C835P025	0	SD	1-0-0-1-1-0-0-0-0-0-1-1-1-0-0-1-1-0-0-0-0-1-1-0-0-1-0-0-1-1-0-0-1-1-1-1-0-1-0-0-0-1-0-0-0-0-1-0-0-0-1	51	33	5	1	0	0	1	1	0	0	0	0	0	1	1	1	0	0	1	1	0	0	0	0	1	1	0	0	1	0	0	1	1	0	0	1	1	1	1	0	1	0	0	0
1394	18C449P015	18C449P015	1	DN	1-0-0-1-1-0-0-0-0-0-1-1-1-0-0-1-1-0-0-0-0-1-1-0-0-1-0-0-1-1-0-0-1-1-1-1-1-1-0-1-0-1-0-0-0-0-1-0-0-0-1	49	33	5	1	0	0	1	1	0	0	0	0	0	1	1	1	0	0	1	1	0	0	0	0	1	1	0	0	1	0	0	1	1	0	0	1	1	1	1	1	1	0	1	0
1395	18C493P009	18C493P009	1	DN	1-0-0-1-1-0-0-0-0-0-1-1-1-0-0-1-1-0-0-0-0-1-1-0-0-1-0-0-1-1-0-0-1-1-1-1-0-1-0-0-0-1-0-0-0-0-1-0-0-0-1	51	33	5	1	0	0	1	1	0	0	0	0	0	1	1	1	0	0	1	1	0	0	0	0	1	1	0	0	1	0	0	1	1	0	0	1	1	1	1	0	1	0	0	0
1396	17C618P658	17C618P658	0	SD	1-0-0-1-1-0-0-0-0-0-1-1-1-0-0-1-1-0-0-0-0-1-1-0-0-1-0-0-1-1-0-0-1-1-1-1-0-1-0-0-0-1-0-1-1-0-1-0-0-0-1	49	33	5	1	0	0	1	1	0	0	0	0	0	1	1	1	0	0	1	1	0	0	0	0	1	1	0	0	1	0	0	1	1	0	0	1	1	1	1	0	1	0	0	0
1397	19A915P070	19A915P070	0	SD	1-0-0-1-1-0-0-0-0-0-1-1-1-0-0-1-1-0-0-0-0-1-1-0-0-1-0-0-1-0-0-0-1-0-1-0-1-0-0-0-1-1-0-0-0-0-1-0-0-0-1	45	32	4	1	0	0	1	1	0	0	0	0	0	1	1	1	0	0	1	1	0	0	0	0	1	1	0	0	1	0	0	1	0	0	0	1	0	1	0	1	0	0	0	1
1398	18C361P026	18C361P026	0	SD	1-0-0-1-1-0-0-0-0-0-1-1-1-0-0-1-1-0-0-0-0-1-1-0-0-1-0-1-1-0-1-0-1-0-0-0-0-0-1-0-0-0-1-0-1-1-0-1-1-1-0	34	30	3	1	0	0	1	1	0	0	0	0	0	1	1	1	0	0	1	1	0	0	0	0	1	1	0	0	1	0	1	1	0	1	0	1	0	0	0	0	0	1	0	0
1399	17C286P666	17C286P666	1	DN	0-1-1-0-0-1-1-1-1-1-0-0-0-1-1-0-0-1-1-1-1-0-0-1-1-0-1-1-0-0-1-1-0-0-0-0-1-0-1-1-1-0-1-1-1-1-0-1-1-1-0	0	0	0	0	1	1	0	0	1	1	1	1	1	0	0	0	1	1	0	0	1	1	1	1	0	0	1	1	0	1	1	0	0	1	1	0	0	0	0	1	0	1	1	1
1400	18C370P001	18C370P001	0	SD	0-1-1-1-1-1-1-1-1-1-1-1-0-0-1-1-0-1-0-1-0-0-0-0-1-1-1-1-1-0-0-0-1-0-1-0-0-1-0-0-0-0-0-0-1-1-0-0-1-1-1	24	14	4	0	1	1	1	1	1	1	1	1	1	1	1	0	0	1	1	0	1	0	1	0	0	0	0	1	1	1	1	1	0	0	0	1	0	1	0	0	1	0	0	0
1401	18C398P004	18C398P004	1	DN	1-0-0-1-1-0-0-0-0-0-1-1-1-0-0-1-1-0-0-0-0-0-0-1-1-0-1-1-0-0-1-1-0-0-0-0-1-1-0-1-0-1-1-0-1-1-0-1-1-1-1	27	21	0	1	0	0	1	1	0	0	0	0	0	1	1	1	0	0	1	1	0	0	0	0	0	0	1	1	0	1	1	0	0	1	1	0	0	0	0	1	1	0	1	0
1402	18C400P002	18C400P002	0	SD	1-0-0-1-1-0-0-0-0-0-1-1-1-0-0-1-1-0-0-0-0-1-1-0-0-1-0-0-1-1-0-0-1-1-1-1-1-1-0-0-0-1-0-0-0-0-1-0-0-0-1	50	33	5	1	0	0	1	1	0	0	0	0	0	1	1	1	0	0	1	1	0	0	0	0	1	1	0	0	1	0	0	1	1	0	0	1	1	1	1	1	1	0	0	0
1403	18C495P057	18C495P057	1	DN	1-0-0-1-1-0-0-0-0-0-1-1-1-0-0-1-1-0-0-0-0-1-1-0-0-1-0-0-1-1-0-0-1-1-1-1-1-1-0-1-0-1-0-1-1-0-1-0-0-0-1	47	33	5	1	0	0	1	1	0	0	0	0	0	1	1	1	0	0	1	1	0	0	0	0	1	1	0	0	1	0	0	1	1	0	0	1	1	1	1	1	1	0	1	0
1404	18C430P011	18C430P011	1	DN	0-1-1-0-0-1-1-1-1-1-0-0-0-1-1-0-0-1-1-1-1-0-0-1-1-0-1-1-0-0-1-1-0-0-0-0-1-0-1-1-1-0-1-1-1-1-0-1-1-1-0	0	0	0	0	1	1	0	0	1	1	1	1	1	0	0	0	1	1	0	0	1	1	1	1	0	0	1	1	0	1	1	0	0	1	1	0	0	0	0	1	0	1	1	1
1405	17C137P611	17C137P611	1	DN	0-1-1-0-0-1-1-1-1-1-0-0-0-1-1-0-0-1-1-1-1-0-0-1-1-0-1-1-0-0-1-1-0-0-0-0-1-0-1-1-1-0-1-1-1-1-0-1-1-1-0	0	0	0	0	1	1	0	0	1	1	1	1	1	0	0	0	1	1	0	0	1	1	1	1	0	0	1	1	0	1	1	0	0	1	1	0	0	0	0	1	0	1	1	1
1406	17C222P674	17C222P674	0	SD	1-0-0-1-1-0-0-0-0-0-1-1-1-0-0-1-1-0-0-0-0-1-1-0-0-1-0-1-1-0-1-0-1-0-0-0-0-0-1-0-0-0-1-0-1-1-0-1-1-1-0	34	30	3	1	0	0	1	1	0	0	0	0	0	1	1	1	0	0	1	1	0	0	0	0	1	1	0	0	1	0	1	1	0	1	0	1	0	0	0	0	0	1	0	0
1407	19A915P023	19A915P023	0	SD	1-0-0-1-0-0-0-0-0-0-1-1-1-0-0-1-1-0-0-0-0-1-1-0-0-1-0-0-1-0-0-0-1-0-1-0-1-0-0-0-1-1-0-0-0-0-1-0-0-0-1	44	31	4	1	0	0	1	0	0	0	0	0	0	1	1	1	0	0	1	1	0	0	0	0	1	1	0	0	1	0	0	1	0	0	0	1	0	1	0	1	0	0	0	1
1408	19A915P071	19A915P071	0	SD	0-1-1-1-1-1-1-0-1-1-1-1-0-0-1-1-0-1-0-1-1-0-0-0-1-1-1-1-1-0-0-0-1-0-1-0-0-1-0-0-0-0-0-0-1-1-0-0-1-1-1	24	14	4	0	1	1	1	1	1	1	0	1	1	1	1	0	0	1	1	0	1	0	1	1	0	0	0	1	1	1	1	1	0	0	0	1	0	1	0	0	1	0	0	0
1409	17C242P023	UC_Eclipse	1	DN	0-1-1-0-0-1-1-1-1-1-0-0-0-1-1-0-0-1-1-1-1-0-0-1-1-0-1-1-0-0-1-1-0-0-1-1-1-1-0-1-0-1-0-1-1-0-1-0-0-0-1	13	0	0	0	1	1	0	0	1	1	1	1	1	0	0	0	1	1	0	0	1	1	1	1	0	0	1	1	0	1	1	0	0	1	1	0	0	1	1	1	1	0	1	0
1410	18C420P006	18C420P006	1	DN	0-1-1-0-0-1-1-1-1-1-0-0-0-1-1-0-0-1-1-1-1-0-0-1-1-0-1-1-0-0-1-1-0-0-0-0-1-0-1-1-1-0-1-1-1-1-0-1-1-1-0	0	0	0	0	1	1	0	0	1	1	1	1	1	0	0	0	1	1	0	0	1	1	1	1	0	0	1	1	0	1	1	0	0	1	1	0	0	0	0	1	0	1	1	1
1411	18C495P006	18C495P006	1	DN	1-0-0-1-1-0-0-0-0-0-1-1-1-0-0-1-1-0-0-0-0-1-1-0-0-1-0-0-1-0-1-1-0-0-1-1-1-1-0-1-0-1-0-0-0-0-1-0-0-0-0	43	29	1	1	0	0	1	1	0	0	0	0	0	1	1	1	0	0	1	1	0	0	0	0	1	1	0	0	1	0	0	1	0	1	1	0	0	1	1	1	1	0	1	0
1412	18C430P006	18C430P006	0	SD	1-0-0-1-1-0-0-0-0-0-1-1-1-0-0-1-1-0-0-0-0-1-1-0-0-1-0-0-1-1-0-0-1-1-1-1-1-1-0-0-0-1-0-0-0-0-1-0-0-0-1	50	33	5	1	0	0	1	1	0	0	0	0	0	1	1	1	0	0	1	1	0	0	0	0	1	1	0	0	1	0	0	1	1	0	0	1	1	1	1	1	1	0	0	0
1413	16C108P060	16C108P060	1	DN	0-1-1-0-0-1-1-1-1-1-0-0-0-1-1-0-0-1-1-1-0-1-1-0-0-1-0-0-1-1-0-0-1-1-1-1-1-1-0-1-0-1-0-0-0-0-1-0-0-0-1	29	13	5	0	1	1	0	0	1	1	1	1	1	0	0	0	1	1	0	0	1	1	1	0	1	1	0	0	1	0	0	1	1	0	0	1	1	1	1	1	1	0	1	0
1414	17C138P673	17C138P673	0	SD	1-0-0-1-1-0-0-0-0-0-1-1-1-0-0-1-1-0-0-0-0-1-1-0-0-1-0-0-1-1-0-0-1-0-1-1-0-0-0-0-1-1-0-0-0-0-1-0-0-0-1	48	33	5	1	0	0	1	1	0	0	0	0	0	1	1	1	0	0	1	1	0	0	0	0	1	1	0	0	1	0	0	1	1	0	0	1	0	1	1	0	0	0	0	1
1415	18C774P032	18C774P032	1	DN	1-0-0-1-1-0-0-0-0-0-1-1-1-0-0-1-1-0-0-0-0-1-1-0-0-1-0-0-1-1-0-0-1-1-1-1-1-1-0-1-0-1-0-1-1-0-1-0-0-0-1	47	33	5	1	0	0	1	1	0	0	0	0	0	1	1	1	0	0	1	1	0	0	0	0	1	1	0	0	1	0	0	1	1	0	0	1	1	1	1	1	1	0	1	0
1416	17C222P696	17C222P696	0	SD	1-0-0-1-1-0-0-0-0-0-1-1-1-0-0-1-1-0-0-0-0-1-1-0-0-1-0-1-1-0-1-0-1-0-0-0-0-0-1-0-0-0-1-0-1-1-0-1-1-1-0	34	30	3	1	0	0	1	1	0	0	0	0	0	1	1	1	0	0	1	1	0	0	0	0	1	1	0	0	1	0	1	1	0	1	0	1	0	0	0	0	0	1	0	0
1417	97C209P001	97C209P001	1	DN	1-0-0-1-1-0-0-0-0-0-1-1-1-0-0-1-1-0-0-0-0-1-1-0-0-1-0-0-1-1-0-0-1-1-1-1-1-1-0-0-0-1-0-0-0-0-1-0-0-0-1	50	33	5	1	0	0	1	1	0	0	0	0	0	1	1	1	0	0	1	1	0	0	0	0	1	1	0	0	1	0	0	1	1	0	0	1	1	1	1	1	1	0	0	0
1418	17C138P062	UC_Keystone	1	DN	0-1-1-0-0-1-1-1-1-1-0-0-0-1-1-0-0-1-1-1-1-0-0-1-1-0-1-1-0-1-1-1-0-0-0-0-1-0-1-1-1-1-0-0-0-0-1-0-0-0-1	11	1	1	0	1	1	0	0	1	1	1	1	1	0	0	0	1	1	0	0	1	1	1	1	0	0	1	1	0	1	1	0	1	1	1	0	0	0	0	1	0	1	1	1
1419	11C151P001	11C151P001	1	DN	0-1-1-0-0-1-1-1-1-1-0-0-0-1-1-0-0-1-1-1-1-0-0-1-1-0-1-1-0-0-1-1-0-0-0-0-1-0-1-1-1-0-1-1-1-1-0-1-1-1-0	0	0	0	0	1	1	0	0	1	1	1	1	1	0	0	0	1	1	0	0	1	1	1	1	0	0	1	1	0	1	1	0	0	1	1	0	0	0	0	1	0	1	1	1
1420	18B104P002	18B104P002	1	DN	1-0-0-1-1-0-0-0-0-0-1-1-1-0-0-1-1-0-0-0-0-1-1-0-0-1-0-0-1-1-0-0-1-1-1-1-1-1-0-1-0-1-0-0-0-0-1-0-0-0-1	49	33	5	1	0	0	1	1	0	0	0	0	0	1	1	1	0	0	1	1	0	0	0	0	1	1	0	0	1	0	0	1	1	0	0	1	1	1	1	1	1	0	1	0
1421	18C420P042	18C420P042	1	DN	0-1-1-0-0-1-1-1-1-1-0-0-0-1-1-0-0-1-1-0-1-0-0-1-1-0-1-1-0-0-1-1-0-0-0-0-1-0-1-1-1-0-1-1-1-1-0-1-1-1-0	1	1	0	0	1	1	0	0	1	1	1	1	1	0	0	0	1	1	0	0	1	1	0	1	0	0	1	1	0	1	1	0	0	1	1	0	0	0	0	1	0	1	1	1
1422	18C370P017	18C370P017	1	DN	1-0-0-1-1-0-0-0-0-0-1-1-1-0-0-1-1-0-0-0-0-1-1-0-0-1-0-1-1-0-1-0-1-0-0-0-1-0-1-0-0-0-1-1-1-1-0-1-1-1-0	32	30	3	1	0	0	1	1	0	0	0	0	0	1	1	1	0	0	1	1	0	0	0	0	1	1	0	0	1	0	1	1	0	1	0	1	0	0	0	1	0	1	0	0
1423	18C776P002	18C776P002	1	DN	1-0-0-1-1-0-0-0-0-0-1-1-1-0-0-1-1-0-0-0-0-1-1-0-0-1-0-0-1-1-0-0-1-1-1-1-1-1-0-1-0-1-0-0-0-0-1-0-0-0-1	49	33	5	1	0	0	1	1	0	0	0	0	0	1	1	1	0	0	1	1	0	0	0	0	1	1	0	0	1	0	0	1	1	0	0	1	1	1	1	1	1	0	1	0
1424	17C721P606	17C721P606	0	SD	1-0-0-1-1-0-0-0-0-0-1-1-1-0-0-1-1-0-0-0-0-1-1-0-0-1-0-0-1-1-0-0-1-1-1-1-1-1-0-0-0-1-0-0-0-0-1-0-0-0-1	50	33	5	1	0	0	1	1	0	0	0	0	0	1	1	1	0	0	1	1	0	0	0	0	1	1	0	0	1	0	0	1	1	0	0	1	1	1	1	1	1	0	0	0
1425	PI551436	Direktor_Paul_Wallbaum	0	SD	1-0-0-1-1-0-0-0-0-0-1-1-1-0-0-1-1-0-0-0-0-1-1-0-0-1-0-1-1-0-0-0-1-0-1-0-1-1-1-0-0-1-1-0-1-1-0-1-1-1-1	38	31	4	1	0	0	1	1	0	0	0	0	0	1	1	1	0	0	1	1	0	0	0	0	1	1	0	0	1	0	1	1	0	0	0	1	0	1	0	1	1	1	0	0
1426	19A909P081	19A909P081	0	SD	0-0-1-1-1-0-1-1-1-1-1-1-0-0-0-1-1-0-0-1-1-0-1-1-1-1-1-0-1-0-1-0-1-0-1-0-0-1-1-0-1-1-0-0-0-1-0-1-0-1-0	27	18	3	0	0	1	1	1	0	1	1	1	1	1	1	0	0	0	1	1	0	0	1	1	0	1	1	1	1	1	0	1	0	1	0	1	0	1	0	0	1	1	0	1
1427	17C121P097	17C121P097	1	DN	1-0-0-1-1-0-0-0-0-0-1-1-1-0-0-1-1-0-0-0-0-1-1-0-0-1-0-0-1-1-0-0-1-1-1-1-1-1-0-1-0-1-0-0-0-0-1-0-0-0-1	49	33	5	1	0	0	1	1	0	0	0	0	0	1	1	1	0	0	1	1	0	0	0	0	1	1	0	0	1	0	0	1	1	0	0	1	1	1	1	1	1	0	1	0
1428	PI551537	Kaoling	0	SD	1-0-0-1-1-0-0-0-0-0-1-1-1-0-0-1-1-0-0-0-0-1-1-0-0-1-0-0-1-1-0-0-1-1-1-1-0-1-0-0-0-1-0-0-0-0-1-0-0-0-1	51	33	5	1	0	0	1	1	0	0	0	0	0	1	1	1	0	0	1	1	0	0	0	0	1	1	0	0	1	0	0	1	1	0	0	1	1	1	1	0	1	0	0	0
1429	PI551398	Titan	0	SD	0-1-1-1-1-1-1-0-1-1-1-1-0-0-0-1-0-1-0-1-1-0-0-0-1-1-1-1-1-0-0-0-1-0-0-0-1-1-1-0-0-0-1-0-1-1-0-1-1-1-1	20	15	4	0	1	1	1	1	1	1	0	1	1	1	1	0	0	0	1	0	1	0	1	1	0	0	0	1	1	1	1	1	0	0	0	1	0	0	0	1	1	1	0	0
1430	PI551500	Linn	1	DN	1-0-0-1-1-0-0-0-0-0-1-1-1-0-0-1-1-0-0-0-0-1-1-0-0-1-0-0-1-1-0-0-1-1-0-0-0-0-1-0-0-0-0-1-1-1-0-1-1-0-1	40	33	5	1	0	0	1	1	0	0	0	0	0	1	1	1	0	0	1	1	0	0	0	0	1	1	0	0	1	0	0	1	1	0	0	1	1	0	0	0	0	1	0	0
1431	PI551428	Morioka_17	1	DN	1-0-0-1-1-0-0-0-0-0-1-1-1-0-0-1-1-0-0-0-0-1-1-0-0-1-0-1-1-0-1-0-1-0-0-0-0-0-1-0-0-0-1-0-1-1-0-1-1-1-0	34	30	3	1	0	0	1	1	0	0	0	0	0	1	1	1	0	0	1	1	0	0	0	0	1	1	0	0	1	0	1	1	0	1	0	1	0	0	0	0	0	1	0	0
1432	18C340P029	18C340P029	1	DN	1-0-0-1-1-0-0-0-0-0-1-1-1-0-0-1-1-0-0-0-0-1-1-0-0-1-0-0-1-1-0-0-1-1-1-1-1-1-0-1-0-1-0-0-0-0-1-0-0-0-1	49	33	5	1	0	0	1	1	0	0	0	0	0	1	1	1	0	0	1	1	0	0	0	0	1	1	0	0	1	0	0	1	1	0	0	1	1	1	1	1	1	0	1	0
1433	PI551946	MDUS_5130	0	SD	1-0-0-1-1-0-0-0-0-0-1-1-1-0-0-1-1-0-0-0-0-1-1-0-0-1-0-1-1-0-1-0-1-0-0-0-0-0-1-0-0-0-1-1-1-1-0-1-1-1-0	33	30	3	1	0	0	1	1	0	0	0	0	0	1	1	1	0	0	1	1	0	0	0	0	1	1	0	0	1	0	1	1	0	1	0	1	0	0	0	0	0	1	0	0
1434	18C340P095	18C340P095	0	SD	0-1-1-1-1-1-1-1-1-0-1-1-0-0-1-1-0-1-0-1-0-0-0-0-1-1-1-1-1-0-0-0-1-0-1-0-0-1-0-0-0-0-0-0-0-1-0-1-1-1-0	24	15	4	0	1	1	1	1	1	1	1	1	0	1	1	0	0	1	1	0	1	0	1	0	0	0	0	1	1	1	1	1	0	0	0	1	0	1	0	0	1	0	0	0
1435	08C123P001	UCD_Royal_Royce	1	DN	0-1-1-0-0-1-1-1-1-1-0-0-0-1-1-0-0-1-1-1-1-0-0-1-1-0-1-1-0-0-1-1-0-0-0-0-1-0-1-1-1-0-1-1-1-1-0-1-1-1-0	0	0	0	0	1	1	0	0	1	1	1	1	1	0	0	0	1	1	0	0	1	1	1	1	0	0	1	1	0	1	1	0	0	1	1	0	0	0	0	1	0	1	1	1
1436	53C009P002	Tioga	0	SD	1-0-0-1-1-0-0-0-0-0-1-1-1-0-0-1-1-0-0-0-0-1-1-0-0-1-0-0-1-1-0-0-1-1-1-1-0-0-1-0-0-0-1-0-1-1-0-1-1-1-0	40	33	5	1	0	0	1	1	0	0	0	0	0	1	1	1	0	0	1	1	0	0	0	0	1	1	0	0	1	0	0	1	1	0	0	1	1	1	1	0	0	1	0	0
1437	11C153P002	11C153P002	0	SD	1-0-0-1-1-0-0-0-0-0-1-1-1-0-0-1-1-0-0-0-0-1-1-0-0-1-0-0-1-1-0-0-1-1-1-1-1-1-0-0-0-1-0-0-0-0-1-0-0-0-1	50	33	5	1	0	0	1	1	0	0	0	0	0	1	1	1	0	0	1	1	0	0	0	0	1	1	0	0	1	0	0	1	1	0	0	1	1	1	1	1	1	0	0	0
1438	20B345P004	20B345P004	1	DN	1-0-0-1-1-0-0-0-0-0-1-1-1-0-0-1-1-0-0-0-0-1-1-0-0-1-0-0-1-1-0-0-1-1-1-1-0-1-0-0-0-1-0-1-1-0-1-0-0-0-1	49	33	5	1	0	0	1	1	0	0	0	0	0	1	1	1	0	0	1	1	0	0	0	0	1	1	0	0	1	0	0	1	1	0	0	1	1	1	1	0	1	0	0	0
1439	20C436P035	20C436P035	1	DN	1-0-0-1-1-0-0-0-0-0-1-1-1-0-0-1-1-0-0-0-0-1-1-0-0-1-0-0-1-0-0-0-1-0-1-0-1-0-0-0-1-1-0-0-0-0-1-0-0-0-1	45	32	4	1	0	0	1	1	0	0	0	0	0	1	1	1	0	0	1	1	0	0	0	0	1	1	0	0	1	0	0	1	0	0	0	1	0	1	0	1	0	0	0	1
1440	20C457P002	20C457P002	1	DN	0-1-1-0-0-1-1-1-1-1-0-0-0-1-1-0-0-1-1-1-1-0-0-1-1-0-1-1-0-0-1-1-0-0-0-0-1-0-1-1-1-0-1-1-1-1-0-1-1-1-0	0	0	0	0	1	1	0	0	1	1	1	1	1	0	0	0	1	1	0	0	1	1	1	1	0	0	1	1	0	1	1	0	0	1	1	0	0	0	0	1	0	1	1	1
1441	20C429P029	20C429P029	0	SD	1-0-0-1-1-0-0-0-0-0-1-1-1-0-0-1-1-0-0-0-0-0-1-0-0-1-0-0-1-1-0-0-1-1-1-1-0-1-0-0-0-1-0-0-0-0-1-0-0-0-0	49	32	5	1	0	0	1	1	0	0	0	0	0	1	1	1	0	0	1	1	0	0	0	0	0	1	0	0	1	0	0	1	1	0	0	1	1	1	1	0	1	0	0	0
1442	20B315P082	20B315P082	1	DN	0-1-1-0-0-1-1-1-1-1-0-0-0-1-1-0-0-1-1-1-1-0-0-1-1-0-1-1-0-0-1-1-0-0-0-0-1-0-1-1-1-0-1-1-1-1-0-1-1-1-0	0	0	0	0	1	1	0	0	1	1	1	1	1	0	0	0	1	1	0	0	1	1	1	1	0	0	1	1	0	1	1	0	0	1	1	0	0	0	0	1	0	1	1	1
1443	20B330P092	20B330P092	1	DN	0-1-1-0-0-1-1-1-1-1-0-0-0-1-1-0-0-1-1-1-1-0-0-1-1-0-1-1-0-0-1-1-0-0-0-0-1-0-1-1-1-0-1-1-1-1-0-1-1-1-0	0	0	0	0	1	1	0	0	1	1	1	1	1	0	0	0	1	1	0	0	1	1	1	1	0	0	1	1	0	1	1	0	0	1	1	0	0	0	0	1	0	1	1	1
1444	20C437P001	20C437P001	0	SD	1-0-0-1-1-0-0-0-0-0-1-1-1-0-0-1-1-0-0-0-0-1-1-0-0-1-0-0-1-1-0-0-1-1-1-1-0-1-0-0-0-1-0-1-1-0-1-0-0-0-1	49	33	5	1	0	0	1	1	0	0	0	0	0	1	1	1	0	0	1	1	0	0	0	0	1	1	0	0	1	0	0	1	1	0	0	1	1	1	1	0	1	0	0	0
1445	20B316P005	20B316P005	1	DN	0-1-1-0-0-1-1-1-1-1-0-0-0-1-1-0-0-1-1-1-1-0-0-1-1-0-1-1-0-0-1-1-0-0-0-0-1-0-1-1-1-0-1-1-1-1-0-1-1-1-0	0	0	0	0	1	1	0	0	1	1	1	1	1	0	0	0	1	1	0	0	1	1	1	1	0	0	1	1	0	1	1	0	0	1	1	0	0	0	0	1	0	1	1	1
1446	20B330P113	20B330P113	0	SD	1-0-0-1-1-0-0-0-0-0-1-1-1-0-0-1-1-0-0-0-0-0-1-0-0-1-0-0-1-1-0-0-1-1-1-1-0-1-0-0-0-1-0-0-0-0-1-0-0-0-1	50	32	5	1	0	0	1	1	0	0	0	0	0	1	1	1	0	0	1	1	0	0	0	0	0	1	0	0	1	0	0	1	1	0	0	1	1	1	1	0	1	0	0	0
1447	20C437P008	20C437P008	0	SD	1-0-0-1-1-0-0-0-0-0-1-1-1-0-0-1-1-0-0-0-0-0-1-0-0-1-0-0-1-0-0-0-1-1-1-1-0-1-0-0-0-1-0-1-1-0-1-0-0-0-1	47	31	4	1	0	0	1	1	0	0	0	0	0	1	1	1	0	0	1	1	0	0	0	0	0	1	0	0	1	0	0	1	0	0	0	1	1	1	1	0	1	0	0	0
1448	20B302P099	20B302P099	1	DN	0-1-1-0-0-1-1-1-1-1-0-0-0-1-1-0-0-1-1-1-1-0-0-1-1-0-1-1-0-0-1-1-0-0-0-0-1-0-1-1-1-0-1-0-1-1-0-1-1-1-1	2	0	0	0	1	1	0	0	1	1	1	1	1	0	0	0	1	1	0	0	1	1	1	1	0	0	1	1	0	1	1	0	0	1	1	0	0	0	0	1	0	1	1	1
1449	20C432P016	20C432P016	0	SD	1-0-0-1-1-0-0-0-0-0-1-1-1-0-0-1-1-0-0-0-0-1-1-0-0-1-0-0-1-1-0-0-1-1-1-1-0-1-0-0-0-1-0-0-0-0-1-0-0-0-1	51	33	5	1	0	0	1	1	0	0	0	0	0	1	1	1	0	0	1	1	0	0	0	0	1	1	0	0	1	0	0	1	1	0	0	1	1	1	1	0	1	0	0	0
1450	20C438P009	20C438P009	0	SD	1-0-0-1-1-0-0-0-0-0-1-1-1-0-0-1-1-0-0-0-0-1-1-0-0-1-0-0-1-1-0-0-1-1-1-1-0-1-0-0-0-1-0-0-0-0-1-0-0-0-1	51	33	5	1	0	0	1	1	0	0	0	0	0	1	1	1	0	0	1	1	0	0	0	0	1	1	0	0	1	0	0	1	1	0	0	1	1	1	1	0	1	0	0	0
1451	20B298P028	20B298P028	0	SD	1-0-0-1-1-0-0-0-0-0-1-1-1-0-0-1-1-0-0-0-0-0-1-0-0-1-0-0-1-1-0-0-1-1-1-1-0-1-0-0-0-1-0-0-0-0-1-0-0-0-0	49	32	5	1	0	0	1	1	0	0	0	0	0	1	1	1	0	0	1	1	0	0	0	0	0	1	0	0	1	0	0	1	1	0	0	1	1	1	1	0	1	0	0	0
1452	20B328P012	20B328P012	1	DN	0-1-1-0-0-1-1-1-1-1-0-0-0-1-1-0-0-1-1-1-1-0-0-1-1-0-1-1-0-0-1-1-0-0-0-0-1-1-0-0-0-1-0-0-0-0-1-0-0-0-0	13	0	0	0	1	1	0	0	1	1	1	1	1	0	0	0	1	1	0	0	1	1	1	1	0	0	1	1	0	1	1	0	0	1	1	0	0	0	0	1	1	0	0	0
1453	20B334P091	20B334P091	0	SD	1-0-1-1-1-0-0-0-0-0-1-1-1-0-0-1-1-0-0-0-0-1-1-0-0-1-0-0-1-1-0-0-1-1-1-0-0-1-0-0-0-1-0-0-0-0-1-0-0-0-1	49	32	5	1	0	1	1	1	0	0	0	0	0	1	1	1	0	0	1	1	0	0	0	0	1	1	0	0	1	0	0	1	1	0	0	1	1	1	0	0	1	0	0	0
1454	20C438P073	20C438P073	1	DN	1-0-0-1-1-0-0-0-0-0-1-1-1-0-0-1-1-0-0-0-0-1-1-0-0-1-0-0-1-0-0-0-1-0-1-0-1-0-0-0-1-1-0-0-0-0-1-0-0-0-1	45	32	4	1	0	0	1	1	0	0	0	0	0	1	1	1	0	0	1	1	0	0	0	0	1	1	0	0	1	0	0	1	0	0	0	1	0	1	0	1	0	0	0	1
1455	20B330P024	20B330P024	0	SD	1-0-0-1-1-0-0-0-0-0-1-1-1-0-0-1-1-0-0-0-0-1-1-0-0-1-0-1-1-0-1-0-1-0-0-0-0-0-1-0-0-0-1-1-1-1-0-1-1-1-0	33	30	3	1	0	0	1	1	0	0	0	0	0	1	1	1	0	0	1	1	0	0	0	0	1	1	0	0	1	0	1	1	0	1	0	1	0	0	0	0	0	1	0	0
1456	20B338P002	20B338P002	0	SD	1-0-0-1-1-0-0-0-0-0-1-1-1-0-0-1-1-0-0-0-0-1-1-0-0-1-0-0-1-1-0-0-1-1-1-1-0-1-0-0-0-1-0-0-0-0-1-0-0-0-1	51	33	5	1	0	0	1	1	0	0	0	0	0	1	1	1	0	0	1	1	0	0	0	0	1	1	0	0	1	0	0	1	1	0	0	1	1	1	1	0	1	0	0	0
1457	20B288P103	20B288P103	1	DN	1-0-0-1-1-0-0-0-0-0-1-1-1-0-0-1-1-0-0-0-0-1-1-0-0-1-0-0-1-1-0-0-1-1-1-1-1-1-0-0-0-1-0-0-0-0-1-0-0-0-1	50	33	5	1	0	0	1	1	0	0	0	0	0	1	1	1	0	0	1	1	0	0	0	0	1	1	0	0	1	0	0	1	1	0	0	1	1	1	1	1	1	0	0	0
1458	20B330P037	20B330P037	1	DN	1-0-0-1-1-0-0-0-0-0-1-1-1-0-0-1-1-0-0-0-0-1-1-0-0-1-0-0-1-1-0-0-1-1-1-1-1-1-0-0-0-1-0-0-0-0-1-0-0-0-1	50	33	5	1	0	0	1	1	0	0	0	0	0	1	1	1	0	0	1	1	0	0	0	0	1	1	0	0	1	0	0	1	1	0	0	1	1	1	1	1	1	0	0	0
1459	20B338P040	20B338P040	1	DN	1-0-0-1-1-0-0-0-0-0-1-1-1-0-0-1-1-0-0-0-0-1-1-0-0-1-0-1-1-0-1-0-1-0-0-0-1-0-1-0-0-0-1-0-1-1-0-1-1-1-0	33	30	3	1	0	0	1	1	0	0	0	0	0	1	1	1	0	0	1	1	0	0	0	0	1	1	0	0	1	0	1	1	0	1	0	1	0	0	0	1	0	1	0	0
1460	20B315P023	20B315P023	1	DN	0-1-1-0-0-1-1-1-1-1-0-0-0-1-1-0-0-1-1-1-1-0-0-1-1-0-1-1-0-0-1-1-0-0-0-0-1-0-1-1-1-0-1-1-1-1-0-1-1-1-0	0	0	0	0	1	1	0	0	1	1	1	1	1	0	0	0	1	1	0	0	1	1	1	1	0	0	1	1	0	1	1	0	0	1	1	0	0	0	0	1	0	1	1	1
1461	20B284P094	20B284P094	0	SD	0-1-1-0-1-0-0-0-0-0-1-1-1-0-0-1-1-0-0-0-0-1-1-0-0-1-0-0-1-1-0-0-1-1-1-1-0-1-0-0-0-1-0-0-0-0-1-0-0-0-1	47	29	5	0	1	1	0	1	0	0	0	0	0	1	1	1	0	0	1	1	0	0	0	0	1	1	0	0	1	0	0	1	1	0	0	1	1	1	1	0	1	0	0	0
1462	20B330P059	20B330P059	1	DN	1-0-0-1-1-0-0-0-0-0-1-1-1-0-0-1-1-0-0-0-0-1-1-0-0-1-0-0-1-1-0-0-1-1-1-1-0-1-0-0-0-1-0-0-0-0-1-0-0-0-1	51	33	5	1	0	0	1	1	0	0	0	0	0	1	1	1	0	0	1	1	0	0	0	0	1	1	0	0	1	0	0	1	1	0	0	1	1	1	1	0	1	0	0	0
1463	20B341P013	20B341P013	0	SD	1-0-0-1-1-0-0-0-0-0-1-1-1-0-0-1-1-0-0-0-0-0-1-0-0-1-0-0-1-1-0-0-1-1-1-1-0-1-0-0-0-1-0-1-1-1-0-1-1-1-0	42	32	5	1	0	0	1	1	0	0	0	0	0	1	1	1	0	0	1	1	0	0	0	0	0	1	0	0	1	0	0	1	1	0	0	1	1	1	1	0	1	0	0	0
1464	20C442P036	20C442P036	0	SD	1-0-0-1-1-0-0-0-0-0-1-1-1-0-0-1-1-0-0-0-0-1-1-0-0-1-0-0-1-0-0-0-1-0-1-0-0-0-0-0-1-1-0-0-0-0-1-0-0-0-1	46	32	4	1	0	0	1	1	0	0	0	0	0	1	1	1	0	0	1	1	0	0	0	0	1	1	0	0	1	0	0	1	0	0	0	1	0	1	0	0	0	0	0	1
1465	20C409P016	20C409P016	1	DN	1-0-0-1-1-0-0-0-0-0-1-1-1-0-0-1-1-0-0-0-0-1-1-0-0-1-0-0-1-1-0-0-1-1-1-1-0-1-0-0-0-1-0-1-1-0-1-0-0-0-1	49	33	5	1	0	0	1	1	0	0	0	0	0	1	1	1	0	0	1	1	0	0	0	0	1	1	0	0	1	0	0	1	1	0	0	1	1	1	1	0	1	0	0	0
1466	21C210P008	21C210P008	1	DN	0-1-1-0-0-1-1-1-1-1-0-0-0-1-1-0-0-1-1-1-1-0-0-1-1-0-1-1-0-0-1-1-0-0-1-1-0-1-0-0-0-1-0-1-1-0-1-0-0-0-1	15	0	0	0	1	1	0	0	1	1	1	1	1	0	0	0	1	1	0	0	1	1	1	1	0	0	1	1	0	1	1	0	0	1	1	0	0	1	1	0	1	0	0	0
1467	18C392P028	18C392P028	1	DN	0-1-1-0-0-1-1-1-1-1-0-0-0-1-1-0-0-1-1-1-1-0-0-1-1-0-1-1-0-0-1-1-0-0-0-0-0-1-0-0-0-1-0-0-0-1-0-1-1-1-0	9	0	0	0	1	1	0	0	1	1	1	1	1	0	0	0	1	1	0	0	1	1	1	1	0	0	1	1	0	1	1	0	0	1	1	0	0	0	0	0	1	0	0	0
1468	21C205P096	21C205P096	0	SD	0-1-1-0-0-1-1-1-1-1-0-0-0-1-1-0-0-1-1-1-1-0-0-1-1-0-1-1-0-0-1-1-0-0-0-0-0-1-0-0-0-1-0-0-0-1-0-1-1-1-0	9	0	0	0	1	1	0	0	1	1	1	1	1	0	0	0	1	1	0	0	1	1	1	1	0	0	1	1	0	1	1	0	0	1	1	0	0	0	0	0	1	0	0	0
1469	21C210P066	21C210P066	1	DN	0-1-1-0-0-1-1-1-1-1-0-0-0-1-1-0-0-1-1-1-1-0-0-1-1-0-1-1-0-0-1-1-0-0-1-1-1-1-0-0-0-1-0-1-1-0-1-0-0-0-1	14	0	0	0	1	1	0	0	1	1	1	1	1	0	0	0	1	1	0	0	1	1	1	1	0	0	1	1	0	1	1	0	0	1	1	0	0	1	1	1	1	0	0	0
1470	18C791P004	18C791P004	0	SD	0-1-1-0-0-1-1-1-1-1-0-0-0-1-1-0-0-1-1-1-1-0-0-1-1-0-1-1-0-0-1-1-0-0-0-0-0-1-0-0-0-1-0-0-0-1-0-1-1-1-0	9	0	0	0	1	1	0	0	1	1	1	1	1	0	0	0	1	1	0	0	1	1	1	1	0	0	1	1	0	1	1	0	0	1	1	0	0	0	0	0	1	0	0	0
1471	18C359P020	18C359P020	0	SD	1-0-0-1-1-0-0-0-0-0-1-1-1-0-0-1-1-0-0-0-0-0-1-0-0-1-0-0-1-1-0-0-1-1-1-1-0-1-0-0-0-1-0-0-0-0-1-0-0-0-1	50	32	5	1	0	0	1	1	0	0	0	0	0	1	1	1	0	0	1	1	0	0	0	0	0	1	0	0	1	0	0	1	1	0	0	1	1	1	1	0	1	0	0	0
1472	21C208P008	21C208P008	0	SD	1-0-0-1-1-0-0-0-0-0-1-1-1-0-0-1-1-0-0-0-0-1-1-0-0-1-0-1-1-0-1-0-1-0-0-0-0-0-1-0-0-0-1-0-1-1-0-1-1-1-1	35	30	3	1	0	0	1	1	0	0	0	0	0	1	1	1	0	0	1	1	0	0	0	0	1	1	0	0	1	0	1	1	0	1	0	1	0	0	0	0	0	1	0	0
1473	21C215P031	21C215P031	0	SD	1-0-0-1-1-0-0-0-0-0-1-1-1-0-0-1-1-0-0-0-0-1-1-0-0-1-0-1-1-0-1-0-1-0-0-0-0-0-1-0-0-0-1-0-1-1-0-1-1-1-0	34	30	3	1	0	0	1	1	0	0	0	0	0	1	1	1	0	0	1	1	0	0	0	0	1	1	0	0	1	0	1	1	0	1	0	1	0	0	0	0	0	1	0	0
1474	21C204P076	21C204P076	0	SD	1-0-0-1-1-0-0-0-0-0-1-1-1-0-0-1-1-0-0-0-0-1-1-0-0-1-0-0-1-1-0-0-1-1-1-1-0-1-0-0-0-1-0-0-0-0-1-0-0-0-1	51	33	5	1	0	0	1	1	0	0	0	0	0	1	1	1	0	0	1	1	0	0	0	0	1	1	0	0	1	0	0	1	1	0	0	1	1	1	1	0	1	0	0	0
1475	21C203P027	21C203P027	0	SD	1-0-0-1-1-0-0-0-0-0-1-1-1-0-0-1-1-0-0-0-0-1-1-0-0-1-0-1-1-0-1-0-1-0-0-0-0-0-1-0-0-0-1-0-1-1-0-1-1-1-0	34	30	3	1	0	0	1	1	0	0	0	0	0	1	1	1	0	0	1	1	0	0	0	0	1	1	0	0	1	0	1	1	0	1	0	1	0	0	0	0	0	1	0	0
1476	21C216P026	21C216P026	1	DN	0-1-1-0-0-1-1-1-1-1-0-0-0-1-1-0-0-1-1-1-1-0-0-1-1-0-1-1-0-0-1-1-0-0-0-0-0-1-0-0-0-1-0-0-0-1-0-1-1-1-0	9	0	0	0	1	1	0	0	1	1	1	1	1	0	0	0	1	1	0	0	1	1	1	1	0	0	1	1	0	1	1	0	0	1	1	0	0	0	0	0	1	0	0	0
1477	20C400P090	20C400P090	0	SD	0-0-1-1-1-1-0-0-1-1-1-1-0-0-0-1-0-1-0-1-0-0-0-1-1-1-1-1-0-0-0-0-1-0-1-1-0-0-0-0-1-1-0-0-0-1-0-1-1-1-0	25	16	3	0	0	1	1	1	1	0	0	1	1	1	1	0	0	0	1	0	1	0	1	0	0	0	1	1	1	1	1	0	0	0	0	1	0	1	1	0	0	0	0	1
1478	20C383P008	20C383P008	1	DN	0-1-1-0-0-1-1-1-1-1-0-0-0-1-1-0-0-1-1-1-1-0-0-1-1-0-1-1-0-0-1-1-0-0-0-0-1-0-1-1-1-0-1-1-1-1-0-1-1-1-0	0	0	0	0	1	1	0	0	1	1	1	1	1	0	0	0	1	1	0	0	1	1	1	1	0	0	1	1	0	1	1	0	0	1	1	0	0	0	0	1	0	1	1	1
1479	20C400P097	20C400P097	0	SD	1-0-0-1-1-0-0-0-0-0-1-1-1-0-0-1-1-0-0-0-0-1-1-0-0-1-0-0-1-0-0-0-1-1-1-1-0-1-0-0-0-1-0-1-1-0-1-0-0-0-1	48	32	4	1	0	0	1	1	0	0	0	0	0	1	1	1	0	0	1	1	0	0	0	0	1	1	0	0	1	0	0	1	0	0	0	1	1	1	1	0	1	0	0	0
1480	18A875P755	18A875P755	0	SD	0-0-1-1-1-1-0-0-1-1-1-1-0-0-0-1-0-1-0-1-0-0-0-1-1-1-1-1-0-0-0-0-1-0-1-0-0-0-0-0-1-1-0-0-0-1-0-1-1-1-1	25	16	3	0	0	1	1	1	1	0	0	1	1	1	1	0	0	0	1	0	1	0	1	0	0	0	1	1	1	1	1	0	0	0	0	1	0	1	0	0	0	0	0	1
1481	20C379P025	20C379P025	1	DN	1-0-0-1-1-0-0-0-0-0-1-1-1-0-0-1-1-0-0-0-0-1-1-0-0-1-0-0-1-0-0-0-1-0-1-0-1-0-0-0-1-1-0-0-0-0-1-0-0-0-1	45	32	4	1	0	0	1	1	0	0	0	0	0	1	1	1	0	0	1	1	0	0	0	0	1	1	0	0	1	0	0	1	0	0	0	1	0	1	0	1	0	0	0	1
1482	20C384P009	20C384P009	1	DN	1-0-0-1-1-0-0-0-0-0-1-1-1-0-0-1-1-0-0-0-0-1-1-0-0-1-0-0-1-1-0-0-1-1-1-1-0-1-0-0-0-1-0-1-1-0-1-0-0-0-1	49	33	5	1	0	0	1	1	0	0	0	0	0	1	1	1	0	0	1	1	0	0	0	0	1	1	0	0	1	0	0	1	1	0	0	1	1	1	1	0	1	0	0	0
1483	20C380P005	20C380P005	1	DN	0-1-1-0-0-1-1-1-1-1-0-0-0-1-1-0-0-1-1-1-1-0-0-1-1-0-1-1-0-0-1-1-0-0-0-0-1-0-1-1-1-0-1-1-1-1-0-1-1-1-0	0	0	0	0	1	1	0	0	1	1	1	1	1	0	0	0	1	1	0	0	1	1	1	1	0	0	1	1	0	1	1	0	0	1	1	0	0	0	0	1	0	1	1	1
1484	21C211P125	21C211P125	1	DN	0-1-1-0-0-1-1-1-1-1-0-0-0-1-1-0-0-1-1-1-1-0-0-1-1-0-1-1-0-0-1-1-0-0-0-0-1-0-1-1-1-0-1-1-1-1-0-1-1-1-0	0	0	0	0	1	1	0	0	1	1	1	1	1	0	0	0	1	1	0	0	1	1	1	1	0	0	1	1	0	1	1	0	0	1	1	0	0	0	0	1	0	1	1	1
1485	20C380P006	20C380P006	1	DN	1-0-0-1-1-0-0-0-0-0-1-1-1-0-0-1-1-0-0-0-0-1-1-0-0-1-0-0-1-1-0-0-1-1-1-1-0-1-0-0-0-1-0-1-1-0-1-0-0-0-1	49	33	5	1	0	0	1	1	0	0	0	0	0	1	1	1	0	0	1	1	0	0	0	0	1	1	0	0	1	0	0	1	1	0	0	1	1	1	1	0	1	0	0	0
1486	20C385P001	20C385P001	1	DN	0-1-1-0-0-1-1-1-1-1-0-0-0-1-1-0-0-1-1-1-1-0-0-1-1-0-1-1-0-0-1-1-0-0-0-0-1-0-1-1-1-0-1-1-1-1-0-1-1-1-0	0	0	0	0	1	1	0	0	1	1	1	1	1	0	0	0	1	1	0	0	1	1	1	1	0	0	1	1	0	1	1	0	0	1	1	0	0	0	0	1	0	1	1	1
1487	20C387P040	20C387P040	1	DN	1-0-0-1-1-0-0-0-0-0-1-1-1-0-0-1-1-0-0-0-0-1-1-0-0-1-0-0-1-1-0-0-1-1-1-1-0-1-0-0-0-1-0-0-0-0-1-0-0-0-1	51	33	5	1	0	0	1	1	0	0	0	0	0	1	1	1	0	0	1	1	0	0	0	0	1	1	0	0	1	0	0	1	1	0	0	1	1	1	1	0	1	0	0	0
1488	19B051P036	19B051P036	1	DN	0-1-1-0-0-1-1-1-1-1-0-0-0-1-1-0-0-1-1-1-1-0-0-1-1-0-1-1-0-0-1-1-0-0-1-1-0-1-0-0-0-1-0-0-0-0-1-0-0-0-1	17	0	0	0	1	1	0	0	1	1	1	1	1	0	0	0	1	1	0	0	1	1	1	1	0	0	1	1	0	1	1	0	0	1	1	0	0	1	1	0	1	0	0	0
1489	20C382P001	20C382P001	1	DN	1-0-0-1-1-0-0-0-0-0-1-1-1-0-0-1-1-0-0-0-0-1-1-0-0-1-0-0-1-1-0-0-1-1-1-1-0-1-0-0-0-1-0-1-1-0-1-0-0-0-1	49	33	5	1	0	0	1	1	0	0	0	0	0	1	1	1	0	0	1	1	0	0	0	0	1	1	0	0	1	0	0	1	1	0	0	1	1	1	1	0	1	0	0	0
1490	19B063P002	19B063P002	1	DN	0-1-1-0-0-1-1-1-1-1-0-0-0-1-1-0-0-1-1-1-1-0-0-1-1-0-1-1-0-0-1-1-0-0-1-1-0-1-0-0-0-1-0-0-0-0-1-0-0-0-1	17	0	0	0	1	1	0	0	1	1	1	1	1	0	0	0	1	1	0	0	1	1	1	1	0	0	1	1	0	1	1	0	0	1	1	0	0	1	1	0	1	0	0	0
1491	20C391P018	20C391P018	0	SD	0-0-1-1-1-1-0-0-1-1-1-1-0-0-0-1-0-1-0-1-0-0-0-1-1-1-1-1-0-0-0-0-1-0-1-0-0-0-0-0-1-1-0-0-0-1-0-1-1-1-0	24	16	3	0	0	1	1	1	1	0	0	1	1	1	1	0	0	0	1	0	1	0	1	0	0	0	1	1	1	1	1	0	0	0	0	1	0	1	0	0	0	0	0	1
1492	19B051P075	19B051P075	1	DN	1-0-0-1-1-0-0-0-0-0-1-1-1-0-0-1-1-0-0-0-0-1-1-0-0-1-0-0-1-1-0-0-1-1-1-1-0-1-0-0-0-1-0-0-0-0-1-0-0-0-1	51	33	5	1	0	0	1	1	0	0	0	0	0	1	1	1	0	0	1	1	0	0	0	0	1	1	0	0	1	0	0	1	1	0	0	1	1	1	1	0	1	0	0	0
1493	20C383P007	20C383P007	1	DN	0-1-1-0-0-1-1-1-1-1-0-0-0-1-1-0-0-1-1-1-1-0-0-1-1-0-1-1-0-0-1-1-0-0-0-0-1-0-1-1-1-0-1-1-1-1-0-1-1-1-0	0	0	0	0	1	1	0	0	1	1	1	1	1	0	0	0	1	1	0	0	1	1	1	1	0	0	1	1	0	1	1	0	0	1	1	0	0	0	0	1	0	1	1	1
1494	20C385P033	20C385P033	1	DN	0-1-1-0-0-1-1-1-1-1-0-0-0-1-1-0-0-1-1-1-1-0-0-1-1-0-1-1-0-0-1-1-0-0-0-0-1-0-1-1-1-0-1-1-1-1-0-1-1-1-0	0	0	0	0	1	1	0	0	1	1	1	1	1	0	0	0	1	1	0	0	1	1	1	1	0	0	1	1	0	1	1	0	0	1	1	0	0	0	0	1	0	1	1	1
1495	20C399P002	20C399P002	0	SD	0-1-1-1-1-1-1-0-1-1-1-1-0-0-0-1-0-1-0-1-0-0-0-1-1-1-1-1-0-0-0-0-1-0-1-0-0-0-0-0-1-1-0-0-0-1-0-1-1-1-0	22	14	3	0	1	1	1	1	1	1	0	1	1	1	1	0	0	0	1	0	1	0	1	0	0	0	1	1	1	1	1	0	0	0	0	1	0	1	0	0	0	0	0	1
1496	18A910P733	18A910P733	0	SD	1-0-1-1-1-1-0-1-0-0-1-0-0-0-1-1-1-1-0-1-0-0-1-0-0-1-0-0-1-1-0-0-1-1-1-1-0-0-1-0-0-0-1-0-1-1-0-1-1-1-0	31	24	5	1	0	1	1	1	1	0	1	0	0	1	0	0	0	1	1	1	1	0	1	0	0	1	0	0	1	0	0	1	1	0	0	1	1	1	1	0	0	1	0	0
1497	17C144P005	17C144P005	NA	NA	1-0-0-1-1-0-0-0-0-0-1-1-1-0-0-1-1-0-0-0-0-1-1-0-0-1-0-0-1-1-0-0-1-1-1-1-0-1-0-0-0-1-0-0-0-0-1-0-0-0-1	51	33	5	1	0	0	1	1	0	0	0	0	0	1	1	1	0	0	1	1	0	0	0	0	1	1	0	0	1	0	0	1	1	0	0	1	1	1	1	0	1	0	0	0
1498	19B052P041	19B052P041	1	DN	1-0-0-1-1-0-0-0-0-0-1-1-1-0-0-1-1-0-0-0-0-1-1-0-0-1-0-0-1-1-0-0-1-1-1-1-0-1-0-0-0-1-0-0-0-0-1-0-0-0-0	50	33	5	1	0	0	1	1	0	0	0	0	0	1	1	1	0	0	1	1	0	0	0	0	1	1	0	0	1	0	0	1	1	0	0	1	1	1	1	0	1	0	0	0
1499	19B014P002	19B014P002	0	SD	1-0-0-1-1-0-0-0-0-0-1-1-1-0-0-1-1-0-0-0-0-0-1-0-0-1-0-0-1-1-0-0-1-1-1-1-0-1-0-0-0-1-0-1-1-0-1-0-0-0-1	48	32	5	1	0	0	1	1	0	0	0	0	0	1	1	1	0	0	1	1	0	0	0	0	0	1	0	0	1	0	0	1	1	0	0	1	1	1	1	0	1	0	0	0
1500	19B092P071	19B092P071	0	SD	1-0-0-1-1-0-0-0-0-0-1-1-1-0-0-1-1-0-0-0-0-0-1-0-0-1-0-0-1-0-0-0-1-0-1-1-0-0-0-0-1-1-0-0-0-0-1-0-0-0-1	46	31	4	1	0	0	1	1	0	0	0	0	0	1	1	1	0	0	1	1	0	0	0	0	0	1	0	0	1	0	0	1	0	0	0	1	0	1	1	0	0	0	0	1
1501	19C121P001	19C121P001	0	SD	1-0-0-1-1-0-0-0-0-0-1-1-1-0-0-1-1-0-0-0-0-0-1-0-0-1-0-0-1-0-0-0-1-0-1-0-1-0-0-0-1-1-0-0-0-0-1-0-0-0-1	44	31	4	1	0	0	1	1	0	0	0	0	0	1	1	1	0	0	1	1	0	0	0	0	0	1	0	0	1	0	0	1	0	0	0	1	0	1	0	1	0	0	0	1
1502	19C155P035	19C155P035	1	DN	1-0-0-1-1-0-0-0-0-0-1-1-1-0-0-1-1-0-0-0-0-1-1-0-0-1-0-0-1-1-0-0-1-1-1-1-0-1-0-0-0-1-0-1-1-0-1-0-0-0-1	49	33	5	1	0	0	1	1	0	0	0	0	0	1	1	1	0	0	1	1	0	0	0	0	1	1	0	0	1	0	0	1	1	0	0	1	1	1	1	0	1	0	0	0
1503	19C168P040	19C168P040	0	SD	1-0-0-1-1-0-0-0-0-0-1-1-1-0-0-1-1-0-0-0-0-1-1-0-0-1-0-0-1-1-0-0-1-1-1-1-0-1-0-0-0-1-0-1-1-0-1-0-0-0-1	49	33	5	1	0	0	1	1	0	0	0	0	0	1	1	1	0	0	1	1	0	0	0	0	1	1	0	0	1	0	0	1	1	0	0	1	1	1	1	0	1	0	0	0
1504	19C200P006	19C200P006	1	DN	1-0-0-1-1-0-0-0-0-0-1-1-1-0-0-1-1-0-0-0-0-1-1-0-0-1-0-0-1-1-0-0-1-1-1-1-1-1-0-0-0-1-0-0-0-0-1-0-0-0-1	50	33	5	1	0	0	1	1	0	0	0	0	0	1	1	1	0	0	1	1	0	0	0	0	1	1	0	0	1	0	0	1	1	0	0	1	1	1	1	1	1	0	0	0
1505	20B241P134	20B241P134	0	SD	1-0-0-1-1-0-0-0-0-0-1-1-1-0-0-1-1-0-0-0-0-1-1-0-0-1-0-0-1-1-0-0-1-1-1-1-0-1-0-0-0-1-0-1-1-0-1-0-0-0-1	49	33	5	1	0	0	1	1	0	0	0	0	0	1	1	1	0	0	1	1	0	0	0	0	1	1	0	0	1	0	0	1	1	0	0	1	1	1	1	0	1	0	0	0
1506	19B014P015	19B014P015	0	SD	1-0-0-1-1-0-0-0-0-0-1-1-1-0-0-1-1-0-0-0-0-0-1-0-0-1-1-0-1-1-0-0-1-1-1-1-0-1-0-0-0-1-0-0-0-0-1-0-0-0-1	49	31	5	1	0	0	1	1	0	0	0	0	0	1	1	1	0	0	1	1	0	0	0	0	0	1	0	0	1	1	0	1	1	0	0	1	1	1	1	0	1	0	0	0
1507	19B093P018	19B093P018	0	SD	1-0-0-1-1-1-0-0-0-0-1-1-1-0-0-1-1-0-0-0-0-1-1-0-0-1-0-0-1-1-0-0-1-1-1-1-1-1-0-0-0-1-0-0-0-0-1-0-0-0-1	49	32	5	1	0	0	1	1	1	0	0	0	0	1	1	1	0	0	1	1	0	0	0	0	1	1	0	0	1	0	0	1	1	0	0	1	1	1	1	1	1	0	0	0
1508	19C121P007	19C121P007	1	DN	1-0-0-1-1-0-0-0-0-0-1-1-1-0-0-1-1-0-0-0-0-1-1-0-0-1-0-0-1-1-0-0-1-1-1-1-0-1-0-0-0-1-0-0-0-0-1-0-0-0-1	51	33	5	1	0	0	1	1	0	0	0	0	0	1	1	1	0	0	1	1	0	0	0	0	1	1	0	0	1	0	0	1	1	0	0	1	1	1	1	0	1	0	0	0
1509	20B233P046	20B233P046	0	SD	1-0-0-1-1-0-0-0-0-0-1-1-1-0-0-1-1-0-0-0-0-1-1-0-0-1-0-0-1-1-0-0-1-1-1-1-0-1-0-0-0-1-0-1-1-0-1-0-0-0-1	49	33	5	1	0	0	1	1	0	0	0	0	0	1	1	1	0	0	1	1	0	0	0	0	1	1	0	0	1	0	0	1	1	0	0	1	1	1	1	0	1	0	0	0
1510	18C813P023	18C813P023	0	SD	1-0-0-1-1-0-0-0-0-0-1-1-1-0-0-1-1-0-0-0-0-1-1-0-0-1-0-1-1-0-1-0-1-0-0-0-0-0-1-0-0-0-1-0-1-1-0-1-1-1-0	34	30	3	1	0	0	1	1	0	0	0	0	0	1	1	1	0	0	1	1	0	0	0	0	1	1	0	0	1	0	1	1	0	1	0	1	0	0	0	0	0	1	0	0
1511	19C119P010	19C119P010	0	SD	1-0-0-1-1-0-0-0-0-0-1-1-1-0-0-1-1-0-0-0-0-1-1-0-0-1-0-0-1-0-0-0-1-0-1-1-0-0-0-0-1-1-0-0-0-0-1-0-0-0-0	46	32	4	1	0	0	1	1	0	0	0	0	0	1	1	1	0	0	1	1	0	0	0	0	1	1	0	0	1	0	0	1	0	0	0	1	0	1	1	0	0	0	0	1
1512	19B022P019	19B022P019	1	DN	0-1-1-0-0-1-1-1-1-1-0-0-0-1-1-0-0-1-1-1-1-0-0-1-1-0-1-1-0-0-1-1-0-0-0-0-1-0-1-1-1-0-1-1-1-1-0-1-1-1-1	1	0	0	0	1	1	0	0	1	1	1	1	1	0	0	0	1	1	0	0	1	1	1	1	0	0	1	1	0	1	1	0	0	1	1	0	0	0	0	1	0	1	1	1
1513	19B063P094	19B063P094	1	DN	0-1-1-0-0-1-1-1-1-1-0-0-0-1-1-0-0-1-1-1-1-0-0-1-1-0-1-1-0-0-1-1-0-0-1-1-0-1-0-0-0-1-0-0-0-0-1-0-0-0-1	17	0	0	0	1	1	0	0	1	1	1	1	1	0	0	0	1	1	0	0	1	1	1	1	0	0	1	1	0	1	1	0	0	1	1	0	0	1	1	0	1	0	0	0
1514	19B094P057	19B094P057	0	SD	1-0-0-1-1-0-0-0-0-0-1-1-1-0-0-1-1-0-0-0-0-1-1-0-0-1-0-0-1-1-0-0-1-1-1-1-0-1-0-0-0-1-0-0-0-0-1-0-0-0-1	51	33	5	1	0	0	1	1	0	0	0	0	0	1	1	1	0	0	1	1	0	0	0	0	1	1	0	0	1	0	0	1	1	0	0	1	1	1	1	0	1	0	0	0
1515	19C136P037	19C136P037	1	DN	1-0-0-1-1-0-0-0-0-0-1-1-1-0-0-1-1-0-0-0-0-1-1-0-0-1-0-0-1-1-0-0-1-1-1-1-1-1-0-0-0-1-0-0-0-0-1-0-0-0-1	50	33	5	1	0	0	1	1	0	0	0	0	0	1	1	1	0	0	1	1	0	0	0	0	1	1	0	0	1	0	0	1	1	0	0	1	1	1	1	1	1	0	0	0
1516	19C159P005	19C159P005	0	SD	1-0-0-1-1-0-0-0-0-0-1-1-1-0-0-1-1-0-0-0-0-0-1-0-0-1-0-0-1-0-0-0-1-0-1-1-0-1-0-0-0-1-0-0-0-0-1-0-0-0-1	48	31	4	1	0	0	1	1	0	0	0	0	0	1	1	1	0	0	1	1	0	0	0	0	0	1	0	0	1	0	0	1	0	0	0	1	0	1	1	0	1	0	0	0
1517	20B239P006	20B239P006	0	SD	1-0-0-1-1-0-0-0-0-0-1-1-1-0-0-1-1-0-0-0-0-1-1-0-0-1-0-0-1-1-0-0-1-1-1-1-0-1-0-0-0-1-0-0-0-0-1-0-0-0-1	51	33	5	1	0	0	1	1	0	0	0	0	0	1	1	1	0	0	1	1	0	0	0	0	1	1	0	0	1	0	0	1	1	0	0	1	1	1	1	0	1	0	0	0
1518	19B022P035	19B022P035	1	DN	1-0-0-1-1-0-0-0-0-0-1-1-1-0-0-1-1-0-0-0-0-1-1-0-0-1-0-0-1-0-0-0-1-0-1-0-1-0-0-0-1-1-0-0-0-0-1-0-0-0-1	45	32	4	1	0	0	1	1	0	0	0	0	0	1	1	1	0	0	1	1	0	0	0	0	1	1	0	0	1	0	0	1	0	0	0	1	0	1	0	1	0	0	0	1
1519	19C123P011	19C123P011	0	SD	1-0-0-1-1-0-0-0-0-0-1-1-1-0-0-1-1-0-0-0-0-0-1-0-0-1-0-0-1-0-0-0-1-0-1-1-0-0-0-0-1-1-0-0-0-0-1-0-0-0-1	46	31	4	1	0	0	1	1	0	0	0	0	0	1	1	1	0	0	1	1	0	0	0	0	0	1	0	0	1	0	0	1	0	0	0	1	0	1	1	0	0	0	0	1
1520	19C160P030	19C160P030	0	SD	1-0-0-1-1-0-0-0-0-0-1-1-1-0-0-1-1-0-1-0-0-1-1-0-0-1-0-0-1-0-0-0-1-0-1-1-0-1-0-0-0-1-0-0-0-0-1-0-0-0-1	48	31	4	1	0	0	1	1	0	0	0	0	0	1	1	1	0	0	1	1	0	1	0	0	1	1	0	0	1	0	0	1	0	0	0	1	0	1	1	0	1	0	0	0
1521	19C180P024	19C180P024	1	DN	0-1-1-0-0-1-1-1-1-1-0-0-0-1-1-0-0-1-1-1-1-0-0-1-1-0-1-1-0-0-1-1-0-0-0-0-1-0-1-1-1-0-1-1-1-1-0-1-1-1-0	0	0	0	0	1	1	0	0	1	1	1	1	1	0	0	0	1	1	0	0	1	1	1	1	0	0	1	1	0	1	1	0	0	1	1	0	0	0	0	1	0	1	1	1
1522	20B239P009	20B239P009	0	SD	1-0-0-1-1-0-0-0-0-0-1-1-1-0-0-1-1-0-0-0-0-1-1-0-0-1-0-0-1-1-0-0-1-1-1-1-0-1-0-0-0-1-0-0-0-0-1-0-0-0-1	51	33	5	1	0	0	1	1	0	0	0	0	0	1	1	1	0	0	1	1	0	0	0	0	1	1	0	0	1	0	0	1	1	0	0	1	1	1	1	0	1	0	0	0
1523	20B258P100	20B258P100	1	DN	1-0-0-1-1-0-0-0-0-0-1-1-1-0-0-1-1-0-0-0-0-1-1-0-0-1-0-0-1-0-0-0-1-0-1-0-0-0-0-0-1-1-0-0-0-0-1-0-0-0-1	46	32	4	1	0	0	1	1	0	0	0	0	0	1	1	1	0	0	1	1	0	0	0	0	1	1	0	0	1	0	0	1	0	0	0	1	0	1	0	0	0	0	0	1
1524	18C779P035	18C779P035	0	SD	1-0-0-1-1-0-0-0-0-0-1-1-1-0-0-1-1-0-0-0-0-1-1-0-0-1-0-0-1-1-0-0-1-1-1-1-0-1-0-0-0-1-0-1-1-0-1-0-0-0-1	49	33	5	1	0	0	1	1	0	0	0	0	0	1	1	1	0	0	1	1	0	0	0	0	1	1	0	0	1	0	0	1	1	0	0	1	1	1	1	0	1	0	0	0
1525	19B033P007	19B033P007	0	SD	0-1-1-0-0-1-1-1-1-1-0-0-0-1-1-0-0-1-1-1-1-0-0-1-1-0-1-1-0-0-1-1-0-0-0-0-1-0-1-1-1-0-1-1-1-1-0-1-1-1-0	0	0	0	0	1	1	0	0	1	1	1	1	1	0	0	0	1	1	0	0	1	1	1	1	0	0	1	1	0	1	1	0	0	1	1	0	0	0	0	1	0	1	1	1
1526	19B087P016	19B087P016	0	SD	1-0-0-1-1-1-0-0-0-0-1-1-1-0-0-1-1-0-0-0-0-1-1-0-0-1-0-0-1-1-0-0-1-1-1-1-0-1-0-0-0-1-0-1-0-0-1-0-0-0-1	49	32	5	1	0	0	1	1	1	0	0	0	0	1	1	1	0	0	1	1	0	0	0	0	1	1	0	0	1	0	0	1	1	0	0	1	1	1	1	0	1	0	0	0
1527	19B111P031	19B111P031	0	SD	1-0-0-1-1-0-0-0-0-0-1-1-1-0-0-1-1-0-0-0-0-1-1-0-0-1-0-0-1-0-0-0-1-0-1-0-0-0-0-0-1-1-0-0-0-0-1-0-0-0-1	46	32	4	1	0	0	1	1	0	0	0	0	0	1	1	1	0	0	1	1	0	0	0	0	1	1	0	0	1	0	0	1	0	0	0	1	0	1	0	0	0	0	0	1
1528	19C125P036	19C125P036	1	DN	0-1-1-0-0-1-1-1-1-1-0-0-0-1-1-0-0-1-1-1-1-0-0-1-1-0-1-1-0-0-1-1-0-0-1-1-1-1-0-0-0-1-0-0-0-0-1-0-0-0-1	16	0	0	0	1	1	0	0	1	1	1	1	1	0	0	0	1	1	0	0	1	1	1	1	0	0	1	1	0	1	1	0	0	1	1	0	0	1	1	1	1	0	0	0
1529	19C161P043	19C161P043	0	SD	1-0-0-1-1-0-0-0-0-0-1-1-1-0-0-1-1-0-0-0-0-1-1-0-0-1-0-0-1-1-0-0-1-1-1-1-0-1-0-0-0-1-0-0-0-0-1-0-0-0-1	51	33	5	1	0	0	1	1	0	0	0	0	0	1	1	1	0	0	1	1	0	0	0	0	1	1	0	0	1	0	0	1	1	0	0	1	1	1	1	0	1	0	0	0
1530	19C198P003	19C198P003	0	SD	1-0-0-1-1-0-0-0-0-0-1-1-1-0-0-1-1-0-0-0-0-0-1-0-0-1-0-0-1-0-0-0-1-0-1-1-0-0-0-0-1-1-0-0-0-0-1-0-0-0-1	46	31	4	1	0	0	1	1	0	0	0	0	0	1	1	1	0	0	1	1	0	0	0	0	0	1	0	0	1	0	0	1	0	0	0	1	0	1	1	0	0	0	0	1
1531	19C206P005	19C206P005	1	DN	1-0-0-1-1-0-0-0-0-0-1-1-1-0-0-1-1-0-0-0-0-1-1-0-0-1-0-0-1-1-0-0-1-1-1-1-0-1-0-0-0-1-0-0-0-0-1-0-0-0-1	51	33	5	1	0	0	1	1	0	0	0	0	0	1	1	1	0	0	1	1	0	0	0	0	1	1	0	0	1	0	0	1	1	0	0	1	1	1	1	0	1	0	0	0
1532	20B239P017	20B239P017	0	SD	1-0-0-1-1-0-0-0-0-0-1-1-1-0-0-1-1-0-0-0-0-1-1-0-0-1-0-0-1-1-0-0-1-1-1-0-0-1-0-0-0-1-0-0-0-0-1-0-0-0-1	50	33	5	1	0	0	1	1	0	0	0	0	0	1	1	1	0	0	1	1	0	0	0	0	1	1	0	0	1	0	0	1	1	0	0	1	1	1	0	0	1	0	0	0
1533	20B250P145	20B250P145	1	DN	1-0-0-1-1-0-0-0-0-0-1-1-1-0-0-1-1-0-0-0-0-1-1-0-0-1-0-0-1-1-0-0-1-1-1-1-0-1-0-0-0-1-0-0-0-0-1-0-0-0-1	51	33	5	1	0	0	1	1	0	0	0	0	0	1	1	1	0	0	1	1	0	0	0	0	1	1	0	0	1	0	0	1	1	0	0	1	1	1	1	0	1	0	0	0
1534	21C208P031	21C208P031	0	SD	0-1-1-1-1-1-1-0-1-1-0-1-0-0-1-1-0-1-0-1-1-0-0-0-1-1-1-1-1-0-0-1-1-0-0-0-0-1-0-0-0-0-1-0-1-1-0-1-1-1-1	19	12	3	0	1	1	1	1	1	1	0	1	1	0	1	0	0	1	1	0	1	0	1	1	0	0	0	1	1	1	1	1	0	0	1	1	0	0	0	0	1	0	0	0
1535	19B034P013	19B034P013	1	DN	1-0-0-1-1-0-0-0-0-0-1-1-1-0-0-1-1-0-0-0-0-1-1-0-0-1-0-0-1-1-0-0-1-1-1-1-1-1-0-1-0-1-0-0-0-0-1-0-0-0-1	49	33	5	1	0	0	1	1	0	0	0	0	0	1	1	1	0	0	1	1	0	0	0	0	1	1	0	0	1	0	0	1	1	0	0	1	1	1	1	1	1	0	1	0
1536	19B091P078	19B091P078	1	DN	1-0-0-1-1-0-0-0-0-0-1-1-1-0-0-1-1-0-0-0-0-1-1-0-0-1-0-0-1-1-0-0-1-1-1-1-0-1-0-0-0-1-0-0-0-0-1-0-0-0-1	51	33	5	1	0	0	1	1	0	0	0	0	0	1	1	1	0	0	1	1	0	0	0	0	1	1	0	0	1	0	0	1	1	0	0	1	1	1	1	0	1	0	0	0
1537	19B112P079	19B112P079	0	SD	0-0-1-1-1-1-1-1-1-1-1-1-0-0-1-1-0-1-0-1-1-0-0-0-1-1-1-1-1-0-0-1-1-0-0-0-1-0-1-1-0-0-1-0-1-1-0-1-1-1-1	16	13	3	0	0	1	1	1	1	1	1	1	1	1	1	0	0	1	1	0	1	0	1	1	0	0	0	1	1	1	1	1	0	0	1	1	0	0	0	1	0	1	1	0
1538	19C149P014	19C149P014	0	SD	1-0-0-1-1-0-0-0-0-0-1-1-1-0-0-1-1-0-0-0-0-1-1-0-0-1-0-0-1-1-0-0-1-1-1-1-0-1-0-0-0-1-0-1-1-0-1-0-0-0-1	49	33	5	1	0	0	1	1	0	0	0	0	0	1	1	1	0	0	1	1	0	0	0	0	1	1	0	0	1	0	0	1	1	0	0	1	1	1	1	0	1	0	0	0
1539	19C163P013	19C163P013	1	DN	0-1-1-0-0-1-1-1-1-1-0-0-0-1-1-0-0-1-1-1-1-0-0-1-1-0-1-1-0-0-1-1-0-0-0-0-1-0-1-1-1-0-1-1-1-1-0-1-1-1-0	0	0	0	0	1	1	0	0	1	1	1	1	1	0	0	0	1	1	0	0	1	1	1	1	0	0	1	1	0	1	1	0	0	1	1	0	0	0	0	1	0	1	1	1
1540	19C198P004	19C198P004	0	SD	1-0-0-1-1-0-0-0-0-0-1-1-1-0-0-1-1-0-0-0-0-1-1-0-0-1-0-0-1-0-0-0-1-0-1-0-0-0-0-0-1-1-0-0-0-0-1-0-0-0-1	46	32	4	1	0	0	1	1	0	0	0	0	0	1	1	1	0	0	1	1	0	0	0	0	1	1	0	0	1	0	0	1	0	0	0	1	0	1	0	0	0	0	0	1
1541	20B241P019	20B241P019	0	SD	1-0-0-1-1-0-0-0-0-0-1-1-1-0-0-1-1-0-0-0-0-0-1-0-0-1-0-0-1-1-0-0-1-1-1-1-0-1-0-0-0-1-0-1-1-0-1-0-0-0-1	48	32	5	1	0	0	1	1	0	0	0	0	0	1	1	1	0	0	1	1	0	0	0	0	0	1	0	0	1	0	0	1	1	0	0	1	1	1	1	0	1	0	0	0
1542	20B251P110	20B251P110	1	DN	1-0-0-1-1-0-0-0-0-0-1-1-1-0-0-1-1-0-0-0-0-1-1-0-0-1-0-0-1-1-0-0-1-1-1-1-0-1-0-0-0-1-0-1-1-0-1-0-0-0-1	49	33	5	1	0	0	1	1	0	0	0	0	0	1	1	1	0	0	1	1	0	0	0	0	1	1	0	0	1	0	0	1	1	0	0	1	1	1	1	0	1	0	0	0
1543	21C208P024	21C208P024	0	SD	0-1-1-0-0-1-1-1-1-1-0-0-0-1-1-0-0-1-1-1-1-0-0-1-1-0-1-1-0-0-1-1-0-0-0-0-0-1-0-0-0-1-0-0-0-1-0-1-1-1-0	9	0	0	0	1	1	0	0	1	1	1	1	1	0	0	0	1	1	0	0	1	1	1	1	0	0	1	1	0	1	1	0	0	1	1	0	0	0	0	0	1	0	0	0
1544	19B092P044	19B092P044	0	SD	1-0-0-1-1-1-0-0-0-0-1-1-1-0-0-1-1-0-0-0-0-0-1-0-0-1-0-0-1-0-0-0-1-0-1-1-0-0-0-0-0-1-0-1-1-0-1-0-0-0-1	44	30	4	1	0	0	1	1	1	0	0	0	0	1	1	1	0	0	1	1	0	0	0	0	0	1	0	0	1	0	0	1	0	0	0	1	0	1	1	0	0	0	0	0
1545	19C119P059	19C119P059	1	DN	0-1-1-0-0-1-1-1-1-1-0-0-0-1-1-0-0-1-1-1-1-0-0-1-1-0-1-1-0-0-1-1-0-0-0-0-1-0-1-1-1-0-1-1-1-1-0-1-1-1-0	0	0	0	0	1	1	0	0	1	1	1	1	1	0	0	0	1	1	0	0	1	1	1	1	0	0	1	1	0	1	1	0	0	1	1	0	0	0	0	1	0	1	1	1
1546	19C133P005	19C133P005	1	DN	0-1-1-0-0-1-1-1-1-1-0-0-0-1-1-0-0-1-1-1-1-0-0-1-1-0-1-1-0-0-1-1-0-0-0-0-1-0-1-1-1-0-1-1-1-1-0-1-1-1-0	0	0	0	0	1	1	0	0	1	1	1	1	1	0	0	0	1	1	0	0	1	1	1	1	0	0	1	1	0	1	1	0	0	1	1	0	0	0	0	1	0	1	1	1
1547	19C154P045	19C154P045	1	DN	1-0-0-1-1-0-0-0-0-0-1-1-1-0-0-1-1-0-0-0-0-1-1-0-0-1-0-0-1-0-0-0-1-0-1-0-1-0-0-0-1-1-0-0-0-0-1-0-0-0-1	45	32	4	1	0	0	1	1	0	0	0	0	0	1	1	1	0	0	1	1	0	0	0	0	1	1	0	0	1	0	0	1	0	0	0	1	0	1	0	1	0	0	0	1
1548	19C198P021	19C198P021	1	DN	0-1-1-0-0-1-1-1-1-1-0-0-0-1-1-0-0-1-1-1-1-0-0-1-1-0-1-1-0-0-1-1-0-0-0-0-1-0-1-1-1-0-1-1-1-1-0-1-1-1-0	0	0	0	0	1	1	0	0	1	1	1	1	1	0	0	0	1	1	0	0	1	1	1	1	0	0	1	1	0	1	1	0	0	1	1	0	0	0	0	1	0	1	1	1
1549	20B241P045	20B241P045	0	SD	1-0-0-1-1-0-0-0-0-0-1-1-1-0-0-1-1-0-0-0-0-0-1-0-0-1-0-0-1-1-0-0-1-1-1-0-0-1-0-0-0-1-0-0-0-0-1-0-0-0-1	49	32	5	1	0	0	1	1	0	0	0	0	0	1	1	1	0	0	1	1	0	0	0	0	0	1	0	0	1	0	0	1	1	0	0	1	1	1	0	0	1	0	0	0
1550	19B009P040	19B009P040	1	DN	0-1-1-0-0-1-1-1-1-1-0-0-0-1-1-0-0-1-1-1-1-0-0-1-1-0-1-1-0-0-1-1-0-0-0-0-1-0-1-1-1-0-1-1-1-1-0-1-1-1-0	0	0	0	0	1	1	0	0	1	1	1	1	1	0	0	0	1	1	0	0	1	1	1	1	0	0	1	1	0	1	1	0	0	1	1	0	0	0	0	1	0	1	1	1
1551	18C821P009	18C821P009	1	DN	1-0-0-1-1-0-0-0-0-0-1-1-1-0-0-1-1-0-0-0-0-1-1-0-0-1-0-0-1-1-0-0-1-1-1-1-0-1-0-0-0-1-0-1-1-0-1-0-0-0-1	49	33	5	1	0	0	1	1	0	0	0	0	0	1	1	1	0	0	1	1	0	0	0	0	1	1	0	0	1	0	0	1	1	0	0	1	1	1	1	0	1	0	0	0
1552	19B092P060	19B092P060	0	SD	1-0-0-1-1-0-0-0-0-0-1-1-1-0-0-1-1-0-0-0-0-0-1-0-0-1-0-0-1-0-0-0-1-0-1-1-0-0-0-0-1-1-0-0-0-1-0-1-1-1-0	40	31	4	1	0	0	1	1	0	0	0	0	0	1	1	1	0	0	1	1	0	0	0	0	0	1	0	0	1	0	0	1	0	0	0	1	0	1	1	0	0	0	0	1
1553	19C119P064	19C119P064	0	SD	1-0-0-1-1-0-0-0-0-0-1-1-1-0-0-1-1-0-0-0-0-1-1-0-0-1-0-0-1-0-0-0-1-0-1-0-0-0-0-0-1-1-0-0-0-0-1-0-0-0-1	46	32	4	1	0	0	1	1	0	0	0	0	0	1	1	1	0	0	1	1	0	0	0	0	1	1	0	0	1	0	0	1	0	0	0	1	0	1	0	0	0	0	0	1
1554	19C133P035	19C133P035	1	DN	1-0-0-1-1-0-0-0-0-0-1-1-1-0-0-1-1-0-0-0-0-1-1-0-0-1-0-0-1-1-0-0-1-1-1-1-0-1-0-0-0-1-0-0-0-0-1-0-0-0-1	51	33	5	1	0	0	1	1	0	0	0	0	0	1	1	1	0	0	1	1	0	0	0	0	1	1	0	0	1	0	0	1	1	0	0	1	1	1	1	0	1	0	0	0
1555	19C155P003	19C155P003	0	SD	0-1-1-0-0-1-1-1-1-1-0-0-0-1-1-0-0-1-1-1-1-0-0-1-1-0-1-1-0-0-1-1-0-0-0-0-1-0-1-1-1-0-1-1-1-1-0-1-1-1-0	0	0	0	0	1	1	0	0	1	1	1	1	1	0	0	0	1	1	0	0	1	1	1	1	0	0	1	1	0	1	1	0	0	1	1	0	0	0	0	1	0	1	1	1
1556	19C199P026	19C199P026	0	SD	1-0-0-1-1-0-0-0-0-0-1-1-1-0-0-1-1-0-0-0-0-0-1-0-0-1-0-0-1-0-0-0-1-0-1-1-0-1-0-0-0-1-0-0-0-0-1-0-0-0-1	48	31	4	1	0	0	1	1	0	0	0	0	0	1	1	1	0	0	1	1	0	0	0	0	0	1	0	0	1	0	0	1	0	0	0	1	0	1	1	0	1	0	0	0
1557	20B241P068	20B241P068	0	SD	1-0-0-1-1-0-0-0-0-0-1-1-1-0-0-1-1-0-0-0-0-1-1-0-0-1-0-0-1-1-0-0-1-1-1-1-0-1-0-0-0-1-0-1-1-0-1-0-0-0-1	49	33	5	1	0	0	1	1	0	0	0	0	0	1	1	1	0	0	1	1	0	0	0	0	1	1	0	0	1	0	0	1	1	0	0	1	1	1	1	0	1	0	0	0
1558	20B263P120	20B263P120	0	SD	1-0-0-1-1-0-0-0-0-0-1-1-1-0-0-1-1-0-0-0-0-1-1-0-0-1-0-0-1-1-0-0-1-1-1-1-0-1-0-0-0-1-0-1-1-0-1-0-0-0-1	49	33	5	1	0	0	1	1	0	0	0	0	0	1	1	1	0	0	1	1	0	0	0	0	1	1	0	0	1	0	0	1	1	0	0	1	1	1	1	0	1	0	0	0
1559	16C015P040	16C015P040	1	DN	0-1-1-0-0-1-1-1-1-1-0-0-0-1-1-0-0-1-1-1-1-0-0-1-1-0-1-1-0-0-1-1-0-0-0-0-1-0-1-1-1-0-1-0-0-0-1-0-0-0-1	8	0	0	0	1	1	0	0	1	1	1	1	1	0	0	0	1	1	0	0	1	1	1	1	0	0	1	1	0	1	1	0	0	1	1	0	0	0	0	1	0	1	1	1
1560	16C015P052	16C015P052	1	DN	0-1-0-0-0-1-1-1-1-1-0-0-0-1-1-0-0-1-1-1-1-0-0-1-1-0-1-1-0-0-1-1-0-0-0-0-1-0-1-1-1-0-1-1-1-1-0-1-1-1-0	1	1	0	0	1	0	0	0	1	1	1	1	1	0	0	0	1	1	0	0	1	1	1	1	0	0	1	1	0	1	1	0	0	1	1	0	0	0	0	1	0	1	1	1
1561	16C095P159	16C095P159	1	DN	1-0-0-1-1-0-0-0-1-1-0-0-0-1-1-0-0-1-1-1-1-0-0-1-1-0-1-1-0-0-1-1-0-0-0-0-1-0-1-1-1-0-1-1-1-1-0-1-1-1-0	8	8	0	1	0	0	1	1	0	0	0	1	1	0	0	0	1	1	0	0	1	1	1	1	0	0	1	1	0	1	1	0	0	1	1	0	0	0	0	1	0	1	1	1
1562	18B126P047	18B126P047	1	DN	0-1-1-0-0-1-1-1-1-1-0-0-0-1-1-0-0-1-1-1-1-0-0-1-1-0-1-1-0-0-1-1-0-0-0-0-1-0-1-1-1-0-1-1-1-1-0-1-1-1-0	0	0	0	0	1	1	0	0	1	1	1	1	1	0	0	0	1	1	0	0	1	1	1	1	0	0	1	1	0	1	1	0	0	1	1	0	0	0	0	1	0	1	1	1
1563	18C360P022	18C360P022	1	DN	0-1-1-1-1-1-1-1-1-1-0-1-0-0-1-1-0-1-0-1-0-0-0-0-1-1-1-1-0-0-0-1-1-0-0-0-1-1-1-1-0-0-0-0-1-1-0-1-1-1-1	16	11	2	0	1	1	1	1	1	1	1	1	1	0	1	0	0	1	1	0	1	0	1	0	0	0	0	1	1	1	1	0	0	0	1	1	0	0	0	1	1	1	1	0
1564	17C693P610	17C693P610	0	SD	1-0-0-1-1-0-0-0-0-0-1-1-1-0-0-1-1-0-0-0-0-1-1-0-0-1-0-0-1-1-0-0-1-1-1-1-0-1-0-0-0-1-0-1-1-0-1-0-0-0-1	49	33	5	1	0	0	1	1	0	0	0	0	0	1	1	1	0	0	1	1	0	0	0	0	1	1	0	0	1	0	0	1	1	0	0	1	1	1	1	0	1	0	0	0
1565	16C001P021	16C001P021	1	DN	1-0-0-1-1-0-0-0-1-1-0-0-0-1-1-0-0-0-0-0-0-1-1-0-0-1-0-0-1-1-0-0-1-1-1-1-1-1-0-1-0-1-0-1-1-0-1-0-0-0-1	38	24	5	1	0	0	1	1	0	0	0	1	1	0	0	0	1	1	0	0	0	0	0	0	1	1	0	0	1	0	0	1	1	0	0	1	1	1	1	1	1	0	1	0
1566	17C235P020	17C235P020	1	DN	0-1-1-0-0-1-1-1-1-1-0-0-0-1-1-0-0-1-1-1-1-0-0-1-1-0-1-1-0-0-1-1-0-0-0-0-1-0-1-1-1-0-1-1-1-1-0-1-1-1-0	0	0	0	0	1	1	0	0	1	1	1	1	1	0	0	0	1	1	0	0	1	1	1	1	0	0	1	1	0	1	1	0	0	1	1	0	0	0	0	1	0	1	1	1
1567	18B178P018	18B178P018	1	DN	1-0-0-1-1-0-0-0-0-0-1-1-1-0-0-1-1-0-0-0-0-1-1-0-0-1-0-0-1-1-0-0-1-1-0-1-0-1-0-0-0-1-0-1-1-0-1-0-0-0-0	47	33	5	1	0	0	1	1	0	0	0	0	0	1	1	1	0	0	1	1	0	0	0	0	1	1	0	0	1	0	0	1	1	0	0	1	1	0	1	0	1	0	0	0
1568	18C862P794	18C862P794	0	SD	0-1-1-1-1-1-1-1-1-1-1-1-0-0-1-1-0-1-0-1-0-0-0-0-1-1-1-1-1-0-0-0-1-0-1-0-0-1-0-0-0-0-0-0-1-0-1-0-0-0-0	27	14	4	0	1	1	1	1	1	1	1	1	1	1	1	0	0	1	1	0	1	0	1	0	0	0	0	1	1	1	1	1	0	0	0	1	0	1	0	0	1	0	0	0
1569	PI551435	Albritton	0	SD	0-1-1-1-1-1-1-0-1-1-1-1-0-0-0-1-0-1-0-1-1-0-0-0-1-1-1-1-1-0-0-0-1-0-0-0-1-1-1-0-0-0-1-0-1-1-0-1-1-1-1	20	15	4	0	1	1	1	1	1	1	0	1	1	1	1	0	0	0	1	0	1	0	1	1	0	0	0	1	1	1	1	1	0	0	0	1	0	0	0	1	1	1	0	0
1570	19B024P002	19B024P002	1	DN	0-1-1-0-0-1-1-1-1-1-0-0-0-1-1-0-0-1-1-1-1-0-0-1-1-0-1-1-0-0-1-1-0-0-0-0-1-0-1-1-1-0-1-1-1-1-0-1-1-1-0	0	0	0	0	1	1	0	0	1	1	1	1	1	0	0	0	1	1	0	0	1	1	1	1	0	0	1	1	0	1	1	0	0	1	1	0	0	0	0	1	0	1	1	1
1571	19C164P042	19C164P042	0	SD	1-0-0-1-1-0-0-0-0-0-1-1-1-0-0-1-1-0-0-0-0-1-1-0-0-1-0-0-1-1-0-0-1-1-1-1-0-1-0-0-0-1-0-1-1-1-0-1-1-1-0	43	33	5	1	0	0	1	1	0	0	0	0	0	1	1	1	0	0	1	1	0	0	0	0	1	1	0	0	1	0	0	1	1	0	0	1	1	1	1	0	1	0	0	0
1572	19C192P004	19C192P004	0	SD	1-0-0-1-1-0-0-0-0-0-1-1-1-0-0-1-1-0-0-0-0-1-1-0-0-1-0-0-1-1-0-0-1-1-1-1-1-1-0-0-0-1-0-0-0-0-1-0-0-0-1	50	33	5	1	0	0	1	1	0	0	0	0	0	1	1	1	0	0	1	1	0	0	0	0	1	1	0	0	1	0	0	1	1	0	0	1	1	1	1	1	1	0	0	0
1573	16C024P054	16C024P054	1	DN	1-0-0-1-1-0-0-0-0-0-1-1-1-0-0-1-1-0-0-0-0-1-1-0-0-1-0-0-1-1-0-0-1-1-1-1-1-1-0-0-0-1-0-0-0-0-1-0-0-0-1	50	33	5	1	0	0	1	1	0	0	0	0	0	1	1	1	0	0	1	1	0	0	0	0	1	1	0	0	1	0	0	1	1	0	0	1	1	1	1	1	1	0	0	0
1574	17C237P007	17C237P007	1	DN	1-0-0-1-1-0-0-0-0-0-1-1-1-0-0-1-1-0-0-0-0-1-1-0-0-1-0-0-1-1-0-0-1-1-1-1-0-1-0-1-0-1-0-1-1-0-1-0-0-0-1	48	33	5	1	0	0	1	1	0	0	0	0	0	1	1	1	0	0	1	1	0	0	0	0	1	1	0	0	1	0	0	1	1	0	0	1	1	1	1	0	1	0	1	0
1575	18B026P031	18B026P031	0	SD	1-0-0-1-1-0-0-0-0-0-1-1-1-0-0-1-1-0-0-0-0-1-1-0-0-1-0-0-1-0-0-0-1-0-1-1-0-1-0-0-0-1-0-1-1-0-1-0-0-0-1	47	32	4	1	0	0	1	1	0	0	0	0	0	1	1	1	0	0	1	1	0	0	0	0	1	1	0	0	1	0	0	1	0	0	0	1	0	1	1	0	1	0	0	0
1576	18B178P023	18B178P023	0	SD	1-1-1-0-1-1-1-0-1-1-1-0-0-0-1-1-1-1-0-1-1-0-0-0-1-1-1-1-0-0-1-0-1-0-0-0-0-0-1-0-1-1-1-0-1-1-0-1-1-0-0	17	12	2	1	1	1	0	1	1	1	0	1	1	1	0	0	0	1	1	1	1	0	1	1	0	0	0	1	1	1	1	0	0	1	0	1	0	0	0	0	0	1	0	1
1577	18C872P891	18C872P891	0	SD	0-0-1-1-1-1-0-0-1-1-1-1-0-0-0-1-0-1-0-1-0-0-0-1-1-1-1-1-0-0-0-0-1-0-1-0-0-0-0-0-1-1-0-0-0-1-0-1-1-1-0	24	16	3	0	0	1	1	1	1	0	0	1	1	1	1	0	0	0	1	0	1	0	1	0	0	0	1	1	1	1	1	0	0	0	0	1	0	1	0	0	0	0	0	1
1578	19C202P009	19C202P009	0	SD	1-0-0-1-1-0-0-0-0-0-1-1-1-0-0-1-1-0-0-0-0-1-1-0-0-1-0-0-1-0-0-0-1-0-1-0-1-0-0-0-1-1-0-0-0-0-1-0-0-0-1	45	32	4	1	0	0	1	1	0	0	0	0	0	1	1	1	0	0	1	1	0	0	0	0	1	1	0	0	1	0	0	1	0	0	0	1	0	1	0	1	0	0	0	1
1579	19B058P005	19B058P005	0	SD	1-0-0-1-1-0-0-0-0-0-1-1-1-0-0-1-1-0-0-0-0-1-1-0-0-1-0-0-1-1-0-0-1-1-1-1-0-1-0-0-0-1-0-1-1-0-1-0-0-0-1	49	33	5	1	0	0	1	1	0	0	0	0	0	1	1	1	0	0	1	1	0	0	0	0	1	1	0	0	1	0	0	1	1	0	0	1	1	1	1	0	1	0	0	0
1580	16C095P140	16C095P140	1	DN	1-0-0-1-1-0-0-0-1-1-0-0-0-1-1-0-0-1-1-1-1-0-0-1-1-0-1-1-0-0-1-1-0-0-0-0-1-0-1-1-1-0-1-1-1-1-0-1-1-1-0	8	8	0	1	0	0	1	1	0	0	0	1	1	0	0	0	1	1	0	0	1	1	1	1	0	0	1	1	0	1	1	0	0	1	1	0	0	0	0	1	0	1	1	1
1581	17C254P605	17C254P605	0	SD	0-0-0-1-1-0-0-0-0-0-1-1-1-0-0-1-1-0-0-0-0-1-1-0-0-1-0-0-1-1-0-0-1-1-1-1-0-1-0-0-0-1-0-0-0-0-1-0-0-0-1	50	32	5	0	0	0	1	1	0	0	0	0	0	1	1	1	0	0	1	1	0	0	0	0	1	1	0	0	1	0	0	1	1	0	0	1	1	1	1	0	1	0	0	0
1582	18B185P005	18B185P005	0	SD	1-1-1-0-1-1-1-0-1-1-1-0-0-0-1-1-1-1-0-1-1-0-0-0-1-1-1-1-0-0-1-0-1-0-0-0-0-0-1-0-1-1-1-0-1-1-0-1-1-0-0	17	12	2	1	1	1	0	1	1	1	0	1	1	1	0	0	0	1	1	1	1	0	1	1	0	0	0	1	1	1	1	0	0	1	0	1	0	0	0	0	0	1	0	1
1583	18C889P726	18C889P726	0	SD	0-1-1-1-1-1-1-1-1-1-1-1-0-0-1-1-0-1-0-1-0-0-0-0-1-1-1-1-1-0-0-0-1-0-1-0-1-1-0-0-0-0-0-0-1-0-1-0-0-0-0	26	14	4	0	1	1	1	1	1	1	1	1	1	1	1	0	0	1	1	0	1	0	1	0	0	0	0	1	1	1	1	1	0	0	0	1	0	1	0	1	1	0	0	0
1584	18A913P711	18A913P711	0	SD	1-1-1-1-1-1-1-0-1-1-1-1-0-0-1-1-0-1-0-1-1-0-0-0-1-1-1-1-1-0-0-0-1-0-1-0-0-1-0-0-0-0-0-0-1-1-1-0-1-1-1	26	15	4	1	1	1	1	1	1	1	0	1	1	1	1	0	0	1	1	0	1	0	1	1	0	0	0	1	1	1	1	1	0	0	0	1	0	1	0	0	1	0	0	0
1585	18B061P008	18B061P008	1	DN	1-0-0-1-1-0-0-0-0-0-1-1-1-0-0-1-1-0-0-0-0-1-1-0-0-1-0-0-1-1-0-0-1-1-1-1-1-1-0-1-0-1-0-0-0-0-1-0-0-0-0	48	33	5	1	0	0	1	1	0	0	0	0	0	1	1	1	0	0	1	1	0	0	0	0	1	1	0	0	1	0	0	1	1	0	0	1	1	1	1	1	1	0	1	0
1586	18B196P007	18B196P007	0	SD	1-0-0-1-1-0-0-0-0-0-1-1-1-0-0-1-1-0-0-0-0-1-1-0-0-1-0-0-1-0-0-0-1-0-1-1-0-1-0-0-0-1-0-1-0-0-1-0-0-0-1	48	32	4	1	0	0	1	1	0	0	0	0	0	1	1	1	0	0	1	1	0	0	0	0	1	1	0	0	1	0	0	1	0	0	0	1	0	1	1	0	1	0	0	0
1587	17C140P012	17C140P012	NA	NA	0-1-1-0-0-1-1-1-1-1-0-0-0-1-1-0-0-1-1-1-1-0-0-1-1-0-1-1-0-0-1-1-0-0-0-0-1-0-1-1-1-0-1-1-1-1-0-1-1-1-0	0	0	0	0	1	1	0	0	1	1	1	1	1	0	0	0	1	1	0	0	1	1	1	1	0	0	1	1	0	1	1	0	0	1	1	0	0	0	0	1	0	1	1	1
1588	19B052P033	19B052P033	1	DN	0-1-1-0-0-1-1-1-1-1-0-0-0-1-1-0-0-1-1-1-1-0-0-1-1-0-1-1-0-0-1-1-0-0-1-1-0-1-0-0-0-1-0-0-0-0-1-0-0-0-1	17	0	0	0	1	1	0	0	1	1	1	1	1	0	0	0	1	1	0	0	1	1	1	1	0	0	1	1	0	1	1	0	0	1	1	0	0	1	1	0	1	0	0	0
1589	19B051P016	19B051P016	1	DN	0-1-1-0-0-1-1-1-1-1-0-0-0-1-1-0-0-1-1-1-1-0-0-1-1-0-1-1-0-0-1-1-0-0-1-1-0-1-0-0-0-1-0-1-0-0-1-0-0-0-1	16	0	0	0	1	1	0	0	1	1	1	1	1	0	0	0	1	1	0	0	1	1	1	1	0	0	1	1	0	1	1	0	0	1	1	0	0	1	1	0	1	0	0	0
1590	19B061P027	19B061P027	0	SD	1-0-0-1-1-0-0-0-0-0-1-1-1-0-0-1-1-0-0-0-0-1-1-0-0-1-0-0-1-1-0-0-1-1-1-1-0-1-0-0-0-1-0-1-1-0-1-0-1-1-0	46	33	5	1	0	0	1	1	0	0	0	0	0	1	1	1	0	0	1	1	0	0	0	0	1	1	0	0	1	0	0	1	1	0	0	1	1	1	1	0	1	0	0	0
1591	18A917P739	18A917P739	NA	NA	1-1-1-1-1-1-0-1-1-1-1-0-0-0-1-1-1-1-0-1-0-1-1-0-0-1-0-0-1-1-0-0-1-1-1-1-0-0-1-0-0-0-1-0-1-1-0-1-1-1-0	29	22	5	1	1	1	1	1	1	0	1	1	1	1	0	0	0	1	1	1	1	0	1	0	1	1	0	0	1	0	0	1	1	0	0	1	1	1	1	0	0	1	0	0
1592	18B061P100	18B061P100	1	DN	1-0-0-1-1-0-0-0-0-0-1-1-1-0-0-1-1-0-0-0-0-1-1-0-0-1-0-0-1-1-0-0-1-1-1-1-1-1-0-1-0-1-0-0-0-0-1-0-0-0-1	49	33	5	1	0	0	1	1	0	0	0	0	0	1	1	1	0	0	1	1	0	0	0	0	1	1	0	0	1	0	0	1	1	0	0	1	1	1	1	1	1	0	1	0
1593	18B210P001	18B210P001	1	DN	1-0-0-1-1-0-0-0-0-0-1-1-1-0-0-1-1-0-0-0-0-1-1-0-0-1-0-0-1-1-0-0-1-1-1-1-1-1-0-1-0-1-0-1-1-0-1-0-0-0-1	47	33	5	1	0	0	1	1	0	0	0	0	0	1	1	1	0	0	1	1	0	0	0	0	1	1	0	0	1	0	0	1	1	0	0	1	1	1	1	1	1	0	1	0
1594	17C139P045	UC_Golden_Gate	1	DN	0-0-0-1-1-0-0-0-0-0-1-1-1-0-0-1-1-0-0-0-0-1-1-0-0-1-0-0-1-1-0-0-1-1-1-1-1-1-0-1-0-1-0-0-0-0-1-0-0-0-1	48	32	5	0	0	0	1	1	0	0	0	0	0	1	1	1	0	0	1	1	0	0	0	0	1	1	0	0	1	0	0	1	1	0	0	1	1	1	1	1	1	0	1	0
1595	PI551734	CA_1466_PSG	0	SD	0-1-1-1-1-1-1-0-1-1-1-1-0-0-1-1-0-1-0-1-1-0-0-0-1-1-1-1-1-0-0-0-1-0-1-0-0-1-0-0-0-0-1-0-1-1-0-1-1-1-1	22	14	4	0	1	1	1	1	1	1	0	1	1	1	1	0	0	1	1	0	1	0	1	1	0	0	0	1	1	1	1	1	0	0	0	1	0	1	0	0	1	0	0	0
1596	19B051P013	19B051P013	1	DN	0-1-1-0-0-1-1-1-1-1-0-0-0-1-1-0-0-1-1-1-1-0-0-1-1-0-1-1-0-0-1-1-0-0-1-1-0-1-0-0-0-1-0-0-0-0-1-0-0-0-1	17	0	0	0	1	1	0	0	1	1	1	1	1	0	0	0	1	1	0	0	1	1	1	1	0	0	1	1	0	1	1	0	0	1	1	0	0	1	1	0	1	0	0	0
1597	17C212P001	17C212P001	1	DN	1-0-0-1-1-0-0-0-0-0-1-1-1-0-0-1-1-1-1-1-1-0-0-1-1-0-1-1-0-0-1-1-0-0-1-1-0-1-0-0-0-1-0-0-0-0-1-0-0-0-1	34	17	0	1	0	0	1	1	0	0	0	0	0	1	1	1	0	0	1	1	1	1	1	1	0	0	1	1	0	1	1	0	0	1	1	0	0	1	1	0	1	0	0	0
1598	18B019P024	18B019P024	0	SD	1-0-0-1-1-1-1-0-0-0-1-1-1-0-0-1-1-0-0-0-0-1-1-0-0-1-0-0-1-1-0-0-1-1-1-1-0-1-0-0-0-1-0-0-0-0-1-0-0-0-1	49	31	5	1	0	0	1	1	1	1	0	0	0	1	1	1	0	0	1	1	0	0	0	0	1	1	0	0	1	0	0	1	1	0	0	1	1	1	1	0	1	0	0	0
1599	18B077P030	18B077P030	0	SD	1-0-0-1-1-0-0-0-0-0-1-1-1-0-0-1-1-0-0-0-0-1-1-0-0-1-0-0-1-1-0-0-1-1-1-1-0-1-0-0-0-1-0-1-1-0-1-0-0-0-1	49	33	5	1	0	0	1	1	0	0	0	0	0	1	1	1	0	0	1	1	0	0	0	0	1	1	0	0	1	0	0	1	1	0	0	1	1	1	1	0	1	0	0	0
1600	18C395P001	18C395P001	1	DN	0-0-1-1-1-1-0-0-1-1-1-1-0-0-0-0-0-1-0-1-0-0-0-1-1-1-1-1-0-0-0-0-1-0-1-0-0-0-0-0-1-1-0-1-0-1-0-1-1-1-0	22	15	3	0	0	1	1	1	1	0	0	1	1	1	1	0	0	0	0	0	1	0	1	0	0	0	1	1	1	1	1	0	0	0	0	1	0	1	0	0	0	0	0	1
1601	PI616789	NC_96-20-3	0	SD	1-0-1-1-1-0-1-0-1-1-1-1-0-0-1-1-0-1-0-1-0-0-0-1-1-1-1-1-0-0-1-0-1-0-0-0-0-0-1-0-0-0-1-0-0-1-0-1-1-0-1	22	15	2	1	0	1	1	1	0	1	0	1	1	1	1	0	0	1	1	0	1	0	1	0	0	0	1	1	1	1	1	0	0	1	0	1	0	0	0	0	0	1	0	0
1602	16C111P068	16C111P068	1	DN	1-0-0-1-1-0-0-0-0-0-1-1-1-0-0-1-1-0-0-0-0-1-1-0-0-1-0-0-1-0-0-0-1-0-1-0-1-0-0-1-1-1-0-0-0-0-1-0-0-0-1	44	32	4	1	0	0	1	1	0	0	0	0	0	1	1	1	0	0	1	1	0	0	0	0	1	1	0	0	1	0	0	1	0	0	0	1	0	1	0	1	0	0	1	1
1603	19C207P020	19C207P020	1	DN	0-1-1-0-0-1-1-1-1-1-0-0-0-1-1-0-0-1-1-1-1-0-0-1-1-0-1-1-0-0-1-1-0-0-1-1-0-1-0-0-0-1-0-0-0-0-1-0-0-0-1	17	0	0	0	1	1	0	0	1	1	1	1	1	0	0	0	1	1	0	0	1	1	1	1	0	0	1	1	0	1	1	0	0	1	1	0	0	1	1	0	1	0	0	0
1604	19B081P058	19B081P058	0	SD	1-0-0-1-1-0-0-0-0-0-1-1-1-0-0-1-1-0-0-0-0-1-1-0-0-1-0-0-1-0-0-0-1-0-1-1-0-0-0-0-1-1-0-0-0-0-1-0-0-0-1	47	32	4	1	0	0	1	1	0	0	0	0	0	1	1	1	0	0	1	1	0	0	0	0	1	1	0	0	1	0	0	1	0	0	0	1	0	1	1	0	0	0	0	1
1605	17C224P011	17C224P011	1	DN	0-1-1-0-0-1-1-1-1-1-0-0-0-1-1-0-0-1-1-1-1-0-0-1-1-0-1-1-0-0-1-1-0-0-0-0-1-0-1-1-1-0-1-1-1-1-0-1-1-1-0	0	0	0	0	1	1	0	0	1	1	1	1	1	0	0	0	1	1	0	0	1	1	1	1	0	0	1	1	0	1	1	0	0	1	1	0	0	0	0	1	0	1	1	1
1606	18B020P001	18B020P001	0	SD	1-0-0-1-1-0-0-0-0-0-1-1-1-0-0-1-1-0-0-0-0-1-1-0-0-1-0-0-1-0-0-0-1-0-1-1-0-1-0-0-0-1-0-0-0-0-1-0-0-0-1	49	32	4	1	0	0	1	1	0	0	0	0	0	1	1	1	0	0	1	1	0	0	0	0	1	1	0	0	1	0	0	1	0	0	0	1	0	1	1	0	1	0	0	0
1607	18B126P006	18B126P006	1	DN	0-1-1-0-0-1-1-1-1-1-0-0-0-1-1-0-0-1-1-1-1-0-0-1-1-0-1-1-0-0-1-1-0-0-0-0-1-0-1-1-1-0-1-1-1-1-0-1-1-1-0	0	0	0	0	1	1	0	0	1	1	1	1	1	0	0	0	1	1	0	0	1	1	1	1	0	0	1	1	0	1	1	0	0	1	1	0	0	0	0	1	0	1	1	1
1608	18C407P012	18C407P012	1	DN	1-0-0-1-1-0-0-0-0-0-1-1-1-0-0-1-1-0-0-0-0-1-1-0-0-1-0-0-1-1-0-0-1-1-1-1-1-1-0-1-0-1-0-0-0-0-1-0-0-0-1	49	33	5	1	0	0	1	1	0	0	0	0	0	1	1	1	0	0	1	1	0	0	0	0	1	1	0	0	1	0	0	1	1	0	0	1	1	1	1	1	1	0	1	0
1609	19B033P006	19B033P006	1	DN	0-1-1-1-1-1-1-1-1-1-1-1-0-0-1-1-0-1-0-1-0-0-0-0-1-1-1-1-1-0-0-0-1-0-1-0-0-1-0-0-0-0-0-0-1-1-0-1-1-1-1	23	14	4	0	1	1	1	1	1	1	1	1	1	1	1	0	0	1	1	0	1	0	1	0	0	0	0	1	1	1	1	1	0	0	0	1	0	1	0	0	1	0	0	0
1610	PI551495	UC-11	0	SD	0-0-1-1-1-1-0-0-1-1-1-1-0-0-1-1-1-1-0-1-0-0-0-1-1-1-1-1-1-0-1-0-1-0-1-0-0-1-0-0-0-1-0-1-0-1-0-1-1-0-0	26	16	3	0	0	1	1	1	1	0	0	1	1	1	1	0	0	1	1	1	1	0	1	0	0	0	1	1	1	1	1	1	0	1	0	1	0	1	0	0	1	0	0	0
1611	19C174P009	19C174P009	0	SD	1-0-0-1-1-0-0-0-0-0-1-1-1-0-0-1-1-0-0-0-0-1-1-0-0-1-0-0-1-1-0-0-1-1-1-1-0-1-0-0-0-1-0-0-0-0-1-0-0-0-1	51	33	5	1	0	0	1	1	0	0	0	0	0	1	1	1	0	0	1	1	0	0	0	0	1	1	0	0	1	0	0	1	1	0	0	1	1	1	1	0	1	0	0	0
1612	18C862P768	18C862P768	0	SD	1-0-0-1-1-0-0-0-0-0-1-1-1-0-0-1-1-0-0-0-0-1-1-0-0-1-0-0-1-1-0-0-1-1-1-1-0-1-0-0-0-1-0-1-1-0-1-0-0-0-1	49	33	5	1	0	0	1	1	0	0	0	0	0	1	1	1	0	0	1	1	0	0	0	0	1	1	0	0	1	0	0	1	1	0	0	1	1	1	1	0	1	0	0	0
1613	17X004P001	Harris_Springs	0	SD	1-1-1-0-1-1-1-0-1-1-1-0-0-0-1-1-1-1-0-1-1-0-0-0-1-1-1-1-0-0-1-0-1-0-0-0-1-1-1-0-1-1-1-0-1-1-0-1-1-0-0	17	12	2	1	1	1	0	1	1	1	0	1	1	1	0	0	0	1	1	1	1	0	1	1	0	0	0	1	1	1	1	0	0	1	0	1	0	0	0	1	1	1	0	1
1614	19B032P031	19B032P031	1	DN	1-0-0-1-1-0-0-0-0-0-1-1-1-0-0-1-1-0-0-0-0-1-1-0-0-1-0-0-1-1-0-0-1-1-1-1-1-1-0-1-0-1-0-0-0-0-1-0-0-0-1	49	33	5	1	0	0	1	1	0	0	0	0	0	1	1	1	0	0	1	1	0	0	0	0	1	1	0	0	1	0	0	1	1	0	0	1	1	1	1	1	1	0	1	0
1615	PI551496	UC-10	0	SD	0-0-1-1-1-1-0-0-1-1-1-1-0-0-1-1-1-1-0-1-0-0-0-1-1-1-1-1-1-0-1-0-1-0-1-0-0-1-0-0-0-1-1-0-1-1-0-1-1-0-1	26	16	3	0	0	1	1	1	1	0	0	1	1	1	1	0	0	1	1	1	1	0	1	0	0	0	1	1	1	1	1	1	0	1	0	1	0	1	0	0	1	0	0	0
1616	19B063P023	19B063P023	1	DN	1-0-0-1-1-0-0-0-0-0-1-1-1-0-0-1-1-0-0-0-0-1-1-0-0-1-0-0-1-0-0-0-1-0-1-0-0-0-0-0-1-1-0-0-0-1-0-1-1-1-1	41	32	4	1	0	0	1	1	0	0	0	0	0	1	1	1	0	0	1	1	0	0	0	0	1	1	0	0	1	0	0	1	0	0	0	1	0	1	0	0	0	0	0	1
[truncated: 10 more columns]
