# Supplementary material for: The PERPETUAL FLOWERING locus: Necessary but insufficient for genomic prediction of runnerless and other asexual reproduction phenotypes in strawberry
Source: Plant Genome. 2025 Aug 19;18(3):e70086. doi: 10.1002/tpg2.70086 (PMC12365471; doi:10.1002/tpg2.70086)
Supplement: Supplementary file 1 — Supplemental File S1. Origin years, species, pedigrees, flowering habit classifications, runner score phenotypic means, and AX‐184947290 SNP genotypes for n=932 octoploid strawberry diversity panel (SDP) individuals. The SDP included 15 F. chiloensis, 24 F. virginiana, and 893 F. × ananassa clonally propagated individuals. SDP individuals were classified as short‐day (SD = 0) or day‐neutral (DN = 1). The runner scores of SDP individuals were recorded on clonally propagated plants in Winters, CA using an ordinal scale, where 1 = runnerless, 2 = weak runnering, 3 = intermediate runnering, 4 = strong runnering, and 5 = extreme runnering. The runner score estimated marginal means (EMMs) of SDP individuals were estimated from r=1.92 observations, where r is the harmonic mean number of observations per individual (the data were unbalanced and some individuals were observed only once). Tabs 2 and 3 present the unique crosses (554) and unique parents (489) of the 932 SDP individuals. Supplemental File S2. The physical positions of 50K and 850K Axiom array SNPs corroborated by genetic mapping. SNPs were physically anchored to the ‘Camarosa’ (FaCA1; Edger et al. (2019); https://phytozome‐next.jgi.doe.gov/info/Fxananassa_v1_0_a1) and ‘UCD Royal Royce’ (FaRR1; https://phytozome‐next.jgi.doe.gov/info/FxananassaRoyalRoyce_v1_0) genomes in silico. Chromosomes were numbered using the nomenclature of Hardigan et al. (2020) and cross‐referenced to the nomenclature of Edger et al. (2019). This database includes the physical positions of SNPs identified by BLAST in the ‘Camarosa’ and ‘Royal Royce’ genomes, DNA sequences of the SNP probes, chromosome assignments and physical positions of SNPs corroborated by genetic mapping, and associated information. Supplemental File S3. A Rosetta stone for cross‐referencing linkage group and chromosome nomenclatures in octoploid strawberry. This database includes several previously published chromosome nomenclatures (Edger et al., 2019; Hardigan et [file TPG2-18-e70086-s001.zip › Submitted Supplemental Files & Figures/Supplemental File S2 Physical Coordinates 3-26-2025.xlsx]

## Sheet: Array_SNP_information
Axiom Array SNP Marker ID	Axiom Array SNP Marker Alias	Royal Royce Chromosome ID	Royal Royce Physical Position (bp)	Camarosa Chromosome ID	Camarosa Physical Position (bp)	50K Axiom SNP Array	850K Axiom SNP Array	35K/90K Axiom SNP Array	Genetic Mapping Concordance	Physical Assignment Notes	Genetically Mapped (Count)	Genetic Mapping Consistency (%)	Axiom Array SNP Prrobe DNA Sequence
AX-184915802		NA	NA	Fvb1-1	27577718		Yes		Yes	Unanchored	1	100	CTTGCATAAATGTTCACCTGGAGTTAACGACCCAG[A/C]AAACAATGTTATCACTGTCGGATGTAAATCCAAAG
AX-184707485		NA	NA	Fvb1-1	27576690	Yes	Yes		Yes	Unanchored	16	100	CATCAGCGTGACGAGTAATTTCTTCTGGACTCTTG[A/G]TGAAGGAATGCAAAGTGCTAACGGTAGCGTGGTGC
AX-89780504	AX-89780504	NA	NA	NA	NA		Yes	Yes	Yes	Unanchored	6	100	AGAAGCTCAACTTTTTCATGGGAGGCATCAGAAGC[A/G]GCCATTAGCATTCCACAAGACTTGACACCCCGCAT
AX-184849614		NA	NA	Fvb1-1	27568373		Yes		Yes	Unanchored	1	100	TTTCCACATTATATGGGTTCATTATGATCAAGTGG[C/T]AATTTTTCTCAGAATGGACATCATTGAGATGTTTA
AX-184412928		NA	NA	Fvb1-1	27565066		Yes		Yes	Unanchored	1	100	AAAGGGAGGGAGATGGCACCACCAGTTTGTTACTA[C/T]TCGGCTCCTCATTTTGGATCTGAATCCAACAAAAT
AX-184925227		NA	NA	Fvb1-1	27564804		Yes		Yes	Unanchored	1	100	GTTCATACTATGAAAACGTATTTATATTTATTAGG[A/G]TGCATGTATGTGTATTTGAAACTATTAGTGTATAA
AX-184780476		NA	NA	Fvb1-1	27553559		Yes		Yes	Unanchored	1	100	TGATCCTGCCTGCCTAGCAATGCAAGCACCGGCCA[A/G]AGACTAGTACTCTGGTTGCTACCACTGCATGCTCT
AX-184109754		NA	NA	Fvb1-1	27552415	Yes	Yes		Yes	Unanchored	15	100	CTAAAATTTACCTCAATGTTCCAAGTTATTAGGTG[A/C]AAACAAAAGAAATATTAGTTGTGCAACCCTTTCAG
AX-184183930		NA	NA	Fvb1-1	27551415		Yes		Yes	Unanchored	1	100	GTCTTGGACGGCAGTGAACTTCTCTGTCAAGACTG[C/T]AAGAGCGTTTAGGGTAACATATCGATTAATAACTG
AX-184694127		NA	NA	Fvb1-1	27548820		Yes		Yes	Unanchored	1	100	GGATATATATGATTCCCCATACATATATTAAGAAG[A/C]GAACAACAAACGTATCAGATCGAAATATTTAATAT
AX-184412927		NA	NA	Fvb1-1	27548171		Yes		Yes	Unanchored	2	100	CTCTCGTTTAAAGGGCCAACTTACAAGAAAACGGG[C/T]AGAGAGAAGGAAAGACAATTGTGCCATGGGAGAGG
AX-184520489		NA	NA	Fvb1-1	27546473		Yes		Yes	Unanchored	1	100	ACTAACAAGCCCTTCTTTCTTTTCACTGGTGTCCG[A/G]GTGTGTTTTGTATCTAACAAGGGTTTAACTAGTTA
AX-184224243		NA	NA	Fvb1-1	27546382		Yes		Yes	Unanchored	2	100	AAATTCAATCATACTAGGGTGAATCAGTTCAGATG[C/T]GTTTTCCCGTCATTTAAATTCAAATGGAAATGCTT
AX-184962439		NA	NA	Fvb1-1	27538860		Yes		Yes	Unanchored	1	100	GCAGCTCTTGTAAAATCATATGCACCGTTGACAAT[A/G]ATTTTCTTAATCAAGCCTGTTATCCCATAGAGCTC
AX-184037789		NA	NA	Fvb1-1	27538860		Yes		Yes	Unanchored	1	100	GCAGCTCTTGTAAAATCATATGCACCGTTGACAAT[A/G]ATTTTCTTAATCAAGCCTGTTATCCCATAGAGCTC
AX-184391167		NA	NA	Fvb1-1	27536254		Yes		Yes	Unanchored	2	100	AAAAGCCCTTAGCTCATGAGCTACACCCTCTTCAT[C/T]GGACCGGGCAATATTGTCGGCAACAGCATAAGTAG
AX-184139460		NA	NA	Fvb1-1	27531340		Yes		Yes	Unanchored	1	100	CACAAATTATTGAATCATAACAATCCGCGGAATGT[A/G]ATGCAAGTTTTTACACAATGATGATTTACAGATCG
AX-184873462		NA	NA	Fvb1-1	27531046		Yes		Yes	Unanchored	1	100	GGGAAATTTTCAAAGCTATTTTTTTATCTTAATAC[C/T]GTTAGCGACGACTGATTGTCGTCAATGTTATCATC
AX-184245715		NA	NA	Fvb1-1	27524948		Yes		Yes	Unanchored	1	100	ATCATTCAGTTAATTGAACCTCTGCTTCATCCATA[A/G]ATGTATATGTCTGTACAGAAGCCAGCCAATGTAGG
AX-184123964		NA	NA	Fvb1-1	27513370		Yes		Yes	Unanchored	1	100	CCCGAGCATTGGAACTGGTTTGCTGCAACTAAAAG[C/T]GAAGCTCCAAGTTGAACCGTCATAGGGTTTAAAGA
AX-184768370		NA	NA	Fvb1-1	27513364		Yes		Yes	Unanchored	2	100	GAGATCCCCGAGCATTGGAACTGGTTTGCTGCAAC[C/T]AAAAGCGAAGCTCCAAGTTGAACCGTCATAGGGTT
AX-184109753		NA	NA	Fvb1-1	27506116		Yes		Yes	Unanchored	1	100	TCTATGAAGCCTGACCTGTGAACCTAGAATGACAT[A/G]CCAAGGAAACTTAACAAGTTAGTTGTGATCACCTG
AX-184368918		NA	NA	Fvb1-1	27505012		Yes		Yes	Unanchored	1	100	CCAACATATTCAAACTTCAGTTATCTCTCTATGGA[C/T]ATATCATACATAACGGCACAGGCTTCATTGAATTC
AX-184655476		NA	NA	Fvb1-1	27501108	Yes	Yes		Yes	Unanchored	15	100	CACAGGTACGCTCATCCTACTTTGATTTGTTATGT[A/G]TCTGCAATTGAAGAAAAATAATATTAAGGAATCGC
AX-184103037		NA	NA	Fvb1-1	27500327		Yes		Yes	Unanchored	1	100	CTCTTCCAAATACTCACTGCTGTTCGTGCCAGAAT[C/T]TCATTTTGAATTCCACACATCCGGGTCTACTGTTT
AX-184597685		NA	NA	Fvb1-1	27500318		Yes		Yes	Unanchored	2	100	AATAGTCTTCTCTTCCAAATACTCACTGCTGTTCG[C/T]GCCAGAATCTCATTTTGAATTCCACACATCCGGGT
AX-184915800		NA	NA	Fvb1-1	27499976		Yes		Yes	Unanchored	1	100	AGCAGGCAGGAGAGAAAGCTGTTGCATGCATATCA[C/T]ATAGAATGACGATTCATGAATGTGTTTGTTGATGG
AX-184402068		NA	NA	Fvb1-1	27497334		Yes		Yes	Unanchored	2	100	TGTCAAGAGGCAAAAAATCTGCGGAAAATTGTGAC[A/G]CTGTTCTACCTGGATTAAAACTATTGTTTTCTCTG
AX-184022176		NA	NA	Fvb1-1	27487695		Yes		Yes	Unanchored	1	100	GAAGAAAATAACCAATAGCGTGCAAGGTTACAAAT[C/T]GTACATGCAGGATATAAAGTATGACATATACGCTA
AX-184423704		NA	NA	Fvb1-1	27487564		Yes		Yes	Unanchored	1	100	CTTGATTATATTATTTCAAAGATTCAGGAGCCTAT[A/G]GATCACATTTTGTTGTTCAAGGAACTGTTGTGTCA
AX-184934791		NA	NA	Fvb1-1	27480024		Yes		Yes	Unanchored	2	100	CTCATTCACATGAACAAGTAAGTGCAAACAGACTT[G/T]TAATTTACCCCTAATTGTTGTACATGCTTATTTAC
AX-184224241		NA	NA	Fvb1-1	27476318		Yes		Yes	Unanchored	2	100	CCCACGGAACCAAAATCCAAAGGAAGGATGGGCAA[C/T]GAAACGGTATAAATAGTCGACAATCGGAGGCAGCC
AX-184915799		NA	NA	Fvb1-1	27476076		Yes		Yes	Unanchored	2	100	GGAGCAATGTGTAATAGTTGAACACTGAATGTGGA[A/G]ACAAACTCTTGCACTCTAAGCAATAAATAAAAGAG
AX-184720066		NA	NA	Fvb1-1	27470797		Yes		Yes	Unanchored	1	100	CTACTTAGGCAACACATTAACCTTCCTCCTGTTGA[G/T]CATATATGGAAGTATATTTGCAAAGGTATGTGTAA
AX-184035739		NA	NA	Fvb1-1	27468385		Yes		Yes	Unanchored	1	100	TGTTATTCTAAGTTTTGGCTAGCAATCCATTTTCG[C/T]ATGTGTTTCATATTAGCTACAATCCTCATCATGAT
AX-184604371		NA	NA	Fvb1-1	27468376		Yes		Yes	Unanchored	2	100	TCTGTCGGGTGTTATTCTAAGTTTTGGCTAGCAAT[C/T]CATTTTCGCATGTGTTTCATATTAGCTACAATCCT
AX-184628887		NA	NA	Fvb1-1	27468019		Yes		Yes	Unanchored	2	100	TGACTGACCCCAAGAAGATCATCATCGACACTGAT[C/T]CTGGGATCGGTGAGTCTTCTTACTTGTTTGTTTCT
AX-184213940		NA	NA	Fvb1-1	27467840		Yes		Yes	Unanchored	1	100	GACTGAACATATTTCCTGAAATGCCATCATCTTGT[G/T]TTGTATAAATAGGTAAAGGCAACCAGAGGTGAAGT
AX-123365080	AX-89875594	NA	NA	NA	NA		Yes	Yes	Yes	Unanchored	4	100	GGCGTAGTACCGGTACTCCGGTAGAGTCGCGGTGC[C/T]AAGTGTTGCTGAAGCTCACTAACAGCTTCCCCTTG
AX-123431524		NA	NA	Fvb1-1	27459368		Yes		Yes	Unanchored	1	100	AGAAATCCGTATCATATGTACATGCTCCAAATCTT[A/G]GTATAAATGACAACGTAACTCAGAAAGAAAAAAAT
AX-184583762		NA	NA	Fvb1-1	27457593		Yes		Yes	Unanchored	1	100	ATTGCAGAAAAGTTTGGAAGTTCTGAACTTGTGTC[A/G]GTGTTAAAGGAAGCAGGGGCCATAAATTCTGGAAA
AX-184493720		NA	NA	Fvb1-1	27453655		Yes		Yes	Unanchored	1	100	TTCGTATCATCATGTCATTTGTATAGACTCGTACG[C/T]GTGTGATCGAGAGCCATAATATATGCTCGTTTGAC
AX-184301105		NA	NA	Fvb1-1	27452405		Yes		Yes	Unanchored	2	100	TGTATCAATTGGAGCTGGCACCAAAAACCTCTACA[C/T]GAGTAACATCAAGTGCGGCCCAGGACATGGCGTAA
AX-184883331		NA	NA	Fvb1-1	27451462		Yes		Yes	Unanchored	1	100	ACTCTTATTATAAAATGTAATGTAGTAGTAGCTAG[A/C]ATGGAACAACAAGTATTGATCGGAGCACTATAAAG
AX-184065944		NA	NA	Fvb1-1	27447344		Yes		Yes	Unanchored	1	100	TATCATAGACTGATAGACAACCCGTCAACCCCTTT[A/C]TTTTATAGAACATGTACTCGTTGTTAATTAATATC
AX-184454878		NA	NA	Fvb1-1	27412497	Yes	Yes		Yes	Unanchored	4	100	GTTCATGACACAATGTTGGAAAAGAATGTTCCTGG[A/C]AAATCCAGTACTAGCCCTCCCCCAGGACTTGATCC
AX-184929952		NA	NA	Fvb1-1	27401902	Yes	Yes		Yes	Unanchored	3	100	AAGAATCAAGCCATCGAACTTAATTTGCGTGAGAA[C/T]AGATGAACAATAACAAGGAATTAGATGAATAAAAT
AX-184655473		NA	NA	Fvb1-1	27394957		Yes		Yes	Unanchored	2	100	TAGAAATCAAACACAAAGAAGCCCTCCATGCGAAC[A/G]CGCTTGTAAATCAAATGCATCAAGTTGGTGACCCC
AX-184664979		NA	NA	Fvb1-1	27387558		Yes		Yes	Unanchored	2	100	TTTTGTTATTCCAAATTATCTCATGCATTACAATT[G/T]TATATCATTGTCCTTATATCACCTGGCCCCCGAAC
AX-184883330		NA	NA	Fvb1-1	27360774		Yes		Yes	Unanchored	1	100	GTTATTTCCTGCATGTGATCGAATCATTATGAATT[A/G]CATTCTTAGAGTAACATAGTACATGAGAGCAAAAC
AX-184193658		NA	NA	Fvb1-1	27359807		Yes		Yes	Unanchored	2	100	GTTTTCTTAGTGTTTCCAATCAATTACATTCACTC[A/G]TGTTTGTGAAGAACCGATTTTTTCAGCAGATACGA
AX-184454875		NA	NA	Fvb1-1	27359392		Yes		Yes	Unanchored	2	100	AATAGACATAGTGATATACATTGGGCCAATCTTCC[A/G]GACCCAAACCCTTCCAAGTTTTACACAAATAGCCC
AX-184705142		NA	NA	Fvb1-1	27339436		Yes		Yes	Unanchored	3	100	TCATAAACACGTTTCTCAATTATTTCGAGATTTGA[C/T]GGATCTTTTATTGCGGCAAAGATGAAAATCAACTT
AX-184289835		NA	NA	Fvb1-1	27330946		Yes		Yes	Unanchored	1	100	GAAGGTTGGGGTTAGAGTGAAGGTTGATGAGAATA[A/G]TGGGTTGGTTGGGAGAGAAGAGGTTGAGTTGTGCG
AX-184402064		NA	NA	Fvb1-1	27338270		Yes		Yes	Unanchored	2	100	CCAATCTAAGTGACAAGCAAATGAAGGAACTTGCC[C/T]TGGGGTTGAAGGCAACCAACTTCCACTTCTTGTGG
AX-166502942	AX-89780091	NA	NA	NA	NA		Yes	Yes	Yes	Unanchored	3	100	GGGCCAACGATTCCATCTGCATACTTGGACAATAG[C/T]ATCAGAGACGACAAGGATTATGGGGTTCATCTGTT
AX-184123961		NA	NA	Fvb1-1	27324040		Yes		Yes	Unanchored	3	100	TTTGCATTTTGCACTCAATTGAATTACATAACTAC[A/G]ACCATGTTCATAATGCAAAAGGAAACGGAAAAGTG
AX-184617029		NA	NA	Fvb1-1	27323980		Yes		Yes	Unanchored	1	100	CTAAGAAACCAAAGTTAAAGGACTGAACTGCTCCC[A/G]AATTTATAGGATTGGACTATTGCTTTTGCATTTTG
AX-184139457		NA	NA	Fvb1-1	27321974		Yes		Yes	Unanchored	2	100	GGCTGCAAATTCTATTCATTTGATTCTCTTTTCCA[C/T]ATCGTGTGACTTTCTGTAACTATTGATATCATTCC
AX-184962433		NA	NA	Fvb1-1	27318058		Yes		Yes	Unanchored	1	100	GAGAGATTTTCTGTCCATTCTAGATCAGGCATGCA[A/C]GGTAGTTGGCAAAGTTAATGAAAGAACCATAGTTG
AX-184312613		NA	NA	Fvb1-1	27313685		Yes		Yes	Unanchored	1	100	AGTCCTCTTCGTCGTTGTCCTCAAAAATCACTGCT[A/G]CTACATGACACCACCCCAGGTGAAGTGATAGGTGA
AX-123562452		NA	NA	Fvb1-1	27305120		Yes		Yes	Unanchored	1	100	TAAAACAACAAATTCATAATTGATGACCTTTGGTG[A/G]GCTGACTTGGGTTCTCTCTCACACATCAGGCTTTT
AX-184493717		NA	NA	Fvb1-1	27304973		Yes		Yes	Unanchored	2	100	TCATTCTGGCAAAATTGCGTCGGGAAAAGCCCCCC[A/G]CAAAACATATAAAAGAAAAGTGGCAAACAAAATAT
AX-184203629		NA	NA	Fvb1-1	27303251	Yes	Yes		Yes	Unanchored	10	100	ACAACCTTGTTAGAATCCTTCCATGTCAATATTGT[G/T]TTACATTCTGCACAATCAAATGGCTAGGATCTTGA
AX-184096785		NA	NA	Fvb1-1	27302936		Yes		Yes	Unanchored	2	100	GCCCCAGAACTATTATTAAACTCTTCCGATTACAC[C/T]GCAGCTATTGATATATGGTCAGTCGGTTGTATTTT
AX-184553503		NA	NA	Fvb1-1	27302417		Yes		Yes	Unanchored	1	100	GTAATCAAGTCATTCGTTCTTTGTTTTCCCGAATT[C/T]TTTAACCAAAACTTGAAGTTAGTAAATGAACTTCA
AX-184075066		NA	NA	Fvb1-1	27302220	Yes	Yes		Yes	Unanchored	6	100	TTTCTCATTCGATTTTTTGTAACATGTTGCATTTG[C/T]TGTGATATGTTGTCATCTTGTGTTTGCTGAAAAGT
AX-184949788		NA	NA	Fvb1-1	27298762	Yes	Yes		Yes	Unanchored	15	100	TTGTGTACCAGTAGGGCTGAATTGCATTTATATCA[A/G]TGTGAAATATATTATTCTGGGAATCATCTACTGTG
AX-184335191		NA	NA	Fvb1-1	27298064		Yes		Yes	Unanchored	2	100	GACTTCATTGAAAGATATATGTCGTTTGTTTGGTT[G/T]CTATTGTGGGTTTTGGCTTTATTATGATTCCATGA
AX-184245704		NA	NA	Fvb1-1	27265173		Yes		Yes	Unanchored	2	100	GTTCAGAAACTACAGAGATTTTCTTGAATGAAAGA[C/T]GGACTTGTCTAGATTAATTAAACGTTGTGTTTGAC
AX-184610825		NA	NA	Fvb1-1	27263277		Yes		Yes	Unanchored	2	100	ACAGTGAAAAGAGGTTTGCTGGTTTCTCCAAGGAC[A/G]GCAAGCAGCTTGATGCTGAGGTCCATCACAAGTAT
AX-184139456		NA	NA	Fvb1-1	27261569		Yes		Yes	Unanchored	1	100	TATGAAATGAAAATGTACAAATGCGACAATGACTA[A/C]AATGCTCCTGAATATTTCCGGTAATACCAATCAAA
AX-184391160		NA	NA	Fvb1-1	27260591		Yes		Yes	Unanchored	2	100	TGATATCAAATGAAACAGCATGCATGATCATCTAG[C/T]TGTTTGTCATTGAATGAAAATATAAACATACCATA
AX-184391159		NA	NA	Fvb1-1	27259559		Yes		Yes	Unanchored	2	100	ATGTATTCTTTGTGCAAGAATCTGGTGTGATTTTC[C/T]GGAGTTGATAATCTTCTGTTGCATTCAATTTAAAG
AX-184335190		NA	NA	Fvb1-1	27258872		Yes		Yes	Unanchored	2	100	TGGGATGTGTCAGCCACACTTTTAGACGAGAGGCA[C/T]ATCTCTCCTGCTGTGCTTTATATACAAGTATCTAT
AX-184213935		NA	NA	Fvb1-1	27250853		Yes		Yes	Unanchored	1	100	AATTCTGATATATTCGAGAAAAATGTCCGGTTTAG[C/T]CACATTTTATTTGTACAAATGTTCATCTAATCGAT
AX-184464867		NA	NA	Fvb1-1	27249703		Yes		Yes	Unanchored	1	100	TGGTAATCTCCAGTCTCTCTAGAAGAACTCCACAC[A/G]TCTGAGTACTTGCAGCTAATATTGTCTGATTCATT
AX-184324106		NA	NA	Fvb1-1	27246884		Yes		Yes	Unanchored	1	100	TTTTTCTTACCACACCATACCCAAGAACTTGCAGC[A/G]GTGAAGGACTGATTTCCTCCAGAATAGCCTCAGCG
AX-89869438		NA	NA	NA	NA			Yes	Yes	Unanchored	1	100	CTTGATTTTCGTGGCCGAGCATACCCAATGCATCC[A/C]CATTTGAATCATTTGAGTTCTGATCTATGTCGAGG
AX-184645328		NA	NA	Fvb1-1	27211240		Yes		Yes	Unanchored	1	100	ACCGTCCTCATCTTTGCAATTGTCAAAGTATGTAG[C/T]AGGGACAAAATCAAATCAAGGGCGTATGGAAAGCA
AX-184174410		NA	NA	Fvb1-1	27208912		Yes		Yes	Unanchored	1	100	CAAGGTCTATGATGCCGATAATAATGGGAAAGTTA[C/T]GTTCAATGATATGCTGGATGTTTTACGGGATTTGA
AX-184032208		NA	NA	Fvb1-1	27203369		Yes		Yes	Unanchored	1	100	TGATATTCTAGCCACCAAAAGGATGATATACATAC[A/C]CCAAAAACAGATATGGAAAGATAGCAGCTCCATGT
AX-184886937		NA	NA	Fvb1-1	27196390		Yes		Yes	Unanchored	2	100	TGTGAAAGATTAAATAAGAATTACTTGATTCTGAG[A/G]ACTTTGTTTGTGAGCTTAATATTATAAGCTTCAAT
AX-89809155		NA	NA	NA	NA			Yes	Yes	Unanchored	1	100	TTCGATGGACTAACACCTCTAGAAGGAGGAGTAGA[C/T]GGTCTTGAAGACCGAGATGGACTGGCACCTCTTGA
AX-184590787		NA	NA	Fvb1-1	27193276		Yes		Yes	Unanchored	2	100	TCAAGTAAAGCCCAGTCATCAAGATAGTCCATCTG[A/G]TCAATTGTGATGGAATCATATTAAAATTGAGACCA
AX-184669483		NA	NA	Fvb1-1	27190823		Yes		Yes	Unanchored	2	100	CAACCCCGAAACCATCGTGTTCCACACCACCGTAT[A/C]CTTTTCAGGCATTTCGTCGAACACCTTCAGTGCAT
AX-184898532		NA	NA	Fvb1-1	27183197		Yes		Yes	Unanchored	2	100	GGTTGTGTATAGCATTAGTGTAATTCATGTATTAG[A/G]GTATTAAGAAGCAAGCAAAGTTTTGTAGACCGTAC
AX-184025832		NA	NA	Fvb1-1	27178256		Yes		Yes	Unanchored	1	100	GTAGTATGTAATGCATGTGTATGAGTAAATAAAAA[A/G]GTTCATTTTCTTCTGTAAGCATCAGTTAAGAGTAT
AX-184847002		NA	NA	Fvb1-1	27175187		Yes		Yes	Unanchored	1	100	ATACTAACAGAGTTTAACAATAGTGAAGTTTGGTC[A/G]ATAAAATGATCTACAAGGTTCTGCAATTTCAACAA
AX-184312611		NA	NA	Fvb1-1	27173541		Yes		Yes	Unanchored	1	100	AAAGCTTACATATAGATGTTCGTCTATATTTACAG[C/T]AGGTACACATACTACGTGCCCCACCAAGAATTAAG
AX-184174407		NA	NA	Fvb1-1	27172851		Yes		Yes	Unanchored	2	100	CCCGGTTGTCTGGCTCAGGATAATGAGCTGGTTGA[C/T]TTGGCAACTGAAGAGGAAACAATAAATCTCATATG
AX-184391156		NA	NA	Fvb1-1	27172286		Yes		Yes	Unanchored	3	100	ATATAGAAACATAAGTAGCATTCAAAAGAGTGATC[C/T]GGCAGCGGCAGGTTTAAGCAGATAACACAAGACAA
AX-184035738		NA	NA	Fvb1-1	27170497		Yes		Yes	Unanchored	3	100	AGGTCAATGCAAATATCACTCAGCAAAGACGCATA[C/T]AGCAAACATCCGCTCCTTATGTCACTCGCTGTAAA
AX-184391155		NA	NA	Fvb1-1	27168321		Yes		Yes	Unanchored	1	100	AATTTTTTCAAAGCAATTGTTATTAAAAGCAAGTA[C/T]ACTATTGACATTGGGAGAAAGAACAAGAAGAAAAT
AX-184645326		NA	NA	Fvb1-1	27167194		Yes		Yes	Unanchored	2	100	GAAGTGGAAAGAGATGTCCCGGTGAGGGATCTGTA[A/G]ATACTTACAGTATGAACATGCATTTATGCATGTTT
AX-184792208		NA	NA	Fvb1-1	27167154		Yes		Yes	Unanchored	2	100	ATCAGTACATAGTAATCATAAGTAAAACTCATTCT[G/T]CTGGGAAGTGGAAAGAGATGTCCCGGTGAGGGATC
AX-184929948		NA	NA	Fvb1-1	27164364		Yes		Yes	Unanchored	1	100	CATATTTATTATTTGCCGTCCACTTACGTTTTTGA[G/T]AATTACCTTGTCGCCATATGTTGTCGTGTCAGTGT
AX-184838963		NA	NA	Fvb1-1	27143956		Yes		Yes	Unanchored	2	100	ACGAATTAAAAGTGCAATCGATGTCACCTTGCAAA[A/C]ATCTACTCCAAATTCTGACTTGAACCATAAGGCAA
AX-184289831		NA	NA	Fvb1-1	27133337		Yes		Yes	Unanchored	1	100	ACAGCTGCAAGTTTATAATATAAGCTATAACATTG[G/T]CTCGAGGATTATAATACAGATTCAAAGAGATGTTG
AX-184848246		NA	NA	Fvb1-1	27122984		Yes		Yes	Unanchored	1	100	AAAACAATTTGCAGCACTATTAGGCAACACAATAC[C/T]AAGTACTAACAATAGTAAAGTATATAAATGTACCT
AX-184568925		NA	NA	Fvb1-1	27122875		Yes		Yes	Unanchored	1	100	ACATAACAGGTATCACAATTTCAAAAGCTCAGCTC[A/G]CTAACTTCAGACACATGACGGAACCGAGGCATACT
AX-184324097		NA	NA	Fvb1-1	27120849		Yes		Yes	Unanchored	2	100	TTTTCATAGGAAATTATGACTTGTCATATGTAGGA[A/C]AACATCACTAGAATACTGAAAGAAGACAGTAGTTT
AX-184640029		NA	NA	Fvb1-1	27119963		Yes		Yes	Unanchored	2	100	GAAGAAGGATGATGAGTAGGGTTTCCGTTACTATG[C/T]GGAGTATTGGTTTTATAGTAGTCAGGGGTCTAGGT
AX-184156315		NA	NA	Fvb1-1	27111621	Yes	Yes		Yes	Unanchored	18	100	CAGAGTTTTCTGTGTCCTCTAAGTCTGCTTTGTCC[A/G]CTAAATATCTTTCCTCGTCTGAGACTTCGCAGTCT
AX-123365039	AX-89874808	NA	NA	NA	NA		Yes	Yes	Yes	Unanchored	6	100	CTCATCAAAAACCAAGCTCCTCCACATGATTCTGG[C/T]GTTCTAGGAAGAAAGTTTCTAGCTTGTCAATTAGG
AX-166502850	AX-89779695	NA	NA	NA	NA		Yes	Yes	Yes	Unanchored	6	100	ATTTGCTGTTACTCCATTTCTCAATATCAAGTTTG[A/C]GGGACTGGAGAATTTGCCTCCTCCAGATGTTCCTG
AX-123524214	AX-89817689	NA	NA	NA	NA		Yes	Yes	Yes	Unanchored	4	100	TATCCTTTGTGTTTTTCAGTCTCGGATGAGGAGAA[C/T]AAGCTTTTACCATTAAACTCCGAGTCCACTATAGT
AX-89874802		NA	NA	NA	NA			Yes	Yes	Unanchored	1	100	TATCCTTTGTGTTTTTCAGTCTCGGATGAGGAGAA[C/T]AAGCTTTTACCATTAAACTCCGAGTCCACTATAGT
AX-184368905		1D	439970	Fvb1-1	27091598	Yes	Yes		Yes	Genetically Mapped to Homoeolog	19	100	CACCAAAGATAAAGAAAGGATGAAAGCCTTGGTGA[G/T]CAATTTCATTTTGTATGGCAAGAATCTGCAAAACC
AX-89851081		NA	NA	NA	NA			Yes	Yes	Unanchored	3	100	GTGTTGGGGATCTATGAAGATAATAGGTATAAATC[C/G]GAGTCAAAGAAACCAGCTCTTAAGTCTGTGGACAT
AX-123365035	AX-89874785	NA	NA	NA	NA	Yes	Yes	Yes	Yes	Unanchored	20	100	AGCAAGTTTTGCTGAATGCAAAACTTGTATATTCC[G/T]GTCCAATTTCTCCGTAATCTCTTTGTAATCATTTT
AX-184883327		NA	NA	Fvb1-1	27084523		Yes		Yes	Unanchored	2	100	AATTGCAAAATATATTATCAGGAAAAAAAGAACAT[A/G]TTGTATCCTCAAAGAAAATATCCAATCAAAGATGG
AX-89874774		NA	NA	NA	NA			Yes	Yes	Unanchored	1	100	CTTCTTGGTTTAGAAACATACTGCTTCCTCCTACT[A/C]CCTACACTATTTGATCGAATAAGTCTACCAGTCGA
AX-184380180		NA	NA	Fvb1-1	27081290		Yes		Yes	Unanchored	2	100	ATAGGTAAATCACTACAACAAACAAAGAATAACTA[A/C]GCATAATCCAGAAATGTAATCGAAAAAGAAAAAGA
AX-184213928		NA	NA	Fvb1-1	27079469		Yes		Yes	Unanchored	2	100	AATCATAGCAATTAAAAACAATGCAATCATGGCCG[C/T]AGTAAAAATGTTTATGGAGGGTAGTTAATGGTTGG
AX-184678288		NA	NA	Fvb1-1	27074184		Yes		Yes	Unanchored	2	100	CAAAGAACTCCATGTATAGAAGGAGTTAATGGACC[A/G]AGCGACTGTAGCAAAGACTGGAGGCGTTGAGAGGA
AX-184503010		1D	457578	Fvb1-1	27067816		Yes		Yes	Genetically Mapped to Homoeolog	2	100	GAAGTGCTGTGGTTATGGAGGAGACATCTAGGGCA[A/G]CTTGCTGCTGATCTTTCGTGCGCCTCTCAACTAAA
AX-184645324		1D	457623	Fvb1-1	27067771		Yes		Yes	Genetically Mapped to Homoeolog	2	100	AGATACGGTCACGTCCTCGTCCTCGATTGGAGAGA[C/T]GAGTAGCATGAAGTGCTGTGGTTATGGAGGAGACA
AX-166517598	AX-89847038	NA	NA	NA	NA			Yes	Yes	Unanchored	3	100	GAGAAGAACATCATTCCAAAACAATACAAAGATGA[A/G]CATCATTTTAAAACCGCCCTCAAAACCATAATATG
AX-184837923		NA	NA	Fvb1-1	27060659		Yes		Yes	Unanchored	2	100	CCTCAATGACAACTTGATGTGTTCATAAATGATTA[A/G]GAATTTCATTTGCAACAAACATTTAACCATGTTTC
AX-184503009		1D	471737	Fvb1-1	27051081		Yes		Yes	Genetically Mapped to Homoeolog	2	100	GTCACAGTCTCCACCTTAAGTCGTCTGCTATTTCC[A/C]CACCACAGAGAGAGAAGCTCCTCCTTCGTTTTCAG
AX-184894538		NA	NA	Fvb1-1	27046491		Yes		Yes	Unanchored	2	100	GACACAGGACGTGATGAGCAAATGGAGGAAGCACT[A/C]AAGATAGGATATCTGTGCACAGCTGACCTTCCCTC
AX-89779590		NA	NA	NA	NA			Yes	Yes	Unanchored	1	100	TCTGGTGAGTTGGGTCAGAGGATTGGTTAGGAAGA[A/G]CAAAGTGTCCAGCGCTATTGATCCGAAAATTCGTG
AX-184174404		1D	478647	Fvb1-1	27042338		Yes		Yes	Genetically Mapped to Homoeolog	2	100	AAACCACCTCAAATGCCCCAAGATTTACTCAATGA[C/T]CAATACCATGTTCAAATTAGCATGCTCTATCAGTT
AX-184085294		1D	479202	Fvb1-1	27041783		Yes		Yes	Genetically Mapped to Homoeolog	2	100	ACCCCTGTCAATCTTTCAGGCATCATATACTGTTC[A/C]ATATGAGAATGCACCAGCCTGCATATATGCAAGAA
AX-184474844		NA	NA	Fvb1-1	27041342		Yes		Yes	Unanchored	2	100	TAAAGTGTGCCCTGTAGCTTGTGAAACTTGGGTTA[C/T]AAATAATTCAATAAATAGAAGATATTTGCACATTT
AX-184645323		NA	NA	Fvb1-1	27039990		Yes		Yes	Unanchored	2	100	TGAAAACGGATGAAGATGGAACTTCTGATAAGTAC[G/T]TAGTGAATTCTCGTGGTGATTGTTCGATGGATATT
AX-184346446		NA	NA	Fvb1-1	27038599		Yes		Yes	Unanchored	2	100	AGATAAAGGTTTCCTCCAAGCTTATGCAATTATAT[A/G]ATGTAACAGGTTAGGCAAGTTCGTGAGATGACTGT
AX-184503007		1D	485903	Fvb1-1	27035025		Yes		Yes	Genetically Mapped to Homoeolog	2	100	CTATGACAGAAATTGAAGCTGCTACCCACATCCAC[C/T]GCTGCACTTGTTCATTGGTCTAAAGGGTTCTTCAT
AX-184213927		1D	487096	Fvb1-1	27033834		Yes		Yes	Genetically Mapped to Homoeolog	2	100	GTTGGTTTTCATCTTCCAATCATGGTACTTATTTG[A/G]CCTTATCTTGTCCGTTTCCATCATATTTAATTTCA
AX-184380178		1D	487551	Fvb1-1	27033379		Yes		Yes	Genetically Mapped to Homoeolog	2	100	GAGCACAAGTTGTGAGAGATGGGTTTTTAAATTTG[C/T]GGGATTTGGTGAAGGCGTTGAAGAATTGGGAGAGG
AX-184301090		NA	NA	Fvb1-1	27028421		Yes		Yes	Unanchored	2	100	TCATCGATACCCTTCCAAAAAAGGTGCATGGCAGC[A/C]TCAGAAATGATAATTCATCGTTTCTCCTTTTTTTT
AX-184024973		1A	525424	Fvb1-4	2513034		Yes		Not Mapped	Original Physical Assignment	-	-	GCGGATTAATGAGGATCAAATATAAAGAGTGGGTG[C/T]ACAATTTGATATACTTCACCACTAAAGATACATCA
AX-184110248		1A	525472	Fvb1-4	2512986		Yes		Yes	Match	2	100	TATACAAATTGTGTTTTTTGGTTAAGTCGAACATA[A/G]ATAAATAGTAAGGCGGATTAATGAGGATCAAATAT
AX-184682760		1A	525762	Fvb1-4	2512669		Yes		Yes	Match	2	100	GACGTGGAAGCCGTCGGAAGTGGACATCTGTATCG[A/G]CGTCCCCAAGCCAACGTGCCTCTTTTTCTTTTTTG
AX-184849702		1A	526561	Fvb1-4	2511870		Yes		Yes	Match	2	100	TCCGTTTCCTTCCTCATTTAAAAAGGCAGATTACA[A/C]ATTGAGTATAAGACATCAGAGTTTCTCAAATACTG
AX-184529681		1A	529105	Fvb1-4	2509343		Yes		Yes	Match	2	100	AGAAACTGGAGTTGACATACAAGGTTGGGGAATGG[A/G]TGGCTGAAATGCAGTATAAGTATCTTGAGGTTTAA
AX-184313411		1A	530732	Fvb1-4	2507714		Yes		Yes	Match	1	100	GGATTGTGAGCCAAATCAACAACATAGTGAAAGGA[C/T]GATATCCTACGAACCTGTTCACATTTTCCTAATTT
AX-184290620		1A	531413	Fvb1-4	2507033		Yes		Not Mapped	Original Physical Assignment	-	-	GTGATACTAAACAGCGGCACCAAAGTCTCTTGAAT[C/T]TGTGACGTGTACAGTTAGACAAAATGCTAATGCAG
AX-184424452		1A	532077	Fvb1-4	2506369		Yes		Yes	Match	2	100	AAATTTTCCGATATAGGACCGTCGCTTTCAGAAGT[A/G]GATAGTTCCTGTACAACTTTCTCCAATCCTTTACT
AX-184139978		1A	532398	Fvb1-4	2506048		Yes		Yes	Match	1	100	GAAAAAGTTTCTAAGAGACTAGACACACTGAGCAT[A/C]TAAGCCAGTGTGACCCTTCCTCATGTAAGTCCATA
AX-184634985		NA	NA	Fvb1-4	2504651		Yes		Yes	Unanchored	2	100	TGGTGGCTATTTTAGACAGTTGCATACTGAATCCT[A/G]AGGAACTGTCATGGTGGAAACTCGGTCTGCTTTAT
AX-184132119		NA	NA	Fvb1-4	2503795		Yes		Yes	Unanchored	2	100	TTACGTTATAGCATAAGAGGGGAGCTACCTAACCA[C/T]TTGACCTGCTTGTCTGGTTGTTCAAATTAACTTGG
AX-184617429		NA	NA	Fvb1-4	2502678		Yes		Yes	Unanchored	2	100	GAGCACTAGTCAAGTTACGTAAGTTTCTTCCTAAA[C/T]ATGGATCGGAGTTCGATCATAACCTTCTTTGGTTT
AX-184156312		NA	NA	Fvb1-1	27010545		Yes		Yes	Unanchored	2	100	AAGAATTTGGGTTTGCACGAGGGTTAATCAACCAA[C/T]TGCCATTTTCATTCATATTTGTAAAAGGTAAAGGT
AX-184204361		1A	546817	Fvb1-4	2491137		Yes		Not Mapped	Original Physical Assignment	-	-	ATTAATAAACAATTTACTTATGGGTATGGAACTTT[A/G]GGATTTACTTTCAAAGCTTTTCAAAGCTCAGAATT
AX-184132118		1A	548919	Fvb1-4	2489029		Yes		Not Mapped	Original Physical Assignment	-	-	GGGGACATCCGATAAAATTAGAACAATAAAGAGAA[G/T]ATTAGCATGGTCCCTGCGTAAGGATGACATGCATT
AX-184132117		1A	551655	Fvb1-4	2486278		Yes		Not Mapped	Original Physical Assignment	-	-	ATAAGTAACTAAAAAATACAATTGCACACACTAAA[A/G]CAATCTTTATGAGGTCAAGAAGAACTGTGATGCAT
AX-184716209		1A	556010	Fvb1-4	2481768		Yes		Not Mapped	Original Physical Assignment	-	-	TTTCGGACACGTGTGAGGTTTCGCATGGGTTTCGG[A/C]TACAGCGCATGCGGACGATGGGGTTATTACGATAT
AX-184324091		NA	NA	Fvb1-1	26995675	Yes	Yes		Yes	Unanchored	10	100	CTCACCTCATACTCGCTACGTGTCGAGAAATTAAA[C/T]GTATTTACGTTGGTCGGGACGTCACGGTTTCGGAC
AX-184604366		1D	538043	Fvb1-1	26993849		Yes		Yes	Genetically Mapped to Homoeolog	2	100	TCAAAAGAGAATTCAGAGCTTCAATAGCCTTAATC[A/G]GCTTCAATTTCACACAACAACAACAACGATAGTCA
AX-184512530		1A	561272	Fvb1-4	2477571		Yes		Yes	Match	2	100	TCATTGGTTAATTAGTATATATCAATAGCATTCAA[A/C]AGAAAACTAATGCCACATATTGGCAGGTGGGAAAG
AX-184357752		NA	NA	Fvb1-1	26979654		Yes		Yes	Unanchored	2	100	GGATAGAGACAATACGAGTTTTGGTATACTTTGTT[C/T]AATTGTATCACGAGTTTTCACTCTTTCATGGTAAT
AX-184521046		1A	573681	Fvb1-4	2464876		Yes		Not Mapped	Original Physical Assignment	-	-	TTGCTGTTATTCATCTCCATAGTTGACAAACACAA[A/G]GGGATAGAGAACATCATAATTTAGTGTTCTTTGCT
AX-184915796		NA	NA	Fvb1-1	26975893		Yes		Yes	Unanchored	2	100	TTGAAGTCCTTGAGGACGATGACACGGACAAAAGT[C/T]TATCTTGAATCCGTTATCTCACAATCGCATGCCAA
AX-184336005		1A	582147	Fvb1-4	2456450	Yes	Yes		Yes	Match	17	100	GGTTAATATTAGACTGCCACAATTACCTAAACTGC[C/T]CGTCCCGATTCCGTCTCTAAAATTCACGGGATGAG
AX-184080429		1A	582257	Fvb1-4	2456340		Yes		Not Mapped	Original Physical Assignment	-	-	GCATTTTAATATATATGTTCGACATGGTTAGATAT[A/G]ATTTTTAATTAAGATATTATCACGAACCATGTGAA
AX-184512529		1A	587502	Fvb1-4	2450676		Yes		Yes	Match	2	100	CAAGAGCTTCTTGTCCTTGTTCGTTTTAACCAACA[G/T]AGAACTATGTGCCTCAAATCCCCCTTCCATGGCTC
AX-184194322		1A	591032	Fvb1-4	2447144		Yes		Yes	Match	2	100	ACAAAGATTAGTAATCGTATCATCACAAAATCAGT[C/T]TCGCAAAAGACATGTTTGAAGTTAAAAAGGATAAA
AX-184640441		NA	NA	Fvb1-4	2443787		Yes		Yes	Unanchored	1	100	ATACCAAACTCGAAATCTCTTCCCACATTGGAGAA[C/T]GCTCTCCCGGAGAAGGGTGTATTTAGTTTCCTTCT
AX-184097198		1A	601891	Fvb1-4	2435385		Yes		Yes	Match	2	100	CAGAGTTTCAAGTAATATTCTTTCTTATTTAGACT[G/T]AAGTGTGAGTACTGGGTGACACAGTATATAATGTG
AX-184485137		1A	604516	Fvb1-4	2432748		Yes		Yes	Match	2	100	GGAGATGAGATCACAGGACTTCGTCTGCCAGCCAC[A/G]CTTTCCACTGATCCTTCCTTTTGATTGTCAGGAAA
AX-184080428		1A	611779	Fvb1-4	2425492		Yes		Yes	Match	2	100	CTATTTTCCAAATAAAGATTGTTCTAACCCATACT[G/T]AAGTGAGAAAAAAAGAAATTGGGAAAGGGTATTAT
AX-184512526		1A	618401	Fvb1-4	2413085		Yes		Not Mapped	Original Physical Assignment	-	-	TATAGAAACCCAGCTAACAAGGATGCAGGAAAACT[A/G]GTGACTCTCACTGAATTCCTAGAGTTGGCCAAGAA
AX-184967769		1A	619066	Fvb1-4	2412420		Yes		Not Mapped	Original Physical Assignment	-	-	AAATCAAGTGCACGTAAAGTATAGTCTATAAAGAC[C/T]AACACCTTGTAACATTCCTGCTCTAACAACACGTC
AX-184545992		1A	621039	Fvb1-4	2410443		Yes		Yes	Match	3	100	AAAAGGGAGAGGTTTCCAAAAACCGTTGAGGCTTG[A/G]AAGGTTACGAATGCCTGGTTTGCCGCGAAAGCTCG
AX-184091250		1A	621355	Fvb1-4	2410128		Yes		Not Mapped	Original Physical Assignment	-	-	TGCATCTTTGATACTCGGTTCAATCATGAATCATA[C/T]ATGTATGTTATGTTCCTACTTTGTTTGTCACGTAA
AX-184867887		NA	NA	Fvb1-4	2410128		Yes		Yes	Unanchored	1	100	TGCATCTTTGATACTCGGTTCAATCATGAATCATA[C/T]ATGTATGTTATGTTCCTACTTTGTTTGTCACGTAA
AX-184761462		1A	621907	Fvb1-4	2409557		Yes		Not Mapped	Original Physical Assignment	-	-	GTTCGATAATACAACAACAAGATCGATCATAAGAC[C/T]AATCACTATTCACATTTTATATGGACCGTCAGATC
AX-184358513		1A	622217	Fvb1-4	2409263	Yes	Yes		Yes	Match	20	100	TGTAAAATTCTCTACGCTAAGTAAGCAAAGTGAAA[C/T]TGGACCCTATGGTTCTTTTGTTCTAATCGGATTCA
AX-184669805		1A	623114	Fvb1-4	2408338	Yes	Yes		Yes	Match	13	100	TGGAAATCATAGCAATTTGATTCCTTATCAGATAA[G/T]CAAGATTAAATAAGTTCCGCAAATTTTCAACAATT
AX-184214639		1A	625413	Fvb1-4	2406035		Yes		Yes	Match	3	100	AAACATGATCGTGATCGATTTGGATACAAGAGCAC[G/T]CTTGGAAAGGAAGTAAAAGCAATTTGTGGTTGTAG
AX-184598209		1A	625976	Fvb1-4	2405451		Yes		Yes	Match	3	100	TACCTTACACGTGGTGCGGTGCAGATTGTGGAACT[C/T]GCTAGACACGTAGGGAAACACTGAAATAATTCAGA
AX-184545991		1A	627119	Fvb1-4	2404307		Yes		Yes	Match	2	100	AGAACCAAACTAATTTTCAAAGAGTCTCAATCAGT[A/C]TCTGTAACTTCAGAACTAACAAGTAAAACAATTTG
AX-184139977		NA	NA	Fvb1-4	2396397		Yes		Yes	Unanchored	1	100	GAACAACCACTTACACTCAAAGAAACAAAACGAGA[A/G]AGAGAGATGAAACGAGCACAGTCAATGAAAATACA
AX-184290615		NA	NA	Fvb1-4	2395172		Yes		Yes	Unanchored	3	100	GTAGATAAATCGAACGACTTGAAATTACTCATGTT[C/T]TACAAACTATTCCCCTTCCCAACCCACTTGACGGG
AX-184097197		NA	NA	Fvb1-4	2395164		Yes		Yes	Unanchored	3	100	ATGAAGAAGTAGATAAATCGAACGACTTGAAATTA[A/C]TCATGTTCTACAAACTATTCCCCTTCCCAACCCAC
AX-184862848		NA	NA	Fvb1-4	2395007		Yes		Yes	Unanchored	1	100	CTTGAACTGGGATATCTATTTGCCATTTTAAGGCA[A/G]TACAACATTCCGACTACAATTGGAAGAGGGAGAGA
AX-184724039		NA	NA	Fvb1-4	2394809		Yes		Yes	Unanchored	1	100	TTGTATGATGGTCTAGGACTATAATAACACGGTAA[C/T]CCCTAATCAAGGAGATGAATTAGCCACAGATTGAT
AX-184097196		1A	633506	Fvb1-4	2394066	Yes	Yes		Yes	Match	23	100	GGGGAATTTGCATGTTAAAATATTAAAAGGGTGTA[C/T]AATTCAACATCACAGTCTCTCAGTCACAGCTGGGT
AX-184324885		NA	NA	Fvb1-4	2394039		Yes		Yes	Unanchored	2	100	GGTGATCCAATCCGGGATTATATTAATGGGGAATT[C/T]GCATGTTAAAATATTAAAAGGGTGTACAATTCAAC
AX-184576985		NA	NA	Fvb1-4	2393898		Yes		Yes	Unanchored	1	100	AGAAGGACAACACATAAAGCCCCAAAAACAAAGTA[C/T]TGGTATTTTTTGTTTTTGTCAAAGCTTTCTGCGAT
AX-184503661		NA	NA	Fvb1-4	2393844		Yes		Yes	Unanchored	3	100	AATAGAAACCCAAGATGGTTCTAGGAATCACCTGC[A/G]CAACAGAAGCTTCATCGGAGAAGGACAACACATAA
AX-184623512		NA	NA	Fvb1-4	2393781		Yes		Yes	Unanchored	1	100	CTCACGTTTCGTGAACTTTCCATTCCCGCCAACAC[C/T]ACAAGTCTGTTTAAAAATCTTTCCAAAAATAGAAA
AX-184598208		NA	NA	Fvb1-4	2392755		Yes		Yes	Unanchored	1	100	GAGACATCTATATAAGGATTTGTGGTTGGAACGGT[C/T]GGAACAAACCTTCCAGGCAGTTCAACATGTTCTAT
AX-123524128	AX-89815916	NA	NA	NA	NA		Yes	Yes	Yes	Unanchored	4	100	TCAAAATGCTCTTTTGTCCAACCATCCTCAACTTC[A/G]TCATTGAAGTCACCTTCCAGTACAACAATATTAAG
AX-89873026		NA	NA	NA	NA			Yes	Yes	Unanchored	1	100	TCAAAATGCTCTTTTGTCCAACCATCCTCAACTTC[A/G]TCATTGAAGTCACCTTCCAGTACAACAATATTAAG
AX-166502485	AX-89778378	1A	635923	NA	NA	Yes	Yes	Yes	Yes	Match	16	100	TCCACAGTGTTTTCCCACATCCTATTGGACATACC[A/G]CTCCCCAGGACCTGCATTCAGGAATTTTGAAACAA
AX-184116777		1D	628574	Fvb1-1	26895158	Yes	Yes		Yes	Genetically Mapped to Homoeolog	9	100	TGACTGTGAGTAAGGGATTCTAAGGAGTAAAATTG[A/C]CCATCAGCGATGAGGCCCCTGAGCTCATAAATATG
AX-184175029		NA	NA	Fvb1-4	2389679		Yes		Yes	Unanchored	1	100	CTTACATGCCAAAGCAAAGGTGGGAAGAACATAAG[A/C]CAGGCTACATCCATGATTCGAATCAAACTTTCAGC
AX-184521044		1A	639262	Fvb1-4	2388456	Yes	Yes		Yes	Match	12	100	AAGCCACGGGTAGTTTGGTCAGGGGATTTGCACAG[A/G]AAGTTTGTGGCAGCTGTAAATCAGTTGGGAGTCGA
AX-184058212		1A	640818	Fvb1-4	2386904	Yes	Yes		Yes	Match	12	100	GTCTCTGTTGGGTTTTAGAACATAAAGTAAAAGAC[A/G]AGGTCGCAGAAAGAGAAAGTAAGAGTTCCACAGCA
AX-184434988		NA	NA	Fvb1-4	2386844		Yes		Yes	Unanchored	2	100	TCTGCAAGCAAGCCCTGTATTATATAATTCTGAAA[C/T]CCCATTACCAAAGTGAAACCTTTTGTCTCTGTTGG
AX-184854439		1A	645398	Fvb1-4	2382280		Yes		Yes	Match	3	100	TAATTTTCTTTTGTACTGTCAATTTAAAATATCTC[C/T]GGAGATAACATCTCTAAGACACGTACATCATATTG
AX-184967768		1A	646450	Fvb1-4	2381228		Yes		Yes	Match	2	100	TAGTCATTTTCTGCTTTGATTCTGTTTATCTAAAC[G/T]AAAGGATGATAATTTGGTTAAGTTGGTAATAAAAG
AX-184739925		1A	646738	Fvb1-4	2380940		Yes		Yes	Match	2	100	TAAGAACATGGAGCCTCATTTGCTTGAGACCAAAG[A/C]CGGAAACAGAGTCGTGGCCACGTTTTGGAAGCACC
AX-184665320		1A	647162	Fvb1-4	2380517		Yes		Yes	Match	2	100	ACACCTCATCTCCGCTTAGATCGGATCTCTTATCT[C/T]CCCACCTTCACCACTTTCGTCTTTGATTTCATCTC
AX-184856337		1A	648284	Fvb1-4	2379244		Yes		Yes	Match	2	100	TCTCTCATTAATCCAAATACAATATCACTAAATTC[C/T]AAACTTTACATTTGTATTTTTCCATCTTAACAAAC
AX-184380904		1A	649010	Fvb1-4	2378518		Yes		Not Mapped	Original Physical Assignment	-	-	ATGACCCAACTTCCAAGCAGTCTTATAGCCTTTTT[G/T]GACCCGTTACCCTTTTCTTAGTGCACATAATTCAG
AX-184503660		1A	652097	Fvb1-4	2375423		Yes		Yes	Match	1	100	GTTTGTGTTGTAATGCAGCCGGATTTGGTGCTTTT[C/T]ACAGGCAGGTTCCACATTCTTTCACCATTCATCTA
AX-184085632		1A	653077	Fvb1-4	2374443		Yes		Yes	Match	2	100	CTTTTTTGATATGAGTTGGTGTCTATGATTTTTGA[A/G]TTACTTTTGTTATCAAGTTGTTGGCTTTTCAGTGA
AX-184214636		1A	658332	Fvb1-4	2369200		Yes		Yes	Match	2	100	GAATGAAATGTGGATTATCAGAGCTCAATCATGGC[C/T]ATGAAGAGCTAAAGGCTATTTATCTTTTCAAAGTT
AX-184920750		1A	659904	Fvb1-4	2367628		Yes		Yes	Match	2	100	TCACACATGTTGGATTAGAGTGTGACACCAGTTCT[A/G]CAAATTCCCTCGGAGAAACTGATTCTGGTCCAAAA
AX-184754599		1A	660222	Fvb1-4	2367310		Yes		Not Mapped	Original Physical Assignment	-	-	CGACAGTGGTTTGGGTGGCGGACACATTGAGGTAG[G/T]GGCTAAGGAATAAGAGGATGAGGGAGAAGAGAAAT
AX-89780565		NA	NA	NA	NA			Yes	Yes	Unanchored	1	100	TGCCTTAACGAGCCATTTGATGTACTTATAGGACA[G/T]GGACCCGTCTATGGTTTCCCCCGCATGACCTAATG
AX-184750039		1A	664159	Fvb1-4	2363388		Yes		Not Mapped	Original Physical Assignment	-	-	TAGGGTAGAATCTACAAAATCCATGCCTTGGCCTT[C/T]TTTCCACAACTCGTATGCCTGAAATGTCCGAGTTA
AX-184645744		1A	664363	Fvb1-4	2363184		Yes		Yes	Match	2	100	TTCCCCCTGTGTGCATATATGATCCTCATCTTCAT[A/C]CTCCTGAACTGAGAAAGCAGGCTTTTTAGGACTAA
AX-184545990		NA	NA	Fvb1-4	2361222		Yes		Yes	Unanchored	1	100	CACACGGTTCATTCATTCTTAGTTTATGTAGACAC[A/G]CCTTGTCATCAAATTGGAAGCGTAACTCTGAATAT
AX-184413669		NA	NA	Fvb1-4	2375877		Yes		Yes	Unanchored	1	100	TTGCGAATCTTGAATTTTCTAAAGCAGTTATTTTG[A/G]GAAACCATGATGCATGGCATACAAAGAAGTTTTCA
AX-184445419		1A	666548	Fvb1-4	2360999		Yes		Yes	Match	1	100	TTGATCTTGGGTCCTTTCTTTAATTTCTTCCATTT[C/T]GTTTAGGTGATTTTGGTGAAGAGAACATTGAACTG
AX-184660709		1A	666618	Fvb1-4	2360929		Yes		Not Mapped	Original Physical Assignment	-	-	GATTTACCTCTTGTTTCTGCGCCAACATGGCTGGT[A/C]ATTTTTCTTGGGGTTATGTAAATCTCTATTTATCT
AX-184485136		NA	NA	Fvb1-4	2359919		Yes		Yes	Unanchored	1	100	TATCCACTAGGACCCACAGATGAATCGGACGGCTA[A/C]AACGCCACGTTGATCTTACAACAATTTGGTTGACC
AX-184194320		1A	669466	Fvb1-4	2358113		Yes		Not Mapped	Original Physical Assignment	-	-	ATGCATGTTTTTCGATATTCCCAGCTGACTTTGCC[A/C]AAAATGACATGAATTTCCGGGGTAATTCCACTTGG
AX-184729346		1A	670279	Fvb1-4	2357297	Yes	Yes		Yes	Match	15	100	TGCGGTATCTATGGTAGAGGCGGGGAGTTCATCAC[C/T]GGCGTAATGGTAACCGGCTTTGATCCATGTCTGAG
AX-184707651		1A	670291	Fvb1-4	2357285		Yes		Yes	Match	2	100	GTGAGTGAACAATGCGGTATCTATGGTAGAGGCGG[G/T]GAGTTCATCACCGGCGTAATGGTAACCGGCTTTGA
AX-184529679		1A	682471	Fvb1-4	2350891		Yes		Yes	Match	2	100	TTGGAAAAGCAATCGGGTAAGCCAGCATTGTTCTC[C/T]CCGTCTCACCGCCCCACCGCCGCCGCACCAACTAC
AX-184604872		1A	682797	Fvb1-4	2350565		Yes		Not Mapped	Original Physical Assignment	-	-	TAGAATCCTCGTTCAAAGAGGAGGGCCAAAACCCT[C/T]GCTCATAAAGGAGGGACAACAACTAACCAAAAAAC
AX-184739924		1A	685591	Fvb1-4	2347813		Yes		Yes	Match	2	100	ACCAACATTATTAACATAGTTACTGGGATTCAGAA[A/C]AGTCCAACCATAACCATGGTAAGGCAAGCCTAAAA
AX-166511079	AX-89819122	NA	NA	NA	NA			Yes	Yes	Unanchored	2	100	TGAGGCGAGTTTGCGGAGGAAATGGCGACTTGGTA[A/G]GTGGTGGGGTTGAGATCTGCGAAAGCACAGAAGAG
AX-184752319		1A	686524	Fvb1-4	2346884		Yes		Not Mapped	Original Physical Assignment	-	-	TGGCCCTTCCTTAACGTACCCTAAAAAAACCACAC[A/C]AAATCATTAGCATATTCCTGCAGAACACTGATTTT
AX-184512525		1A	686919	Fvb1-4	2346489		Yes		Not Mapped	Original Physical Assignment	-	-	CGCATCTACTTGGATCTGTATGAAAGTAAACTACC[A/C]ACCATCAGAATGATAAAATGAGCTTAAATTGGTCT
AX-184139974		1A	687937	Fvb1-4	2345471		Yes		Yes	Match	2	100	TTTTTGCCATCAGAATGCTTGCTGCCATAATTCTT[C/T]TACTGCTGCCATTATCTCCTTTTTACGTCCGCAAG
AX-89812394	AX-89812394	NA	NA	NA	NA		Yes	Yes	Yes	Unanchored	1	100	TGTTGGACTGTTTGAGTGAAAGTTGAGAACTGATC[A/G]GGCGAGTTTGCGGAAATGGCGACTTGGTAAGTGTT
AX-184727663		NA	NA	Fvb1-4	2341409		Yes		Yes	Unanchored	2	100	GGTGGAGTTTATGGCGGAGGCTGCTTGGCCGCTGT[C/T]CGGGAACCAGTAAGCGGCGTTAACGACCGTGGTTT
AX-184779379		1A	712870	Fvb1-4	2340744	Yes	Yes		Yes	Match	15	100	AAGACTAATGACTATCTTCTTGGTTGAGATTCCGG[C/T]GGTGTTGATCCACGACACAATTCCGGCGTCTCCGT
AX-184175028		NA	NA	Fvb1-4	2333636		Yes		Yes	Unanchored	2	100	TTGGAAGGGCGCATCTCTCAATTTGCATTTGCTGA[A/G]TCTAACACTTTGACTTGACACCATCAGTCTTATTC
AX-184503659		NA	NA	Fvb1-4	2333611		Yes		Yes	Unanchored	1	100	ATCCCTGTACCTTGAGATTTTTCATTTGGAAGGGC[A/G]CATCTCTCAATTTGCATTTGCTGAGTCTAACACTT
AX-184716035		1B	666515	Fvb1-2	4686753		Yes		Yes	Genetically Mapped to Homoeolog	2	100	ACGCCGTAACGGAACCGTTATCAAACACTGTAACG[A/C]ACCGCCCAAACCCGCGCACGTATAACCCGCCAACC
AX-184148151		1A	730926	Fvb1-4	2321377		Yes		Yes	Match	1	100	ACTACGCTAAGATCGATAAAGGGAAAACAGAGTAA[G/T]GTGGTTTCTTGTTTTAATGGAGAAAAGACATAAAT
AX-184268271		1A	731346	Fvb1-4	2320957		Yes		Not Mapped	Original Physical Assignment	-	-	AACCTTGTCTGGTTTTATACAAGAGGAAGACAATG[A/G]AATTGGAGGGTCACCTGATTCATCGGAAGCCGGAG
AX-184301869		1A	749560	Fvb1-4	2302183		Yes		Not Mapped	Original Physical Assignment	-	-	CCCTAGGTGTGTCATGGCATACATCAAATCCAAAC[A/G]TCACAAAGATGAAAGAAAAACTACTAAAATTAAAA
AX-89817765		NA	NA	NA	NA			Yes	Yes	Unanchored	1	100	ATCATTACTTCTCAAATCCCAAATGCAGGCAGTTC[C/T]ATCTGTTGAACTAGTAGTGATGATGTTTGAGTTTA
AX-166520200	AX-89817764	NA	NA	NA	NA			Yes	Yes	Unanchored	1	100	CCAACATTATAAGGGTGAGCAGCAAATCTACACGG[A/G]ATTGCAGACACATATGGGCTGTTTAAAGTGAAGAT
AX-184256650		NA	NA	Fvb1-1	26826679		Yes		Yes	Unanchored	2	100	CAAACAGCATCTACTAGTGAGCTAGCCCACAGGAG[C/T]ATGTATAATAGGTTTTTCCATGTAATTATACTATA
AX-184097193		1A	768126	Fvb1-4	2285761		Yes		Not Mapped	Original Physical Assignment	-	-	ATTTATGATAATGTATCATCAGTAGAACTTTGTTG[C/T]AAATGACAACTTACGTTTTCTTCACCTCATTTTTT
AX-184224926		1A	769178	Fvb1-4	2284713		Yes		Not Mapped	Original Physical Assignment	-	-	CTCAAAACCCACCATTTCTTACACCAAATCAAACA[G/T]AAAGATTCCACCTTTACTTCGTTTTCTCAGAGACC
AX-184235408		1A	778458	Fvb1-4	2275459		Yes		Yes	Match	2	100	CAAAGTACATTTTTGCGGTCACTAATTCCATAAAT[A/C]CTACAAATTTATCTCACATTTTTTGTTTTGGTTCA
AX-184391918		1A	781095	Fvb1-4	2272826		Yes		Yes	Match	1	100	TTTGGCTTTTTTTTACCTAGATCACCCGTAATTAG[C/T]CTATATAGATATGTGAAAAAGGGTGACGGGTTTCT
AX-184091249		1A	781750	Fvb1-4	2272170	Yes	Yes		Yes	Match	16	100	TGTTCATCGGTGTAGGGAATGGCAGTCAGAACTAG[C/T]TCATACTCAAAGCACTAACAAACCAAATACTGGTA
AX-184584260		1A	781973	Fvb1-4	2271947		Yes		Not Mapped	Original Physical Assignment	-	-	ACACAGTTTGGGGGATTGTCGCATAGCTCAGAAAG[G/T]GTGGAAGTATACCTGGTTAGCTGGAGTGGTGAAGC
AX-184214635		NA	NA	Fvb1-4	2271644		Yes		Yes	Unanchored	1	100	AGTGATGTAGCTATTTGACACTACACAAATGATGG[A/C]TATTACACTGTGAAATCTGGTTACTGGTTGGCAAT
AX-184391917		1A	782292	Fvb1-4	2271628		Yes		Yes	Match	2	100	ATGCGAAAAGAGTGGAAGTGATGTAGCTATTTGAC[A/G]CTACACAAATGATGGCTATTACACTGTGAAATCTG
AX-184771528		1A	785288	Fvb1-4	2268637		Yes		Not Mapped	Original Physical Assignment	-	-	AAAAGAAGACAAGCCACGGCCTTCTTTACATCTTC[A/G]TGACCAAAGATAGAAGGGGCAATCTTTGAGCATAT
AX-184235407		1A	787901	Fvb1-4	2266042		Yes		Yes	Match	2	100	TTAGTTTCTAAGTTTTGTTTTAGATCATTATCAAC[G/T]AACAAATCCACTGCTAGTATGCAGAGGATTTCCAT
AX-184434986		1A	788000	Fvb1-4	2265943		Yes		Yes	Match	2	100	CGGCTCAAAGTTGGGGTTTGGTTTTGGATAATATA[C/T]ACCCGTGGTTTTTTACTGAAGTGGGCCCGGATCCG
AX-184751201		1A	788317	Fvb1-4	2265626		Yes		Yes	Match	2	100	AGAGCCGCAGAGCCTCGTCCCAGCACTCGGCGGCG[A/C]GCCATAAGAGCTTGGCTTTGGGAGAGTAAGGATGA
AX-184911602		1A	788953	Fvb1-4	2264990		Yes		Yes	Match	2	100	GAGAACAAACAGTCAGAAAAAGCATGAATATTGTC[G/T]TTCATACAGTAAAGCGATTCATACCTCGAGATAGC
AX-166510774	AX-89817742	1A	796183	NA	NA	Yes	Yes	Yes	Yes	Match	13	100	CTTTCATATGTAGATTTGTCCAAGAATAAACTTAC[C/T]GGTGGGATTCCAATAGATATAGACCAAGCTCCCAA
AX-89779706		NA	NA	NA	NA			Yes	Yes	Unanchored	1	100	GATAGTCTTCTAGAGTTGAAGAACCTGAAACTGTT[A/G]AGTCTTTTTTACAATGAGATGAGTGGTGTTGTTCC
AX-184520473		NA	NA	Fvb1-1	26796714		Yes		Yes	Unanchored	2	100	GACCCATATGGAGATTGGCTATAATACTTACCAGG[A/G]AGGCATCCCTTGGCAGTTGGGCAACATGAGCCAGC
AX-184674224		NA	NA	Fvb1-4	2242934		Yes		Yes	Unanchored	2	100	TGGTCTAGGTGGTCCCTACGTGGGACTAGGAGGGC[C/T]AAGGCATAGTGGCCACTTGTCTTGTCAAGGTGGAT
AX-184097192		1A	817433	Fvb1-4	2228884		Yes		Yes	Match	2	100	GACGACTTTCGTCACAAATTTTAAAAACAGTTTTA[G/T]GTATTTCAGAGACAATTTCAGGCATTTTTAGAAGC
AX-184576471		NA	NA	Fvb1-1	26782043		Yes		Yes	Unanchored	1	100	ACTTTTTCGTTGGTTGATGTTATTTGCGATGTAGG[C/T]TAGAACCTACAAGTGGCAAATTCAGTGGACATGAT
AX-123391232		NA	NA	Fvb1-4	2225321		Yes		Yes	Unanchored	2	100	TAAGAAAATCATCATGGACGTGTCGAGTTCGTATA[A/G]TTTATAATTTATGATAAGAGCATTGTATCACAAGT
AX-184070635		NA	NA	Fvb1-4	2225305		Yes		Yes	Unanchored	2	100	TACAATATATGAAATTTAAGAAAATCATCATGGAC[A/G]TGTCGAGTTCGTATAGTTTATAATTTATGATAAGA
AX-184583753		1D	774347	Fvb1-1	26779980		Yes		Yes	Genetically Mapped to Homoeolog	2	100	GATAATTTAAATGGATGTAAAATGATGAATCATAA[G/T]AGAATTAGCAAATTGGTCACAATGAGGAATGACTT
AX-184455568		1A	823090	Fvb1-4	2224681		Yes		Not Mapped	Original Physical Assignment	-	-	ACCTCCTAAACGGGTCACGCAACGCCGACCCATTT[C/T]ATCAATTTAGCTAAGACCAAGTGTTATACACTTAT
AX-184745244		1A	823724	Fvb1-4	2224048		Yes		Yes	Match	1	100	GGTCAAAGTCAAGGCTAGGGCTTCGTGGCGGAAAC[A/G]ACCTCGAAGGCAGTCCTGTGATCGGAGAATCGCCG
AX-184753469		1A	824215	Fvb1-4	2223557		Yes		Not Mapped	Original Physical Assignment	-	-	AGACGAAGCAGCCGGCGCAGATCGCTGGTCGCCGC[A/G]CCGTTCTTAGCCAAAAAAGCCGGCAGCGGAACGGA
AX-184279328		NA	NA	Fvb1-4	2222710		Yes		Yes	Unanchored	1	100	CCAAGACTAATAGGGATCTCCATAAGTACAGACCA[C/T]CAAACAAAACATATCACCACAATGTCAGCTTCTAT
AX-184629319		1A	825393	Fvb1-4	2222381	Yes	Yes		Yes	Match	2	100	GACATTGCCAAGACTAAAAGGGATCTCTCCATAAG[C/T]ACAGACCATCAAACAAAACAAACCACCACAATGTC
AX-184650868		1A	827049	Fvb1-4	2220723		Yes		Yes	Match	2	100	CTGGAACCATGGGGCTGGAGGCTCTCTCTAGGCCT[A/G]GCATTAGGACCTGCTCTAGTGATGACAGTGGGAGG
AX-184655836		1A	835138	Fvb1-4	2217653		Yes		Not Mapped	Original Physical Assignment	-	-	AGATCTCTTTGCTAATTTGCTTGATTCAAATAGAT[A/G]AATACAGTATATCTCTCCTTAGTATCTGCTAAACT
AX-123357035	AX-89779699	NA	NA	NA	NA			Yes	Yes	Unanchored	1	100	TTGATTTGGGTATTTGTCAAATTTCAGGGAGTAGC[G/T]TAAGTCAGTCATCTTTGGTCCAGGTGCCTTTTCTG
AX-166502852	AX-89779698	1A	839997	NA	NA	Yes	Yes	Yes	Yes	Match	18	100	ATGCAATCTTATCCACTTACTCAAACATAATGAAA[A/G]GGGTAACTTAGTTACTGTTATCATTTTCCCTTTTA
AX-184380902		1A	841576	Fvb1-4	2200670		Yes		Yes	Match	2	100	GGGACTGGCTAAAGTGGTGATGGATTTTGAGGATT[G/T]AATTAGAACTAGAGTCAGTTAGGGGTCCGCTTGCT
AX-184324883		1A	841953	Fvb1-4	2200294		Yes		Not Mapped	Original Physical Assignment	-	-	GGCACTTGGCTTAGGTGCTTCAGCAGAAGAGAATG[A/G]AGACGTATACAACGACAAAGAAAAAGAAATAAAGA
AX-184156867		1A	841987	Fvb1-4	2200260	Yes	Yes		Yes	Match	13	100	AGAATCATACCTGCAGATTAAAGAGAGAAAGCTTG[A/G]CACTTGGCTTAGGTGCTTCAGCAGAAGAGAATGGA
AX-184380901		1A	845289	Fvb1-4	2195804	Yes	Yes		Yes	Match	12	100	AATGTTACTGGCATTGCTTCAGTCATCAGAGCTAC[A/G]TGAGTGCAATGAAGCTGCTACCACTTCGGTGCATA
AX-184767583		1A	846007	Fvb1-4	2195086		Yes		Yes	Match	2	100	GAACGCCGACTCCTCCGACGCCAAAAACACCACCG[C/T]ATCCGCCAAGTGTTTCTCCATCAGTGGCCCCTCAC
AX-184890913		1A	847161	Fvb1-4	2193929		Yes		Yes	Match	3	100	TACTTATTTTAAGGAATCAGATCCTTCCACATTAC[A/C]TCAGCAATCATTCTACCAAAAACCAATAGTAAATT
AX-184465570		1A	847257	Fvb1-4	2193833		Yes		Yes	Match	3	100	AAGAACATCCTCTCACAGTGAGAGTAGAATTTCCC[A/G]AACTTATTAACACGAACTTCTATTTTTTTGATCGA
AX-184967765		1A	847373	Fvb1-4	2193717		Yes		Yes	Match	2	100	TTCGGTGTTTATGTGCTGAAAAGATTTGGTTTCAT[A/C]GCTTTTCAGTTATTGGTTGACACTTGACACTGTAC
AX-184967764		1A	847429	Fvb1-4	2193661		Yes		Yes	Match	2	100	TACTACAAAGAAAGGGGACTACTTATAATTATATA[A/G]AGGTGTTAAGTAGCATCCGGTTCGGTGTTTATGTG
AX-184561927		1A	847854	Fvb1-4	2193236		Yes		Yes	Match	3	100	GAAGAAGGAACTGTATGGTGGCATGCTCACAGTGA[C/T]TGGACGCGTGCTAGTGTTCTTGGTGCTATTGTGAT
AX-184465569		1A	850512	Fvb1-4	2190582		Yes		Yes	Match	2	100	ATTAGGAGCAGGTAAGATGGATTTCTTGTCGGCCT[A/G]AACATTTCAAACATCTTAACAAATACTCTTATGCG
AX-184650866		1A	850610	Fvb1-4	2190484		Yes		Yes	Match	2	100	TAGAGAAGAACAAATTTTCTTTGGGGCTACTTGTT[G/T]ATGATCATTTGAGAACACTTTGTTGCTTGAAGAGG
AX-184279327		1A	850769	Fvb1-4	2190325		Yes		Yes	Match	2	100	GAAAGTTAGAGGAGCTAGTGAAGTTACCAACAAAA[C/T]TGGTCTTGGGTTGCCCTAAGACTCTACAACAACTA
AX-184246433		1A	851714	Fvb1-4	2189380		Yes		Yes	Match	2	100	TAAAGTCCTTGTCAATTGTTATTCATACACACAGC[A/G]CATGTACAACTTTACCTTTTATGCTAAATCATATT
AX-184097191		1A	852076	Fvb1-4	2189018		Yes		Yes	Match	2	100	TGACCCCATAGTGAAAGGAAATGAAGCTCAAATCA[A/G]TCAAATGTGACCCTTTTTATTTAACAATTGAGTAA
AX-184380900		1A	852360	Fvb1-4	2188734		Yes		Not Mapped	Original Physical Assignment	-	-	TAATATTATGGAAGACTGACATGGGAGCTGCGTTG[A/G]ACATGGTAGAGCTAGCCGACCAAGTGAACCCATCC
AX-184930235		NA	NA	Fvb1-4	2188734		Yes		Yes	Unanchored	1	100	TAATATTATGGAAGACTGACATGGGAGCTGCGTTG[A/G]ACATGGTAGAGCTAGCCGACCAAGTGAACCCATCC
AX-184214633		NA	NA	Fvb1-4	2188545		Yes		Yes	Unanchored	1	100	TTTTGTTGCTATCAAACAAGGCATATGGAGTGTCT[G/T]CCAGTCTCTCTATTTTCCATGTGACCAGCTTCATC
AX-184097190		1A	853263	Fvb1-4	2187853		Yes		Yes	Match	2	100	AAATGGTGAGACCTACAATGACATTTGGTAAACGT[C/T]ATGAATTTTTGACGAAATTTAGATCTATGACGTTT
AX-184879868		NA	NA	Fvb1-2	4585414		Yes		Yes	Unanchored	1	100	CAGTCTTTAACTCTTTTATCCAGTTATAGCTTCAC[G/T]TAAGCTGAGTTTCTTTATTGCAGAAATAGACACGT
AX-184867886		NA	NA	Fvb1-4	2184492		Yes		Yes	Unanchored	1	100	CCTGATATTTACTTCATCTCATACAACTTAAACAT[G/T]ATCTTCATACGTCGATCAAACTGTAAATTTAAGGG
AX-184246432		1A	892120	Fvb1-4	2183854	Yes	Yes		Yes	Match	12	100	ACAAGTGAGCGGTGCAGTACTTCTGTCTTAGGGTG[A/G]TGAGTGTTTGTTGAGTGTGCTGAAAATTGTGTGTG
AX-184520758		NA	NA	Fvb1-3	951598		Yes		Yes	Unanchored	1	100	GTTCCAGTGTGTTTTTGAAGGAAGCTTGTCAATGC[A/G]GGACACCGAAATTGAGCGAAGGCCATACCATAAAA
AX-184156585		1C	654182	Fvb1-3	770150		Yes		Yes	Genetically Mapped to Homoeolog	3	100	CATATTTATGAGCTCAGAGGTCTCATCGCTGATGG[G/T]CAATTTTTCTCCTTAGAATCCCTTACTCACAGTCA
AX-123614514	AX-89806486	NA	NA	NA	NA		Yes	Yes	Yes	Unanchored	7	100	GCAACCCAAAAATATCAGACCAAATAATCCAGGCA[-/ACGT]ACAACGAGTTCGAATAAAGTCATAAACACGTTTCT
AX-184707365		NA	NA	Fvb1-1	26904742		Yes		Yes	Unanchored	1	100	TCGCCAATCCTGCAAACATATAACAAAAGCCAAAA[A/G]ATGAAAATGTTAATATATGAGTAAAATCAACTCTC
AX-184235406		1A	901356	Fvb1-4	2182543		Yes		Not Mapped	Original Physical Assignment	-	-	TAGAAAAGAAAACAATGCCCTCTAGTGAGTAGTGA[A/C]TTGGCTCAAATACTACTATATATGCTAATGCCTTT
AX-184503658		1A	901698	Fvb1-4	2182200		Yes		Yes	Match	2	100	CAGACCACAGAAATAAGAATTTCATCAAAGTCATC[C/T]GGAGAATCTAACCTCTACACATTTGATAGTATCTA
AX-184391916		1A	907625	Fvb1-4	2176646		Yes		Yes	Match	2	100	TGTTTCTTGCATCCCAAATCAAATATAAATCCGAG[A/G]ATTTTTCTGCACTCATTCACACATGCACAGAAGCT
AX-166502851	AX-89779696	NA	NA	NA	NA		Yes	Yes	Yes	Unanchored	3	100	TGAAAAAGATCTTGAAGATTCATGGAATTTCCAGC[A/G]TCTAGAAACACGCCTTCGAGAAGCAATCCGGGGTC
AX-184494384		1A	908796	Fvb1-4	2175474		Yes		Not Mapped	Original Physical Assignment	-	-	GATGTCAAGCCTATGTCAGATCACGCGCAGTTTGT[A/C]CCCGGATGTCGAGTCTCTATTAGACGATCTGGAAC
AX-184529677		1A	908823	Fvb1-4	2175447		Yes		Yes	Match	2	100	GAAGGACATCACATCCAATTTCCACCGGATGTCAA[A/G]CCTATGTCAGATCACGCGCAGTTTGTCCCCGGATG
AX-184465568		NA	NA	Fvb1-4	2174601		Yes		Yes	Unanchored	1	100	TGGTGTTCAAGTCCAACGCAGTATCCCACAAAACC[C/T]TACCCTAGCTCTACCACTCTCCCTCTCAAAGAGAA
AX-184554088		1A	909705	Fvb1-4	2174565		Yes		Yes	Match	2	100	GGTTTTCGATATTTTTTTTTGTAATAATTCTAATG[C/T]TGGTGTTCAAGTCCAACGCAGTATCCCACAAAACC
AX-166520189	AX-89874835	1A	909870	NA	NA	Yes	Yes	Yes	Yes	Match	18	100	GCGTCTAGAAACACAAGCAATCCGGGGCCGGGCTC[C/T]TACGTCTGAAGAAGAAAACGATGGTCTACGCCACG
AX-184503657		1A	910526	Fvb1-4	2173744		Yes		Not Mapped	Original Physical Assignment	-	-	TCATCCTCTTCTATTCTCTTTCTTTAAAATGTGTT[G/T]AATAAGTGAGCAGTGTACTAGTTGTATGAGTTGAG
AX-184561926		NA	NA	Fvb1-4	2173313		Yes		Yes	Unanchored	1	100	AGCTAGAAGAAGTTAGCTCACAAGGACCAGTGTAA[A/G]AGAAACGAAAAACTCAAAATTGCTTCTCAGTTCCT
AX-184650865		1A	912316	Fvb1-4	2171956		Yes		Not Mapped	Original Physical Assignment	-	-	AAGCTAGACTATGGATAAATTTTGTGTTTGAGGTT[C/T]TTGCCAAAAGTTGAAACTGAGAACAAAGAATTAGG
AX-184528983		NA	NA	Fvb1-1	22478464		Yes		Yes	Unanchored	1	100	AAAACTACACATTGATGATTTTGATCTTGGTATAC[A/G]ACAATGGGAAACTAGACTATGGATAAATTTTTTTC
AX-166520190	AX-89874836	NA	NA	NA	NA		Yes	Yes	Yes	Unanchored	3	100	AGGATGAATAAGTCATCAGGGATCGCCCACAAGCT[G/T]AAGAAGATAATCCCCATTTACTCCGAGCAAATAGA
AX-184358511		1A	912863	Fvb1-4	2171410		Yes		Yes	Match	1	100	TTATTCAACAAGACAATATATCGTTTTTCTTGAAA[G/T]ATTCAGCTTCCCTCCCTCAAGTTTGTCCCCTACTT
AX-184413664		1A	914387	Fvb1-4	2160961		Yes		Not Mapped	Original Physical Assignment	-	-	GCTGTGTGAAGCTTCAGTTGTATTTAAGTAATGTG[A/G]CAATAATCTCTACAGAAAACTCAGTAGAATTTACA
AX-184085629		1A	914661	Fvb1-4	2160686		Yes		Not Mapped	Original Physical Assignment	-	-	GTCCCTACTTATGGTTTTGGAGAAGCAAAATTGAA[C/T]GTTGTGGTCAATCTTTTTTCCCCATTTAACGGCAT
AX-184324882		1A	914852	Fvb1-4	2160495		Yes		Not Mapped	Original Physical Assignment	-	-	TTTTAAACTTTTTTGTTATCCATGTCTGCAGAAAG[A/G]CTTAATATATCCAGCAGCTTAGTGAAACTATTGAG
AX-184434985		1A	915274	Fvb1-4	2160073		Yes		Not Mapped	Original Physical Assignment	-	-	CAGTTGGAGCAAATCTTTGAAGATGTATCAAGATT[A/G]TCAACTTGCTCTTAAGACTGGTCGTCTTCATGAAG
AX-184139971		1A	916893	Fvb1-4	2158453		Yes		Yes	Match	3	100	AAACTTTTCAATTTTGCCAAGAATTTGATTAAACT[C/T]TGGCACTTAGTACTGATAAGAAAAACTGAAAGGTT
AX-184257402		1A	916916	Fvb1-4	2158433		Yes		Not Mapped	Original Physical Assignment	-	-	TTTATACTTCCAAGTTATAGAAACTTTTCAATTTT[G/T]CCAAGAATTTGATTAAACTTTGGCACTTAGTACTG
AX-184528982		1D	5112957	Fvb1-1	22477516		Yes		Yes	Genetically Mapped to Homoeolog	1	100	TCGATCCACGAAGACGTTATTTACCTAACTGGGTA[A/G]TTAGGAGAGGCTGCATAACTATAATATATGCTTGG
AX-184035734		1D	877194	Fvb1-1	26707219		Yes		Yes	Genetically Mapped to Homoeolog	1	100	TACCGAAGATTTTTACACTACCTTTGTCTCTGTTT[C/T]GATTTTTCAGATCATAAAATGGTTTCCAAATTAGA
AX-184554087		NA	NA	Fvb1-4	2154559		Yes		Yes	Unanchored	2	100	TCCTCCAGTCATTTACGTATGTCTTTGCCAAAGGG[A/G]CATATGTGGATCTGGAGCATAAGATAGTAGAATAA
AX-184876822		NA	NA	Fvb1-4	2152304		Yes		Yes	Unanchored	1	100	TACTGTTATGCTAACTCAGTCACCGATAAGAAAAG[A/G]CCATTCACTCTCTTTCCAATTCTTTTACATATGAA
AX-184369652		NA	NA	Fvb1-4	2147503		Yes		Yes	Unanchored	1	100	CACAACATCCATACCTTCACACACCCAAAAATCAA[A/G]AACATATAATTCAAGTTAGTCAAACATTACCGATA
AX-184678584		NA	NA	Fvb1-4	2145397		Yes		Yes	Unanchored	1	100	TCACCCTTTGGTATATGCAGGAAGCTGTGACAGTA[G/T]TAGACATTGGGAAGCAATTTTAAAATCGTTGGAAG
AX-184561925		NA	NA	Fvb1-4	2144451		Yes		Yes	Unanchored	1	100	TTCTTTAGATTCTACTGTTGCTGTTGTAGACGTAG[A/G]GGCATTGTTCATACTTGATAGTGTGGACTGGTGGG
AX-184611317		1A	953472	Fvb1-4	2142199		Yes		Yes	Match	2	100	GAGATGGTGGTGGTATTAGAATGGTGCCAGACTCG[A/G]AAGTGATTGAGGGCATGAGGCGGCAGCACCATAGA
AX-166510771	AX-89817710	NA	NA	NA	NA		Yes	Yes	Yes	Unanchored	5	100	CACTTCCTTGGATGGCACCTGAACTTTTGAATGGT[A/G]GTAGTAGCCTTGTCTCTGAGAAGGTTTGTGTTAGT
AX-184070632		1A	957152	Fvb1-4	2138519	Yes	Yes		Yes	Match	36	100	AGGTCAGCCACTGGGTAATTTGAACAAGGATCTTA[A/G]TCCAGATCATGCCCAGTCTTCCAAAGGTCAGGCAA
AX-166510770	AX-89817708	NA	NA	NA	NA			Yes	Yes	Unanchored	1	100	AATGCTGTTGATCTTGTGAGCTCTCCTGCTACAGC[C/T]GGAGCTGGGCCTTATGTGTGTAGTTCGAATATGGG
AX-184935085		1A	962083	Fvb1-4	2133864		Yes		Not Mapped	Original Physical Assignment	-	-	TTGCTGGGTATTGTTTATGTCTTTACCCTTTTCTA[A/G]TGGAGTTTGTTTATTAATTGTGACTTTGCTAACAA
AX-184256647		NA	NA	Fvb1-1	26683215		Yes		Yes	Unanchored	1	100	AGTATTTAATTTGAATTCTTATTTTATAACCAACC[C/T]TTGACGATTCTGGGTGATTCTAGCTATCTTCTGCC
AX-184434259		1A	962563	Fvb1-1	26683172	Yes	Yes		Yes	Match	34	100	TACAATATAATTGAAGTTCAAAGACTCCTAATGTC[C/T]AGCGTTTAGTATTTAATTTGAATTCTTATTTTATA
AX-184883549		1A	963266	Fvb1-4	2132681		Yes		Yes	Match	1	100	TAGTTGATCGACTACAAAACGAAGAAGCAGTGCTG[A/C]CCTTCATTTTGATTATATGGACTCCCATGAGTCCC
AX-123586793		NA	NA	Fvb1-1	26677891		Yes		Yes	Unanchored	1	100	ACTACAAGCCTAATTCTTGTTCGAAAAAAAATCTA[C/T]AAGCCCAATTGTTACTTGTATAATAAGCAACATAC
AX-184346443		NA	NA	Fvb1-1	26677269		Yes		Yes	Unanchored	1	100	ATTGGCAATATCCTATTTCTTTTGTAGTGCAATCA[A/G]TTAGCATGTGGTAGCTCTACAGAAAAAGCATTGAG
AX-184347207		1A	969581	Fvb1-4	2127164		Yes		Not Mapped	Original Physical Assignment	-	-	AAATTTTTGTGTTTCTTGTCCCTAATTTGAATCTC[A/G]CTCACTATCACTATCACTATATATCATACCCTTTC
AX-184267506		NA	NA	Fvb1-1	26656749		Yes		Yes	Unanchored	2	100	ACAAACCCCAAAACCGAAGCTGCTCCTTTGATTTG[C/T]TTCATTGCAGAGCCATGCTTCCCTTTGTTGCTCTT
AX-184391914		1A	973549	Fvb1-4	2123188		Yes		Not Mapped	Original Physical Assignment	-	-	TGAAAAACATTTATAAAGATTGTTTCTCTTTCACG[A/G]TTTCACCAATTTATGTTGAATGGCTTGGTATATAT
AX-184890912		1A	976163	Fvb1-4	2120605		Yes		Yes	Match	1	100	CGTTCTCAACTGTTTATTAGAAGCACCCAAAAATT[A/G]AAAGGCATTTCTTTACCTCAATCATACGGTAGAGT
AX-184148149		1A	977429	Fvb1-4	2119368		Yes		Not Mapped	Original Physical Assignment	-	-	CATGATGATACATTAGATATCAAATGCTGTAGATA[C/T]CTAATCCACCGGCCCGTTCCACTAAACACGATCTC
AX-184464861		NA	NA	Fvb1-1	26648425		Yes		Yes	Unanchored	2	100	GGAAAAGGAGATAAGAACAACGTACGTGAGGCTTG[G/T]TAATGGGACCTTGCAAGAATTATTGCTCGTGAAAA
AX-184391912		1A	982248	Fvb1-4	2114574		Yes		Yes	Match	2	100	TTGGGGAGATTGACTTAATTAGTTTGTAAGTTAAG[A/G]TTGGTCAAGAGGACAAACTGACCATATTTTCTGAT
AX-184598207		1A	987408	Fvb1-4	2105123		Yes		Yes	Match	2	100	TAGTTATGAACACTGATTTCTTTTATTCTATTTGG[A/C]ATTTCATACAACACATGCATCTTTCTTGTGATCCT
AX-184235405		1A	987719	Fvb1-4	2104812	Yes	Yes		Yes	Match	23	100	ATCCAGCAATAAACATCAGAACAACGTTGGCAAAC[A/G]TAGATAAGCTTCCATATGACCTGTAGAGAACAAGG
AX-184156864		NA	NA	Fvb1-4	2104312		Yes		Yes	Unanchored	1	100	AACATTTTGGTTGTTTACCCTTTATATTCATCCTT[G/T]AACGATTTTATCACAAGTGCACAAAGATTCATCAA
AX-89779680		NA	NA	NA	NA			Yes	Yes	Unanchored	1	100	ATTCTACAGAAGATGAGAAGGATGCAGAAGACATT[C/T]GTATTGCCAAGTTTTGGGATAACAGTCTGTACACT
AX-89874814		1A	989585	Fvb1-4	2102971		Yes		Yes	Match	2	100	TTGCCAAGAGTTATTGTTGAGGATTCTGACTTTCC[A/G]GTAGAGCTTGAAAAGGTAATAACAAGGTCATTTGT
AX-166510767	AX-89817702	NA	NA	NA	NA			Yes	Yes	Unanchored	3	100	TTGCCAAGAGTTATTGTTGAGGATTCTGACTTTCC[A/G]GTAGAGCTTGAAAAGGTAATAACAAGGTCATTTGT
AX-184709698		1D	925407	Fvb1-1	26636175		Yes		Yes	Genetically Mapped to Homoeolog	3	100	TTCGGTCAGGAGAGTGGTCTGATATTGGACGTCGC[C/T]CCCATATGGAAGATACTCATATATGCATTGGTGAC
AX-184156863		1A	992807	Fvb1-4	2099791		Yes		Not Mapped	Original Physical Assignment	-	-	TGATTATGAACTTTGAGAAGACTATTAATGGTTAA[C/T]GGTGCTGCCCATTCTGTTGTTAAAACTTTTGATTA
AX-123360105	AX-89817701	NA	NA	NA	NA		Yes	Yes	Yes	Unanchored	6	100	ATTTATTATTCAAGTTGAGAGAAGTTGTTGTCATT[C/T]ATGTTGCTAGTGAGTTTGATAATATCAGCTTTGAT
AX-184576981		1A	994832	Fvb1-4	2097775		Yes		Yes	Match	2	100	GAGTTGGAGTCGAATTTTAACTGCCTCCTTGCCCT[C/T]GCTCGATCGCAAAACGTACATGAGACTCCCTGGAT
AX-184493705		1D	933355	Fvb1-1	26628251	Yes	Yes		Yes	Genetically Mapped to Homoeolog	6	100	ACGACCACTGCCAATGTCAATCGAGAGGAGCATCT[C/T]GATCTTCAGCAACCTTTACAAAGAAACGCAGCACC
AX-184584257		1A	998112	Fvb1-4	2094500		Yes		Not Mapped	Original Physical Assignment	-	-	TTTTATGCCTGCTTTGATGTTTAGTATTTGGATCT[G/T]TATGAATTGACTTTTCTGCTTTATTGGTGGTCCTT
AX-184604870		1A	1001517	Fvb1-4	2091132		Yes		Not Mapped	Original Physical Assignment	-	-	GAAGACCTGGTGAGAGTAAACTCGAACACAACCAC[C/T]TCGCTAGGGTGGAACTCTGACAACGAGTGCCAGTT
AX-184494383		1A	1001705	Fvb1-4	2090944		Yes		Not Mapped	Original Physical Assignment	-	-	ACCGAACCACGTCGAAAATCTTTGCAATTGTATCC[G/T]GCAGGTACTCGTCTGGAGCACGCATGCTTCTAAGA
AX-184184542		1A	1003916	Fvb1-4	2088722		Yes		Yes	Match	2	100	GAAAACCTAAATTATATGGCCGGCTTATTCATCAT[A/G]ACTCTGAGATTTTCTAATCCTATTTTTCTTAGAGT
AX-184324880		1A	1005369	Fvb1-4	2087251		Yes		Yes	Match	2	100	ACTAAGCATTACTACTCCTCAGTCGAGTACTGTTA[C/T]AGACCAATAAATTAATTAAGACGAATAATATATAG
AX-123360104	AX-89817699	NA	NA	NA	NA			Yes	Yes	Unanchored	1	100	GCAGGAAGCAGTAGAAAACTAATAACTGTGAGATC[G/T]TCTACCACCACTTCAAAGGTTGGTTATTGTTCATC
AX-184313403		1A	1005767	Fvb1-4	2086853		Yes		Yes	Match	2	100	CAACTAAACTTTATAGTGATAAAAAAGGACCATAC[C/T]TAATTAGTGGCTTCATTTCTATTGTTGCAGGAAGC
AX-184324879		1A	1007410	Fvb1-4	2085190		Yes		Yes	Match	2	100	GTCTAATCCCACAACCGAAAAGACCCAGTTTGTTG[A/C]ATGAAAATTGAGACACAACCTGAAATGTGATATTG
AX-184751200		1A	1007955	Fvb1-4	2084645	Yes	Yes		Yes	Match	11	100	CACGTCGGGTCGTCGGTGGTTTGGCGATGAGAAAC[A/G]GTGGCTCTGAGTTTGCCTGTCGCCGTCAAATTAAC
AX-184576466		NA	NA	Fvb1-1	26614576		Yes		Yes	Unanchored	1	100	TTCAATTTCTTCGATCTTGATCTTGAGCTTCATGG[A/C]AAATGGCATGCATGGGGTCGCACCCATGTGCCAAT
AX-184183915		NA	NA	Fvb1-1	26614531		Yes		Yes	Unanchored	1	100	ATTGAAGTATAACGTACACCCTTCTTGTATTCTTC[G/T]TCGACTCTATTCAATTTCTTCGATCTTGATCTTGA
AX-184380898		NA	NA	Fvb1-4	2080672		Yes		Yes	Unanchored	1	100	ATCCACATCAAGCCTCATGCCTCCAAAGCGATTGC[G/T]CATTTCGATTGAAAAGTACAGCAGTGATTGGTTAA
AX-184058210		1A	1013725	Fvb1-4	2078879		Yes		Not Mapped	Original Physical Assignment	-	-	AAATTCCCAAATCACGCTCCTTTTAAAACACAAGA[C/T]TTTCTCACAGCTCTCGTTTCCTTCGATTTGACATG
AX-184538031		1A	1013746	Fvb1-4	2078858		Yes		Yes	Match	2	100	CCTGGCTTAGGTCCTTCAACCAAATTCCCAAATCA[A/C]GCTCCTTTTAAAACACAAGATTTTCTCACAGCTCT
AX-184778214		1A	1018166	Fvb1-4	2074435		Yes		Yes	Match	1	100	AATTGAGCGGCTGGAAGTGGCAGGGAAGCTTGTGA[C/T]AGAGGTGGTGGGCAAGCTGAACGGTGCTGGTACTC
AX-184682419		NA	NA	Fvb1-1	26606107		Yes		Yes	Unanchored	2	100	CGCTTTCAACATGCTGATGGACTTAACCAAAGCTC[C/T]GGAGATTTGCAAGACTTAGTGTGGCAAATGCGAGA
AX-184604869		NA	NA	Fvb1-4	2072091		Yes		Yes	Unanchored	1	100	ATGAAATGGCATGTGGCCAACCCAAGTTAAAGAAT[A/G]AGGAGCAAAAGGATAATGAATGAGTTGTATGGTAT
AX-184503654		1A	1020664	Fvb1-4	2071940		Yes		Not Mapped	Original Physical Assignment	-	-	GTTGGTAAACACGAAGAATTACCGTTACAAACAAA[A/G]ACAATCTCGGCATTTGGAATGAAACTTGGGACGGT
AX-184380897		1A	1021308	Fvb1-4	2071297	Yes	Yes		Yes	Match	22	100	CACACAATTAATGCATTGAATATCACATTCGAGTC[A/C]TTGCAAATTAATTGTTACTTGTATCATGAGATTTT
AX-184770008		1A	1021630	Fvb1-4	2070975		Yes		Not Mapped	Original Physical Assignment	-	-	ATATGCCCCTGATTGTGGTCACCAAATGGTCTTTT[A/G]TAGGGTTCTTTACATGACCATTCATACTACACCAG
AX-184224924		NA	NA	Fvb1-4	2070104		Yes		Yes	Unanchored	1	100	ATAGTTTGTTGGGAAATACATGATTATATTTGTGG[C/T]GGATGAGAAATTATATTAATTGAGTAGTAGTGCTA
AX-184045236		NA	NA	Fvb1-4	2070090		Yes		Yes	Unanchored	1	100	CCGTATATTTATAGATAGTTTGTTGGGAAATACAT[A/G]ATTATATTTGTGGTGGATGAGAAATTATATTAATT
AX-184502992		1D	969816	Fvb1-1	26600442	Yes	Yes		Yes	Genetically Mapped to Homoeolog	14	100	TTCAATCACAAACATAAAAAAAAGCAGGATATGAG[A/G]AACAAAAGACCCCACACAATATCAGCAAAACCCAA
AX-184545987		NA	NA	Fvb1-4	2067608		Yes		Yes	Unanchored	2	100	AATACATATGTAAACTAATATTAGATGTAGTCATA[A/G]TTATTACTTACTTATGGGCGAGAAGAAATATACCA
AX-123357031	AX-89779663	NA	NA	NA	NA			Yes	Yes	Unanchored	1	100	GTAGATTACCCAGAAGATCAATGATAACATGACAG[A/C]AGCAGATACCATTACCAGCCCAATGTAGATCCAGC
AX-184604868		NA	NA	Fvb1-4	2061681		Yes		Yes	Unanchored	1	100	ACCTCATTGGGTGGCTTGAATATCCAGGAAGGACT[A/G]GACCGCAGAAATGTGGTTCCAACAAAGATGCCACC
AX-184324876		NA	NA	Fvb1-4	2061554		Yes		Yes	Unanchored	1	100	AATTTGAATGAATACAAGTTTCACCTGCACAGATC[C/T]TTCTCAAAAAGCTCATAATAGTTAAACACCAAGAG
AX-184674223		NA	NA	Fvb1-4	2060081		Yes		Yes	Unanchored	1	100	CTCAATGCCTGAGCTTTGACTTTTCTGGGTGCTTG[A/G]GCTCTGCTCCTAAAGGTCAAAACTTTATGAAGCAA
AX-184194314		1A	1032592	Fvb1-4	2060040		Yes		Not Mapped	Original Physical Assignment	-	-	TTGCGTATGAGCGGTTCATAGCAAACTGGGCATGA[A/C]AGAAACTCAATGCCTGAGCTTTGACTTTTCTGGGT
AX-184380896		1A	1033670	Fvb1-4	2058962		Yes		Not Mapped	Original Physical Assignment	-	-	AGCCTGTTCTGAGGAACAAGGGTAAAAGGCTCCAA[A/G]TTTTTCTCAAAGTTCCACATATCACATCTCATATT
AX-184358510		1A	1033825	Fvb1-4	2058807		Yes		Not Mapped	Original Physical Assignment	-	-	TTCACCAGAAGATATACCAATATCTGTGATGTACA[C/T]AGTACTTTATACTATTATAATTGCACTATGTTCTG
AX-184867885		1A	1034245	Fvb1-4	2058387		Yes		Yes	Match	2	100	AGATGAACATTTGCAAAAGTCCCAACATGAAGATT[A/G]ATAAAAACCAACTTGAGAAAAGTCTATGATTGTAA
AX-184235404		1A	1037332	Fvb1-4	2055299		Yes		Yes	Match	1	100	GCTTGATAGAGAACAAAAGGGTACAGAGCTGCAGT[G/T]TTACACACAAGGTAAAAGGCAAAAAGTACACCTAA
AX-184591302		1A	1050802	Fvb1-4	2048237		Yes		Yes	Match	2	100	TCCTCGTCTTCTTTGCATTTGAAGTTAAGAAGCAT[A/G]GAAACAACACCTCTGGACCTCAATCTGCTGCGAGA
AX-184402840		1A	1051088	Fvb1-4	2047949		Yes		Not Mapped	Original Physical Assignment	-	-	TTGCACCTGTTGATATTTGATTCAAGCAATGGAAG[A/G]TGATATTTGGGGCAACAGATAGTACACTTGGACAA
AX-184194312		1A	1059220	Fvb1-4	2038592	Yes	Yes		Yes	Match	17	100	ATTATGTGTGTAATCGTTTTTGAATATCAATATTA[G/T]AAGATTTATATGGTAATAGAATCATATGTAACATG
AX-184424445		1A	1059594	Fvb1-4	2038218		Yes		Not Mapped	Original Physical Assignment	-	-	AACCAAATTGGCAAACCTGGCTTCACTCGAGCTAT[G/T]TATTTATAGTGAAGGGGGGACGAGAACTTGGCGAA
AX-184554086		1A	1061426	Fvb1-4	2036390		Yes		Not Mapped	Original Physical Assignment	-	-	TGCGATACAGTTGAAAAAAGGGCTGCCATTGCAAC[A/C]TTATGGGTCCTCGGCCCTCGACCTTCATTTTCGTC
AX-184894755		1A	1061826	Fvb1-4	2035990		Yes		Yes	Match	2	100	CACCTTAAATAAGAATTTGACTGATTCGTGACAAA[G/T]AAATAAGTAAATGACAGATTCGAAAAGTAATTTTT
AX-184148147		1A	1063526	Fvb1-4	2008933		Yes		Not Mapped	Original Physical Assignment	-	-	TCTGTTGTTTTGCACTCTAAGTAGATATTTTCAAC[A/G]GCCAAAACCTACCAGATATTATGGCCTTCAATGGT
AX-89874803		1A	1064091	Fvb1-4	2033728		Yes		Not Mapped	Original Physical Assignment	-	-	GAAGATTATGATTCAGCAGATAGCTCTATAGAATC[A/C]GATTATAATGTTGGCCATTATGATAGTACACATTA
AX-184634982		1A	1078915	Fvb1-4	2005429		Yes		Yes	Match	2	100	TCCTATTACCTATAGTTTTGTTACCATAATGGTTG[C/T]ACTTCTCATGGCCCCACTCGCAATCCCTCTGAAAA
AX-184413662		1A	1078935	Fvb1-4	2005449		Yes		Yes	Match	2	100	TTACCATAATGGTTGTACTTCTCATGGCCCCACTC[A/G]CAATCCCTCTGAAAATGACATTTTATCCCAAAAGA
AX-184623511		1A	1080960	Fvb1-4	1996866		Yes		Not Mapped	Original Physical Assignment	-	-	AAGCAAACAGGTGGCGGTCGTCGTAAAGTACTACT[C/T]CGGCAGACCATTTACCCGAGATGTCATCGTAGCCC
AX-184707483		NA	NA	Fvb1-1	26555403		Yes		Yes	Unanchored	2	100	CTGACACTGGCATTCTTAAACAGTTGCCTGATCCG[A/G]GAAAGCAAATACGCGCCATACCAGTCCCATCTTCT
AX-184358509		1A	1083279	Fvb1-4	1999185		Yes		Yes	Match	2	100	TTCATTGATTTTCTTCATCAGTTTGTTAGAACGAG[C/T]CTGAAGTCATCTCTCTGTTTCCATTATGAATCCTT
AX-184194311		1A	1086546	Fvb1-4	1992589		Yes		Yes	Match	3	100	CTTTGTGACAGGGAGAATGAGTAGAGGTTATAACG[C/T]GAGTGAGAGAGAATGGTCCGGAAATGAATCGATTT
AX-184040178		1A	1087116	Fvb1-4	1992019		Yes		Yes	Match	1	100	GTATCTGAAACAAGATCTATTAGTACACATCGTAG[G/T]TCTCATAATCTAAAGAGAAAAAAAATATTGTGAAT
AX-123357029	AX-89779656	NA	NA	NA	NA			Yes	Yes	Unanchored	1	100	TTAGTTGGCAAAAATCTTCTTGCTATTTCAGATAA[A/C]TGTTCAGAGTATGTATAAGCTGAATAAGTGAGTGC
AX-184268265		1A	1089239	Fvb1-4	1989896		Yes		Yes	Match	2	100	TGATTTTGAATTAGAGAATGAAGATCATTAATGTC[A/C]AGGTTTCTTTGTCTTCCCATGGTATGCTAATGACA
AX-184194310		1A	1089360	Fvb1-4	1989775		Yes		Yes	Match	2	100	TCTATTGTTGCCTCTTGCTATAATCTGTTAGGTTT[A/G]GAGATAATTTTTGCGTTTTGGATCACCTTGATTTG
AX-184538028		1A	1091754	Fvb1-4	1982837		Yes		Not Mapped	Original Physical Assignment	-	-	TTTGATCTTACAGATCATACTGTCAAGTACTACAT[C/T]TTTATCAGCTTTAGTTTGATTTTGCAGATCATATT
AX-184655834		1A	1092405	Fvb1-4	1982186		Yes		Yes	Match	2	100	CAACCTCTTCTCTCAACATCGGCACCGTCCAGCTG[C/T]CCAATTCAACCTCCAACACACCCACCCATGTCCCT
AX-184336001		1A	1093579	Fvb1-4	1981012		Yes		Yes	Match	2	100	TACACTCATTTTGAAACCAATCTTAGAAAATGAAC[A/G]GACACTCAATATAGTCTAACTGTAAAAGTTACATG
AX-184033996		1A	1095642	Fvb1-4	1978949		Yes		Yes	Match	2	100	ATGCAATTTTATAACTCCAGAAATGGTGAAAAGCA[A/G]GTTAGTTAAAACAACATGGCGCTAATATTAGTGTT
AX-184040177		1A	1095905	Fvb1-4	1978686		Yes		Not Mapped	Original Physical Assignment	-	-	AATTTTGTGAATACTAATGATAGCCAACCTTTTGT[A/G]ATCTTGTACTCTTACACTTTCAAAAGTCTATAGAA
AX-184521040		1A	1096096	Fvb1-4	1978495		Yes		Not Mapped	Original Physical Assignment	-	-	GCTACCTTCAACCAACAGATTATTCCAAGCAGAGA[G/T]ACCGGTATGGCAGACCATTAATTGTAATGTTCTTC
AX-123366823	AX-89904231	1A	1096162	NA	NA	Yes	Yes	Yes	Yes	Match	47	100	CATCCGTAAGCCCCTATCTCTTCCCCCTTCTTTCC[C/T]TCTCACTCTTTCTATATAGTGAATCTAATAGCTAC
AX-89817684		NA	NA	NA	NA			Yes	Yes	Unanchored	1	100	TACTCTATCTCCATATTTCAGGTGAGATTTGTATG[A/C]TCAGAGCCGAGGGCTATGATTAGTTCAATTACAGA
AX-184434982		1A	1097008	Fvb1-4	1977583		Yes		Yes	Match	2	100	ACATATGATGAGAGTTAGTAGTCTAATATGCATCC[A/C]GCGTGTTAAAAAGGAACCATGTTTAATTAGAGGAT
AX-184268264		1A	1097832	Fvb1-4	1976759		Yes		Not Mapped	Original Physical Assignment	-	-	CGCAGTTCTCGTGAGCCGAAGTACAAGATTGAATT[A/C]CATTCTGAAGAGTCTCCTTTTCTCCCTGTAAGCTA
AX-184290609		1A	1098321	Fvb1-4	1976270		Yes		Yes	Match	1	100	TCGACCCAGTACTTTATTTCGTCCCAAAATCATGT[C/T]TTTCTTACCAATTTACTATCTTTATGAGTTTTGAT
AX-89803214		NA	NA	NA	NA			Yes	Yes	Unanchored	1	100	TATCCTTATCTTGGGTTTTCGGACTATTGTCACTA[-/CTT]TGGTTTGGCTTTGGACTATCACCTGAACTTTTCTT
AX-184950071		1A	1103887	Fvb1-4	1970711	Yes	Yes		Yes	Match	25	100	CGAAAACTCATTTCTTACCTCAATATGAAATACTA[A/C]ATGCTCATGGAGCAGCAAAATGTATCTATTCAGTG
AX-184576979		1A	1103991	Fvb1-4	1970607		Yes		Yes	Match	1	100	AAGAAAACCTGCAGAAGAGGCAAACCAGTTGAATG[A/G]TCAATTGCTAAAACTATGTGTCTACATGAATTTGA
AX-184391911		1A	1104563	Fvb1-4	1970035		Yes		Yes	Match	1	100	TGTAACTGGCAGTAGTCTGCAAAAGTTAAATGGAC[C/T]GACTGACATCTCTCAAATCGCTTAATCTGGATGCT
AX-166517599	AX-89847042	NA	NA	NA	NA	Yes	Yes	Yes	Yes	Unanchored	36	100	TTCTCTAATGAGATTGGTGAGTGGAGAGAGTCACT[A/G]GTATCATGTCCACGCGGCTTTATTTTCTCCGAACT
AX-184434981		1A	1105951	Fvb1-4	1968647		Yes		Yes	Match	3	100	ATCCAAGGACCATGCGATCAAAGGACCAGCTGGTT[A/C]CTCTCCCTCCGATCCATCAACGTGGAGAGGTTGCT
AX-184336000		1A	1106166	Fvb1-4	1968432		Yes		Yes	Match	1	100	CCGCTTTTTGTGGCTCCAAAGACATAACCAAACCC[G/T]GATCGCTGGTACTATTATAAACCAGACGTGGGGGA
AX-184907259		1A	1106771	Fvb1-4	1967827	Yes	Yes		Yes	Match	42	100	AACGCTTTTTGGCAGAGAGAACCACCAAGCAAAAC[A/G]ATTATTGACGAAAAGACGATTTCTTAATCATGCAA
AX-184045234		1A	1107074	Fvb1-4	1967524		Yes		Yes	Match	2	100	TTCCACGACGTCCACGACCGCCGTTGTTCTTCGTC[C/T]CTTGGATTCTATCCTCTTATTTCTCATGTTAGGGG
AX-184391910		1A	1107565	Fvb1-4	1967033		Yes		Yes	Match	1	100	AGTCTGAGGCAACATAACGTATGAGCTATACGATT[C/T]TGCTGCGGCTCTCCAAGATTGACATACGGCTTTGA
AX-184335999		1A	1108182	Fvb1-4	1966416		Yes		Yes	Match	2	100	AAGTTTATAGTCTCGTACTTATCCTTGTCTCCGCC[A/C]GTTTTTCCGAGACGTAAGATCTCACCCGTCAATGA
AX-184867884		1A	1108706	Fvb1-4	1965892		Yes		Yes	Match	1	100	GAAAAGAACCATAAGGGGATGGCTATATGGTGATA[C/T]GAGGTTAATTATAACCGATCATTCGTTTTACTACA
AX-184148145		1A	1110326	Fvb1-4	1964272		Yes		Yes	Match	2	100	GTTGGCTGCAAAGCATTAATTCTGGAATTATTCTC[C/T]GTGCATGTGATTGTCTAATACATTTAGCCTAGAAG
AX-184369650		1A	1112814	Fvb1-4	1961784		Yes		Yes	Match	1	100	TTTTGTTGCCTGATGAAGATTACTTCTGTCCTCGT[C/T]TGTAGATCTTTCAAATTTGAAAATCTTGAGTTTTA
AX-166509132	AX-89803213	NA	NA	NA	NA			Yes	Yes	Unanchored	1	100	GAAGAGAGAGCAATCGGTGATTGAGGAAGAAGTAG[-/CAA]CTCGTAGACTAGTGTCCGGGAGGTATTGTAAAAGT
AX-184358508		1A	1115298	Fvb1-4	1958281		Yes		Not Mapped	Original Physical Assignment	-	-	TATGGGTTGAAACTGACATTGCTAATCAATCATGC[A/C]GGTAATTATTTACTAATTGAGCAACTTGTTTCTTG
AX-184175027		1A	1120208	Fvb1-4	1953371		Yes		Yes	Match	2	100	AGGGGAGAAATGTAATGTGAAAGTGTGGAAGTGAT[A/G]CTGGTTTGTTTTTATGGCAGCACGGAGGAGATGTG
AX-184967762		NA	NA	Fvb1-4	1952055		Yes		Yes	Unanchored	1	100	GATCAGGTTGTCGATGAAGGTTATTTGCTCTCAAT[A/G]ACAGTAAATACATGAGATGAATATGTTGCTTTACA
AX-184413661		1A	1121524	Fvb1-4	1952055		Yes		Yes	Match	2	100	GATCAGGTTGTCGATGAAGGTTATTTGCTCTCAAT[A/G]ACAGTAAATACATGAGATGAATATGTTGCTTTACA
AX-184503652		1A	1123120	Fvb1-4	1950459		Yes		Yes	Match	2	100	ATCATGATTATTATCAAACTCAGAGCATCCACATA[A/C]TATAACCATCTCGTAGTGTTGCTTACATCAAACTT
AX-184858340		1A	1123195	Fvb1-4	1950384		Yes		Yes	Match	2	100	TTATATGATTCGATTAAATGAGATAAAATCCTTTG[A/G]TTACGTGATATAATTTTGTTTTTCTACCACCAACA
AX-184930233		1A	1123539	Fvb1-4	1950040		Yes		Yes	Match	2	100	TACAGTAGCAACTTGATCACCATAAACACCAATGG[A/C]ATCATCATCTCTTAAAGTAGTTGTTGTGGGGAAAC
AX-184042605		1A	1126637	Fvb1-4	1946942		Yes		Not Mapped	Original Physical Assignment	-	-	AGGGAAACTGAAATACAAACTGAGCACTGAACTAG[A/G]CTTTCATTGTCCAGGTATTAGTTGTAAATCCTGTT
AX-184894754		1A	1128113	Fvb1-4	1945466		Yes		Yes	Match	2	100	GAATTGCGATACTAACTAAAAAAATTGGCAAGAAG[A/G]TGCAATGAAAATAAATCACAATAGAAGTTTTGTCA
AX-184841940		1A	1129525	Fvb1-4	1944054		Yes		Yes	Match	2	100	GTCTTCATGGGATCATATGAGTTTGATCTAATAGT[C/T]AATTTTTCTTGTTGTATAGTTTGCACTAACATTTT
AX-184645743		1A	1130499	Fvb1-4	1943080		Yes		Yes	Match	2	100	TTTGAGATTTTGGGCAGGTTTTAGTACTGAGCTGA[A/G]GGTTTTGGGATTTTGGAATTAGGGATTGTGGTAGT
AX-184402838		1A	1131548	Fvb1-4	1942031		Yes		Yes	Match	1	100	GAAGTAATTAATTTAGGCTAGAGGTTTCTGATCTT[A/G]TCAAATGGGTTTGTGGATTTGTGGTAGCTCTAATC
AX-184070631		1A	1131885	Fvb1-4	1941694		Yes		Yes	Match	1	100	ATGTGCTTATGTTAATTGATGTGCTGGGATCAAAT[G/T]TGTTTTGAATTTTGAAGTCATTTTATGGGATGGGA
AX-184916083		NA	NA	Fvb1-4	1940864		Yes		Yes	Unanchored	1	100	TATGAACAACAATTTTAGCCAAGGCATAAAAACAC[G/T]ATTGACATCATTCAAGTTGGTTGATGTCATTCATA
AX-184347206		1A	1132715	Fvb1-4	1940864		Yes		Yes	Match	1	100	TATGAACAACAATTTTAGCCAAGGCATAAAAACAC[G/T]ATTGACATCATTCAAGTTGGTTGATGTCATTCATA
AX-184347205		1A	1134627	Fvb1-4	1938952		Yes		Not Mapped	Original Physical Assignment	-	-	TTGAGCTAGCAAGGCGGTCAGTAATGTCACTAGCA[G/T]CAACGAAGACAATGCTTCCCTTTTCATTGCCATGG
AX-184324873		1A	1140278	Fvb1-4	1933301		Yes		Yes	Match	1	100	GGAATCGGGGGGCAAGGTTTTTTATTGTCTTCTGT[A/G]TCATATATGATTTGGTCTTGCAAGGTACCACCCAA
AX-89847040		NA	NA	NA	NA			Yes	Yes	Unanchored	1	100	GTCCAGCACCACCCTTGTATATTTCCTGTACTATG[C/T]TACGCAGAGAAGCTGAATCATTGGCATACTGACTT
AX-184494380		1A	1141058	Fvb1-4	1932521	Yes	Yes		Yes	Match	26	100	CAATAAGGTTATTATCAACCCCTAAAAATACAAGC[C/T]AACATTTTAAGACCAAAACATGAGACTAGGGAAGT
AX-184165856		1A	1141521	Fvb1-4	1932058		Yes		Yes	Match	2	100	GAGAAAGACTTGTGACTTGACCTGATAAATGAGAT[A/G]TTGAGTAAAGATGATGATGATTCAATCAATCACCT
AX-184062164		1A	1142226	Fvb1-4	1931353		Yes		Yes	Match	2	100	AGAGAGCCAAAAATGGACATTATCAAATTGCATTC[C/T]ATCTCTTATTTCAGCTATGACTATATGGTAGCCCT
AX-184324872		1A	1142325	Fvb1-4	1931254	Yes	Yes		Yes	Match	39	100	TCACGGTATTGCCTTCGTCCTATCAATAACCCTTG[C/T]AGGGGATAAATACACATTCCTCAGTATTCACTGAA
AX-184175025		1A	1144293	Fvb1-4	1929286		Yes		Yes	Match	3	100	CAGTTACTACTATACATCATTAGCATTGTATTCTG[C/T]ACTAGGTAATGTAAATTAATACCATTTACTTGTGT
AX-184279326		1A	1144332	Fvb1-4	1929247		Yes		Yes	Match	3	100	TAATTGCATAATGGGAATAAATAAAGAAAATGAAT[A/G]GAACAGTTACTACTATACATCATTAGCATTGTATT
AX-184139969		1A	1145287	Fvb1-4	1928292		Yes		Yes	Match	1	100	GAGTATACAAATGCCTTTGCTAAAAATTGAACTTC[A/G]TTAACTGATGAGTTCTGATTGTAAAGATTGGCGTT
AX-184972391		NA	NA	Fvb1-2	4380570		Yes		Yes	Unanchored	1	100	CCAGGGTTCTTATTGAATTAGGTGCTAAGTTTAGG[C/T]CATGCATCAATTGCTCCCACACAAAAGTGGACAAT
AX-184023471		1A	1164965	Fvb1-4	1824412		Yes		Not Mapped	Original Physical Assignment	-	-	CATATGATTTTGGGTACATTAACTTTAAACATGGA[C/T]TACTTAATTCATACATAGTTTTCTTTAGTGAAGTC
AX-184301080		1D	1109106	Fvb1-1	26501458		Yes		Yes	Genetically Mapped to Homoeolog	1	100	TTCCCCTGGAAGTGCAAAGAAATTTGTTGCCGCTT[C/T]GCGTAACTTGTCAAGAAAGCTACTTGAAATGCCAT
AX-184156861		1A	1169834	Fvb1-4	1829281	Yes	Yes		Yes	Match	32	100	AACTGACTATTGTTTGGCAAGAGAGGTCAAATAAA[A/G]AGAAACTAAGAGACCTATCAGATACCAATAAAAAT
AX-184193633		NA	NA	Fvb1-1	26497890		Yes		Yes	Unanchored	1	100	GGCTAACAGCTTTATTTTTATTGGTATCTGATAGG[C/T]CTCTTAGTTTCTCTTTATTTGACCTCTCTTGCCAA
AX-184464857		NA	NA	Fvb1-1	26483713	Yes	Yes		Yes	Unanchored	18	100	GTTGATATGAATCTACTATTTTTGATAAACAATGT[A/G]TTGTGCTGTTGTATATTATATGCTTAAGTAACAGA
AX-166520168	AX-89874757	NA	NA	NA	NA		Yes	Yes	Yes	Unanchored	2	100	TGCAGAGACCGGCCGATCTACGTAAGGGTATCGTG[C/T]TGCAGGGACAACAATTCATATTGCTGGTACGTGAT
AX-184301865		1A	1175701	Fvb1-4	1835148		Yes		Yes	Match	2	100	CAGCACAACGAAAACCAGAATCAGTTCAAATCAAA[A/G]AAACAAAAGACCTAATAAAAATTCGATGCACGTCT
AX-184949913		NA	NA	Fvb1-3	1187303		Yes		Yes	Unanchored	1	100	TTCCATGGTTAACTACCTGGAAAACACAATATGCA[G/T]CCTCAAAAAAGTTATACATATATAGCAACTAGCAA
AX-184455565		1A	1178098	Fvb1-4	1837545		Yes		Yes	Match	1	100	TTAACAATTCAAACAGACCCTGCTGCTACAATTTT[A/C]TAAGCTCACACATAAATTGAAGTGATTTCTTTCAA
AX-184503650		1A	1178221	Fvb1-4	1837668		Yes		Not Mapped	Original Physical Assignment	-	-	CTTCATAGTTGCTGTTTTAGTGTTCAAATCTTTAT[A/G]TCAGACTAATGTTTGCAAGACATATTAACTACACA
AX-184645742		1A	1183935	Fvb1-4	1843375		Yes		Not Mapped	Original Physical Assignment	-	-	GTTTTTCCTTGACAATGGATGAATTCCTTGACAAA[G/T]CCCGTGAAATCACCAAGCAGTTTTTCGCAATGCCA
AX-184665317		1A	1188375	Fvb1-4	1847815		Yes		Yes	Match	1	100	CAGAAAGAAAGACATGGCTGAATCTTCCAGTCCTG[A/C]AAAGTTTGAGTTATTAGCAACCAAAACTGTGCAAG
AX-184712042		1A	1189463	Fvb1-4	1848903	Yes	Yes		Yes	Match	32	100	ATGTCCCTGCCGCCACCGTCCATCACCAAACCAAC[A/G]CCGTCGTCGTCATCATTCTCATTAGAAAACAATGT
AX-184335997		1A	1189513	Fvb1-4	1848953		Yes		Yes	Match	1	100	ATTCTCATTAGAAAACAATGTTTTCAACCACGCAT[A/G]CCGGAGATTGCCGCACCACTGCCACAAACATAGAT
AX-184117243		1A	1190299	Fvb1-4	1849739		Yes		Yes	Match	2	100	CTTAAGCGGGATATTTTATTTCAATTATGGTTTTT[C/T]ATTTTTGATATGATTGTCTCTTTTTGTAATTTTAC
AX-184042603		1A	1191073	Fvb1-4	1850513		Yes		Yes	Match	1	100	GCTTGGCTCTACATTATCTACATGAAAGTGCAGAA[C/T]GTGTCGTTCTTTGTCTAATCTGCGGAATTTCCAAA
AX-184066224		1A	1191129	Fvb1-4	1850569		Yes		Yes	Match	2	100	TGCGGAATTTCCAAACTCATCATCGACGGTCCAGA[A/G]ATCACAGTGGGGACTGTAGGGAATTGTATATTCAT
AX-184554084		1A	1191565	Fvb1-4	1851005	Yes	Yes		Yes	Match	35	100	CTCAGGCTGCCCTCTTTGCTCTGGCCCCAACATGA[C/T]ATACATTCACACGTTCCACATGAAGCTTGTCATAT
AX-184358504		1A	1191762	Fvb1-4	1851202		Yes		Yes	Match	1	100	GAAGACGATTTATTTTTGCTTGTATCTCTTCAAAC[A/G]AAGTACATTAATTTGAAACCCCTCAAGAGAACTAA
AX-184714115		1A	1191942	Fvb1-4	1851382		Yes		Yes	Match	1	100	GCTATGCTTCGATGTCTGCTCACGAACAACCGGAC[A/G]CAGAGGTCAAGCAGTAGAGGCCTAGGGAAGATCTT
AX-184950070		1A	1192068	Fvb1-4	1851508		Yes		Yes	Match	1	100	AATTATGTCTTGACATAGTGCGGCCAGTGCTACAG[C/T]CTTCAATCACTGCGGTGCAAGACCAACATTCAACA
AX-184184538		1A	1194263	Fvb1-4	1853715		Yes		Yes	Match	1	100	TGAAAATGAATCCTAATAGAATACAATTACATAGC[C/T]AGAGAATTAAAAAAAAAGACTAGTCCATACCGATA
AX-184962733		1A	1194881	Fvb1-4	1854333		Yes		Yes	Match	2	100	GTTAAGGAAGTCATTGCTTTCTTGCCATGAAGGGT[C/T]AGACAAAACATTATTCTTTAGCATGTCACGAAAAC
AX-184148144		NA	NA	Fvb1-4	1855927		Yes		Yes	Unanchored	1	100	GAAAAAATGATACTCGCTGAGGTCTGTTTTCAAAG[G/T]GCTTACATATACAAAATAGTTGTGTTTCCAGAGAC
AX-184860533		1A	1196475	Fvb1-4	1855927		Yes		Yes	Match	2	100	GAAAAAATGATACTCGCTGAGGTCTGTTTTCAAAG[G/T]GCTTACATATACAAAATAGTTGTGTTTCCAGAGAC
AX-184103450		1A	1199167	Fvb1-4	1858619		Yes		Yes	Match	2	100	ATTTATCATCCAGATATGTCATCAACCAGTTTTAG[C/T]GAGTCATTGTCAAGCATCAGATTTTTTATCATGCC
AX-184132111		NA	NA	Fvb1-4	1861747		Yes		Yes	Unanchored	1	100	ATCTTATTTGTTTGTTAAGTACTCCAATTGTAAAG[A/G]GATTGGCAGTTGTGCTGTTTTAGTTTATGAACTTT
AX-184842572		1A	1202295	Fvb1-4	1861747	Yes	Yes		Yes	Match	38	100	ATCTTATTTGTTTGTTAAGTACTCCAATTGTAAAG[A/G]GATTGGCAGTTGTGCTGTTTTAGTTTATGAACTTT
AX-184369646		1A	1203037	Fvb1-4	1862489		Yes		Yes	Match	2	100	CTGAAGTATTGATCTCGATTGGAAGTTGGTATATG[A/G]ACCCTTTAGCTCCGTTATAGAGATTGTCAACTATT
AX-184175024		1A	1203953	Fvb1-4	1863405		Yes		Yes	Match	3	100	CTGTTGATAAGACTTGGATGATAGTTTTTGCTTGT[C/T]TGTTACGAGTACCTGTTTCCTGGTTCTGATGTAAA
AX-184369647		1A	1204932	Fvb1-4	1864384		Yes		Yes	Match	1	100	AGATAAATAGAAGACAATATATGGAAATACACACA[A/G]AGAAGTTGAAGTATATGAAACATGTCAATTAATTT
AX-184066225		1A	1205120	Fvb1-4	1864572		Yes		Yes	Match	3	100	CGCCTTTGAAAACATTGTGCGACAAGGCTACATTT[C/T]GCCACTTCTGGTTGTGTTTATTTAGTAAGATTGAT
AX-184075416		1A	1207578	Fvb1-4	1867030		Yes		Yes	Match	1	100	CTACATGAAACTGATGAAAGTGCAGAGCAATGTGT[C/T]ATTCATATCTGCTAACATGCATTTGGAACAAAACT
AX-184358505		1A	1209419	Fvb1-4	1868871		Yes		Yes	Match	2	100	TCTTTAGCATGTCACGCAAACCACAAAAGTCACTT[A/G]AGATCTCCGACTTCCGCTTTGAATCAGATTTATCA
AX-184867882		1A	1209707	Fvb1-4	1869159		Yes		Yes	Match	1	100	CTGATTTCTGTCTTAATTACCAGGTGAGGCAAGCC[A/G]TTTGAATCTTTAACACAATTAGAATTGCACCATTT
AX-184413660		1A	1211116	Fvb1-4	1870568		Yes		Yes	Match	2	100	CTAGGTTTTAGGAGAGGGCAGACAGAAAAAAGGGA[C/T]CCCTCGGAAGGGCTTGTGTGTGTATTTTTTTTTGG
AX-184110241		1A	1211368	Fvb1-4	1870820		Yes		Yes	Match	2	100	GCCTTTTGACAATCTGATATCGACCTATCTGAGAA[A/G]ATCAATGTGTTAAGAAGAGAAGATCATAAAGCAGA
AX-184110242		1A	1212214	Fvb1-4	1871666		Yes		Yes	Match	2	100	TGGCCATCTATATGGTTTCTCAATATTAATGGATT[A/G]AGTGATCTGCAAACAAAAAAGTGAAGATCCAAGTT
AX-184204352		1A	1213484	Fvb1-4	1872936		Yes		Yes	Match	1	100	GGCATGAGGGACGAAAGCCCATCCCAAAGATTGTC[A/G]TTGTAGTTATTCCCAAGATAGAATCGGAGAAGCAT
AX-184887179		1A	1213833	Fvb1-4	1873285		Yes		Not Mapped	Original Physical Assignment	-	-	ATATACTACAGCAAGTAATAGATCATCTGAGGATT[A/G]CTTTAACAATCAACAGACCCTGCTGCTATAACTTT
AX-184324871		1A	1217419	Fvb1-4	1876871		Yes		Not Mapped	Original Physical Assignment	-	-	ATAGTCCAATCAACTGTGTTTGACTGTTTTATTGT[G/T]TTTATTGTGAGGCTGCTTATTGTGTTTGACTGTTT
AX-184424444		1A	1222081	Fvb1-4	1881533		Yes		Yes	Match	1	100	TGAAGAAGAAGAAAAGAGGAGGGTGTGTGTTCAAA[A/G]ATGGGGGGCTTGGAAATTTGGGAAGCTTTTGTTTG
AX-184455566		1A	1223434	Fvb1-4	1882886		Yes		Yes	Match	1	100	AATCATTAATGATACAAGTGCACCTTCATGCGTAA[A/G]CCGAAGTCACAAATTCACAATCGAAACCAAATAGT
AX-184301866		1A	1224058	Fvb1-4	1883510		Yes		Yes	Match	1	100	TTGGGACCAAGACTCCTTGCGTGTTCAGAAGCTCC[A/G]GCCTAAAATGATTGATAGAAATCAGACAAAAGTGT
AX-184235403		1A	1224116	Fvb1-4	1883568		Yes		Not Mapped	Original Physical Assignment	-	-	CAGACAAAAGTGTACAGAGCAAAACTAGAATATGA[C/T]TGCTAACCAAAAGCAGGAAATTTCTTACCTCAATA
AX-89817648		NA	NA	NA	NA			Yes	Yes	Unanchored	1	100	CTCATCGTCAGTTCCATTGGTATCATTGTTTGTCT[A/G]ATCACCACCCTTTTCGCAACTGATTTCTTTGAGAT
AX-89874766		NA	NA	NA	NA			Yes	Yes	Unanchored	1	100	CTCATCGTCAGTTCCATTGGTATCATTGTTTGTCT[A/G]ATCACCACCCTTTTCGCAACTGATTTCTTTGAGAT
AX-184358506		1A	1236643	Fvb1-4	1903620		Yes		Not Mapped	Original Physical Assignment	-	-	ACATACCAAATGGAGACATTCAATGTATTTCATGG[G/T]GGGTCAACCCAAACAAAGTCAACAATCCAAACCCA
AX-184070630		1A	1239017	Fvb1-4	1905994		Yes		Not Mapped	Original Physical Assignment	-	-	CTAGTATATAGATCCGATGAATGTAAATTATACTT[A/G]TTACTAATCTCTCTAACCACCCGCTCATCTTCCTC
AX-89874763		NA	NA	Fvb1-1	26424413		Yes		Yes	Unanchored	2	100	TCCTTCAATTTACACTTTTTTGTGGAAAAGTTTAG[A/C]AGAAGGCAAATGGGAAAATTTGCAGAGTTTAGGCT
AX-89817645		NA	NA	Fvb1-1	26424413		Yes		Yes	Unanchored	1	100	TCCTTCAATTTACACTTTTTTGTGGAAAAGTTTAG[A/C]AGAAGGCAAATGGGAAAATTTGCAGAGTTTAGGCT
AX-184880049		1A	1242287	Fvb1-4	1900530		Yes		Yes	Match	2	100	GATGGATTGCCATGTTTTATGAAGACGATGATTCA[A/G]AAGAATCAAAATTAAAAGCTCATGTCTTTAACCCG
AX-184369648		NA	NA	Fvb1-4	1900051		Yes		Yes	Unanchored	1	100	ATGCACAGTCGCTCTCCTCGTCTGTGTTTTCCCCT[A/G]CGTACCAGATATATAGTGATTGACGACGTGATGAA
AX-184165855		1A	1244584	Fvb1-4	1898233		Yes		Yes	Match	1	100	TGAGATTAACCCTAGTTATGAGTTTTTCGATGATC[A/G]ATGTTGATCCACATAATGAAAGTTCTGAGTTCAGA
AX-184402048		NA	NA	Fvb1-1	26421673		Yes		Yes	Unanchored	1	100	CAAGAAACCCAGATGGAGATAAAGACCGAAGGTTC[G/T]TTCCGGCCACCAGAAATGGGGTTTCTCCAGCGGAG
AX-184183913		NA	NA	Fvb1-1	26416714		Yes		Yes	Unanchored	1	100	ATAAAGTTTTGTTTAATGTATGTTGCATTTCAATG[G/T]ACTACATCCAGGTAGAGTGAGGGAAAAAACCTTAT
AX-184529670		1A	1259047	Fvb1-4	1814760		Yes		Not Mapped	Original Physical Assignment	-	-	TAAAGTCAATATATTGCAAATGACACCAAGTTTGT[C/T]GTCCCTTTATGTTCTAGAAGGCCATCATCAACTTT
AX-184714114		1A	1261245	Fvb1-4	1812562		Yes		Not Mapped	Original Physical Assignment	-	-	TGCAACAAAAATAGGCTCAAGACTTTGGTAGCTAT[A/C]ACAACAAAATAAAACTGGTTTAAGATCAAGATACA
AX-184761461		1A	1262841	Fvb1-4	1810966		Yes		Not Mapped	Original Physical Assignment	-	-	CCAGACTCTCATCTTCGATACATTAAATATGAAAC[A/G]ATCGAGGGGGTAGTAGACTTTGGAACTATACAAGT
AX-184148143		1A	1266178	Fvb1-4	1807629		Yes		Not Mapped	Original Physical Assignment	-	-	GCAGGACTGTAAGCGCTGCCACCATAGTTAATATC[C/T]TAATTTTAGATTGCCAATGATCCTGAAGTTTTTCC
AX-166510755	AX-89817638	1A	1267132	NA	NA	Yes	Yes	Yes	Yes	Match	25	100	CCGATTCAAATTTGCGCTACAACAGCCTTGCCGTC[G/T]TAGACTCTCATATATATCTGATTGGTGGAGATATC
AX-184184537		1A	1271077	Fvb1-4	1802730	Yes	Yes		Yes	Match	29	100	GATCTCAAACCTACCATAAAGTTAAGAAAAATGGC[C/T]GAAGCTAACCCTTTGTCACCTGCTAATGCAAACCT
AX-184402836		1A	1271688	Fvb1-4	1802119		Yes		Not Mapped	Original Physical Assignment	-	-	CAAAACTCACACAGATAGGGAGCTCTTGATTTTCT[A/G]ATATTTTAGATTTCGAAATACAGAGCGACGCTTGT
AX-184880048		1A	1272075	Fvb1-4	1801732		Yes		Not Mapped	Original Physical Assignment	-	-	ACTGAGAGATGGAATCATACCAGAACCCGCAGATC[C/T]CAACCCTACGGTTCTCTTCAAGGATTAGGGTTTCC
AX-184569522		1A	1272208	Fvb1-4	1801599		Yes		Not Mapped	Original Physical Assignment	-	-	ACTCCAATTCGACTCTATCTGAAGGATTTCGAGTC[A/G]TTGGAACTGAGGAGCAGAGGGATCGAATCAACCAC
AX-184097189		1A	1272234	Fvb1-4	1801573		Yes		Not Mapped	Original Physical Assignment	-	-	TGGAAAGACCCTGGAGCGCTTTGTCAACTCCAATT[C/T]GACTCTATCTGAAGGATTTCGAGTCATTGGAACTG
AX-184561920		1A	1275044	Fvb1-4	1798763		Yes		Not Mapped	Original Physical Assignment	-	-	CACGGTCAATCAATCAGCAAATATTATTCATGGTA[C/T]ACAAAAAACAAGCACATGTCCTGAGGAGGGAGAAG
AX-184025894		1A	1280840	Fvb1-4	1792967		Yes		Not Mapped	Original Physical Assignment	-	-	AAAGTGTGAATTGTAAAATTAGGAGTGTAAATTTC[A/G]GTTCCCTATAATTTTACCTAAAAGCTTCTTAATTA
AX-184214630		1A	1281718	Fvb1-4	1792089		Yes		Not Mapped	Original Physical Assignment	-	-	GGTGGTGGTGATGTAGCGATTTCAATTCTTCAATC[A/G]GATTTGAAACCCTAAGTAGAGAGTGTGATAGTTCA
AX-184634979		1A	1282018	Fvb1-4	1791789		Yes		Yes	Match	2	100	ATATATTAAGCATCAGCCCTTCGTGGGAAATGATG[A/C]GTATGCAACTATACAAGAATGCACAAAGCTAGCCG
AX-184962732		1A	1282161	Fvb1-4	1791646		Yes		Not Mapped	Original Physical Assignment	-	-	TGTCTGAATAAAGAAGGAATGTCGCACAGACATCC[A/G]TCTCTTATAAAACCATAGCATCTAGCTGAGCCAGT
AX-184554083		1A	1282944	Fvb1-4	1790861		Yes		Yes	Match	2	100	AATATAGGTTAATATACATCATACAAGGTATCATT[C/T]ATCTCATGTAAAAATAGGGGCTATAAGAAAAAATC
AX-184718266		1A	1286138	Fvb1-4	1787667		Yes		Yes	Match	2	100	ATTAACTCAGGTGGCAGCCCTTAGTTTCCTGCTGC[A/G]CAATTGAACAATTCGTAAGTCCACTCATCAAGAGC
AX-184485130		1A	1287539	Fvb1-4	1786266		Yes		Yes	Match	2	100	CCATATAAGCACATAAAAGTCAAAATTCAACACCA[A/G]CCATAAACTTCACCAAAAAAACAGGTTGGGTAAAT
AX-184324870		1A	1287871	Fvb1-4	1785934		Yes		Yes	Match	2	100	TATACACTGATGCGATTCTTCATAGTCAAACTAAA[G/T]TACTAAACAACCAATCTTTAAGTATAAGATGGAAG
AX-89809138		1A	1290110	Fvb1-4	1783695		Yes		Yes	Match	3	100	TCTCTACCTCGTAAAGTAGTTTCCAGAGAGCCACC[A/G]TATGCGACTTGTTCACGATCCACCTTCAATTTGCT
AX-184494377		1A	1290712	Fvb1-4	1783093		Yes		Not Mapped	Original Physical Assignment	-	-	TCATGAAGAATATATCTACCTAAACCCTGTTGTTT[A/G]ACAAAACATATATCTACCTAACTCATCACGAATAT
AX-184485129		1A	1291624	Fvb1-4	1782181		Yes		Yes	Match	2	100	GAAGCATCCATTTCTGATGCAGAGGCTGCTACTAT[C/T]ATTGCTGAGGTTTTGTGGGGGTCTTCACCTTAGAA
AX-184058209		1A	1292086	Fvb1-4	1781719	Yes	Yes		Yes	Match	41	100	GCGTTGCTGACAATGGCTTCGCCTAACTCGATTAG[A/G]GTGTTGTGTAGTTTGGTTAGAATCATTAAGTCACC
AX-184690630		1A	1292188	Fvb1-4	1781617		Yes		Yes	Match	1	100	TCCAACCGTGTTAGGGAACACTGCGCATTTGTTAT[A/C]GTTGGTCTGATCAAGTTCAACAAGGATGTCTTTGT
AX-184075414		1A	1294868	Fvb1-4	1778898		Yes		Yes	Match	1	100	ATTAAGCAACCCAACAACACTGATTTTGTTCATAG[A/C]AATATAAACTGATAAAGCATGAAACTTTATATAAA
AX-184475550		1A	1295206	Fvb1-4	1778560		Yes		Yes	Match	2	100	AAACTTAGTTATGCACACTGATCACTCACTTGCTG[C/T]GGAGCATTGTGACCCTTTGGAACAGCAAACACTCT
AX-184054668		1A	1295385	Fvb1-4	1778381		Yes		Yes	Match	2	100	AATGCAGATAAGCTGCTGATACAAAGGATTTATGC[A/G]ACTCAAAAACTGATACAAATATAGCAGCCAATTCA
AX-184876821		1A	1296965	Fvb1-4	1776801		Yes		Yes	Match	2	100	CTGGATATGTAAAAAACTTATAGTTAATAGTAACA[G/T]TTTCCAAGTTAAAACTAAGAAAAAGATGCAAGGTT
AX-89779618		NA	NA	NA	NA			Yes	Yes	Unanchored	1	100	CTGATGGCATACCAAAGAGGATTGCTACTTTTTGA[A/G]GTGTAATAAGGAGTAGCGAACCGCTGAAGATAGTT
AX-166510754	AX-89817632	NA	NA	NA	NA			Yes	Yes	Unanchored	1	100	ATGTGCGTCATTACTATTGTAGATTGGAACATGCA[C/T]AAGGACTATCAGCCAAGGTGTCTTTTCCCTGTCAA
AX-184165854		1A	1297544	Fvb1-4	1776222		Yes		Yes	Match	2	100	TATACTGCAAAGAATGAAAGAAAAAAGGACATGAC[C/T]CTCATTCATTATAAAGATGAATAGATTATTGGACC
AX-184324869		1A	1297694	Fvb1-4	1776072		Yes		Yes	Match	2	100	TAATTAAAGAAGTATAACTCCAATGTACTTACTTT[C/T]CAGCAAGACCTTCTTGGTTTCCACCATCTCCAACT
AX-184873630		1A	1298733	Fvb1-4	1775033		Yes		Yes	Match	1	100	GCAGTGGCTTCCGATTTAGATTGACATCTTTGAAG[A/C]GGCAGGCTTCTTGTCTAGGACATGTTACAAAGTCT
AX-184503649		1A	1299067	Fvb1-4	1774699		Yes		Yes	Match	1	100	CCTCACTCAAGGTAAATATTCATAATGCAATGTTA[A/C]TGTGGCAATCACATATTCACATTTAGATGTGTCAA
AX-184214628		1A	1300770	Fvb1-4	1772996		Yes		Yes	Match	2	100	ATTCTTTGGTCCCACTAAGTACTTGAATAGACTAA[C/T]ATGAAAGAAAATGTGTAGTTTAAGAGTATCTTATC
AX-184402835		1A	1301826	Fvb1-4	1771940		Yes		Not Mapped	Original Physical Assignment	-	-	TGTAATGTTCTGCTCATAGTTGAGATTTGAAGTTT[C/T]ATTAATAACATTAACAATGTTTTTGAGTTTTCGGG
AX-184246427		1A	1303243	Fvb1-4	1770523		Yes		Yes	Match	2	100	CAGTTGAGCTCAATGCAGTACTTAAAAGTTTGTTT[C/T]GGTTTATGGCCGTCATGATCATGTCATGTAATCAC
AX-184529669		1A	1303464	Fvb1-4	1770302		Yes		Yes	Match	1	100	CGTATGTTAATGAGGTAATTCCATCTGGGTTTTCG[G/T]TCTTGATGTTAAAGTTCGTGTCTTTTTTTGACTCC
AX-184424443		1A	1304742	Fvb1-4	1769024		Yes		Yes	Match	2	100	ACAGCTTTGCACTCCCAAAAATATTGAATATTCAT[C/T]GGTACGTAAGAAGAGACAAGACAACGAAGACCTAT
AX-184845943		1A	1307599	Fvb1-4	1766167		Yes		Yes	Match	2	100	GTCGCTGTTTGAGGAGATTGGATAGTAGAAAACCA[A/G]TTTCACATGGTTGGGACCATAGAGAGGATAGATAT
AX-184224919		1A	1312519	Fvb1-4	1761247	Yes	Yes		Yes	Match	22	100	TACTAAACAACTACTCAGCAATGTATCAAATTTAT[C/T]TGATCATGAAATATTCCGAGCTATATTAAGCAAAT
AX-184584253		1A	1312643	Fvb1-4	1761123		Yes		Yes	Match	1	100	ACCATCGGCCCTGCCTTCCCAATATGAAGTGAAGA[C/T]GACACAGCAGTAATACTCCCAATTATCTGATCATC
AX-89779614		NA	NA	Fvb1-4	1761005		Yes		Yes	Unanchored	1	100	AGTAACAAGATCCCTACGGTCTCGATCATTCTTAA[A/G]GTATCGTAGCCACTTCCATGTTAAACCATACTTCT
AX-184224918		1A	1317482	Fvb1-4	1756284		Yes		Yes	Match	2	100	GCATTATGTTTACAGCTCTGCAGACTGTTGCACTT[C/T]TGTGTCCATCTTAGATTAGTTGTTTCCTGAATATG
AX-184062163		1A	1320550	Fvb1-4	1753216		Yes		Yes	Match	1	100	ATAAATATGGGAGAGTCCAAAAGGACAATCCAAAA[A/C]ATGGTGTGATAGTCAGAAAACGAAAACGCAATTGT
AX-89817622		NA	NA	NA	NA			Yes	Yes	Unanchored	1	100	TTCTGCCCATGGTGAATCTCCAAAAATCTTCTGAT[A/G]TCATCCTTGCTTATCGAATAAATCCACAAGCTACT
AX-184464853		NA	NA	Fvb1-1	26349886	Yes	Yes		Yes	Unanchored	17	100	AGTTATTTCCCATTTAGTCACTGTCAAAAAACTAA[C/T]TACAGAGGATGATGATTCTTAATAATACGATAATA
AX-184335996		1A	1327974	Fvb1-4	1745792	Yes	Yes		Yes	Match	27	100	GAGAATTTAAACCATTTGAGAAACACTCGGTATGT[A/G]TGTAATGTTTTAATGAAATTGCATTTTAGTTTTCA
AX-184028091		1A	1328210	Fvb1-4	1745556		Yes		Yes	Match	1	100	TTTTCATAATGGAAAAAAGTAAAACTTATTCCCTT[A/G]AGGTTCTTTCAAATTATTCTGATTTTTCTTCAACT
AX-184066223		1A	1328278	Fvb1-4	1745488		Yes		Yes	Match	1	100	ATGTATGTATGTAAAGATACACGCCGTGTACTGAA[G/T]ATGCTGATAATGAGGAATTTAAACTCTATTTTTTT
AX-184184536		1A	1329327	Fvb1-4	1744439		Yes		Yes	Match	1	100	TTCCTCAAGCTGCCGAACAACAAAGCGTAAGCACA[A/C]GAATCATGATTCAACCAAAACGATCACATCCTGAA
AX-166518624	AX-89860579	1A	1329600	NA	NA	Yes	Yes	Yes	Yes	Match	9	100	CTAGGTGTACTATGCTACACAAACCACGCTGAAGT[-/TATG]TTCACCTTATTAAGACGATATATAACTTCTTCCCC
AX-89779601		1A	1337581	Fvb1-4	1736185		Yes		Yes	Match	1	100	TGACAAATGGTGCTCGAGAGAAGGCAGAACATAGA[A/G]CCAGATAAGAACACATAAAACGGCCATAGTGTCAC
AX-184413659		1A	1339145	Fvb1-4	1734621		Yes		Yes	Match	1	100	TCATTATTTTCATAGTGGAAGATATTGTTTCGTTT[G/T]TTATCTCATTCTGATTACATTTAAGAATGGGAAAA
AX-184368891		NA	NA	Fvb1-1	26338191	Yes	Yes		Yes	Unanchored	25	100	TAGTGAGAAAGGAAAGGAACGGAATGCTGATGAGA[C/T]TGTTTTTGGTCAGTAAAGGTGCAAATATCAGGAGG
AX-184357742		NA	NA	Fvb1-1	26334595		Yes		Yes	Unanchored	1	100	TGGTGAGAGCCTCATCTAAAGATGCTACCTGTGTC[A/G]ACGATGGAGTTGAGTAGTTACTGCTCTTTTCTGGA
AX-166520161	AX-89817611	NA	NA	NA	NA			Yes	Yes	Unanchored	1	100	ACTTGTATCGAAAATTGGCTCCAATCAAGTACATC[A/G]CTGAAGGGTAATGAGTAGTTGTCAGAAATTAACAC
AX-184030627		NA	NA	Fvb1-1	26331203		Yes		Yes	Unanchored	1	100	CACGATTGAAGATGAAAGGTTGAAAGTACTAAACT[A/G]ATGAAACGCATAAGCATTCCTGTATATGTTTCCCC
AX-184856217		NA	NA	Fvb1-1	26331203		Yes		Yes	Unanchored	2	100	CACGATTGAAGATGAAAGGTTGAAAGTACTAAACT[A/G]ATGAAACGCATAAGCATTCCTGTATATGTTTCCCC
AX-184454863		NA	NA	Fvb1-1	26330888		Yes		Yes	Unanchored	1	100	ACAGGTATGAAATATGCATGAGCTTCATGATGATG[C/T]TGAGCCATGAACGGGCTTTTCCCATTTCCCATTTC
AX-184561382		NA	NA	Fvb1-1	26330794		Yes		Yes	Unanchored	1	100	GAGATTGACGTAATCTTTGACGACTCGTACCATCC[A/G]ACGACGATGCCAGTCGGTGACCGGCATGTAGATAT
AX-89779598		NA	NA	Fvb1-1	26330080		Yes		Yes	Unanchored	1	100	ATGATCATCGGAACACATCCTGCTTGAAGCGATTC[A/G]ATAATCCTAGGACTCGCCACTTCCCAACCGCTAGG
AX-184955102		1A	1350889	Fvb1-4	1724223		Yes		Yes	Match	1	100	AGGATTACTTGAATGTAATGTAAAGGTAAGGGACT[C/T]CATGATGCTCTTCTTTTTTATTCAGACCCTTTTCT
AX-184475549		1A	1351809	Fvb1-4	1723303		Yes		Not Mapped	Original Physical Assignment	-	-	TTGAAAGTTGACGTTAAAGATGGTGTTGTTACAGG[C/T]GCGGATTATTATTGTGATCAGGGATTCGTTTTTCA
AX-184402833		1A	1355641	Fvb1-4	1719471		Yes		Not Mapped	Original Physical Assignment	-	-	TGCATACATGCTTACAGATGATGCAGATGCATTTA[A/C]AATATAAAAAAACACAGGGTAAGACCTTACGAAAA
AX-184204347		1A	1358851	Fvb1-4	1716261		Yes		Yes	Match	2	100	ATGAACCATAGGAAAAGAATGCAAAGTTATCACAA[C/T]ATTCACTCACCAATAAACGAGCATGAGTAGTGGAA
AX-184080426		1A	1364678	Fvb1-4	1710434	Yes	Yes		Yes	Match	23	100	GCATCTCAAAGAACTGTCATAGTTATGAGAGACGT[A/C]AGATTAGCTTAGAGTGCAAACTTCTAACGGTTTAG
AX-184066222		1A	1367311	Fvb1-4	1707801		Yes		Yes	Match	2	100	TTGGAGGATTGATTATGATTTATGAGGGTTGGGTG[G/T]TAATGTTAACAGGTGTCGCACAAGTCAAAACATGT
AX-184097188		1A	1368273	Fvb1-4	1706839		Yes		Yes	Match	1	100	TTCTAATTCTATAACGGACTCAAAATGCAACAAAC[G/T]CTAGCCTTTTAAACTCACAATTCACAACTTCAAGA
AX-184554082		1A	1368554	Fvb1-4	1706558		Yes		Yes	Match	2	100	AGCTCAAAATCATCTGCATTTAGTCTTGGAAGCAG[A/C]AGCAAGAAATATATCATCCAAAATTGATCCTTGCT
AX-184110240		1A	1370251	Fvb1-4	1704861		Yes		Not Mapped	Original Physical Assignment	-	-	TTCTACAGACAATCTATTGCGTTTGTTCGTACCCG[A/G]ATCTCCTTGAAATTTAGACTCACGGGTCCTTTTAC
AX-184475548		1A	1372215	Fvb1-4	1702897		Yes		Not Mapped	Original Physical Assignment	-	-	TGTTTTTGTGCGCGGTGTGGAGATACCGTATGAAT[G/T]ATGACTTATGAATTTATTGGACATGCACGAAGAAT
AX-184538026		1A	1377140	Fvb1-4	1697972		Yes		Yes	Match	1	100	TTATAAATCTCTGCTAGTTTGGTATATACCCAAAA[C/T]GTTCATCTGAGTCGTCAGTGAGTGGTTTTAGTCCC
AX-184117242		1A	1379809	Fvb1-4	1695303		Yes		Yes	Match	1	100	TGCTCTACCTGACGGCACAGCAGAATTTTCCTTCC[A/C]TTTCAACAGAAAAAAGTTTTTCAAGCAAAATATGT
AX-184576975		1A	1379848	Fvb1-4	1695264		Yes		Not Mapped	Original Physical Assignment	-	-	GGGGTCGGTTTCATTATATGCCTGTGTTTCCAGCA[A/G]TCATGCTCTACCTGACGGCACAGCAGAATTTTCCT
AX-184279324		1A	1380273	Fvb1-4	1694839		Yes		Yes	Match	1	100	TTCTTTGCATTCGGCTTAAATCGAAGATAGATCCG[C/T]ATATTAGTCAGGTTAACTTGCTACTTAATTCATAT
AX-184048125		1A	1381052	Fvb1-4	1694060		Yes		Yes	Match	1	100	TTATAGGACTTCATTGAAGTCGGCAAACCAACATC[G/T]ATATAGTCGTGGAGAAGTACTGTAACCGAAGAATC
AX-184347198		1A	1381217	Fvb1-4	1693895		Yes		Yes	Match	2	100	AATCTTAATACAGGGGGATGAGCTTCTTTGAAACT[A/G]TTGTTCTTGAGTACCAAACAGGCAAATAGTGACTC
AX-166520159	AX-89874721	1A	1382858	NA	NA	Yes	Yes	Yes	Yes	Match	13	100	GACCTCTGTTGTGGCTTCGGCTTGCTGAATGCTGT[C/T]TGATGGCTGTAGAGAAGGGACTAGTCAAAAACAGT
AX-184569521		1A	1384012	Fvb1-4	1691100		Yes		Yes	Match	1	100	GTGGGCATGGATTTGGGTTTGTGTGTTGCTTGGAC[A/G]ATAGCTTCTAGGCTAACAGCTAAACCTCTTTAGTA
AX-166520158	AX-89817593	1A	1384361	NA	NA		Yes	Yes	Yes	Match	4	100	TGTGTTAAAGTGCTTGTTTATTTGCAGAAAACTGC[C/T]CTCAATATTTGTCTTCTGTTGCTGGATGTGGGGCT
AX-89874719		NA	NA	NA	NA			Yes	Yes	Unanchored	1	100	TGTGTTAAAGTGCTTGTTTATTTGCAGAAAACTGC[C/T]CTCAATATTTGTCTTCTGTTGCTGGATGTGGGGCT
AX-184301863		1A	1385280	Fvb1-4	1689832		Yes		Yes	Match	1	100	ATTTCTGGCTATTGGTTTAGGGATTATGTTTTAAG[G/T]TGTTCAAATCAAATGTCCCCGTCAGTATGTGAAAG
AX-184257396		1A	1388399	Fvb1-4	1686713		Yes		Yes	Match	1	100	GTAGAGCTTGTCTTGTTTAACTAAGTTATTTTGTA[C/T]TTGTACTCGCAGATGATATCCTGTCCAATGCTTGA
AX-184097187		1A	1389081	Fvb1-4	1686031		Yes		Yes	Match	1	100	TAAAATAATAGAATGCACATGATTATACGTATAGA[G/T]GCTTTGACTCCTCTTTCACTTATCTTGTTTCATCT
AX-184117241		1A	1389631	Fvb1-4	1685481		Yes		Yes	Match	1	100	TCTTGGTATGCCACTGTTGGCAGTTTCTCTGAGGA[C/T]CTAGTTCCTGTATTCAAGAGGTGCCTTGACAAGTA
AX-184445411		1A	1391674	Fvb1-4	1683438		Yes		Yes	Match	1	100	GCAACATTTATTGTAATTCTTGTGTTCTCATCTTC[C/T]CAAAACAGGTGCTTGTCAAAGATTTAAAGAAAAAG
AX-184224916		1A	1392859	Fvb1-4	1682253	Yes	Yes		Yes	Match	30	100	GGTTGTGCTATAGTAAAAGTGGCAGTATTCTTTCC[A/G]GTACTTATTCTCTATGATGATATGACAGGCTGTTA
AX-184132110		1A	1393102	Fvb1-4	1682010		Yes		Yes	Match	1	100	TAACTGCAGTCGGTTTGTAATTTAGGAGTGTGGTG[C/T]ATATCTCTGCAACAGCTGAGTGAATCACTTTTGGC
AX-184358503		1A	1394205	Fvb1-4	1680907		Yes		Yes	Match	1	100	GGAAATGCCAGAAACACGTGATAAGCGGCCGAAAA[C/T]GTGTCGAAACACATACGTAAATAAACTGGACCTTG
AX-184290606		1A	1398729	Fvb1-4	1676383		Yes		Yes	Match	2	100	GGAAACTCTAATCTACAACCATTCGTACTCTATAA[C/T]CCACATAAATATAACCGGACTACACACTACCATCT
AX-184475547		1A	1398820	Fvb1-4	1676292		Yes		Yes	Match	2	100	TAGTATCGGCTCATTAGAACATTAACCAAATCTTT[G/T]CGAAAGGTCAGCCTCAAAGCTTTCCCTTTAATAAC
AX-184246424		1A	1399227	Fvb1-4	1675885		Yes		Yes	Match	2	100	ATAACAAGCCTACAATCCTAGAATATAAAATTGTC[A/G]CTCAAAATCTATATTTGCATTGATGCTTTTTCATG
AX-184313394		1A	1400584	Fvb1-4	1674528		Yes		Yes	Match	1	100	ATCGATTCTTATAGCAAATTGTTGTGTAGTTTACT[A/C]GTGAAAAACGTAAATCAACTCAGTCATTGGAAAAT
AX-89806435		NA	NA	NA	NA			Yes	Yes	Unanchored	1	100	TAAGTAACACGTGCGTTTTCGAGTTTTTTCTTAAC[-/AAATT]AAAAAGCATTTTTTTCGAAAAGAATATTGAACATT
AX-184967758		1A	1401853	Fvb1-4	1673259		Yes		Yes	Match	1	100	CCGTCGGAAACTCGAACCGCCGGCTTAATCGTCAT[C/T]GGGATGTCCTTCTCTTGCTCGTGTAATGGTTTTCT
AX-184455562		NA	NA	Fvb1-4	1670463		Yes		Yes	Unanchored	1	100	CAGTAGGTTATCTCTTGTACCAATTCTAGTGATTA[C/T]ATATGCTTGGACATGAACATTTAGTTTCCTAGTTT
AX-184080425		1A	1404947	Fvb1-4	1670165		Yes		Yes	Match	2	100	GACATTTTGTCAATTCCTGTATCTACAGTTTCTTC[C/T]GATTCTGTTTTTGATAACACTGCCAATGAGATGGA
AX-123360095	AX-89817590	NA	NA	NA	NA			Yes	Yes	Unanchored	1	100	TCCAACGTTTATCAAGATTGTTGATGATGGAATTC[A/G]TGAGCTCTTTCATGAATATTTGACACTGCCTTTGC
AX-89817588		NA	NA	NA	NA			Yes	Yes	Unanchored	1	100	GAAAAGCAAAACCTTAACAAGTTTATCGAGGGCAT[A/C]CCTGGACGTGTCTGCCTTACCTTGGACATGTGGAC
AX-184955100		1A	1407993	Fvb1-4	1667119		Yes		Yes	Match	1	100	TTGTGCATATTTAGCTGGTTAAAGAAGGATGGGAC[A/G]TTGGGATGCGTGTCATACCATGCATATTGCATTCA
AX-184085625		1A	1409857	Fvb1-4	1664404		Yes		Yes	Match	2	100	TCTACGTCTTATTATTTATATACGTCCTTCAAACT[C/T]GCATGTACAACTTTTTCTCATCATCAACGTCATAA
AX-166510748	AX-89817584	1A	1414430	NA	NA	Yes	Yes	Yes	Yes	Match	35	100	ATGGCTCGTGACATGTTATCATTTCCGGTATCTAC[A/G]GTTCCTTGTGACTCAGTTTTTGATACCAATGCAAA
AX-89874710		NA	NA	NA	NA			Yes	Yes	Unanchored	1	100	ATGGCTCGTGACATGTTATCATTTCCGGTATCTAC[A/G]GTTCCTTGTGACTCAGTTTTTGATACCAATGCAAA
AX-184554080		1A	1414672	Fvb1-4	1659589		Yes		Yes	Match	1	100	AAGAAGAAGCTCAAACTTGTATCAAGATGGTTGAT[A/G]ATCGAATTCACGAGCTGTTTCAGGAATACTCTACA
AX-184475546		1A	1418933	Fvb1-4	1654329		Yes		Yes	Match	1	100	TGGACCTCCTTCACGTAATTGCAACGTTAATGATC[A/C]CAGAAATACTCAAACCTCAGAATTTTTGAAACTAT
AX-184279321		1A	1418986	Fvb1-4	1654276		Yes		Yes	Match	1	100	AACAGTCTTTAACTCAAATAAGCATACATCATATA[A/C]AATCTTTAATACAATGCTGGACCTCCTTCACGTAA
AX-184935079		1A	1419185	Fvb1-4	1654077		Yes		Yes	Match	1	100	CACAAAGTCTCCTTTGTGCTCCATCATTCGTTCCC[A/G]CAATCACATCAGTTCATCCACTATCAAATCTTTTT
AX-184494376		1A	1419271	Fvb1-4	1653991	Yes	Yes		Yes	Match	39	100	TGACTGTTCAAAATTGATACACCCTTAAAGTCAGT[C/T]ACTCCAATGCAAAATCGATCTAATCCACATCAACA
AX-184290604		1A	1420928	Fvb1-4	1652334		Yes		Yes	Match	2	100	AGATTGCCAAACATATTCATATACGGCCTAATGTA[A/C]ATGCTCTAAGAAAAAAGAATCACAAGCTCAACAGC
AX-184634978		1A	1421038	Fvb1-4	1652224		Yes		Yes	Match	1	100	AAACCAGGGGAGAATATATCCGGGAAATTCATCAT[C/T]CCTGTTAAATCACCTCTGATTGATGTCCAAAACAG
AX-184391905		1A	1421156	Fvb1-4	1652106		Yes		Yes	Match	1	100	ATAGAAAGCTATACATATGGGAGATAATGAGAGGG[C/T]GAGAGATAGTAGAGTTTTGAATAGTCCTCATTGAA
AX-184950067		1A	1423460	Fvb1-4	1649802		Yes		Not Mapped	Original Physical Assignment	-	-	CAGCAAAGCAAACATACTTTCCTTAACAGTGGTCA[G/T]CAAACAGAATATTTGAACCAAACCCACACCACTTT
AX-184746401		1B	1254125	Fvb1-2	4230862		Yes		Yes	Genetically Mapped to Homoeolog	1	100	CATAGATTTCTATATGTGCTGAAAAGTCTGTCTCC[A/G]GCTGTATTGAAGAGTCTGGCTCCTGCTTCCAAAGG
AX-89806434		NA	NA	NA	NA			Yes	Yes	Unanchored	1	100	CATCAATTTGTAACATTTTTCTGTGAATCTGCTTC[-/CAG]CTGGATGATCTCCTACATACAAGATGTATAATTCT
AX-184139435		1D	1391455	Fvb1-1	26253241		Yes		Yes	Genetically Mapped to Homoeolog	2	100	CAGTGGTCATAATAACAGAAAAGAATTACCTACTT[C/T]TCATTCAACTCTGGAAAATTGTGAGTAACAAAGTA
AX-184065977		1B	1258383	Fvb1-2	5341220		Yes		Yes	Genetically Mapped to Homoeolog	2	100	CTGTATATGCTAAAAGTGAGCTTTAAGGTTTTACA[C/T]CCTATAGTACTTATCTTCTAGCTCAATTTGTTTGT
AX-184858231		1B	1258440	Fvb1-2	5341163		Yes		Yes	Genetically Mapped to Homoeolog	2	100	CTTCTGGTTTCAGTCTTTTATGAACTGAATACCAT[A/G]CTGCTTGATCATTAATTTCACCTGTATATGCTAAA
AX-89854407		NA	NA	NA	NA			Yes	Yes	Unanchored	2	100	GGTTCCTGCAAGTCCTCTGCTTCTAAAGATTCTGC[G/T]AACTCTATTCCTCGTACCAGTCTTGTGTATGATGC
AX-89910392		NA	NA	NA	NA			Yes	Yes	Unanchored	2	100	GGTTCCTGCAAGTCCTCTGCTTCTAAAGATTCTGC[G/T]AACTCTATTCCTCGTACCAGTCTTGTGTATGATGC
AX-89806433		NA	NA	NA	NA			Yes	Yes	Unanchored	1	100	AAAAGGAAAGTAGCACATATACAAACCCACACGGG[-/GGCGC]GGCGCAATTTTCTAAATTACACATATGATACACAC
AX-184245686		NA	NA	Fvb1-1	26246349		Yes		Yes	Unanchored	1	100	TTCCATTTGTTCCTTCAGCATCATATTTTCCTATA[C/T]CAACACAAATCACAAGTACAGTGTTACACCCTCAA
AX-184494375		1A	1442039	Fvb1-4	1647927		Yes		Yes	Match	2	100	ATAGCTGTAAGGTATTGTAATTTTCCAATTGTACG[C/T]ACTATTCAGGTGTAAATGTGATTTCAAACTGTAAA
AX-184204344		1A	1442264	Fvb1-4	1647702		Yes		Yes	Match	1	100	AAGTCGGTGTAGTACTGTAAATCCATTTAGACTAT[A/G]TAACTGAGTACAGACTACGTACGGATGAATACAAC
AX-184839683		1A	1442432	Fvb1-4	1647534		Yes		Yes	Match	1	100	CAAAACCCTACTGTATAATATACAGTCTTTTACCT[A/G]AAACAAAGTTCGTTATTGGAGGAATAAAGGCTTTT
AX-184165853		1A	1443779	Fvb1-4	1646187		Yes		Yes	Match	1	100	GTACTTTGTACGGCAAGGCAGGTTCAAATGTTGTG[A/C]TAGTAGAGGAAAATGATTGAATATTTCTTATAAAT
AX-184898755		1A	1444434	Fvb1-4	1645532		Yes		Yes	Match	2	100	TATGATGCAAACGTATGGTAAATATCGACTTCGTA[C/T]GAGGGTTATTAGAAGTTACATATGTATAGGTTCAA
AX-184851135		1A	1444588	Fvb1-4	1645378		Yes		Yes	Match	1	100	ACCACACCTATCTCTCTGTTAATTCGTTCTCAAAT[G/T]TTGTGGTTGCATTGTTGCACCTAAGGTTTTGAACA
AX-184148142		1A	1445345	Fvb1-4	1644621		Yes		Yes	Match	1	100	TCAGATATGTCTTCTCTCCTACGCTCCTAGCTACA[A/G]TTTGGATGCTCATTTCTTACCTTCGAGTATTCAAG
AX-184066220		1A	1448058	Fvb1-4	1641908		Yes		Not Mapped	Original Physical Assignment	-	-	AAACATCCCTTGAATTAGATTAGAAAATAAAAGAA[A/G]AGATTTTGACGAATCGGGTCTGAATTATATCAAAG
AX-184204343		1A	1451164	Fvb1-4	1637763		Yes		Yes	Match	1	100	GAAGTAAGCTGGATAGGCCAAGAATATATATAGCT[G/T]GGCATATATATCAAGAACTTAAATGATCGGCTGGA
AX-184358501		1A	1451984	Fvb1-4	1636943		Yes		Yes	Match	2	100	TAGCAATGTATGTTTGATTTTATTTATATAGTATG[A/C]TGTACATGATAGATTAGATTCTTCTCCCCTGAAAG
AX-184117240		1A	1452045	Fvb1-4	1636882		Yes		Yes	Match	1	100	AACATTCTGGATAAGTAGTGCTCTCTGATCCAGTT[G/T]TACTTGAAGATTGATGAACAGTACTTAGCAATGTA
AX-184369643		1A	1452248	Fvb1-4	1636679		Yes		Yes	Match	2	100	ATCTGTTATTTCGTAGATTCATTTTAGGCGCGCTC[G/T]CTACACAGATCTGATTGTTTCTGTTGATATTCGTG
AX-184184535		1A	1453394	Fvb1-4	1635533		Yes		Yes	Match	1	100	TTGTAGATGTCAATTTTATAGTAAACAAACCTGAC[C/T]TAACCAAAAGACTCCTATTTAGCGTGTAATTAGTT
AX-184156858		1A	1454420	Fvb1-4	1634507		Yes		Yes	Match	2	100	CTAGAGCTGGCAAAGTTCTAAGATGTGTTTAAAAA[C/T]TGGGATTGTATAATACAAATTGAAACATTATTGCT
AX-184131650		NA	NA	Fvb1-2	4124133		Yes		Yes	Unanchored	1	100	TCTCAAATAGCCAGAGTACAAACTGATCTGATTTG[C/T]AAAACAATTTCACTGATAGAAATTAACCGAAACCA
AX-184464849		NA	NA	Fvb1-1	26210598		Yes		Yes	Unanchored	1	100	GGAGTGTGGCGCCGAATGGACCGAACCTCTGTCAA[C/T]GGCACTCCCCTTATAGTATACAGAATCCTATCTAC
AX-184246423		1A	1459308	Fvb1-4	1629619		Yes		Yes	Match	1	100	CTCAGCCGACCTGGAAAATTCATCCGATTAATGAT[C/T]ACAGATAATAGAATTTGGAACACCACTTGAGTGCA
AX-184911595		1A	1461327	Fvb1-4	1627600	Yes	Yes		Yes	Match	18	100	ACATATGTTTCTTCCATACACACCTATATTCAAGT[G/T]TCAATTCAATATTTTACATAATGGTGGTAGGATGG
AX-184148141		1A	1462770	Fvb1-4	1625051		Yes		Yes	Match	1	100	TTCATTATTGGAACCTTAAATTATGACCTGTTATA[A/C]AGGTTACACGTGCATGAATCAACAGGCTTTTACAA
AX-184512520		1A	1463463	Fvb1-4	1624358		Yes		Yes	Match	3	100	AGCAAAACTTAGTGAACTTGCAACATGAGCTCATT[G/T]GGCAGTAATTTAGAAATATGCAAATAAAAAAAAAA
AX-184660706		1A	1464138	Fvb1-4	1623683		Yes		Yes	Match	1	100	GATAACCACTCGGACAATACTCATAAACATCAAGA[A/C]AACTGCCGGTGTAGTAACAAAACGAGGAAAACCAT
AX-184967757		1A	1464167	Fvb1-4	1623654		Yes		Yes	Match	1	100	GCGGCCGCAAAAGAAAAACCAATAATCATGATAAC[C/T]ACTCGGACAATACTCATAAACATCAAGAAAACTGC
AX-89812527		NA	NA	Fvb1-4	1623583		Yes		Yes	Unanchored	1	100	GAACTACTGGAATACCCATTTGAACAAGAACAACA[C/T]CGGCTGCTGCCCGGCACCGGAATCTGGAGGTCTGA
AX-184494374		1A	1465846	Fvb1-4	1621975		Yes		Yes	Match	2	100	CTCTGAGCTGATCGAGACTAAGTGACAGAAACATC[A/C]TGTCATTCTGCATCACTCCATTGTATGACAGAAAC
AX-184455561		1A	1471363	Fvb1-4	1615445	Yes	Yes		Yes	Match	26	100	TATTTGAGACGGATGGAGACATTTGCTCTACTTAA[C/T]TAAGATTATGTTTCATCGATCATATATTTTTGCTG
AX-184847064		1A	1471415	Fvb1-4	1615393	Yes	Yes		Yes	Match	23	100	AATTTAAAGTTTTGTAAGTTGTACAACACGTTAAT[A/G]TAACTTCTCTATTCTCTATTTGAGACGGATGGAGA
AX-184655831		1A	1472397	Fvb1-4	1614411		Yes		Yes	Match	2	100	GCAATGCTGGGATCAAAAGCTTGGGTGAAACTACG[A/C]TTCTTGTTCTTGTTGCTGCCGTCAGTAGGGTGGTA
AX-184024156		1A	1472604	Fvb1-4	1614204		Yes		Yes	Match	1	100	CAACATTAGTCGTTTATTCATGTGAATTAATGCAA[G/T]AGAGTCGTCGAGAAAAGAAAGTAAAAACAGAGAAC
AX-184860531		1A	1476685	Fvb1-4	1610123		Yes		Yes	Match	1	100	GTATGGGATAAAAGGGAATATATATTGGAGTGTTT[A/G]GAGTTCAGTATTTCAAGGTTGGTTTGGTTTCTCAC
AX-184313393		1A	1476913	Fvb1-4	1609895		Yes		Yes	Match	1	100	AGAAGCACTTTCTGCTTCAAAGTCCAGCACTTCCA[A/G]CATTTTCTTCTTCAGCAATAAGCTTCTGCTTTCAA
AX-184424441		1A	1476999	Fvb1-4	1609809		Yes		Yes	Match	1	100	AATAATACTATGTATATAGTTTTGGGTACAGTTCG[C/T]CTGCCAATGTGAAAGTGAAGATATGGAATTTATAC
AX-184214626		1A	1477071	Fvb1-4	1609737		Yes		Yes	Match	1	100	ACTAGGTGCTATGGTAATTTACTATTGGATCATTT[A/C]CATCAAGGAACTATTGTTTCCAGAAACTTCTCCAA
AX-184268258		1A	1477314	Fvb1-4	1609494		Yes		Yes	Match	2	100	TGGCTTTGTGTGAATATAGAGATATAGTATTGCAG[C/T]AGATCATTGGGGTAATTAGGAACAACTTAGGGACG
AX-184665316		1A	1479121	Fvb1-4	1606581		Yes		Yes	Match	1	100	ATCAAGGCTTGATGGCACACCACCCGGCTATACTT[G/T]CAAAAAGAGAAGAAATATCCTTCACGGCATGGCAC
AX-184686759		1A	1479168	Fvb1-4	1606534		Yes		Yes	Match	1	100	TTGGGGTATAGGCACCACGTCCCGTTATGGATTCC[A/G]CGGTTTCTTTAATCAAGGCTTGATGGCACACCACC
AX-184391904		1A	1479496	Fvb1-4	1606206		Yes		Yes	Match	1	100	AAACTATGATAGACATGGTTTTTCTTGAACGATTT[G/T]TTGGGTTTAAAACATACGATCGATGTATTTGAATA
AX-184268257		1A	1479920	Fvb1-4	1605782		Yes		Yes	Match	2	100	CACCGGTGTTTATTACAAAGCTACCAAATTTTGTC[C/T]ATATCCACTTTGTTGGGAAAATTCTCCTATATAGA
AX-184402831		1A	1480565	Fvb1-4	1605137		Yes		Yes	Match	1	100	TAAATCACCGTTCAAACTTTGTCCCATAATGTTTT[A/G]TAGATCTTTGTTTTTCATACAAGTTAAGAAGCACA
AX-184194307		1A	1480983	Fvb1-4	1604719	Yes	Yes		Yes	Match	35	100	GTCGGTGTAGTCGCCAAAACTTTCAAAGTCAATCA[C/T]AGGGACATGCATGATTGCATGCTCCTATTATAAAT
AX-184617421		1A	1481349	Fvb1-4	1604353		Yes		Yes	Match	2	100	TATTTTCTTTTCAATAGAGGCTTTTAAGAGTTAAA[A/G]CCCCAGCAGTATTTTTCCTCAAATTGAGGTTTCAT
AX-184091246		1A	1485014	Fvb1-4	1598506		Yes		Yes	Match	1	100	TTAGACCCTGAATTATCTAAGAGAGATTTGGTTGC[C/T]GTTTCATAAAATGCTAGATAGGCTCTAGAACTGAT
AX-184058208		1A	1485295	Fvb1-4	1598225		Yes		Not Mapped	Original Physical Assignment	-	-	GTCATACACTTCACAAAATCTATATAAACACTAAG[A/G]CTTGAGAACCGCCGCACCGGCGTTTATTACAAAGC
AX-184194306		1A	1485435	Fvb1-4	1598085		Yes		Yes	Match	1	100	TTACAGGACTATTTCAATTCCATTTTAAAATTAGT[A/G]TAAGCACACCCAGCAAACTTTTTAAATTCGGCCAG
AX-184279319		1A	1485533	Fvb1-4	1597987	Yes	Yes		Yes	Match	21	100	AGAGGCTTCATTAACTTTAGGCATTGTTATAGGTA[C/T]GAATCGTTCAATTCACCGACTTAATTAACAACTTG
AX-184554079		1A	1486103	Fvb1-4	1597417		Yes		Yes	Match	1	100	CTTTTGAAAGCATGGCTTAAATCGTTCGTAACACT[C/T]GACTGTGATTGAAATGTACGTGTACTCCGGGTCGG
AX-89812434		NA	NA	NA	NA			Yes	Yes	Unanchored	1	100	GTTAGCCTCTATCAACTTCTTCAGCTCAGCAAGCA[G/T]TATACCCCTTGCAGACTTTGTATCCCCATACTTAG
AX-184623510		1A	1491921	Fvb1-4	1591599		Yes		Yes	Match	1	100	AAATGATTAGTAACTGGAGATGGAGCTCTGGCACC[A/G]TTCGGTTGTCCACAGCTATGGTCTACAAACAGGGT
AX-89812388		NA	NA	NA	NA			Yes	Yes	Unanchored	1	100	GACATGAACATTACCTGAATACTCTCCTTGTGATG[C/T]GGGCAAACAGAGTATACAGGGGCTTCATGGCCCTC
AX-184380892		1A	1497617	Fvb1-4	1585908		Yes		Yes	Match	2	100	AAATGGTTTTAATGGTAGGTGTGAAATGCCACATA[A/G]TTAGTTTGAATTTTGCAATGACGTAGACCTATAAA
AX-184194305		1A	1499515	Fvb1-4	1584010		Yes		Yes	Match	1	100	ATTTCTATTACTGTGGAGTGTGAACAACGTAAGGA[A/G]GGAACACATTCCAGCTTGATTGCTACAAGTTTAAA
AX-184054667		1A	1499725	Fvb1-4	1583800		Yes		Yes	Match	1	100	TTGCGTTTTTGAGTCATAATCAGCTTTTTTCTACC[A/G]TTTTCAACTTTTAACATGTTTAGTAAGTATCTTAA
AX-184054666		1A	1501483	Fvb1-4	1582042		Yes		Yes	Match	1	100	CCAGGAGTTAAAGACGAAAGAAACGAACCAGCAAA[C/T]CCCAAGGAAAGAAATGAAGGAGTTGTTCATTTTTT
AX-123360092	AX-89817563	NA	NA	NA	NA			Yes	Yes	Unanchored	1	100	GAGATTCAGTGGTGCAAGGGGATTAGTAGGGTTGG[A/C]TGTTCCTAAGGAGGAGCTAGCCGCTTCATGGGGCT
AX-184485127		1A	1502488	Fvb1-4	1581028		Yes		Not Mapped	Original Physical Assignment	-	-	GTCATCTTGCAGAGCCGTCAAGAGATCCTTTTTAT[A/C]AGGCAACCTATATTCCAGACGCTCAGAGAGATTCA
AX-184124435		1A	1502837	Fvb1-4	1580679		Yes		Yes	Match	1	100	CCAACATTATCTTGCAGCTTTTATTGATATCAACA[C/T]GAGAGATTCCAATTGCTTCTACATCAAGTATTCCA
AX-184902947		1A	1502865	Fvb1-4	1580651		Yes		Yes	Match	1	100	TCACCAAACACATCTGGTAGTTGTGAAACCAACAT[C/T]ATCTTGCAGCTTTTATTGATATCAACATGAGAGAT
AX-184335994		1A	1503287	Fvb1-4	1580229		Yes		Yes	Match	2	100	TTGGAATCCCTATTTCCCACAAATCCAGTCGTGTC[C/T]AAACATTATCCAATATTACAAGTTTTCTTTTCGCA
AX-184194304		1A	1509755	Fvb1-4	1564385		Yes		Yes	Match	1	100	CAGTGCATTTCTCCATCTTGAGATGCTTTTACCTT[A/G]TAGTGCCCCTCCAACTGTAGATATTGCGACCGGTA
AX-184876819		1A	1509860	Fvb1-4	1564280		Yes		Yes	Match	2	100	CTTGGCTTGCTCACTTGGTAGACATTCATAGCTGA[A/G]CTCTATTTTCCCATATACTTGCTTTATCAATCCTG
AX-184224914		1A	1510144	Fvb1-4	1563996		Yes		Yes	Match	2	100	CTCCTTTTAAGCTGATGATCATTCTTCATTTGTGC[C/T]AACTCTTCAGAGGCTATATACATGTTTACATCACG
AX-123360090	AX-89817561	1A	1510581	NA	NA	Yes	Yes	Yes	Yes	Match	42	100	AACTCGATATAACACCGGGTGAGATTTCTTTAAGC[A/C]TGCTACATCCCTTCAAATTCAAGAGTCTCAGATTG
AX-123360089	AX-89817560	NA	NA	NA	NA			Yes	Yes	Unanchored	1	100	TTGAGACACCTGATCAGACGTTATTGAGGCAACGG[C/T]CAATCTGTTGAGTCTCTTCCACATGTCGACTTCTT
AX-89874690		NA	NA	NA	NA			Yes	Yes	Unanchored	1	100	CCTCTGGTTCGCTGCTTTTCTCATCCTCCAGTTGA[G/T]ACACCTGATCAGACGTTATTGAGGCAACGGCCAAT
AX-89817558		NA	NA	NA	NA			Yes	Yes	Unanchored	1	100	AGTCTCAGTTTTCTTGAACAACAAACTGATTCCAG[G/T]AGCCGCAAGGGAGCTTGCATTAAGATCATGAACTC
AX-123360087	AX-89817557	1A	1511229	NA	NA	Yes	Yes	Yes	Yes	Match	19	100	AGTCTTCCAGTTGAAGTGACTCCAAGTTTGCACAA[C/T]AGTTTACATCCAGCACATTGAGAGGATCTCTCAAA
AX-89874688		NA	NA	NA	NA			Yes	Yes	Unanchored	1	100	AGTCTTCCAGTTGAAGTGACTCCAAGTTTGCACAA[C/T]AGTTTACATCCAGCACATTGAGAGGATCTCTCAAA
AX-184843326		1A	1512145	Fvb1-4	1561995		Yes		Yes	Match	1	100	GCTATTAGACAAAACAGTAGCGAATAAAAAAAATC[A/G]TAAGTAGATGGAAATTACTTCTATGGTGTGTTAAG
AX-184554078		1A	1512236	Fvb1-4	1561904		Yes		Yes	Match	1	100	CTGTGTTAATTTTGTATTAGATTAAAGATATTATT[A/G]TAATTGTTTATAATAAATAAATAGCAAATAAAATT
AX-184075412		1A	1512449	Fvb1-4	1561691		Yes		Yes	Match	1	100	TAAAATACCTTAAGCCTAGTAACCTACAGGAAATA[A/G]AACATATTCCTAAAACATAGAGGCACAAGAAACTA
AX-184950066		1A	1513039	Fvb1-4	1561101		Yes		Yes	Match	1	100	CCTCAATACCTCATCACAAGACATCAAATTTGACC[C/T]TCCCCAATTCATTTCCAGGGATGAGAAGTTAGTAG
AX-184103448		1A	1513089	Fvb1-4	1561051		Yes		Yes	Match	2	100	ACCATCACTGAACCAAACATTTCTTTTTACGTTTT[G/T]GTCGAGTACAAGTTCCTCAATACCTCATCACAAGA
AX-89812233		NA	NA	NA	NA			Yes	Yes	Unanchored	1	100	GTTCGGCCAAGTTCACAATTTAAAAAGGTCATGTC[C/T]GCATAGCTGCAGTATCAAAGATGTAGATGAAGGAA
AX-89874686		NA	NA	NA	NA			Yes	Yes	Unanchored	1	100	CAAAGTTAACAATGCCCGGGTATGTCGTAGGGCAC[G/T]TTGTGTTCGGCCAAGTTCACAATTTAAAAAGGTCA
AX-184246421		1A	1516922	Fvb1-4	1557218		Yes		Yes	Match	1	100	ACAGGTGCTTGTTTTGAAAATCTTGGGGTTTCAAA[C/T]AAATGATGCTTTTGATGTATAACAAAGCGGACTGT
AX-184887175		NA	NA	Fvb1-4	1556891		Yes		Yes	Unanchored	1	100	AATTTGTCACCAACATTAAGTTCATACACCAGTTA[C/T]GGATTTTCTACTGCTCTGCACGAGAAATTGAAATA
AX-184335993		1A	1517249	Fvb1-4	1556891		Yes		Yes	Match	2	100	AATTTGTCACCAACATTAAGTTCATACACCAGTTA[C/T]GGATTTTCTACTGCTCTGCACGAGAAATTGAAATA
AX-184554077		1A	1518929	Fvb1-4	1555211		Yes		Yes	Match	2	100	ATGTATTTGGATGAGAAAGTGGAATTTGAGGTGGG[A/G]GAGAGGAATTCAAGGGGTTTGGATAACAAATATGA
AX-184051311		1A	1521078	Fvb1-4	1553062	Yes	Yes		Yes	Match	21	100	TAAGCTAACAAACTATGCAGTCAATTGAATAGTAG[G/T]GTCGTTATATATACTGAAGCAACTAGCACTCCGTA
AX-184413658		1A	1521596	Fvb1-4	1552544		Yes		Yes	Match	2	100	CCTTCGCCACCATTAAAACAATGCATAATTTGAAT[C/T]GAGTCACGTCGTCGCACATCAACAAAAGCCTTGCT
AX-184854434		1A	1521717	Fvb1-4	1552423		Yes		Yes	Match	2	100	ACGTTCGATCTCATAGTCGTCCATACAAATAGCAC[A/G]TGTCCCACGTTTTGTAGCTTTAAAATAACCCTCCG
AX-184865257		1A	1522163	Fvb1-4	1551977		Yes		Yes	Match	2	100	TCAACAGAGAAATCCGTCGGAACGGAAAGTTCTTG[A/G]AAAATTTCTTGATCATGCACTGAATCAACAGAGTA
AX-184132109		1A	1527483	Fvb1-4	1546657		Yes		Yes	Match	1	100	AGGCCACACTTGGGTTCTCACCAAATGACGATTGA[A/G]TTTCCAGATATCGATAGGCGAAACCGACCGGAAAT
AX-184048124		1A	1529158	Fvb1-4	1544982		Yes		Yes	Match	1	100	AAGACCATCGTTAGAAAAATTAGAGAACTGTCCAA[A/G]GCAGAAGAAAAAGAAAAGAGTTTGGTTTCATAGGT
AX-184629314		1A	1530333	Fvb1-4	1543807		Yes		Yes	Match	1	100	TCCATCTTCTTGGCCACTTCTTCAACCGAATCACC[A/G]TCTCCGACGGCCAAGTACCTCTTTGCCTCTTCAGG
AX-184655830		1A	1530606	Fvb1-4	1543534		Yes		Yes	Match	1	100	CAGCTAACCAAAAAATTCAAATGCTTGGAAAGAAA[G/T]AGAGCGAAATATAACACAAACCCAAATCAGCAGGA
AX-184880047		1A	1531328	Fvb1-4	1542812		Yes		Yes	Match	1	100	AAGATTCAGAAAAGTGTCCAAGTCCCAAAACTACT[C/T]GGTCCCTAATTTCATCTTCTCAAGTAATATGACAA
AX-184494373		1A	1534332	Fvb1-4	1539808		Yes		Yes	Match	1	100	TATTTTCTGGCTTTGATTGTTTTCCCCGAATTGAT[C/T]GTCAAACTTTCCTGGCAACAAACCCAAATATTAGT
AX-184124433		1A	1534466	Fvb1-4	1539674		Yes		Not Mapped	Original Physical Assignment	-	-	CTGTTCTGTGAGATAAGCTCACGAAGCTTGCTTTT[C/T]TGTTGTGACCATTACACAGGCACTGCAAATGTATA
AX-184598201		1A	1541370	Fvb1-4	1532770		Yes		Yes	Match	2	100	ACGACCACTGGCACACACACAGTTCTTTTTCACAC[C/T]GCTGTATAGTATATATACGTTAATGATAGTATGTA
AX-184561376		NA	NA	Fvb1-1	26140033		Yes		Yes	Unanchored	1	100	ACTGAACTGTCGGTTACTGGAACCAATACAAATAG[C/T]GTAGTTGCTTCGACTGGAGGAGTTGAGATGGAAGT
AX-89874676	AX-89817544	1A	1541812	NA	NA	Yes	Yes	Yes	Yes	Match	27	100	GATGATGGGAAAGTTTGGAACTGGCTCTTGACTGC[C/T]GAAGGTGAATACAATCACAAGGATGATAAAGACTT
AX-89803620	AX-89803620	NA	NA	NA	NA			Yes	Yes	Unanchored	3	100	TTGCAAAACATCGGCAAGCTATATTCTGATGCGCC[A/G]GATTCTCCTTTCTCCGCTGTGGAATTTGATAATCC
AX-184561915		NA	NA	Fvb1-4	1530035		Yes		Yes	Unanchored	1	100	AACTAAAGCCCGGCAAGAACACTAAACAACTGATC[A/G]TAGTTGTTGCAGCATCATTGAGTACTTCCATAAAC
AX-184716208		1A	1544213	Fvb1-4	1529927		Yes		Not Mapped	Original Physical Assignment	-	-	ATAAACTTATATATATGTGTTTGTCAGCCTTGTTT[C/T]TTAGTTATTGGTTTCTTTGTAGTTTGTACCTCGTT
AX-184117239		1A	1544493	Fvb1-4	1529647		Yes		Not Mapped	Original Physical Assignment	-	-	CTCTTTTTTTTATGAGAGCTTAGATTGGAGGGAGG[C/T]CTCATGCTCCTAGTTGTATCAATGTTTCATATAAG
AX-123365029	AX-89817539	NA	NA	NA	NA			Yes	Yes	Unanchored	2	100	CTGTGTCGTTGGCTTCTTGAAGCTCTTACAGCAAC[A/G]CAGCCCAAATTAAGCGCAGCTGGCACAAAGAGTCA
AX-89874672		NA	NA	NA	NA			Yes	Yes	Unanchored	1	100	CTGTGTCGTTGGCTTCTTGAAGCTCTTACAGCAAC[A/G]CAGCCCAAATTAAGCGCAGCTGGCACAAAGAGTCA
AX-184629313		1A	1553916	Fvb1-4	1520232		Yes		Yes	Match	2	100	GGCCACCAGGAACATTCTCAACTGAAAATGGGTAA[C/T]GCCGAGGGCTACTCAGGTTACTACTCTGGTTGGCA
AX-123365028	AX-89874669	1A	1554033	Fvb1-4	1520115		Yes	Yes	Yes	Match	1	100	CATTCTCTGGGACCTGTAACTGTGGTGCTTCAGTT[G/T]GATAGCTAAATCCATGATACAATGGATATACTGAA
AX-184494372		1A	1554321	Fvb1-4	1519827		Yes		Yes	Match	1	100	TTATAGATGGTGAATAATTGTGGAGCTTTCCACCC[C/T]CTTGAGAATTACTCGAACCAATATCTTCCATTTGA
AX-184123943		1D	1527194	Fvb1-1	26121496		Yes		Yes	Genetically Mapped to Homoeolog	1	100	TGCTGTACTTTCTTAGTCTGAAGATCAGATAATGA[C/T]ACGGCAAAGCTATAATCCACCATAAAACAAGATAA
AX-184413656		1A	1556018	Fvb1-4	1518130	Yes	Yes		Yes	Match	13	100	CCTAGCATTCACTAATCACTACCCTCGTTAAAACC[A/C]ACATATTCACTCTGCATAATTCTAAATTCTCCAGT
AX-184529663		1A	1556578	Fvb1-4	1517570		Yes		Yes	Match	2	100	CATACTGTGTATGAAGCAACCAAGGGACAATATGA[C/T]AACTGCAGTGACCTGATCGGCGGGATAAGTGATGA
AX-184051310		1A	1558251	Fvb1-4	1515897	Yes	Yes		Yes	Match	10	100	GGGCTGCCTCCAAGACATTTCAGTTAGGCGATAGA[A/G]TTTGTAAGTCGTCTTACACTATTTAGTTTTATCAG
AX-184246419		1A	1558585	Fvb1-4	1515563		Yes		Yes	Match	1	100	TTTGCAAAATCAATCACGTTTTCATGCTTAAGTTG[A/C]CAAGTCCTGTATTACCATCAAGGCCTATAAATACC
AX-184629312		1A	1560981	Fvb1-4	1513167		Yes		Not Mapped	Original Physical Assignment	-	-	TGATTCCCTTTCAATATTTGGTCCAACTTGATATT[A/C]GCTAATAAACGAGTTTATGAACTGGTTAGCTAGCT
AX-184335991		1A	1562939	Fvb1-4	1511209		Yes		Yes	Match	1	100	TCTATACTATATGATATATTAGAATTTTCCGTGAT[A/C]TGAGACCAGCTAATACTTTCTCATATAGTTTCTCT
AX-184712039		NA	NA	Fvb1-4	1508607		Yes		Yes	Unanchored	1	100	CTAGTGGCAGCTTTGGTAATTAGCACGGCCTCGGC[A/G]GTGACTCATCAAGTCGGAGATGGTATAGGCTGGAA
AX-89817534		NA	NA	NA	NA			Yes	Yes	Unanchored	1	100	ATCTATCAGAAGCAAAGCAGAGGTTTTAAGAAGCA[G/T]AGCATAACCAAAACAAACAGGGGCGACCTGAAAGA
AX-184623508		1A	1568615	Fvb1-4	1505533		Yes		Not Mapped	Original Physical Assignment	-	-	TTACGTACGTACATACAATACATACCTTGTATATG[A/G]AAGGCTGTATTGAGTTTATTTGAATTACAGATTCC
AX-184165852		1A	1568990	Fvb1-4	1505158		Yes		Not Mapped	Original Physical Assignment	-	-	AATTGTACTAAGAATAGAAATAAATTAACTACTTT[A/C]TTTAAGAAACGCTTTCTAAAAAAGTTATTAGCATA
AX-184678581		1A	1569304	Fvb1-4	1504547		Yes		Not Mapped	Original Physical Assignment	-	-	ACACTACTTCACATCCACCTACGATCGCCACTGCG[A/C]AAACGGACAGAAGCTAGCGATTAACGTGACCGGCA
AX-184700460		1A	1572065	Fvb1-4	1501641		Yes		Not Mapped	Original Physical Assignment	-	-	AGTAACCAAGGATGATTACGAGAGCTGTAACACGG[C/T]GGATCCCTTGCATGTGTTCCAGGAAGCAGTGACAC
AX-184194303		1A	1573010	Fvb1-4	1500696		Yes		Yes	Match	1	100	TTTCTAATCCGCATTAGTTTTAGAATCAATATTAT[A/G]AGCATAGTGACCTCAAGGCCGGCATTTATGTTTTA
AX-184214625		1A	1573175	Fvb1-4	1500531		Yes		Not Mapped	Original Physical Assignment	-	-	TTATTTAATATAGAGACAAAAAGAAACTATATGTT[A/C]TTTAAGGTAATGGCAAAGTGCGTGATTAGTTCATT
AX-184690385		NA	NA	Fvb1-1	26097480		Yes		Yes	Unanchored	2	100	GGGTTTACATATCATGATCATGGTGATAATAATGC[C/T]GTTATTTTGTGCAGCATTTGATTTTCCAGTAGGAG
AX-184324865		1A	1574597	Fvb1-4	1499109		Yes		Yes	Match	2	100	CATAAGTGAGTATAGTACTGGCTAGCCACTACTTC[G/T]CGAAGACTCGAAGTTAACTTTTCATTTTAGGGGTT
AX-184380889		1A	1577082	Fvb1-4	1496624		Yes		Not Mapped	Original Physical Assignment	-	-	ATTTGAATAGAAATAACCTTGGTGTGCATGTGTGT[A/G]TATGGTTTGGCAATTGGCTTTGGTAGCTAGGTGCC
AX-184611315		1A	1578182	Fvb1-4	1495524		Yes		Not Mapped	Original Physical Assignment	-	-	GTGATGAACATGGTGATACTGATGTTATTTGTGTG[A/C]AGCATTTCAATTTCAGATGGGACAGCAAGATGTGG
AX-184742575		NA	NA	Fvb1-1	26092639		Yes		Yes	Unanchored	1	100	ATATATATGCATTGTATGATGTATGTCGTTGGTCG[A/C]GATATCCAAACACATGATGATCACTCAGTACAGTT
AX-184485126		1A	1580090	Fvb1-4	1493616		Yes		Yes	Match	1	100	TGGCGGAGCCGCTGAGTATGCAACCTGGGCGGCGG[C/T]GCATCCTTTTGTACTTAATGGCGGTGCTGATTACG
AX-184724036		1A	1581044	Fvb1-4	1492662		Yes		Yes	Match	1	100	GTTTACGGGCCGGCGACCACTGCAACTCCACATAC[A/C]CAAGCTCCTGCTCATAGTAGTGGTGCACTGGTGCT
AX-184423679		NA	NA	Fvb1-1	26089651	Yes	Yes		Yes	Unanchored	19	100	AGATCTGTTGCAATTTATTTCTTTTCTTTTTTTTC[A/C]TGCCAAAAAGAGTTGTAATAAGCACAATACGAACA
AX-184402828		1A	1582009	Fvb1-4	1491697		Yes		Yes	Match	1	100	AGACTTACGATAGTATAAGTGAGTATTACTAGCTA[A/G]TTAAATTAATCCCCCATTAATCAATTGGTTTTTGG
AX-184485125		1A	1583054	Fvb1-4	1490652		Yes		Not Mapped	Original Physical Assignment	-	-	AAATATTAATTTAGATGTAAACAATTACACATGTA[A/G]TAAAGTTAATTGGGCAGAAATTTCTCTATGGGCTA
AX-184705335		NA	NA	Fvb1-4	1472279		Yes		Yes	Unanchored	1	100	TTTACGGTGTATATATATAGGATATATAGCAGTGC[G/T]GCCTCTACAAGGGACCAAAATCACCAAATGCCACA
AX-184678280		NA	NA	Fvb1-1	26047991		Yes		Yes	Unanchored	1	100	TGAATGTTGTTTATGGAGTAGAAACAGTCTTCGAA[A/C]ACAACTGAGGACATCAAATTACCGTTTTTATTTTC
AX-184267501		NA	NA	Fvb1-1	26047523		Yes		Yes	Unanchored	1	100	GCTTTCTCATCACATCTGTTTCTTTTGGGTTACTT[A/C]TTTATTACTATTACAGGATAGTAGAGTTCAAGCCT
AX-89910379		NA	NA	NA	NA			Yes	Yes	Unanchored	1	100	AATATTGATATCAACTATGCTCTTTTCCAGAAAAC[C/T]CAAGGGATTTATGATCCAAAAAATGATCTTCATTA
AX-89907058		NA	NA	NA	NA			Yes	Yes	Unanchored	1	100	AATATTGATATCAACTATGCTCTTTTCCAGAAAAC[C/G]CAAGGGATTTATGATCCAAAAAATGATCTTCATTA
AX-89851067		NA	NA	NA	NA			Yes	Yes	Unanchored	1	100	AATATTGATATCAACTATGCTCTTTTCCAGAAAAC[C/G]CAAGGGATTTATGATCCAAAAAATGATCTTCATTA
AX-89854392		NA	NA	NA	NA			Yes	Yes	Unanchored	1	100	AATATTGATATCAACTATGCTCTTTTCCAGAAAAC[A/C]CAAGGGATTTATGATCCAAAAAATGATCTTCATTA
AX-89910377		NA	NA	NA	NA			Yes	Yes	Unanchored	1	100	AATATTGATATCAACTATGCTCTTTTCCAGAAAAC[A/C]CAAGGGATTTATGATCCAAAAAATGATCTTCATTA
AX-184175021		1A	1598491	Fvb1-4	1450952		Yes		Yes	Match	1	100	TTTTATATACAGATCCCCTATAAGTTTAAATCCAG[A/G]CTCTGCCCTAGGTTTGCAACAGAAACAATCTAAGA
AX-184634977		1A	1603397	Fvb1-4	1468622		Yes		Yes	Match	2	100	TTCAATCACCCCAATTCCCACAGAGCAGTAACACT[C/T]CTCACACTCAGCAACAGGATCAGGGCATTGCACCA
AX-184925522		1A	1603815	Fvb1-4	1469040	Yes	Yes		Yes	Match	24	100	ACATAATCAAGCTCAACACATATCAAACCATTGCA[A/G]CTGCCATAGATTTGCATACTGTATTTCGGCACGAT
AX-184075411		1A	1603964	Fvb1-4	1469189		Yes		Yes	Match	2	100	CGGATAATCAAATTGAAGATCACCAATCTTGAAAT[A/G]CTTCAACAACTTATCGTAATCTACAGACTTGAGAG
AX-184465563		1A	1604136	Fvb1-4	1469361		Yes		Not Mapped	Original Physical Assignment	-	-	CATGACTTGCATACGCACCGGAATCTTATTAGGGA[C/T]TTCACCGGCAGGCGTACCAGTATCTCCGCAATGAC
AX-184279318		1A	1604316	Fvb1-4	1469541		Yes		Not Mapped	Original Physical Assignment	-	-	CCAAAACCCTGAGCATTTTGTCAAATGGGGATGAG[C/T]TAAATTACTGTAATACCCCTGAGCAGTGGGGAGAG
AX-184267500		NA	NA	Fvb1-1	26037340	Yes	Yes		Yes	Unanchored	6	100	AAAAAACAAACAGAGATGATAGTTTTTTTTGATAA[G/T]AGATGATAGTTACTTATATTAAAAGTTTCATAATC
AX-184380888		1A	1605620	Fvb1-4	1443180		Yes		Not Mapped	Original Physical Assignment	-	-	GGCAAACTTATTCAATGTCTTTGTACTTAGAGATG[C/T]GCCATGAAATTCTGCACTTGACCATGTTGCAGCCA
AX-184930230		1A	1610403	Fvb1-4	1458830		Yes		Yes	Match	1	100	AAACATGCATCATGTACATACAGTAGTGATCAATG[A/C]AAACCACCAATCTGATCTATTAATTGAAGATTCAT
AX-184623507		1A	1610577	Fvb1-4	1459004		Yes		Not Mapped	Original Physical Assignment	-	-	GATTGGATTGCAAGTTACCTAGCTTGATAGTTAAC[C/T]ATCCAATTAGCTAGCTTGATAATATTGGCTAGCAA
AX-184391134		NA	NA	Fvb1-1	26030136		Yes		Yes	Unanchored	1	100	AACAAGTGTTTGTCTTGAAAGGTTTATGTGGAAAA[C/T]GCATAGTTTCGGTTATGTATTGGACTCTGCTTTGT
AX-184718265		1A	1613573	Fvb1-4	1466232		Yes		Yes	Match	1	100	GCCCTATCCCCCTCTCCACTCTAGTCGAAACAAAA[G/T]ATATGATTTTCGATTTTAACTCTATAAGAGAGAAA
AX-184091244		1A	1616307	Fvb1-4	1463498		Yes		Yes	Match	2	100	ACAAGTGAAAACGAGTGATGTTCACGAATATATAC[A/G]CTCGGTTTGATCCCTCAATTATTTTGTGATCAATT
AX-184455558		1A	1616402	Fvb1-4	1463403		Yes		Not Mapped	Original Physical Assignment	-	-	GTTAAGTAATACGTACATGGTGTAGCTTTAGTCAA[A/G]TGAGAATTGAGATCCATAGCCACTGACTAGACGAC
AX-184268256		1A	1617141	Fvb1-4	1462664	Yes	Yes		Yes	Match	12	100	TATATGTCATACAATTGAGTAATTGAGTGAGACTA[A/G]TGTATGGACATGCACAAAACTAATCATCTAATCTA
AX-184722220		1A	1617680	Fvb1-4	1462125		Yes		Yes	Match	2	100	GTGAGATTCCGGTCAAGTATTATCTCTCTATGCAT[A/G]TTTAAGGGGTGAGGGCAAAATAATCTTAAAATAAT
AX-184640436		1A	1617862	Fvb1-4	1461943		Yes		Not Mapped	Original Physical Assignment	-	-	TATTGGGCGTCAGTAACTAGTTACAGGGGAAATTC[A/G]GGTGATCGGAGTCAGCAGTCAGAGAAATTCCAGTG
AX-184174382		1D	1608580	Fvb1-1	26011952		Yes		Yes	Genetically Mapped to Homoeolog	1	100	CCAGAGTGGAGATGATAGCTTACCTTTAAGAAGGT[C/T]CAGTTCCGGTAAAGTCATAAATAATGATAACCAGA
AX-184454854		1D	1614281	Fvb1-1	26006427		Yes		Yes	Genetically Mapped to Homoeolog	2	100	TGTTTTACAACTTGAAAGAAAACTCACAACCTCCA[G/T]AGTCATGAGATTTAATCTGGTTCCTCTACTCCGAA
AX-89874644		NA	NA	NA	NA			Yes	Yes	Unanchored	1	100	TACTTTTTGGGAAGCTTTCCTGCTGATCCCATTAA[A/G]CTTCCACCTACCAAGCCATCAGCTAAGCCACATAT
AX-184879957		1C	1447252	Fvb1-3	1491359		Yes		Yes	Genetically Mapped to Homoeolog	1	100	AGCATAATTTTTGGAAGTCTTTTTGCCTTATGTAT[G/T]GTCTCTTGCACCTGTTTCTCTTTCAGTTGGAGACA
AX-184369302		1C	1447891	Fvb1-3	1490720		Yes		Yes	Genetically Mapped to Homoeolog	1	100	AGTAACGTGCCTAGGAAACTTGCTAATTCCACCTT[C/T]TACTCTAGTGCTGTCTGCCACGACGACACAATGCT
AX-184665006		1B	1462970	Fvb1-2	4011697	Yes	Yes		Yes	Genetically Mapped to Homoeolog	7	100	CTGAGGCTTGCAAACCTGCTGATGGGTTTAGTGCT[C/T]GATTTTCGGGTGCTATTATGGCATTTATCTTGAGC
AX-89817504		NA	NA	NA	NA			Yes	Yes	Unanchored	2	100	AAGTGCATGAGTTGCAGGCCTTGTACAGCCACACT[C/T]GTGGTTCCTCCACACCACAAGAGGAACAATCTCAA
AX-184623506		1A	1669414	Fvb1-4	1439638	Yes	Yes		Yes	Match	23	100	TAAGAGGAGAAGGGTGGATGGGAATGAAGAACTGC[A/G]ATGGCGGTAAGAATTAGGAATTAGGGTTTAAGGAT
AX-184268254		1A	1671763	Fvb1-4	1437289		Yes		Not Mapped	Original Physical Assignment	-	-	TAGCGGTGGACATGCCGCAGCCAGAACACTGTAAC[A/G]AAAAGTTACTGTTTTCGGTTAAACCTGGCTACTCC
AX-184576973		NA	NA	Fvb1-4	1435825		Yes		Yes	Unanchored	1	100	GTTTGTGATTTTAAGTTTTCCCTCCGCTTTGTTTC[A/G]GCAACGCTGATATCGGCGGTTTTGGTTATCGGGGA
AX-184512517		1A	1673639	Fvb1-4	1435413		Yes		Yes	Match	1	100	TGTCTGATTAAGCTTTCTTTTCATTTTCAGTCTTA[C/T]GGAAGTCAGCTATCTGAGATTAGTGTTCTTTCTTT
AX-184759566		1A	1673750	Fvb1-4	1435302		Yes		Yes	Match	2	100	ACCAAGCTCTGATCTAAGGTTTCCACTTGCATACC[A/G]GGCCCTCCTTTTGTCTTGCTGGATGGTCTGCTTTA
AX-184665315		1A	1673970	Fvb1-4	1435082		Yes		Yes	Match	2	100	GTTCATACAGTCGGTTCGCATGGGTAGCGACGTTC[A/G]GCATACAACATTTTTGGCCCGCATGCGGTGGTGCT
AX-166502824	AX-89779575	NA	NA	NA	NA			Yes	Yes	Unanchored	1	100	AATGGACTGCTTGCTTTTTCCAAAGCAGTAGGATC[A/G]CTTGAGAGCCTGCAACTGGAGGAGTGTAACAGGGT
AX-89817503		NA	NA	NA	NA			Yes	Yes	Unanchored	1	100	GTCATGGGTAATGCTCAAGCTCTGAAGAGTCTGAT[C/T]TCATTAACAATCACTTCCTGCCGAGGAACTACAGA
AX-89874638		NA	NA	NA	NA			Yes	Yes	Unanchored	1	100	GTCATGGGTAATGCTCAAGCTCTGAAGAGTCTGAT[C/T]TCATTAACAATCACTTCCTGCCGAGGAACTACAGA
AX-184224912		1A	1676645	Fvb1-4	1432407	Yes	Yes		Yes	Match	5	100	CTTCTCCTCCATCTTTTTTTTTCCCTACTCGTTTA[G/T]GGTTGTTTCTCTAATGCTCTGTACCCTCTTCACAA
AX-184214624		1A	1676788	Fvb1-4	1432264	Yes	Yes		Yes	Match	23	100	GGATACATTGCATTTGAATCTGCATGTAGGGAGAT[A/G]TATGTGAGAGTGACACCTTTATATTTCACTCTTCC
AX-184194302		1A	1682601	Fvb1-4	1426451	Yes	Yes		Yes	Match	37	100	GGAAGACACTGTATAAAACATATATACTGTGTATG[A/G]GTGTATCTAATAACAAGTATCTGTACCCAGATTAG
AX-184554076		1A	1682810	Fvb1-4	1426238	Yes	Yes		Yes	Match	30	100	TATGTCATCTGATGGATACCCTTTTGAACATTAAG[C/T]AACACGTACGGATGTAAAGAATTTCTCCAGAACTA
AX-184279316		1A	1684608	Fvb1-4	1424447		Yes		Yes	Match	1	100	AAAACTTAGTTGCTAGAGACATTGTAGTTTCTTAC[G/T]GTTTTGTGGGATATTCAGAGTGGATATATATATTT
AX-184184532		1A	1685604	Fvb1-4	1423449		Yes		Yes	Match	2	100	TCCATCACTTGCTTGCTTGCATGGGGTAAGTCGCC[G/T]TTTTCCGATTTGAAATTTTAGCTTCTTAGTTATGC
AX-184024155		1A	1685816	Fvb1-4	1423237		Yes		Yes	Match	2	100	AAACAAGCTTGGGCTTATTTAATAATCCAAAAGCA[A/C]CCAATCGCGAAAAAGTGATTCCCCAGAAGCACAAA
AX-184887172		1A	1686863	Fvb1-4	1422184		Yes		Yes	Match	2	100	GAGGACTTTAACACATTAGAACTTTGTTAGTAAGA[G/T]TTGGTATAGAGGTTCTATCATTTCTCCTTGTGGCC
AX-184890909		1A	1686940	Fvb1-4	1422107		Yes		Yes	Match	2	100	AGCTTTATATGAAATCTTTTTCGTTGAAGAACTTT[A/C]TGATGTCAGGTTATAAGCTTTATGATTTCAGCCAT
AX-184204341		1A	1687655	Fvb1-4	1421390		Yes		Yes	Match	1	100	TGAAGAAGATGTGTGAGTTTTGCAAAACAATTAAG[C/T]GCCGTGGACGTGTGTATGTGTATTGCACAGCCAAT
AX-184475542		1A	1691875	Fvb1-4	1417226		Yes		Not Mapped	Original Physical Assignment	-	-	CCCAAATCATTTGACCATTCCATTTTCCTGTCATG[C/T]TGATTTGATGCAATTTTTCTTTTTTGTGACAATTA
AX-184024154		1A	1692322	Fvb1-4	1416799		Yes		Yes	Match	2	100	GCAAAAGCTTATTGTAGAATTATAGGTTGAGAAAT[G/T]ATCAGAATTATAATCCAAGTTGGTCTTCTTGAGCA
AX-184865256		1A	1693409	Fvb1-4	1415717		Yes		Yes	Match	1	100	ATTCATTTTCTTTACTCGCTTCTTATTTTCAACCT[A/G]GTCTCCTCACCTTCTTCATCAAAATTCTAATTCTT
AX-184268253		1A	1693953	Fvb1-4	1415177		Yes		Yes	Match	1	100	CGAAAATTCTTTACGCGCGCAAAATTCTAATTACG[C/T]GATCAATTATTATGAGACGGGTTTTTATACGAGAA
AX-184925521		1A	1694133	Fvb1-4	1414997		Yes		Yes	Match	1	100	CTAACTTCATCTGGGTAAAACTCATATTACCCATT[C/T]CCCAGAAAACATAGGGATATTTGAATCCTCAATCC
AX-123365024	AX-89874633	NA	NA	NA	NA			Yes	Yes	Unanchored	1	100	TTCTGCCTTGGAAATCGTGAGAAGAAGCGAAGCGG[A/C]GAATATGAACCTCTTGAGAAACCAGGAAATGGAAC
AX-184175018		1A	1698837	Fvb1-4	1410294		Yes		Yes	Match	2	100	GCCTTGAACGTAGTCAAAGAGATCAATGGTGGCTA[C/T]CCTGTGAGGCCAGCTCACAATCAGCTGCAGAAAAT
AX-184391903		1A	1699113	Fvb1-4	1410018		Yes		Yes	Match	1	100	CTGATGAGTGGTGATTTTGTGGCCAACTTAAAGCT[C/T]CTGCAGCACTACCCTGAAATTAACATAGAACACCT
AX-184521036		1A	1700061	Fvb1-4	1409070		Yes		Yes	Match	1	100	TGTTTCACTTGTCCAACTAAATACACTAACTGGAT[G/T]CTCTGTATATTTCAATTTTTCAGGAAGCACTGAGA
AX-166510725	AX-89817492	NA	NA	NA	NA			Yes	Yes	Unanchored	1	100	GTTTATAGCATACAGAGATTGCCGAGCAGATAGAC[C/T]GTGATTTACCACGCACACACCCAGATTTGAAATTC
AX-184369641		1A	1700568	Fvb1-4	1408563		Yes		Yes	Match	1	100	ATAAGTATATATTTGAGTTGCATTATATATAGGTG[A/G]TTTTTCAGTACTAATCAAAATCTTGAATCTAGACA
AX-184860530		1A	1701093	Fvb1-4	1408038		Yes		Yes	Match	1	100	AAAAAAAATCCATGAATAGTAGACAGCACAAGTAA[C/T]ATATACAGTCACTGAACCTTACAATTGGGTAGACG
AX-184391902		1A	1701188	Fvb1-4	1407943		Yes		Yes	Match	1	100	AGAATGGATTAGCTGTTGCACTGAGCACAGGAGCA[G/T]CTGTTCATTAAATCTCTTCAAATGTGTTTTGTAGC
AX-184935073		1A	1701606	Fvb1-4	1407525		Yes		Yes	Match	2	100	TTTTTATTTGTTTTTTGTTGATTAGGTTAATCAGC[C/T]GGAGGTCAATTTGGAAAAGTTACAAAGAATAGCGA
AX-89806424		NA	NA	NA	NA			Yes	Yes	Unanchored	1	100	AGATCGGATCATTCAAATTGGGTCATGACTGTCCA[-/ATT]ACTTGGAAAGACGAATATCAAACCTGATGATGGTA
AX-184054664		1A	1703507	Fvb1-4	1405629		Yes		Yes	Match	2	100	TCTCCGAAATCCGTCATCCATTACTGTAAGTCAGC[C/T]ATCTCATTGTTGACATACTAAGTTTTTAATTAGAG
AX-184925520		1A	1703637	Fvb1-4	1405499		Yes		Yes	Match	1	100	TAACTCTATAAATTCTTCCCGACTCTCATATTCTC[C/T]GAATAGATCTTCCTAGCTCTCTGTAATATTGGAAA
AX-184907257		1A	1703924	Fvb1-4	1405213		Yes		Yes	Match	1	100	CTTTCCATTATTTCGAGCAAAGGCCAAGAGACACT[C/T]GGCTAAACTGCGCGCAAGTCTTTAATATATGAGAG
AX-184402826		1A	1703962	Fvb1-4	1405175		Yes		Yes	Match	1	100	CTAACTTCATATGTTCACCAAACGTACAGTGGAGC[A/G]GCCTTTCCATTATTTCGAGCAAAGGCCAAGAGACA
AX-184214623		1A	1706638	Fvb1-4	1402462		Yes		Yes	Match	2	100	CTTAACTAATCTCAATATCTACTGTAAATAATTCA[A/G]CGAATAAATGTGTAAGTACAAAAAACGTGTCATTT
AX-184851133		1A	1707157	Fvb1-4	1401940		Yes		Yes	Match	1	100	ACGTTTACCCTGAGTTATTATGTAATAAAACAGAC[C/T]GTAGGTTTGTTAATTTGAGAAACTTTGCATATAAA
AX-184465559		1A	1707209	Fvb1-4	1401888		Yes		Yes	Match	1	100	CCAAGGAGCTACTGAGCTGGCTCGTGCTAAACGGG[G/T]TTTTAATTAAAATTCTACGTTTACCCTGAGTTATT
AX-184920745		1A	1708796	Fvb1-4	1400331		Yes		Yes	Match	1	100	GTCACTAATGTTGTCAAACTTCTTTGATAAAGAAA[A/C]CTAAACAATATAATTTTCTGCAAAACTGGTCCATA
AX-184591300		1A	1708913	Fvb1-4	1400214		Yes		Yes	Match	1	100	GGTACAAGGGCTTGTCACCGAAGTCGGGTTCTAAG[C/T]AGAAGGAAGTAGAATACATATCTCTTTCGATAAAA
AX-184962730		1A	1708975	Fvb1-4	1400152		Yes		Yes	Match	1	100	TCAAACATTTACATTGTAAAATGGGGCACGTGTCC[C/T]ATGTTCATTGGCAGTGGTCACCTTAAGGTACAAGG
AX-184561913		1A	1709274	Fvb1-4	1399852		Yes		Yes	Match	2	100	TCACACATTGCAAACAGCTGATCAAGCGTACACTC[A/G]CACTCCTTCACAAGCTTGTAGAGCAAGTCAGTAGT
AX-184048122		1A	1710232	Fvb1-4	1398892		Yes		Not Mapped	Original Physical Assignment	-	-	GTTTAAAGGATTTACAGATGAATGGGATTCTCAAC[A/G]TAACTCCACTTGGTATTCTCCTCTCCTCCTGTCAT
AX-184617418		1A	1710476	Fvb1-4	1398648		Yes		Not Mapped	Original Physical Assignment	-	-	TTAGAAATGAGATCAAACATGCTACCTTTACCCAA[C/T]ATGATCACCACCATTGTGATACTCCTGCTCGTTAG
AX-184854433		1A	1712385	Fvb1-4	1396743		Yes		Yes	Match	2	100	CAATTTGAAAGGTAATAAGACGCTTACATAACGAG[C/T]TACTACCATTAACACTGTCTGTTTGATATTAAACT
AX-184702924		1A	1712849	Fvb1-4	1396279		Yes		Yes	Match	1	100	TAATCTCTCCATCAGCACCAGTTTTCACATCAATG[C/T]TGCTCATTTTGATCATGGCTTTTGGGAACTCAAGG
AX-184902945		1A	1713087	Fvb1-4	1396041		Yes		Yes	Match	2	100	AACTCAATTATTCATTTTTGTTTACTTTGGAAACC[A/G]GTAAATTGTTATTGATTTTAAAGAACAGAACACTT
AX-184204340		1A	1717227	Fvb1-4	1391939		Yes		Yes	Match	3	100	AGTAGAGTTAATTGGAAAGGGTATAAAGTCTTGAA[C/T]AGCTCTGAGGCATCCAACTTCACAATTCGTTCCTT
AX-184967756		1A	1717434	Fvb1-4	1391732		Yes		Yes	Match	1	100	GCAACCTCAGAGTTGATTAACTCAGGTTTTCGAGT[G/T]GATGCATATTTAGGAAGACCGTGGCAAGCTTACTC
AX-184475541		NA	NA	Fvb1-4	1390804		Yes		Yes	Unanchored	1	100	TAGCACATGATTGATGGTTTATTGGTTGGATAAGA[C/T]CAAATCTCACTGAATCCTTGGCTAGAAATTTATCA
AX-89904220		NA	NA	NA	NA			Yes	Yes	Unanchored	2	100	ACTATTGACAGTGATAATAAACTGAGTGTAAGAAA[C/T]GCGGGAGAGATTGATGTTAACTAGGGGAAAAATCG
AX-184358498		NA	NA	Fvb1-4	1282296		Yes		Yes	Unanchored	1	100	GCTAGCTATTAGGACCTCAAAAGCTGCAAAGACTC[A/G]ATCTTGGGAGATCAAGGTGATACATTTTGATGAAA
AX-184538022		NA	NA	Fvb1-4	1388243		Yes		Yes	Unanchored	1	100	ATGCTAACTCAATTTCAGGCAACAAAAATCAAACC[A/C]AATACTTGAAATATACAAGGGTGAAGTAACAAACC
AX-184148139		1A	1723202	Fvb1-4	1385958		Yes		Yes	Match	1	100	AACATGAGAAACTGCATTCAAAATGGTGGAAATCT[A/G]TAATATATCTAACTCCATGTCTGGTAGTTGGAGAC
AX-184940029		1A	1724291	Fvb1-4	1384869		Yes		Yes	Match	1	100	TGTGTTGAGTGAATTATGGATGCATAGTTTGATAG[C/T]TTTTGAGGAATTGGTTTAGTTGATTGGATAGGTTA
AX-184774333		1A	1744128	Fvb1-4	1377952	Yes	Yes		Yes	Match	7	100	CAAGAAAACACAGTCATGCTAGTTGGACCAACGTG[A/G]GAGGTGAGGTCCTGCTTGAAAGGACCAGCCATACG
AX-184529660		1A	1745121	Fvb1-4	1376959	Yes	Yes		Yes	Match	29	100	TATAAACCATGGATTCCATGTCTTGCTATAGCATT[A/G]TCGTCACCTATTAGCCCTGTTGAAAAAAGAGGTGG
AX-184184530		1A	1747503	Fvb1-4	1374577		Yes		Yes	Match	1	100	TATCTCTGATATTATAAATATGTAAATTACCCTTG[A/C]TTATCGATGTATCGGATATACAAAATAATTAAATT
AX-184085622		1A	1747644	Fvb1-4	1374436		Yes		Yes	Match	1	100	ATCATAAGATTCTCAATCTTGATTCCGTCACATCC[A/C]TCTATTAAGATATGAGATTGGGAGCTGTTTATGAA
AX-166502816	AX-89779560	1A	1747897	NA	NA		Yes	Yes	Yes	Match	5	100	CCATGACCAGGGCCACATTTAATATATGAGATGGC[G/T]ATATTGGATATATGGTCTCCAATTGATATGCAATC
AX-123363499	AX-89847026	1A	1748316	NA	NA	Yes	Yes	Yes	Yes	Match	38	100	CTCGCAGGCACCCCTAACTTTGCAGTAGTTTTGAT[C/T]GATAATGATGGGGTTCTTAACAGAGTCCAGGAAGA
AX-184290601		1A	1748361	Fvb1-4	1373719		Yes		Yes	Match	1	100	TAAAATCATGAAGGGTTAATGGCCAGTGAGTTTAG[C/T]TACCAGTTCCTCGCAGGCACCCCTAACTTTGCAGT
AX-184569519		1A	1748614	Fvb1-4	1373466		Yes		Yes	Match	1	100	TGCCGTAGGCATTTCTGCAGCTAGAAGTTACATTC[G/T]GTGCAGCTAAAGCAGATCGAAGGTATATCGACTTC
AX-184335990		NA	NA	Fvb1-4	1372871		Yes		Yes	Unanchored	1	100	CATGTTGATGATGAAGTGACTAAAGCGTACCTGCA[C/T]AATCGTTTTGAAGCTACGAAACATGGGACGTGTGC
AX-184911594		1A	1751083	Fvb1-4	1372167		Yes		Not Mapped	Original Physical Assignment	-	-	GTTGAACAGATTCTTCGTACTAGAACTCTGAAGCA[G/T]TGCTGGCTAGTTTACTTTCTTTTGTTTCCTTTTTC
AX-184324861		1A	1752155	Fvb1-4	1371109		Yes		Yes	Match	1	100	ATTTTTGTTCTAGTATCCTCTTGCTCTTTAGCCTT[C/T]AGAATGTTCCGGTCGTTTATATGCTTCTGGCAGTC
AX-184445406		1A	1752300	Fvb1-4	1370964		Yes		Yes	Match	1	100	ACTTTAGAAAGACTTGAGTTACTTAGTGAGGTATG[C/T]GTCTAACTACTTCGCTTGCTTGACATTACACTTGG
AX-184391901		1A	1752356	Fvb1-4	1370908		Yes		Yes	Match	1	100	GTGCCACCTCTGGCCCAGCACAAGACATATCTTTG[C/T]TGTGCGGAAATCTTATTTCGACTTTAGAAAGACTT
AX-184576970		1A	1753908	Fvb1-4	1369333		Yes		Yes	Match	2	100	CCATTCCTGAAGTATAGTTTTTGATATTTTCTTGG[A/C]AACTGAACAGAATCGCAGGAAGACAGAGCTTAACT
AX-184916078		1A	1754740	Fvb1-4	1368501		Yes		Yes	Match	1	100	CTACATGGATATCACACTTTGTTTTATTACAAATC[C/T]ATACATTGTTAGCTTATAGGATCTTATAACTTGAC
AX-184930229		1A	1754903	Fvb1-4	1368338	Yes	Yes		Yes	Match	37	100	AGTTATTGTCTAAGTTCTAGAAAAAGCTTAATCTG[A/C]AAGTCCTGTCAAATACTTAGTCCAAAAGGATTTAT
AX-184214621		1A	1757372	Fvb1-4	1365872		Yes		Yes	Match	2	100	TGTGCCAGGTATGTTATTTTGTTCTCCTGATCGGA[A/C]AATGTTGCTGAAATTTGAATTCATGTTTATGTCTA
AX-123366817	AX-89904219	1A	1757717	NA	NA		Yes	Yes	Yes	Match	6	100	TCGCAACTTGTTGAGGTCTGTTTGTTTCTATTGTA[C/T]GTAGTAGTTCATTTGACAAGTTTCCCTTTGGGTTT
AX-184148138		1A	1759360	Fvb1-4	1363880		Yes		Yes	Match	2	100	TATGAAGTTCCTTTATCATTGCAGCATCTAGATAC[A/G]ATTGGGGTTGCCCCACTTCCTAAAAGGAAGAACAA
AX-184051309		1A	1760022	Fvb1-4	1363218		Yes		Yes	Match	1	100	GGTGTACTGATATTGCAGGTTAGCGGGTACTTCTG[C/T]TATTACTGTCTACTTTCTGTTAACTATTGCAACTT
AX-184424437		1A	1760505	Fvb1-4	1362735		Yes		Yes	Match	2	100	GCATAAGACAGACCTAAGGTGCTTTTTGTTCTTTT[A/G]ACTTGGTGCTACCATGGAGTTCCATGCCTAATTCT
AX-184066219		1A	1760774	Fvb1-4	1362466		Yes		Yes	Match	1	100	CTTATTTCTGTAAAAGTTACACTAGAGAGAAAATT[G/T]GCATGGCGATTTATGTCAACCTGAGTGAAACACTT
AX-184945023		1A	1761106	Fvb1-4	1362134		Yes		Yes	Match	1	100	TACACGAACGTGGGCAGACTTTCATCTAGGCTGAG[C/T]TATACCTTTATTTGAATCTGTGAATCATTATAATG
AX-184604865		1A	1764188	Fvb1-4	1359052		Yes		Yes	Match	1	100	TTCTCTTTCAACTTCTTACAGGTCAAAGAATCAAA[A/G]GAGAGGGCTATGAGCATGCTTAGTCCATATCGCCT
AX-184840863		1A	1764263	Fvb1-4	1358977	Yes	Yes		Yes	Match	13	100	TTAGATTCAAAATTGTCAATCTAGTCAATTACCTT[G/T]TCCTAACTGTGTATTCGTATTATTTATTATTTTTC
AX-184335989		1A	1764869	Fvb1-4	1358371	Yes	Yes		Yes	Match	38	100	AATAAGTAACATCAGGTACCTTAACGAGTCATTTT[A/G]TATGGGATTGGCAACATATTTCAGTTCTTATCTAT
AX-184235400		1A	1764991	Fvb1-4	1358249		Yes		Yes	Match	2	100	AATTCTTAAAAGTGCAGCATATGAGGTTGGTTCTT[A/G]TGCTCCGAATCTCTATTTTTTTTAATAGTTAAGGC
AX-184075408		1A	1769335	Fvb1-4	1353891		Yes		Not Mapped	Original Physical Assignment	-	-	ACTTTTCATACCCTCTGGTTTATGAAGAAGTATTT[A/C]TTTACAGACTTCTCAACCTCCAAACAAAGGCCTAA
AX-184335988		NA	NA	Fvb1-4	1347199		Yes		Yes	Unanchored	2	100	TGCCGGCCACACTTCGACTACTCTGACTTGCTCGC[A/G]TCGCAGCATATTCAAGTCACCATGGAGATCAACCT
AX-184655829		1A	1780897	Fvb1-4	1346785		Yes		Not Mapped	Original Physical Assignment	-	-	ACAAAATGGCGGGTATGTGTCTTTGGGAGTCTGAG[G/T]ATATTAGAAAATTAGAAAAGTAAATTCATCAAAAT
AX-184175017		1A	1782576	Fvb1-4	1345101		Yes		Yes	Match	2	100	AGTTCTCTGCTGCATTATTCAATTTACGCCATGTT[A/C]TGAGGCAAAAGAATGAAGTGATCTATGATATGGAT
AX-89779550		NA	NA	Fvb1-4	1344266		Yes		Yes	Unanchored	3	100	AGGTTATTTCCACACAGTCATCTGTAATGCTGAGG[A/C]GTTTCGAAACACTACTGTGAGCCATGATCTTCACT
AX-184634976		1A	1786011	Fvb1-4	1341668		Yes		Not Mapped	Original Physical Assignment	-	-	GTAGTCACCACAAAAAGACTAAAGTGACTCACTCC[C/T]AAAAGTACACAGTGTCTCTCTCTCTCACTCTCACA
AX-184475538		1A	1786384	Fvb1-4	1341295		Yes		Yes	Match	1	100	TGCATCAAAATAAACAATTAGCGAAATGAGGTATC[G/T]TTTGCCTTTGTGGAAAGATTACACAACTCATGTAA
AX-184214620		1A	1786573	Fvb1-4	1341106		Yes		Yes	Match	3	100	GCAATTAGTCTTATAGCAAAATCTAGTGTATACGA[A/G]TTTCTTAAAATCGTGGACTAATAAGATCATGTTTG
AX-184512516		1A	1789237	Fvb1-4	1338411		Yes		Yes	Match	2	100	TCTAAATAAGCAACACACCACTTGGTACATTGTTT[A/C]GCCATTGCTCTTTCTCAATTCTCCTGGATCTAATA
AX-184617417		1A	1789256	Fvb1-4	1338392		Yes		Not Mapped	Original Physical Assignment	-	-	AATAAGCTTGCTAAGTGAGTCTAAATAAGCAACAC[A/C]CCACTTGGTACATTGTTTCGCCATTGCTCTTTCTC
AX-184940027		1A	1789945	Fvb1-4	1337700		Yes		Not Mapped	Original Physical Assignment	-	-	TAAACTTACCGTATGCATGAAAACTGTTAGCAGAA[A/C]ACAGATGTCTCGCTTAAAGAAAAAGCAGAGTTCTT
AX-184538021		1A	1790272	Fvb1-4	1337373		Yes		Yes	Match	3	100	CATCATGAACATTCAACTCTATTTCAAACTGATAA[C/T]AAGACCCAAAATACAAGCATCAAAAGTGGAGAGAC
AX-184184529		1A	1790456	Fvb1-4	1337189	Yes	Yes		Yes	Match	39	100	TAAGCATATAGCAAGTCAGAGGCTATCTAATAGTG[C/T]CTGCGACTTTTCTTGTAGATCCTTTCTTGATACAA
AX-184165848		NA	NA	Fvb1-4	1337076		Yes		Yes	Unanchored	1	100	TTGGAATAAGCTTAGAGTCATATACTGTCTTTAGT[G/T]GCTTGGTTTCTCCACTTTGAATAGAAGAATAGAAG
AX-184967755		1A	1790569	Fvb1-4	1337076		Yes		Yes	Match	2	100	TTGGAATAAGCTTAGAGTCATATACTGTCTTTAGT[G/T]GCTTGGTTTCTCCACTTTGAATAGAAGAATAGAAG
AX-123520993		1A	1790770	Fvb1-4	1336875		Yes		Yes	Match	2	100	TGGGTCCCTTAAAAGAGAAATGAATGAAATTTTCC[A/G]AAGGATTAATGGCATGCATGCATCAATACTTGGTG
AX-184583797		NA	NA	Fvb1-2	3866496		Yes		Yes	Unanchored	1	100	TTGCTAGGAGGATTCTTCGCCGATTCCTTCCTTGG[A/C]AGATACAAGACCATTGCAATCTTTGCTTCAATACA
AX-184214619		1A	1793506	Fvb1-4	1334141		Yes		Yes	Match	2	100	GCGAGGGAAGCTCCTGCCAAACCCAAGAAAGTTGT[G/T]GGTTCTCTAGTTTTATATACCAGCTAGCTACAACT
AX-184434976		1A	1797419	Fvb1-4	1330134		Yes		Not Mapped	Original Physical Assignment	-	-	GCTAGCTGGATACATGTTCCCATGCCATATTGTCC[G/T]TGATAAACATGTAGTTAATTGAAAATTTCAAAGGC
AX-184702923		1A	1797483	Fvb1-4	1330070		Yes		Not Mapped	Original Physical Assignment	-	-	TGCTACTATAACTTTCACGATCCATTATGCTCTAT[G/T]TGTTTCAATCTTTGATTTCATGGCTTTAGCTAGCT
AX-184716206		1A	1798256	Fvb1-4	1329297		Yes		Not Mapped	Original Physical Assignment	-	-	GGAGCGACATAACCCCAATGAATGATGACTTCCGG[A/G]TGTACATTGCAAATGCTGAGCCTCAAACTGGCAAT
AX-184124429		NA	NA	Fvb1-4	1327869		Yes		Yes	Unanchored	1	100	GTATCAGTGTATGTCGTAACACAACACATTTGTGA[C/T]TTTCCTTTTTTTGTAAAAACTAAAACCAGCAGCAA
AX-184902943		1A	1799663	Fvb1-4	1327869		Yes		Yes	Match	2	100	GTATCAGTGTATGTCGTAACACAACACATTTGTGA[C/T]TTTCCTTTTTTTGTAAAAACTAAAACCAGCAGCAA
AX-184876818		1A	1801035	Fvb1-4	1326896		Yes		Yes	Match	2	100	TTTCGGAGAAAAATCCGACAGACCCATTATTAACA[G/T]ATGTGCATGTCTAAAAGACACGACGAAATGTTGAA
AX-184538020		1A	1802353	Fvb1-4	1325605		Yes		Yes	Match	2	100	AGACACAGTTGGGAGGTGAAATTGAATCGGCCATG[G/T]AGATCGAGAACGTCCACTTTAGATCCAGCAGTTTG
AX-184920744		1A	1802701	Fvb1-4	1325257		Yes		Not Mapped	Original Physical Assignment	-	-	ATAAACGAACACTGAATAACACCAATTCTCAGCTT[A/C]CGGGAAAGGACTACTAAACTAAAATGGATCTTTGT
AX-184020017		1A	1803441	Fvb1-4	1324517		Yes		Yes	Match	2	100	TTTTGCATCCTTATCACAAGTATCATGCAAAATCT[G/T]TATCCCGTCAATTGCTTTGACGAAAATTCTATGGT
AX-184512515		1A	1805458	Fvb1-4	1332585	Yes	Yes		Yes	Match	25	100	CTAATGAGAAGTATACACTATTGGTTCTACCGATT[A/G]AAGTCTAAACTCACAGTTTACAAATACTCGAACTT
AX-184080424		1A	1812293	Fvb1-4	1314274		Yes		Not Mapped	Original Physical Assignment	-	-	TCTTTCTCTCTCTTCCCACTTTTTATAAAATAGAG[A/G]ATGCTTTACATGAACTGTTGGAGCCAAAAATGATG
AX-184369638		1A	1818701	Fvb1-4	1307713		Yes		Not Mapped	Original Physical Assignment	-	-	CGAGTCATCTTAGATAAACATATAACATTTAATCT[C/T]ATTCGATGCATCATTGTCGGACAAGTACTGAACCG
AX-184045232		1A	1819865	Fvb1-4	1306543		Yes		Not Mapped	Original Physical Assignment	-	-	ATAGTTGAAAGTTGTGGTTACAACTCCGTCAAATA[A/C]TGTAAATTGCTTCATCATAGTATCTTGTGGTCGTG
AX-184867880		1A	1820244	Fvb1-4	1306168		Yes		Yes	Match	2	100	ACTTGCTAGCTTCTATATTGAATTTGGTCTAACAC[C/T]CCAATATATAGGAAGGCAAACAAATAGAGTAATCA
AX-184598197		1A	1821056	Fvb1-4	1304068		Yes		Not Mapped	Original Physical Assignment	-	-	TTTGATCATCACAACCAGTGCCGGAACTGGTTATG[G/T]TGACGGAACCCTAGCCTCTAGAATGGAAACTTCCT
AX-184569517		1A	1821451	Fvb1-4	1303673		Yes		Yes	Match	3	100	TTTCCGTTGGCTGTGTACCAAATTGACAAGGTGTT[A/G]TTGCCTAATGACATGTTCGCTGAGGCGTCTCCGGC
AX-184358500		1A	1822027	Fvb1-4	1303094	Yes	Yes		Yes	Match	29	100	TTCCTTATCCCATATATTTCTTCATCCCACCACCA[A/G]TCCACCACCACCTTAATCTTCTTCATCATCACAAT
AX-184184528		1A	1822734	Fvb1-4	1302383		Yes		Yes	Match	2	100	TCTGTAATTAGTCAGGTTTTGATTCATTTTATACT[A/G]AGTCAGAGATCGATGATGGTTGAAGTTGAATTAAT
AX-184445404		1A	1824695	Fvb1-4	1300411		Yes		Yes	Match	2	100	GATCAGAGCATTCCATGAAATGATTTCTCTGAAGT[C/T]CAACTCCTCAAAAACCTTGAAAGAATCATCCATGG
AX-184634973		1A	1825179	Fvb1-4	1299927		Yes		Yes	Match	1	100	TCTGATAATCTTTAACCATTGATTCAAAGAAATGG[C/T]GGCCCATCTCAACTGATCCCTTTCTACTACATGCG
AX-184301860		1A	1826564	Fvb1-4	1298508	Yes	Yes		Yes	Match	40	100	TTGCAGCTTCACAACTATGGAACCAAAGCTTCAGC[C/T]TCATCAACAGCAGTGGCGTCTTCGTACTACTGAAA
AX-184224911		NA	NA	Fvb1-4	1297610		Yes		Yes	Unanchored	1	100	AAGGTAAACCAGTGCAGCCTAACCCAACTCCAACA[C/T]CCTTTGGTTGTTTCACAGTCGCTAAATCACAGACA
AX-184369637		1A	1827725	Fvb1-4	1297347		Yes		Yes	Match	2	100	CTAGTAGATTTGCCTGCTTTTTCATTGCTAGCAAT[A/G]TGCAAACCTCATTCAAAGTATTAGTTTTGGATTAA
AX-184110236		1A	1828506	Fvb1-4	1296564		Yes		Yes	Match	2	100	GTATTGAAGTTTTATTTCTATTGAACTGCCAAGCA[A/G]CCAACTCTAAAACTCTATTTGCAAGTATAAGCTAT
AX-184097184		1A	1831460	Fvb1-4	1293597		Yes		Yes	Match	2	100	TTTTTAGCCAAAAGAGTAATCACATTGCAACTAAC[A/G]TGACTAATATTAACCAAGTTTGATCCTCTTAAATA
AX-184235399		1A	1831631	Fvb1-4	1293426		Yes		Yes	Match	2	100	CAGCAAACAAACAAATAGGAGTAAAAGAAACCACA[C/T]ATGTTTTTGGCTTTTTGCACATTCAATGGTGAATA
AX-184682755		1A	1832529	Fvb1-4	1292543		Yes		Yes	Match	2	100	AGACATACCCGGCAGCTTTCCCCATGATATGGTGT[C/T]TTTGCAACCAACGCTGGCCTGGAGCATAAAGGATT
AX-184175016		1A	1833717	Fvb1-4	1291364		Yes		Not Mapped	Original Physical Assignment	-	-	GAATTTGTCAAAGTCACAAGGCACTTTGTTTGAGC[C/T]TGATTTAATCGCCATAATCCAAACTCGGAACTCGT
AX-184413652		1A	1833869	Fvb1-4	1291218		Yes		Yes	Match	2	100	TTGTTGTCTTGTTTCAACTGTGCTGTTAACAGTCT[A/C]GGGGCTGTGACATGGTAACAGCTTTAGCTTTTGGT
AX-184911593		1A	1834369	Fvb1-4	1290710		Yes		Yes	Match	2	100	GTTAGAAGATTCTCGCTAGATTTTACTAGGAGTGT[C/T]GTTGTTTGGATTCCATGTCCGCTACCACGTCATCT
AX-184545978		1A	1834422	Fvb1-4	1290657		Yes		Yes	Match	2	100	GAGCCTCCCCAGCATTTCTCTCGGGATTCAGAAAC[C/T]AACAATCTTTGAAACTAGTTAGAAGATTCTCGCTA
AX-184279315		1A	1834794	Fvb1-4	1289982		Yes		Not Mapped	Original Physical Assignment	-	-	CCGCTGAGGCTGCCGTGATGCTGCTCCGATTGTTA[A/G]AAGAAGGTTAGTACTTAGCACACGCTACGTAGCAC
AX-184194301		1A	1835615	Fvb1-4	1289161		Yes		Yes	Match	2	100	TTGGATTTATCTACCTGCAAATCGTATGCTTTTGT[A/G]TGATTCATGATTGGATCTTGTCATTGATATAATGT
AX-89817471		1A	1836343	Fvb1-4	1283018		Yes		Yes	Match	2	100	AGTCAATATTAGTCCCGAGATGGCAAATGACGTTA[A/C]GGTAATTTGAACCTGTTTGACAGTCACCTAGAGAA
AX-184324860		1A	1837176	Fvb1-4	1282199		Yes		Yes	Match	3	100	ATTGCCTACATTGCCTGCAAGACTCCTCCAAATTA[A/G]GGATGAGAGCAGTAGAGTATAGCTGTTATCATCAA
AX-184246416		1A	1837315	Fvb1-4	1282060		Yes		Yes	Match	2	100	TGTTAACTAATAGCCTTACTTGTATTCGAGATTTT[C/T]GTCGAAGCTCGCAAAATTTTGGTCTGGTTTGGGAT
AX-184117236		1A	1837470	Fvb1-4	1281905		Yes		Yes	Match	2	100	AGTATGAGGCTGAAGTAAACATGCCAAGACTTGAA[C/T]AAAACCAAAGTAGGTCGGGGAATTATCTTGGCAAG
AX-184634972		1A	1837680	Fvb1-4	1281695		Yes		Yes	Match	2	100	AAATTTGTCAAAGGTTTCGAGCACATGAATTTGTC[C/T]AAGTCACAAGGCACATTGTTTGAGCTTGATTTAGA
AX-184576969		1A	1840082	Fvb1-4	1280183		Yes		Yes	Match	2	100	CTCTCCGTCTATCCTTGTTGCATAATGCATAAGCC[A/G]AAGAGATGAAGGATAGTAGCTGCAAATTTGTGTGT
AX-184862845		1A	1840312	Fvb1-4	1279953		Yes		Yes	Match	2	100	TTGATCGATAAAAGAGAATGGATAGTTATAAACAC[A/G]TATTCTAAATACTAATAGAGTAGAGCTAATTTAAA
AX-184148137		1A	1840369	Fvb1-4	1279896		Yes		Yes	Match	2	100	GGCCTTTTGCTGATTGGAAGCGATTCAGGATCAGA[C/T]GATTCCACTTCAAGAGATAAATTGATCGATAAAAG
AX-184847063		1A	1840934	Fvb1-4	1279329		Yes		Yes	Match	1	100	CTGCTGCTATCTTTTGCTTGAGATGATACAGATTT[C/T]TATCTAGTCTAGATGAAATGTGCAATAAATGATTC
AX-184561910		1A	1841156	Fvb1-4	1279107		Yes		Yes	Match	1	100	TATGTCAAGTCAACCAAGTTTGAGCAAGATTACCC[A/G]TCAGGTAGCTTAGACCGTGCTAGGCTTGATCAGCA
AX-184246415		1A	1845916	Fvb1-4	1273992		Yes		Yes	Match	1	100	CAATCACTTGCAATCTTCCTCTATCCATCATGAAC[C/T]AGTTTTTGTTTATTTGATACTGCCAAGATGAAATT
AX-184268250		1A	1847690	Fvb1-4	1272218		Yes		Not Mapped	Original Physical Assignment	-	-	GTTTTGTGTTAGGATGTGATCCTTTTGTAATGAAC[C/T]TAATCTCGCAGTACGTATTTTGTCAGCATGCTTTC
AX-184030728		1A	1847881	Fvb1-4	1272027		Yes		Yes	Match	2	100	CATGTTAACAGTACATGAGGAGTGATATTTATAGA[C/T]AATGGTGAAAAAAATAGTTTTGGAAGAGTGGGGGC
AX-184380886		1A	1848739	Fvb1-4	1271169		Yes		Yes	Match	2	100	CAACCTTGGTGTTTGTTGAAACCAAGAAAGGAGCA[A/G]ATCAGTTGGAGAACTGGTTGTCCAGGAATGGATTC
AX-184324859		1A	1849789	Fvb1-4	1270119		Yes		Yes	Match	2	100	TTCAAGACTTCTGTTACTTGCCATAAGGTCGACAA[A/G]GATAGATGGTATTCATTTTGATTACCTATTCTCTG
AX-184788591		1A	1850723	Fvb1-4	1269185		Yes		Yes	Match	2	100	CTCCGGCGGCCTCGGCGGCGGTGGTTACGCCTCGT[A/G]CGGCCGAGGGTTCGGTGAGCCGGCTCAGTACGGTG
AX-184080422		1A	1851145	Fvb1-4	1268761		Yes		Yes	Match	2	100	AATAGAACCTTTTCCCTCTCTCTCCACCCCCAAGT[C/T]ATTTTCAACCAAATACGTCGAGACCATTAAACCAA
AX-184097182		1A	1851525	Fvb1-4	1268432		Yes		Yes	Match	2	100	AACTCATTCACGTTTGCGATGTGGGATTCTCAAAT[A/G]ACTTATATCTAAATCATAATTTTTCAATACTAGCT
AX-184026950		1A	1851849	Fvb1-4	1268107		Yes		Yes	Match	2	100	ATGAGTCGAACTCACGACAAATAACGATGATAAAC[A/C]AAAAAGTATGATTTAGTGTATTTTTTACGAGGATC
AX-184645737		1A	1852123	Fvb1-4	1267833		Yes		Yes	Match	2	100	GTCAATAATCAAACTCCACCCGCATTCAATACGCG[C/T]GCAGACTACAACACGGTCAACACCCAAACCAAACG
AX-184204339		1A	1852217	Fvb1-4	1267739		Yes		Yes	Match	2	100	GGAACACCAAGTCACCAACAGACACAGAGACAAAC[C/T]GTATTTAGCATTACATGATCGCGCAAATGTCCATT
AX-184591298		1A	1853138	Fvb1-4	1266825		Yes		Yes	Match	2	100	GGTTGCTTTGTGCTCTAATCACCTTAACTTAATTC[A/G]TCTTCTGCACTATTCTATTCTGTGTGCTACTTTAA
AX-184753467		1A	1854067	Fvb1-4	1265896		Yes		Not Mapped	Original Physical Assignment	-	-	AGATCGTTTTCGCCAGCGGCTTGAAACCCAACTCC[A/G]ATCCGGTTTTCGGATTCCCATTCGGCCCTCTTGCC
AX-123524206	AX-89817467	1A	1854318	NA	NA	Yes	Yes	Yes	Yes	Match	49	100	GCAAACAGAGAAACACCATGTCCGACGAATATGGT[A/G]ATAACAAGTCTCTAATCATTTGTAGCTTTGAAACT
AX-184184527		1A	1855694	Fvb1-4	1262671		Yes		Yes	Match	1	100	AAAGGAGCCAAGTGTTGAAGTGTGGTTGGTACACT[G/T]TTGTTGAAGTTTGCGGCCCCTTTGTTGTAAACGAC
AX-184724034		1A	1856075	Fvb1-4	1262290		Yes		Not Mapped	Original Physical Assignment	-	-	ATTCTGATAATATCATTTGTGAGTACGACGTGTCT[C/T]TTAATAATTATGTCATATATTTTTTTTCCTGACTT
AX-184955099		1A	1857407	Fvb1-4	1260952		Yes		Yes	Match	2	100	ATGCTACTTATCAAAGAAATATACATCACCTACCT[A/G]ATGGGACGAGTGTACGTGCATTTATAAAAGACTGC
AX-184858335		1A	1857563	Fvb1-4	1260796		Yes		Yes	Match	2	100	TGCATATGATTTATTTCAATGAAAATGATATCCTC[A/G]TCTTGAATTTTGTACACCACTTAAAACTGAAGAGA
AX-184545977		1A	1860105	Fvb1-4	1258246		Yes		Yes	Match	1	100	ATGATTGCAGGCTGGAGGAACCCAAGTGCTTCTTT[A/G]AATGGGCATCTCTATGCTTTGGAGTGCAAGGATGG
AX-166510721	AX-89817465	NA	NA	NA	NA			Yes	Yes	Unanchored	4	100	CGAGATGGGAAAATATCTTGGCATGCCTTTGACCC[C/T]GTATACCAGCTTTGGCAGTCCCTTCCTCCTGTCCC
AX-184883543		1A	1861471	Fvb1-4	1256880		Yes		Yes	Match	2	100	TGAGGAGTAGTTGGACATCAAGATCACAAAAGAGA[A/C]AATCTTCTATCTGTGGGTACAAGTGGATGTAAATT
AX-184475536		NA	NA	Fvb1-4	1256079	Yes	Yes		Yes	Unanchored	36	100	TGTTGATGGAAATTGTTGGCTTCTGATGAACGAAC[C/T]AGTCTGGGCTTATGTTGAACAAAGCAGTAGGTCAT
AX-184761460		1A	1865433	Fvb1-4	1253056		Yes		Not Mapped	Original Physical Assignment	-	-	CCAATCAAGCTAGTGACCGCCTAGTGGTGCCAAAC[G/T]TCCGCCAAGCCCACGAAAGGCCCAGTTCTCCAATT
AX-184494369		1A	1865892	Fvb1-4	1252597		Yes		Yes	Match	2	100	ACTTTTGGACTTGTGAACTTTGGAGATGGAATGGG[A/G]TGGTAGAAACTTGGCGAGGACGGATTGGGGGAGAC
AX-184475535		1A	1867034	Fvb1-4	1251753		Yes		Yes	Match	1	100	TGTGTTTCAATCTTCGAAAATCGAATTTAAAAAAA[A/G]AAACGAAAAATTGGTGTCACCTAAAACAAAAGAAC
AX-184347194		1A	1867954	Fvb1-4	1250859		Yes		Not Mapped	Original Physical Assignment	-	-	CATGAAAAACCTGACCATAAACTTACCATATTGAC[A/G]AGAATTGGGATTAGAAATGATTACCTAGCATAAAC
AX-184279313		1A	1867979	Fvb1-4	1250834		Yes		Not Mapped	Original Physical Assignment	-	-	GACATAATGTAAATCTTAAGCAATGCATGAAAAAC[C/T]TGACCATAAACTTACCATATTGACGAGAATTGGGA
AX-184268249		1A	1870096	Fvb1-4	1248726		Yes		Yes	Match	1	100	CAGAGCTAGAAATAAGAGTATGTATATATAGAGCT[A/G]CATGTAATAGTTTTAGATAATGATGTCGATTACAC
AX-184465557		1A	1870270	Fvb1-4	1248552		Yes		Not Mapped	Original Physical Assignment	-	-	TCTTTCTTTCATGATTGGTTTTCCTTGATGTTTAG[A/C]TTCAGCTACAATTCTACAAAACACAATTCCACAGA
AX-184085621		1A	1873927	Fvb1-4	1244659		Yes		Yes	Match	1	100	CACCATTGTATTTTTCAAAGTTCTTTTCTTCAAAT[C/T]AGAATCTTCACCAAACCAGCATGAAGAAGAAAAGA
AX-184110235		NA	NA	Fvb1-4	1243792		Yes		Yes	Unanchored	1	100	AGTAATAGCTGATTAAGACGGTAACATAGTTTATA[A/G]AAGCAACCATGTGTGCTTGCCTGTAATCATGGATA
AX-184455555		1A	1877088	Fvb1-4	1241502		Yes		Not Mapped	Original Physical Assignment	-	-	TGCTTCGAGCTCTGGAATAAACATTTATAACACTG[C/T]TCATACTACCGAGTAGGATGTAGTGATGTATCTCC
AX-184080421		1A	1880487	Fvb1-4	1239540	Yes	Yes		Yes	Match	37	100	CAAATACCATTATTGACTTGTATCCATTGTGGGTT[A/G]GTTTGAAAATTTCCAATTACATAACAACCACTGTG
AX-184301858		1A	1881918	Fvb1-4	1238105		Yes		Yes	Match	1	100	ATTTCACATTCTCTTTCTCTTGATAACTTGATCCA[A/G]GTCATCCAACCAAAACACCAATAAAGTCAACACAC
AX-184561909		NA	NA	Fvb1-4	1237108		Yes		Yes	Unanchored	1	100	CTAACCTCTTCCTAGAGCCGAGCCATGACAGACTC[A/G]TACTCCCGAAAAAGACTTGAAGCCACTGAAAGGAA
AX-123574498		1A	1883787	Fvb1-4	1236237		Yes		Yes	Match	1	100	AATGTTGGATTCCATATTGTCCCGCAAGAGGAAGC[C/T]TATGCCAATGGAAGATGACCAGGAGGGTTTGGATC
AX-184854432		NA	NA	Fvb1-4	1235299		Yes		Yes	Unanchored	1	100	GTTGACATCTGACCAAGTGAAAATTATTACTTAAT[C/T]GCATTGAGGTTTTACATCTGTATTTTTCTTTTTTT
AX-184611314		1A	1886172	Fvb1-4	1233766	Yes	Yes		Yes	Match	34	100	ATATCAAAGGACATGGCAGTTAAAGGGTTACCTGG[C/T]CCCTCTGAAGATACTCTCATCCTTGTAAGTGTTAT
AX-184413650		1A	1886260	Fvb1-4	1233678		Yes		Yes	Match	1	100	AACAATGTGACTGTATTCTATGGGGAAAAATCAGG[C/T]CTATTACACAGTTGATAATCCTACAAAGAGTTGGA
AX-166502803	AX-89779523	NA	NA	NA	NA			Yes	Yes	Unanchored	4	100	TTTATTCTCCAAAATTTGCAGATTTACATTTGACC[A/C]AACCGCCAAGTTAGGTTTAGATGTGGCTTCATGCC
AX-184380885		1A	1891854	Fvb1-4	1228005		Yes		Yes	Match	2	100	CCACTTTTAACAGTGTCGACACTCATGAAACTACT[C/T]GAGTGATTTAATTGATGTCGTCATTATCAATCATA
AX-184844999		1A	1891901	Fvb1-4	1227958		Yes		Yes	Match	1	100	TTGTTTCTCTAGATATTTTGAAGTAATTTATCGAA[C/T]ATCTTACTCGCCCACTTTTAACAGTGTCGACACTC
AX-184358497		1A	1891969	Fvb1-4	1227890		Yes		Yes	Match	2	100	GCACCCAGAAGTACAATATGACACGTCTCGTTTTC[A/G]TTGTTGTTAGGTAGTGTAAATGCCGCGATCATTTG
AX-184545976		1A	1892068	Fvb1-4	1227791		Yes		Yes	Match	3	100	TGATCAGGATTGCAGTGTGATCTGGACTTCACTGT[G/T]ATTTACTTCTAGGATGGTGAGTGCTCAACTAATTC
AX-184257389		1A	1892342	Fvb1-4	1227517		Yes		Yes	Match	2	100	TGTGATGAGGCATTTCCAGACCACAAGGGGAGTTA[A/C]GAACTTTTGGAGGGCTTTTATATATGGAAATAATC
AX-123524205	AX-89817442	NA	NA	NA	NA			Yes	Yes	Unanchored	1	100	ATCATCATGAGGCAGAACACCCTGCAATTCATCAG[C/T]AGCGATGATGACAATGTTCACTCCCCTCACCAACA
AX-184301857		1A	1894082	Fvb1-4	1225768		Yes		Yes	Match	1	100	TCCTTCATTCTTTGATTACTCCAGTTGATTTTCAA[G/T]ATCTAAATGCTTTTGTGGAGAGAGGGTGAAGCATA
AX-184617416		NA	NA	Fvb1-4	1225662		Yes		Yes	Unanchored	1	100	GTATGAGCAGGGAAGCTAGACAAAGCATAACATAT[C/T]GTACAAACACAGAATAACCCGACTCCTAGTCATTG
AX-184475534		NA	NA	Fvb1-4	1225573		Yes		Yes	Unanchored	1	100	TGAATCTTATAAATGCATAAGTAATTTACTTAATA[C/T]ACTAGTTTTCTTCTCTTGTGGGTTGAACTTGATTT
AX-184380884		1A	1894481	Fvb1-4	1225369		Yes		Yes	Match	3	100	TTCCTGGATTAGTTCTCTTTTGATTGTGAACTAAG[C/T]TCCAGGTTACATCCAGGTTATTCAATGTCTGAATT
AX-184950063		1A	1896710	Fvb1-4	1223137		Yes		Yes	Match	2	100	GGTCTCAATCAGGACAGTTGTCGATATACCAGAGT[A/C]CTTAGTCACCACCTACCTCTGTTGGCTTTCTCCCA
AX-184475533		1A	1896889	Fvb1-4	1222986		Yes		Yes	Match	1	100	TGTACTGTATAACAAGGACTGAAGTTTGTTCCCCA[C/T]ACTGAATCACGTCGGTGTTGAATGCATTAAAATTT
AX-184313389		1A	1897430	Fvb1-4	1222443		Yes		Yes	Match	3	100	GGCAAGTGCTCCCATTTCAACGAAACCACAAGCTG[C/T]TCCTATTAATGATTCATCTACACTTGCAATGGCAG
AX-184268248		1A	1899712	Fvb1-4	1220163		Yes		Yes	Match	1	100	ATACTTTTCAATTTTGTTAAGATTCACTTTCTTCT[C/T]GTATTTGACTTCTTTCATGTGGCCTCGTTTGAGTA
AX-184301856		1A	1900287	Fvb1-4	1219588		Yes		Yes	Match	1	100	GGAGATTGATGCTCTAAGAACCATACGAAACCTAC[C/T]AACATTTATTGAAGTTATATTTTGATTTGTTCTCG
AX-89904217		NA	NA	NA	NA			Yes	Yes	Unanchored	1	100	TTCTCCATTTTAGAGAAATTTTAGGAAAGCTGTTG[A/G]AGATTGATGCTCTAAGAACCATACGAAACCTACCA
AX-184029328		1A	1901676	Fvb1-4	1218301		Yes		Yes	Match	1	100	AGTGCATGCAAAAGGGAAATCGAACACAGGACATA[A/G]AAATAACTAAACTTTAGAAGTGATCAAACAATAAT
AX-184124427		1A	1901885	Fvb1-4	1218092		Yes		Not Mapped	Original Physical Assignment	-	-	AGCTGTATATCATTGTCGAAATGGACTCATCGATA[C/T]GTTATGGTTTGTTATCCCTACACTCCATTACTTAG
AX-184920742		1A	1902286	Fvb1-4	1217691		Yes		Yes	Match	1	100	AATCTCTGAGTTGTTCACTTTAGATGACAGGGCCT[C/T]CTCTCGCTGCAATAATTTACAATCCCTTTAAGTAT
AX-184301855		1A	1902437	Fvb1-4	1217540		Yes		Yes	Match	3	100	AATACTACTTCACAACATGGTCCAACCCTCAGAGG[A/G]GTTACAAAGATCAACGGAAAAATTGAAGTCTAAAT
AX-184028090		1A	1904463	Fvb1-4	1215514		Yes		Yes	Match	2	100	AACTTCCCCTCATAACACCTTCATACATAAATGTT[G/T]TGGATATACTGAGAACAGGAGGAATAATAGTTCCA
AX-184880045		1A	1905165	Fvb1-4	1214812		Yes		Yes	Match	2	100	ATTGGATGATTAGCTACGTTTTAAACATTAATGGT[C/T]AAAGATAGGTAACCAAGCAATGTGATATGAATCTT
AX-184380883		1A	1905944	Fvb1-4	1214036	Yes	Yes		Yes	Match	38	100	CTTCCCAACGATACCTGCAACTCTGCAAGAGCAAA[C/T]TCAATGCCCAAATAGGACGAAACAAATCCCTTCAG
AX-184175015		1A	1906302	Fvb1-4	1213678		Yes		Yes	Match	1	100	GGACTCTGTATGTCATTGACATGTCAGCAAATGCG[G/T]ACACCCTTATTGCTAATGCCAGGATCACTCTTGGA
AX-184434975		1A	1906792	Fvb1-4	1213190		Yes		Yes	Match	2	100	TCAATTGCGAATAGTCATGCTCGTTCAAACAGCTT[G/T]TTCAATCAAATTAAGACATCGAAAGAAATTCACAT
AX-184604862		1A	1907520	Fvb1-4	1212443		Yes		Yes	Match	2	100	AATGAGACAAACAAGCATTGTCTTTGAGGGCAAGC[A/G]TTGGCCTTCACCTTATGCATTGCACAACTGCAGTT
AX-184485122		1A	1909144	Fvb1-4	1210819		Yes		Yes	Match	2	100	GGTTGCGGTGTTTTGGGATCCAAGATTGTCATCGC[C/T]AGCGGCTTTAAACCCAACTTCGATCCGGATCGTTT
AX-184070628		1A	1909837	Fvb1-4	1210126		Yes		Not Mapped	Original Physical Assignment	-	-	GAGCAGTAATTGAAGAAATAAAGAGGCTTAAGACA[A/G]CATTTGATGAAGCTGGAAGAAGATTCAGCGCCAAC
AX-89862655	AX-89862655	NA	NA	NA	NA			Yes	Yes	Unanchored	3	100	AGTTATTGGTGGTGGAAATGTAAAGATGGGAGAAG[-/GCTA]GCTGATCAGGTATAGGTATTGGTGGTGGTAATGTA
AX-184214618		1A	1911359	Fvb1-4	1208607		Yes		Not Mapped	Original Physical Assignment	-	-	TGATAGGTATATCTGGTGCTGGTGGACTAGTCTCA[A/G]ATGAAAGTACTGGTGGTTCCTGTGGATTTTGGGGA
AX-184204338		1A	1911587	Fvb1-4	1208379		Yes		Not Mapped	Original Physical Assignment	-	-	TCCTTCGTACAGTCTCCAGAATCTTTATTCATTTA[C/T]TTCAAAGTGTTAGCAATTGCTTCAAAGTACTTGAT
AX-184856335		1A	1911890	Fvb1-4	1208084		Yes		Not Mapped	Original Physical Assignment	-	-	TAGATGGAAAGATGTGTATAATGCAGAGAATGGGC[A/G]GAAAGAATATTTGAAGATGATGAAAACTGCAATCG
AX-184347193		1A	1911965	Fvb1-4	1208009		Yes		Not Mapped	Original Physical Assignment	-	-	GTTGTCCTTGCTTATCAATGTAGTTGACTACCTCC[A/G]AAATCATTACTCTGAGGACAAAACAGAAGCTGAGC
AX-123360069	AX-89817405	NA	NA	NA	NA			Yes	Yes	Unanchored	4	100	CCCTCATGCGTAGAACCACCAATCATCACATTCCA[C/T]GAAATCACATCCCTCATTTGCATACCATCAAATAA
AX-89874539		NA	NA	NA	NA			Yes	Yes	Unanchored	1	100	CCCTCATGCGTAGAACCACCAATCATCACATTCCA[C/T]GAAATCACATCCCTCATTTGCATACCATCAAATAA
AX-184940025		1A	1921099	Fvb1-4	1184127		Yes		Yes	Match	2	100	GCAGTTGCGGTGAAATATGATACTTTTTGGTCATG[G/T]AACTAAAATACTGTCGTCCAAGGTCTACGAGGCCA
AX-184623503		1A	1921153	Fvb1-4	1184073		Yes		Yes	Match	1	100	CTTCATCAAGTAGCCCAGCTCGGCCTAGAAGATCT[A/G]TCATACATCCATAGTGTTGCAGTTGCGGTGAAATA
AX-184369633		1A	1921252	Fvb1-4	1183974		Yes		Yes	Match	1	100	CACCCATCTCTACACGCTTATGTGTTCTACAAGCC[A/C]CAAGAAGAGAACCCCATACAGCACCATCTGGCTTC
AX-184545974		1A	1923450	Fvb1-4	1181777		Yes		Yes	Match	2	100	ACCAATGGATAATAGGAGCAGGATCTCTCATCTCC[A/C]TGCTCTTCACCTGATCGGTGAGCATTTGTTTTTAC
AX-184962726		1A	1923504	Fvb1-4	1181723		Yes		Yes	Match	1	100	AAATGAGTCATATATTACTTGTATATTAAAGAATC[C/T]CATGTCAGTTCTGTAAACACCAATGGATAATAGGA
AX-184940024		1A	1924015	Fvb1-4	1181214		Yes		Not Mapped	Original Physical Assignment	-	-	TACTTGCCATTTGCCAAGAGTCTCGGACATTGTAT[A/G]ACCATGAAACCATTAGCTACCCCATATACAGTAGC
AX-184184526		1A	1924513	Fvb1-4	1180950		Yes		Yes	Match	2	100	AGTTGTCATCTCGATCAAGTGTGTTAAAAAGCATA[C/T]GATGAACAGAGGATCCTAATACTAATTTGATATAG
AX-184967753		1A	1926007	Fvb1-4	1179455		Yes		Yes	Match	1	100	AGTAGAGAGAGATGGATGATACCCATAATTGTCCC[A/G]ATGTGATTTTCATGAGAACTCCATGAAGTCATGTG
AX-184358495		1A	1926109	Fvb1-4	1179353		Yes		Yes	Match	1	100	TATATGTTTTCCCACTAATTATATATTAATGAGAA[A/G]AGCTTTATGTTTTCTTTTGGACCAATTGTGATAGA
AX-184279309		1A	1926181	Fvb1-4	1179281		Yes		Yes	Match	2	100	GTAAAACAGAAAGTATGCAAAATTACTTATCATCA[C/T]GCTAGCTTGACATCAAAGAGTTGAGAATTTATTTC
AX-123360068	AX-89817397	NA	NA	NA	NA			Yes	Yes	Unanchored	1	100	CCTAAGTTGAGCAAGAAAGAGAGGGATGAACCATA[C/T]CAGATCCCTCATCATCATATTGACTATTTCTAATT
AX-166510694	AX-89817396	1A	1926396	NA	NA	Yes	Yes	Yes	Yes	Match	39	100	GTGAATTGGGCTTTGATTAGATCAGTTAGGCCTCC[C/T]CAAGTTCCTGCTAGCCATGATCATTTGCATAAGAT
AX-89874528	AX-89817396	NA	NA	NA	NA			Yes	Yes	Unanchored	3	100	GTGAATTGGGCTTTGATTAGATCAGTTAGGCCTCC[C/T]CAAGTTCCTGCTAGCCATGATCATTTGCATAAGAT
AX-184148135		1A	1927190	Fvb1-4	1178272		Yes		Not Mapped	Original Physical Assignment	-	-	ATTGTGCTCATTTTGAAAACGACAGGTTTTATGCT[G/T]CTGAGACACTGCTAGCTCTCGAGTATCTACATATG
AX-184485120		1A	1927330	Fvb1-4	1178132		Yes		Not Mapped	Original Physical Assignment	-	-	TTTTAAGCATTCATTTAACTCGAAATACATCTAAA[C/T]TTTTATCCAAAAAAAAGAAAGAAATACATCTAAAC
AX-184503646		1A	1928875	Fvb1-4	1176411		Yes		Yes	Match	1	100	GCGGTATCTTTTGCTTGGTTGAGTTCAGCTGTAAT[A/C]ATCTGGAACAAAAATCCTGTATGGACTGCACCACT
AX-89904212		NA	NA	NA	NA			Yes	Yes	Unanchored	2	100	CTCACTTTTTAAAGTAACTACCGTTCATTCTTTAC[A/G]GTGGCAATTTTGACTGGCCGATGAACCGAGACCGA
AX-184890906		NA	NA	Fvb1-4	1173030		Yes		Yes	Unanchored	1	100	GACATATTCATCAGTAGTAGCAAGATAGCAGCCAG[A/G]CTACTTGTATACTTAACTCGTCTTGTTGAGAAAGC
AX-166510230	AX-89813032	NA	NA	NA	NA			Yes	Yes	Unanchored	1	100	TTCCTGCATTGTGGCGTCCACAAATAATTTCTCAG[A/C]TGCTAACAAGCTTGGAGAAGGAGGTTATGGGCCTG
AX-184465556		1A	1934152	Fvb1-4	1170145		Yes		Yes	Match	2	100	TGCTAGAGAGCAAAGATCCATGCACATAACCTTAG[A/C]TAAACACCAGAGGAACACTTCTTTGGATTTTTTTA
AX-184950062		1A	1934476	Fvb1-4	1169821		Yes		Not Mapped	Original Physical Assignment	-	-	ATTGTGAATAAAACTATAACAATAATTAATCTAAC[A/G]ACGTTTAACCCTTAACTTCTAACTACTCTAAGATA
AX-184110234		1A	1934900	Fvb1-4	1169397		Yes		Yes	Match	1	100	CCAGAACTGAACAAGTAGCTGAAGGATACCGAGGC[C/T]TGTTGTTTTGCACGGACTGGTCCAGTTCATTACAG
AX-184313387		1A	1935466	Fvb1-4	1168831		Yes		Yes	Match	2	100	TTCATGAGAAAAAAATCACAATCATTTATAGAACT[A/G]GTAAAGTTTGCCTCCTCCCTAAAATGTCAATCTTT
AX-184538018		1A	1935556	Fvb1-4	1168741		Yes		Yes	Match	2	100	AACAAAGCTAAAGAACTAACACTATATTCTGCTTT[C/T]ACAACTCAATTGTATCCCTTCCCCAAACAGTTAAG
AX-184246413		1A	1935869	Fvb1-4	1168428		Yes		Yes	Match	2	100	TTCTACATATATCTGCCTCTGATCTTAGAATCACT[A/G]CCAATCCTTTCAACTACAATCACATGTTTCACTTT
AX-184380882		1A	1936725	Fvb1-4	1167563	Yes	Yes		Yes	Match	33	100	ATCTGTTTGCTCTCAAGTATGATGCAGCTTTGAGT[C/T]TGAGGCTTAGGTTTTTGGCGTCTATATAAACATGT
AX-184290597		1A	1938087	Fvb1-4	1166176		Yes		Not Mapped	Original Physical Assignment	-	-	AGCGAAAGATGAGAAATCATCAAGTCTGGATAAAA[G/T]GTAGGATTATAAATTAAAGTAGCACACAGAATAGA
AX-89847009	AX-89847009	NA	NA	NA	NA		Yes	Yes	Yes	Unanchored	3	100	AGAGAAGCAGTAACTGGTCGGGATTCTATTGTACG[C/T]TAAAGTTCGCTTAACATCGTACTATGGTAAATCAA
AX-184521032		1A	1939621	Fvb1-4	1164629		Yes		Yes	Match	1	100	AGGTGGCTCTTTCATGGAGATCATGAGGGAGTGGT[G/T]GTTGAAGAAGACGGAGCAGAGTTTGTTACACTTTG
AX-123357011	AX-89779473	NA	NA	NA	NA			Yes	Yes	Unanchored	1	100	ATCCATGATATCCATCGGTTTTGATTGAGGTTTTA[G/T]CAAGGCGTCAGAAGTCACCACACAGCTAGCATGAG
AX-184347192		1A	1942171	Fvb1-4	1162085		Yes		Yes	Match	1	100	AAATTTGAACAATTGAATTGTGGGAGGAAAAATAT[A/G]AGTGTTACCAATCTATCCTCCAATACCCCATCTGT
AX-184860528		1A	1942995	Fvb1-4	1161260		Yes		Yes	Match	1	100	GTGCACCCAGTGAGATGATTAAATTTTCATCAGAC[C/T]GCAGTGGAAATCCAATGAATTCAAAATCATTTGTT
AX-184301854		1A	1943031	Fvb1-4	1161224		Yes		Yes	Match	1	100	ATGAACCCACAGAACCAAAATTGTAGGAAGACTCT[A/G]GTGCACCCAGTGAGATGATTAAATTTTCATCAGAC
AX-166502785	AX-89779469	1A	1943326	NA	NA	Yes	Yes	Yes	Yes	Match	22	100	AATCAAAATGGACAATGCTCTTCTCGTGAAGATAT[C/T]CCATTCCAAAGGCTGCATCCATTGCTAATATCATC
AX-184402821		1A	1944577	Fvb1-4	1159657		Yes		Not Mapped	Original Physical Assignment	-	-	GGGCCACAATCACAAAGAACAAGGAAAGCTAAGAG[A/G]GAGGACCATCACATTACAGCAAGGAAATCTTGTGA
AX-184148134		1A	1944660	Fvb1-4	1159574		Yes		Yes	Match	2	100	GTACTGGCGGTTCGAAAAATCATAGCAGGATTGAC[G/T]TATAAGAACTGATTGGTGGCAAACGTTAATAAGCC
AX-184165844		1A	1944851	Fvb1-4	1159383		Yes		Yes	Match	2	100	CTCTAATCAATTTAACTTAATCGTTTGTGTTATGC[C/T]TATCTTCTGCACTCTTCTATTCTGTGTGCCACTTT
AX-184214616		1A	1949959	Fvb1-4	1157423		Yes		Yes	Match	2	100	ATTTATTACCGGATATTGAATCTTAAAATTGGAGG[C/T]TCGATTGTGTGGTGATTTTACTGGGGTGGGTGGGT
AX-184045230		1A	1953212	Fvb1-4	1154226		Yes		Yes	Match	2	100	GAGCAGATTCCAGGCCAGAAACAGACCATCTTCCA[C/T]ATGATTTCCTTTCAAGTAATCCACCTGAGTCCAAG
AX-184290596		1A	1953925	Fvb1-4	1153514		Yes		Yes	Match	2	100	AACATTAAAAAAGATGAGATTTTGAGCCAAGAACA[G/T]ACCTTCAATACCGGAGTGGAATATTCCAAGACCGA
AX-184080420		1A	1956261	Fvb1-4	1151178		Yes		Yes	Match	2	100	CACTTTGTCTATGGCTGATTCAGCTGAAACTCAAC[C/T]ACCATGCGATCTGTGTAAGGGATTCACTGATTCTC
AX-184955098		1A	1956547	Fvb1-4	1150892		Yes		Not Mapped	Original Physical Assignment	-	-	ATATGTCCTTTAAGGCTTGTTATTGTTTGGCTGTG[A/G]ATAAAATCCATATTCGTATGTAATAAGATATTCAT
AX-184503645		1A	1956932	Fvb1-4	1150507		Yes		Yes	Match	2	100	CAAGTATGATGTGCTGCAGGTGATGATGTGGTACC[A/G]TATAAGTTCGGTGAGAAATCTTCACAAGCTCTGAG
AX-166502781	AX-89779454	1A	1957714	NA	NA		Yes	Yes	Yes	Match	3	100	TGATATGAAACAGGGTTTGATGTTGGAGAACTTTC[A/C]GAAGATGCTCCAGATGATATAGAGGGCTTGGATGC
AX-184887171		1A	1957803	Fvb1-4	1149636		Yes		Yes	Match	2	100	CCACCACTCATTAGTGACGCAAAAAGAAAAATTTT[C/T]AGTTGAAATTAAGTGAATCTTCATTACTTCACAAG
AX-184598196		1A	1958907	Fvb1-4	1148533		Yes		Yes	Match	2	100	ACATGTATTTATGTGGCCACCTACATAGCCTTCCC[A/G]TGGTTCCTAGATCATCTAGGCGGTTAGGCTTATAG
AX-184301853		1A	1960347	Fvb1-4	1147092		Yes		Yes	Match	1	100	CTAGGTAGAATCACAACAAGAACAGTTACCCTGTC[A/G]CTGTTGAGTGTTTTACCAACTAACTATTTCTAGAA
AX-184246412		1A	1960481	Fvb1-4	1146958		Yes		Yes	Match	2	100	GACAGAGACTTTGATCAAGTGGATCAGACTTTCAT[C/T]AAGTTGATCATTAATTCATTTTGGACATTTGAAAG
AX-184907254		1A	1960659	Fvb1-4	1146781		Yes		Yes	Match	1	100	TTTTTCCTGTATGCCCAGAAATTGATGTTCTATCT[C/T]TGAATTAAATGTATGATCATAGAATATGATTAGTC
AX-184235396		1A	1960748	Fvb1-4	1146692		Yes		Yes	Match	1	100	CCTTCTTGCTCAAAGATCTGTTCTTTTAGGCACAT[A/G]CCAATTTTTTTCCTCCTTTGGTAAATTTCTGCAGC
AX-89779438		NA	NA	NA	NA			Yes	Yes	Unanchored	1	100	GTGTTTGTATGGCTCCTAATCCGACATCACTACAA[C/T]TACAGGCGAAAACAGATGGAATCTCAGTACAAAAC
AX-184290595		1A	1962828	Fvb1-4	1144600		Yes		Not Mapped	Original Physical Assignment	-	-	TAATTCCAGGACTCGGTCCTGCAGTCTTGTTACTA[G/T]GGAAACTAGTCCTGTTAGTATTATATGATTCAGTC
AX-184916077		1A	1963306	Fvb1-4	1144122		Yes		Yes	Match	2	100	TGATGAGAAATCAGATCACCTTCATTTTCCTAGTA[C/T]TGATGGTGTTTTTTGTCATGGTATCAGCTTTTTCT
AX-184650861		1A	1965273	Fvb1-4	1142153		Yes		Yes	Match	1	100	ACAAAGGCCCAATAGGCAAGCCCGCAAACTGCCCC[C/T]GAAGCCCAACCCAGCAACAATTGACCTAATTAGAA
AX-184335984		1A	1965884	Fvb1-4	1141535		Yes		Yes	Match	2	100	TGTGTCCTGCCTCTCTTACTCTATATTTAAACCAT[A/G]TGGGTCCAACAATCTTTGCTAAAGCATGGTTATTT
AX-184538017		1A	1968904	Fvb1-4	1138542		Yes		Yes	Match	1	100	TCATGCACATGCTCCAAGTAATTTGTCATGCTTTT[A/G]CTCAACATTTGGTTGCTGAAACTGTTGTATGTTTT
AX-184455553		1A	1968958	Fvb1-4	1138488		Yes		Yes	Match	2	100	TTCAACAAAACAAGGGCTAAGCACACAAGTACTAA[A/G]GAGTATAGCAGAATATATTCATGCACATGCTCCAA
AX-166520099	AX-89817331	NA	NA	NA	NA			Yes	Yes	Unanchored	1	100	AACCTCCATCAAACGATGATTTTCCTTGTTGCGCT[C/T]CATTGAGAAAGAACCATTCAGATTGTCCCCTTCAG
AX-184645735		1A	1969517	Fvb1-4	1137929		Yes		Yes	Match	1	100	CAGAAGTAGAATTTAGTTGAGCACCAATGAGACAG[A/G]TTTGATCACCGTGAAAAAAGAACTTGCTCAGCAGT
AX-184940023		1A	1970456	Fvb1-4	1136986		Yes		Yes	Match	1	100	GAAATTCTCATAAAGCAAAAACTGGAAAACATAGC[A/G]ACTTAGCAGATCAATACATCTCAGAGAGAAAGGAA
AX-184916076		1A	1970672	Fvb1-4	1136770		Yes		Yes	Match	1	100	CATGCATTTGTTGCTTGTGGAGGTGTGGAATCATA[C/T]ATTGAAATGTGAAACTGGTTGATGGATTATACGAT
AX-184214615		1A	1971402	Fvb1-4	1136046		Yes		Yes	Match	1	100	GTAAATACGTATGTGATATGCATATATAAGATGTT[A/G]TCTTCGTAGTCACGTTAATTTGTAAAACAATCTTA
AX-184194300		NA	NA	Fvb1-4	1134601		Yes		Yes	Unanchored	2	100	TGTGCACACTATGGCACAACCGCCACAACCCCTCT[C/T]TCTTCTCTGTTTCGTTTGCTACACAAAAAAGAGAT
AX-184611312		NA	NA	Fvb1-4	1134509		Yes		Yes	Unanchored	2	100	ATGATTTCCAATCTTCCTTGCCAAGTTGCCTCTAC[A/C]CAAGAATAGCTTGGTGAGGTGGGCCTTAACTGTAA
AX-184301852		1A	1973220	Fvb1-4	1134116		Yes		Yes	Match	2	100	AGAAAACAGATTGACCCAATAAGAAAAATCAAAGC[C/T]TTTCTGCAAATTTGTAATCTTCATGAAGAAGAAGA
AX-184324854		1A	1973404	Fvb1-4	1133932		Yes		Yes	Match	2	100	TTCCTAAGTTTCTCATTGATTATGACCTCAAAAAA[C/T]TCAAATTCGCACTCAACTGAGCTCAAGACAACTCC
AX-123363496	AX-89847000	1A	1973974	NA	NA	Yes	Yes	Yes	Yes	Match	40	100	GCAACCTCTACTCCATATCTAACAGTATACTTGTG[A/G]CCGTCACGGCAGATGATCTTGGCACACCACCAAGA
AX-184950060		1A	1977077	Fvb1-4	1130243		Yes		Not Mapped	Original Physical Assignment	-	-	TTTATTCCCATACCAATTTACCATCCGCAACACTT[C/T]TATTCAATACTCTGCTCAGTGGTTCAAATGAATAA
AX-184529656		NA	NA	Fvb1-4	1129414		Yes		Yes	Unanchored	2	100	TCTTATATTCCGTACTGTACCAGAAATATATATAA[A/C]GCCCAAAAGATGGTAATTTCACTTGCAAGCATTCT
AX-184045229		1A	1981474	Fvb1-4	1126690	Yes	Yes		Yes	Match	27	100	TTATCTACATGGTTCATAACCTTCAATTCGACATA[A/C]TTAGCTCATAAATGAAACAACTTATTTAACGACTT
AX-184391899		1A	1981618	Fvb1-4	1126548		Yes		Not Mapped	Original Physical Assignment	-	-	TTTGGAGCTTTGGAGCTACAAATCAAATCTCCCCT[A/C]TTCTATTTCAATTTCTATTTTGGTGTATTTTAGCT
AX-184391898		1A	1982134	Fvb1-4	1126037		Yes		Yes	Match	2	100	ATTTAGGGCAACAACTATATATAATGATCTTGATG[A/C]ATACAATTTAAACCATTGTTCTCTCACATTGCAAC
AX-184538016		1A	1985451	Fvb1-4	1122753	Yes	Yes		Yes	Match	38	100	TCGATTTCTTGGTTTGGGTATTGCATTCATGTGTC[C/T]GTTAAGCCTTCTTCTTCTTCTCTCTTTGGTTTCTG
AX-184445400		1A	1985754	Fvb1-4	1122452	Yes	Yes		Yes	Match	42	100	TTTGGTGGAGGCCCAGAAGAATTGAGGAACATTTT[A/G]CAAGGCAAGGGATCAGAGGACCTCCTTATCAGTTC
AX-184940022		1A	1987716	Fvb1-4	1120516		Yes		Yes	Match	1	100	TGGTGGAAGCAATCAAAATAGCACCACCAACTCTA[A/G]CCTGCAACCACGTAAAAGAACCCATAAATCTCTAG
AX-184752316		1A	1988279	Fvb1-4	1113535		Yes		Not Mapped	Original Physical Assignment	-	-	GTATTTGCGGTGGTTTGTGTTATTCTTTATGATTT[A/G]ACTTTGTTATCGATAATATTTGGGGATGTCCAGAC
AX-184554074		1A	1989096	Fvb1-4	1112711		Yes		Yes	Match	1	100	GCCAATTCAATACTTAATACAGCATTTTCAAACTG[C/T]ATAAGTTATCGTAAACTATGTGTCATTTTGTCTTT
AX-184139966		1A	1989189	Fvb1-4	1112618	Yes	Yes		Yes	Match	41	100	GTCTCCTCACCTCATATAATCTTTTAAGGCACTCA[C/T]ACTAGTTCATATACAACTACATAACTCGACATCAC
AX-184023470		1A	1989226	Fvb1-4	1112581		Yes		Yes	Match	3	100	CTACATAACTCAACATTACATTCAAGAAATTTTTA[G/T]AGTCTCCTCACCTCATATAATCTTTTAAGGCACTC
AX-184301850		1A	1989945	Fvb1-4	1111881		Yes		Not Mapped	Original Physical Assignment	-	-	TTCTGTATTTGCCCTACTACTTTTTAAAGTTTGAT[C/T]TGTATGATTGTATCACCTCTCTGCATATCTAACTA
AX-184611311		1A	1997490	Fvb1-4	1104320		Yes		Yes	Match	2	100	ACAGTATTGGCGGAGGTGAGCCTTAACTCGCGGCA[A/G]TATGGCAGATGATTAGTGTCGGTGCGGAGTATGAT
AX-184184525		1A	1997641	Fvb1-4	1104169		Yes		Yes	Match	2	100	CGGTGACTATGGTAATCCGAAGATTGTTCTGCTCC[A/G]TTGTAGAAATAGAACAGTGTTTCTAGAGGTGAGGG
AX-184569514		1A	1998312	Fvb1-4	1103495		Yes		Yes	Match	2	100	ATTTGGCATAGAAGTAAATCATCTCACTTTGGTGT[C/T]TGTTGATATTATTTCAGGCATGAGGCTGAGCTTAA
AX-184224909		1A	1999076	Fvb1-4	1102732		Yes		Yes	Match	2	100	CTATGCGTCTTTAGTTGTCATGATTTGGTTTTATC[A/G]ATTGTTTGTAATAACTAATAACTAATAAGGGTTGT
AX-184301849		1A	1999222	Fvb1-4	1102586		Yes		Yes	Match	2	100	CTTTTTATGATTTGGGTGGGAGAATGTAATGAATT[C/T]ATATGAAAACAAGAAAGTAAATCATTAGGGAAGAT
AX-184911591		1A	1999290	Fvb1-4	1102518		Yes		Yes	Match	2	100	ATATGTTGATTGTTGATATCTGATTTAGAAGCATG[C/T]AATTGACTTTGAGTATGGTTGTTGTCTAGAATCTT
AX-184424432		1A	1999405	Fvb1-4	1102403		Yes		Yes	Match	2	100	CATCCTCTAGACTTCTTCACAAACTGTGGGAAGAT[C/T]CGGTTTTACTGCTGGGATACTGCTGGGCAAGAGAA
AX-184301848		1A	2002069	Fvb1-4	1099723		Yes		Yes	Match	2	100	ACGCACACTCTTAAACATCTGAAACAAAGCAGTTG[C/T]ACCTCTCCCTGAGTTCAGTTACACTTCTTATTCTA
AX-184040175		1A	2002684	Fvb1-4	1099105		Yes		Yes	Match	3	100	AACATAACTCTGATACCGTATTACTTTGAATGAAA[A/G]CTTTTGCTTAAACATGGTTAAATCAAAGGATTAAT
AX-184955097		1A	2003142	Fvb1-4	1098646		Yes		Yes	Match	2	100	GCAAGACCTCTACAGTATATCAACATACATAACTA[A/G]GATCACCAAAGAGATTAACAAAACAATTTCGATTG
AX-184257384		1A	2003287	Fvb1-4	1098501		Yes		Yes	Match	1	100	ATCTCACTTGAAGCAAGAGTGTTCCAACAGATTTT[C/T]GGTAGAACAAACTCTTGCTAGACATCCGCATCAAT
AX-184494367		1A	2008023	Fvb1-4	1096437		Yes		Yes	Match	2	100	TAATTCTCTGTACGAGTTACGCACAATTTGCCTCA[G/T]GGTTTCTATTCTCACCATGAACAACTTCGATCTTC
AX-184455552		1A	2009298	Fvb1-4	1095164	Yes	Yes		Yes	Match	42	100	AGGTTACACAAACCAATCCCGGCTGCTAAAGATAC[G/T]GTCGCCGGCGATGACTACAGCTTCTCTATAACCCC
AX-184485115		NA	NA	Fvb1-4	1003338		Yes		Yes	Unanchored	2	100	TCCCAACTCTTGACCTAATAGTTGCTTGTTAAGAG[C/T]GAACTCTACCATGTAAGAGTGATTATAGAGCCTAA
AX-184245761		NA	NA	Fvb1-2	3664582		Yes		Yes	Unanchored	1	100	TGAATCGTAGAAAGAATCCGATATCGGAATATGCC[A/G]ATGTGAATCACAACTGTCTTATAGCTCATGAAATG
AX-184584246		NA	NA	Fvb1-4	1089335	Yes	Yes		Yes	Unanchored	10	100	CAATTTAAAATTCAAGACGATCATACGGCTCACGG[C/T]TTGATATATGTTATACACACATGTATAGTAGAAAA
AX-184279308		NA	NA	Fvb1-4	1089192		Yes		Yes	Unanchored	1	100	TTTTGTGACTTTGTCAATAACTACTAGTGAAAAGG[C/T]CTATGGACGCAGAACAAATGGGCAAGATTACAAAG
AX-184503643		1A	2021929	Fvb1-4	1088909		Yes		Not Mapped	Original Physical Assignment	-	-	GAGAGTTGAAAGTCGGGGTGGCAAAGGAGGTAATT[A/G]TGTGAGTGTAGGATGGAGGTGACGTAAGGTTTGCA
AX-184730946		1A	2022369	Fvb1-4	1088469		Yes		Yes	Match	2	100	CATTGCAAACTTGGTTTTTGTCTCTTGGGATTGTT[G/T]TTTCTAGCTAGCCTTTGAGTTTAGAGAAACAAGAG
AX-184729344		1A	2022530	Fvb1-4	1088308		Yes		Not Mapped	Original Physical Assignment	-	-	CGCCGGTCGTACGGCGAGACTATAAACCGGCCGAG[C/T]TTGACTCTCCGGTTACTAGACCTAGCGCCGAGAGA
AX-123364859	AX-89872272	NA	NA	NA	NA			Yes	Yes	Unanchored	4	100	TAGAATTTTACAGTGAAATGCTTTTTATTAAGCAC[C/T]ACGTACGTTTATCACAGAGCATTAACACGTACACC
AX-184665313		1A	2026469	Fvb1-4	1084369		Yes		Not Mapped	Original Physical Assignment	-	-	ATATATGATGATGATGACTATGATCTAGTATACTA[G/T]AATAAAATTAACATAATGAAGCAAATAATTGAGTG
AX-166510669	AX-89817236	NA	NA	NA	NA			Yes	Yes	Unanchored	2	100	TTCATCTTGGCCACTGACAAAAATAAGATGATCAC[A/C]GTCTCTAATCACCTCTATATCGTCGATTTCAGCTC
AX-184512237		1C	1819910	Fvb1-3	1859934		Yes		Yes	Genetically Mapped to Homoeolog	2	100	CGCTTGGATGTGCAAAAATCAATCTTACAGCAAAT[G/T]TACATGGTTTTGTCCCAAGAGAAAACTTGTTGGCG
AX-184235394		1A	2029536	Fvb1-4	1081303		Yes		Yes	Match	2	100	GTAGGGGTTTCTGACAAGAAACAATCATGATATTA[A/G]TTTCTTTCCATACGCATACAACAACCCCTGTGTTT
AX-184712036		1A	2029572	Fvb1-4	1081267		Yes		Not Mapped	Original Physical Assignment	-	-	CATCATAAGTGGCAGACTGGTAGATCTTGAGGGGA[A/C]GTAGGGGTTTCTGACAAGAAACAATCATGATATTA
AX-184945022		1A	2029992	Fvb1-4	1080840		Yes		Yes	Match	2	100	CTTTTGCATTATGTTACATGAAATGGTTTATACTG[A/G]ATTGTATCAATCTATTACTTCCATATACTGTCAAG
AX-184268246		1A	2031166	Fvb1-4	1079667		Yes		Yes	Match	2	100	TGCCAAATGATTAACAAAGGCGCGGACGGCACGTC[A/G]TATAGGAAGTATCGCTCTTTTCTCAATCTTCGTCT
AX-184175014		1A	2031511	Fvb1-4	1079329		Yes		Yes	Match	2	100	TAAGATTTACGATACAAATTCAGGTAGACTAATTA[G/T]GACTCGAGTAAGAAACTAAATTAAGAATGTAATTC
AX-184413649		1A	2032553	Fvb1-4	1078292		Yes		Not Mapped	Original Physical Assignment	-	-	TTATTTCCAGGATTTGAAATGAGTCACGAATTAAT[A/G]TCCAATAATGTCTGTGTCAATGTCGACGTCCATGC
AX-184048119		1A	2033196	Fvb1-4	1077647		Yes		Yes	Match	2	100	CACCTTCATTGAGTTTCACCTAATATGATCAAATA[C/T]TCGATTTTTTCATATATATGTATTGTATGCAGGGT
AX-184475531		1A	2034107	Fvb1-4	1076674		Yes		Yes	Match	1	100	AGATTTTCAGACCTTTCTTGCTTAGGTAACGGATA[C/T]CAACTCGTTTATGTAACAATTAGTCTATTGTGAGT
AX-184945021		1A	2034183	Fvb1-4	1076598		Yes		Yes	Match	2	100	GATCATCTTATCTAGATCTTCAGACCTTTCCTGCT[G/T]AAGTAATGGTTATCAATTCATTGATTAGATCATCT
AX-184124426		1A	2034478	Fvb1-4	1076291	Yes	Yes		Yes	Match	40	100	TGTTTGTTTGGGATCCTTTTGGTACAAATTTCAGT[G/T]TTTAGACTTGTGTATGTCTACACCATATTAAGCTT
AX-184485118		1A	2035094	Fvb1-4	1075675		Yes		Yes	Match	1	100	GGTACACGATGCATCATGTGGCTTTCGAAAATTAT[A/G]ACATTCACCTTTCTAAATTTTATCCTTCATTCTAA
AX-184174450		1B	1833657	Fvb1-2	3626427	Yes	Yes		Yes	Genetically Mapped to Homoeolog	32	100	TTGTCACAAATGCGACTACAATCCTAATTTCAAGC[A/G]TGGCATTCTGCTCTTCCTTTGTCAGCTAGTTAGGA
AX-184898752		NA	NA	Fvb1-4	1063902	Yes	Yes		Yes	Unanchored	9	100	GATTTAAATGGTTTTGATGTTGTTTATTTCATTGA[C/T]CTGTGGTACAATCTCTCCAGTCATTTTGAGAATCT
AX-89872270	AX-89872270	1A	2049683	NA	NA	Yes	Yes	Yes	Yes	Match	18	100	TTTTGAACTCGAGTTTGATTAGGATGTAAGAATCC[G/T]TTTTGACTTGAATTGTGGAGTTATTCTTCTATGTG
AX-89872269		NA	NA	NA	NA			Yes	Yes	Unanchored	1	100	GTTTTGAACTCGAGTTTGATTAGGATGTAAGAATC[C/T]GTTTTGACTTGAATTGTGGAGTTATTCTTCTATGT
AX-184584245		1A	2049797	Fvb1-4	1061829		Yes		Yes	Match	2	100	TGAACTCTTGATCTAGAAAGTTTGAAACTATTTGA[C/T]AGGGTAGGCGCTTTGTAGTGATTTTCTGGAGTTGA
AX-166510663	AX-89817185	NA	NA	NA	NA			Yes	Yes	Unanchored	4	100	GTCAGCTACAATCTTGGTGGAATGGGATGTAGCGC[A/G]GGGCTCATCTCAATTGATCTTGCTCAAAAGCTTCT
AX-166510662	AX-89817184	NA	NA	NA	NA			Yes	Yes	Unanchored	1	100	CTATTTGCCAAGACATCTGTAAAACCCAAGGACAT[C/T]GGAATCTTGATTGTCAACTGCAGCTTGTTCAATCC
AX-184165843		NA	NA	Fvb1-4	1056712		Yes		Yes	Unanchored	1	100	CATTATCAAAGCTTGCAGCTTTTTTCTATAACGTT[C/T]TGTTTTGTATCTTGGGAGGTTTGATCTGCTCTTGG
AX-184475529		1A	2054929	Fvb1-4	1056673		Yes		Yes	Match	2	100	TTCGGCAACCAAGGTCAGTCTTCGATCTGGGTTTT[A/G]CCTCATTATCAAAGCTTGCAGCTTTTTTCTATAAC
AX-184424430		1A	2055243	Fvb1-4	1056373		Yes		Yes	Match	2	100	AGTGTGTGATAAATATAGAGCCAGAGAGTTTAGAA[A/G]TGTCAAAGGTCAAGCTGCTGGCGCCGGCTTTGTAA
AX-184902942		1A	2056915	Fvb1-4	1054702		Yes		Yes	Match	2	100	TGTTCAACATTGCCTATTGTTCAACTAACTTTCCC[C/T]CATATCATTGTTCTCCAACAGCAAGTTACTACTGT
AX-184611310		1A	2057406	Fvb1-4	1054211		Yes		Yes	Match	2	100	GAAAATTCCAACTATAGGAACTTCATCCAAGAAGT[C/T]GGAAGATATCTAGCTACCTTTGACATTGAAGCTCT
AX-184640432		1A	2058884	Fvb1-4	1052723		Yes		Not Mapped	Original Physical Assignment	-	-	TTTAGTTTAAAGTTTTCAATCTGTGCATATTCATG[G/T]GGATGTCCACTTGAAATTGGAGCGGGACTGTCTTA
AX-184503642		1A	2060425	Fvb1-4	1051181		Yes		Yes	Match	2	100	GGTCATTGGAATTGAGAGTGTGGGTGAGGTGGGTG[C/T]GGATAAATTTTGGGTTTTTGATGGTGGACTCCCAA
AX-184650860		1A	2061275	Fvb1-4	1049285		Yes		Not Mapped	Original Physical Assignment	-	-	ACCCTGGGTACATTAATCCACCGATCATGTGGACC[A/G]AAAACCAACAACTTTGTCCATGATTTCTCCTCACT
AX-184019500		1A	2061364	Fvb1-4	1049196		Yes		Yes	Match	2	100	GTTTAAATTCTTCGCTCACAATGTCAAGTGAAACT[A/G]TATGGCCATCCTTAAGTAACAACATCACTTCACCA
AX-184890905		NA	NA	Fvb1-4	1049082		Yes		Yes	Unanchored	1	100	ATCACCTTACTTGTTCATTGCCTCAGTAAGAAACA[A/G]CATCTTTCCTTTCAAGCAAGACAAGGCTCTCTTCA
AX-184335982		1A	2061478	Fvb1-4	1049082		Yes		Yes	Match	2	100	ATCACCTTACTTGTTCATTGCCTCAGTAAGAAACA[A/G]CATCTTTCCTTTCAAGCAAGACAAGGCTCTCTTCA
AX-184268245		1A	2063506	Fvb1-4	1045710		Yes		Yes	Match	2	100	ATGAACACCAACCAATCAACTTGTGGGTAAGATGT[C/T]TCATAGCCGAAAAGCAATTTGCAATGCATATGGGC
AX-184045228		1A	2063539	Fvb1-4	1045677		Yes		Yes	Match	2	100	TTTTGCATAATATATTTAAGGATGTAAACAGAAAT[G/T]AACACCAACCAATCAACTTGTGGGTAAGATGTTTC
AX-184617414		1A	2064302	Fvb1-4	1045360		Yes		Not Mapped	Original Physical Assignment	-	-	TGTACATATAACAGTCAAAAAGTTTGGGCACGTAT[A/G]AATTTTCCTAAATTTATAGTAGTTCTCTACACAAA
AX-184887169		1A	2064569	Fvb1-4	1045094		Yes		Yes	Match	1	100	TAGTTTGGACTGTTGATTTGGAGGTTTTGGATGAT[G/T]GGTTTTCTTATGAAATGAAGAGTCTGAATTAGGAG
AX-184030725		1A	2065181	Fvb1-4	1044482		Yes		Yes	Match	2	100	GTAAAGTATTTCTATTTCACTAATTAAGCAAACTT[G/T]CAGATAGGGAAATGAGACTTATTGTGTGCTTGAAA
AX-184246410		1A	2066230	Fvb1-4	1043450		Yes		Yes	Match	2	100	TTTTGATAAGGCCACCTAGCTAGGGTTTCTAGAAT[A/G]ACATATGAGCTCATTTTGATGACACCGTGCCGCGT
AX-184075406		1A	2066385	Fvb1-4	1043295	Yes	Yes		Yes	Match	42	100	ATCGCACCCTTTGGTCTATATGTACCTCCGCCTAT[A/G]TGCTTGTATATATCCATCGATTTCCAATAATATAA
AX-184214612		1A	2069016	Fvb1-4	1040672		Yes		Yes	Match	1	100	ACGGTTGTAAGCACGCTTTCGGCTTGCGCTGCGCT[A/G]AATGATTTGGAGCTTGGTAAGGAAGTTCATGACTA
AX-184640431		1A	2069205	Fvb1-4	1040483		Yes		Yes	Match	2	100	CTGATTTACATGTATGCGGAATTGGGTCAAGTTCA[C/T]AATGCGATGAACTTGTTTGATGAAATCCCTGAGAG
AX-184529654		1A	2069715	Fvb1-4	1039973		Yes		Yes	Match	2	100	CAACCCAAGATCTTGAGGTTTGATTTCCCTCCAAA[G/T]TATTTGTAAACCAAAACCCTCCATCATCCTGAACC
AX-184028089		1A	2069969	Fvb1-4	1039719		Yes		Yes	Match	2	100	AAAATTCACACATCTTTGAGGTATTTTATTCAAAG[A/C]ATCTCCATATATAAGGGCTCGGTAAAATAACAGAA
AX-184669799		1A	2070302	Fvb1-4	1039386		Yes		Yes	Match	1	100	ATGTCCCTCAGAAATCTGAGGTGTCGTTCGATATG[A/G]ATGAAGAAGACAAGGAGACTGCACTTAGCCTCCAC
AX-184424429		1A	2071326	Fvb1-4	1038362		Yes		Yes	Match	2	100	CTTATGGATGTTTATTGCAAATGTGGATGTGTATC[A/G]CTTGCGCGAGAATTGTTCGACAAGATGCCTGAGAA
AX-123360038	AX-89817163	1A	2071455	NA	NA		Yes	Yes	Yes	Match	4	100	CCTAATGAGGTTACTTTGCTTAATGTTTTGACTGC[G/T]TGTGGGATGGCGAGGGATTTAGAAACTGCAAAAAG
AX-123524187	AX-89817162	1A	2071694	NA	NA		Yes	Yes	Yes	Match	2	100	GGAAACAGCTGCATTGTCAATCTACCAAGCTAGGC[G/T]TCGCTTCCGATTCGTACATTCAGAACACTCTGATG
AX-89874282		NA	NA	NA	NA			Yes	Yes	Unanchored	1	100	GGAAACAGCTGCATTGTCAATCTACCAAGCTAGGC[G/T]TCGCTTCCGATTCGTACATTCAGAACACTCTGATG
AX-123524186	AX-89817161	1A	2071827	NA	NA	Yes	Yes	Yes	Yes	Match	41	100	ATCCGAGGCTATACGAACAAGGGTTTATATCGGGA[A/G]GCCATTTCTTTTTACCATGAAATGATTGTACAGGG
AX-89874281		NA	NA	NA	NA			Yes	Yes	Unanchored	2	100	ATCCGAGGCTATACGAACAAGGGTTTATATCGGGA[A/G]GCCATTTCTTTTTACCATGAAATGATTGTACAGGG
AX-184313384		1A	2072980	Fvb1-4	1036738		Yes		Not Mapped	Original Physical Assignment	-	-	ATCCAAGGGCGACGTACTATCGTATTTGTTACGTT[C/T]GAACATTTTAGTAACAGGTTACATATATATGTATA
AX-184257383		1A	2074042	Fvb1-4	1035721		Yes		Yes	Match	2	100	ACAATACATCGAAGATGTGAATCAATGGTTATCAT[A/G]CTTGTCTATATTAAGCAAAAATTTAACATGTAGCG
AX-123426749		1A	2081997	Fvb1-4	1031773		Yes		Yes	Match	2	100	GGGCTCCATCGCTGAGCAGTAAAGGAAAGAAGTGA[C/T]GAACTTAGTTAGATAAAGATTCTGATCTCATCTCA
AX-184748908		1A	2082161	Fvb1-4	1031609		Yes		Yes	Match	2	100	AGACGCTCGAGCCGCTGAGCGACGTGTCGTAAATC[G/T]GAGGAGCGAACATTGTACCCAGCCTCGGCCAAATA
AX-184746492		1A	2082417	Fvb1-4	1031353		Yes		Yes	Match	1	100	CGTTATCTGCTGGTGGTTCTGCATCGGCGGCGGTG[A/C]AGCGGTGGAGATTGGCGGAGGAATATCACTCCACG
AX-184682754		1A	2083298	Fvb1-4	1030469		Yes		Yes	Match	2	100	ATCTCACGTTGTATGTACATCTCTGCGAGGGTCTT[G/T]TCCGGTTGCATGGCGCCACAAGCTTCGAGTGAGTC
AX-184214611		1A	2083748	Fvb1-4	1030018		Yes		Yes	Match	2	100	CACCTAAAACCCCATGGTTATTTATGGATAGTTCC[G/T]TAATTCATAGCTGCTGCAACACGATTATACCACAT
AX-184475526		1A	2084411	Fvb1-4	1029423	Yes	Yes		Yes	Match	39	100	TGGAGGTCACCAAGAGACACTGAGATAGACAGCCT[A/C]CTACAACTACTTTAGTGTGGATTGACTGCTCCTGG
AX-184335981		1A	2084514	Fvb1-4	1029320	Yes	Yes		Yes	Match	8	100	TCTTCCCTATATGGAATACGTCAGGTTCCAGTACC[A/G]GTGTGCTTTCTCTTTCAGTTTTCTGTTCTACAATT
AX-184246409		1A	2087236	Fvb1-4	1026739		Yes		Yes	Match	1	100	GTTAGCTAGGCAACTCTCTTTCTTTGGAGCAAGTA[A/G]TTGGCAGCTGATTAATTCTTTGCTACTCAATTATT
AX-123524185	AX-89817147	NA	NA	NA	NA			Yes	Yes	Unanchored	1	100	CGATATCGGATCAGCTGAAATTGTAGCTTTGAAGA[C/T]GTAATTCTCCAAGGTATAACTGGAGGTAAGCCAGT
AX-184569513		1A	2096098	Fvb1-4	1024678		Yes		Not Mapped	Original Physical Assignment	-	-	TCATAATGGATGAAATACATTAGTGCTTTAAAGTA[A/G]TGCTGTCGAGTTCCATCTGCGGTTGGCGTTTTGTC
AX-184849700		1A	2096375	Fvb1-4	1024515		Yes		Not Mapped	Original Physical Assignment	-	-	GACCTCTGTATATATATTGATCTAGTGTTTGAGAT[A/G]TTGTAGAATGATAGGGTTTGAATTGACACCATATA
AX-184030724		NA	NA	Fvb1-4	1019914		Yes		Yes	Unanchored	1	100	GAAAACATGAGGAGGTCCAAGAAATCACTCCTTAA[A/G]ATTGACATGAGAGGTTGGAGGCCTAGACCTAGAGG
AX-184887168		NA	NA	Fvb1-4	1019628		Yes		Yes	Unanchored	2	100	TTGCAGGCTATATGATGCTGATGCCTGTAGATCAA[A/G]GATTCAAGTATAAGAGATCATTTAGTGATGGTACC
AX-184301847		1A	2131215	Fvb1-4	1018479		Yes		Yes	Match	2	100	TCAAGAACGACAAGTCGTTTGTTGATCATCACTAT[A/G]GTTTCTACTTTCTATAGTAGCATGTCATTTGCTAT
AX-184324852		1A	2132296	Fvb1-4	1017394		Yes		Yes	Match	3	100	CCTCCTCGTTTTATTGCAAGCAAAAATTAAGAAAC[A/C]AGAAGAAAGGTGTGTATGTTACCCGTTCCGCCTCC
AX-184313383		1A	2132782	Fvb1-4	1016907		Yes		Yes	Match	2	100	AGAAACAGGATTACCACACAACTAATGACTATGTA[C/T]GATAAAGGGAAGGTGGCTGCAATGTTCATACAGAA
AX-184324851		1A	2132922	Fvb1-4	1016767		Yes		Yes	Match	2	100	TGAATGGGATAAAAGCTCCCTACTATTTTGATCGA[A/C]TGAGTTTGAACTGCAGCAAAAACACCAGAACATGG
AX-184669798		1A	2132975	Fvb1-4	1016714		Yes		Yes	Match	2	100	CGCAGCAAGAAATGCTAAATTGCTGAACTTGCCTG[A/G]TCATTGAAATCATCACTTGAATGGGATAAAAGCTC
AX-184707647		1A	2134476	Fvb1-4	1015221		Yes		Yes	Match	1	100	AAGACTTCAAGAGGACTGCATGCTACCTTACCCTC[A/C]CCACCCAACTACCACATACAGCATGTGTTGCAGAT
AX-184772255		1A	2135188	Fvb1-4	1014505		Yes		Yes	Match	2	100	AGGCTGGGACTGAGAGCGGTGAGAAAGGCATGGCT[G/T]CCCGGAGATCCGAAGACCGTGAGGAAAGCAATGGA
AX-184790104		1A	2135480	Fvb1-4	1014213		Yes		Not Mapped	Original Physical Assignment	-	-	CCGGAGTATGCCACGGGAGGTCACAATGGGCCCAC[A/G]GCCCTCTACAGCCCAGCCTCCCACGCTCCTACACA
AX-184224908		1A	2135995	Fvb1-4	1013698		Yes		Yes	Match	2	100	TATAGGAATCATTATGATAATATTGGTCAAATATC[G/T]GATTTGTTTCTTTGTGCTTTTTTTTACAGTGGCCA
AX-184110233		1A	2136588	Fvb1-4	1013105		Yes		Yes	Match	2	100	TACTTGAAGAGTTCATCCCTCTTAAACATTCAAAC[C/T]CTGAAGGCCCAGAGAAACAAACAAATAGTTCTGAT
AX-184246408		1A	2138142	Fvb1-4	1011555		Yes		Yes	Match	2	100	TCTTAACATTTTGTATTACTGATAGTATATTTGAT[A/G]CGGATATACTGGTTGGCTACTTCTAAATCATTCCA
AX-184402820		1A	2138248	Fvb1-4	1011449	Yes	Yes		Yes	Match	28	100	GTCGAATTATACTAAGTTATGAAAGACTAGTCGTA[A/C]AACTCAAACATTATAAGACCGTATATACAATGCAA
AX-184347190		1A	2139439	Fvb1-4	1010243		Yes		Not Mapped	Original Physical Assignment	-	-	TTCACCATTAATCTTGAGAAAGAAAGAATTCGAAA[G/T]TGGGTATCTCTCTTTTTTTTTCATTTGTACTTGAA
AX-184962725		1A	2139646	Fvb1-4	1010038		Yes		Yes	Match	2	100	ATTACTTAATAAGACGTGGAAGATCGATTCAGGCG[C/T]AGGGTGTAAATTGTAATCACTAAACAAAGAGGAGA
AX-184391895		1A	2151010	Fvb1-4	994006		Yes		Yes	Match	2	100	CCATCAGAAAATGAGAGCTTTCGGCTTTTAGTGTT[G/T]ACTGTGTTGTGTTCTTGTATCAAAAGAATTTTGGC
AX-184369631		1A	2152688	Fvb1-4	992336		Yes		Not Mapped	Original Physical Assignment	-	-	TTGATATGTCATATATCAAAGAGAATGCAAAGAGA[C/T]CTTACAGCAGATGGTTTGTAGATCCCAACTATGGT
AX-184313381		1A	2155513	Fvb1-4	989541		Yes		Yes	Match	2	100	CCTATTTAAAGATGGATCCTTCAAAGATTGACAGT[A/G]TCAGAATGGTCTCTATGGTTTACCTGTCTGTCAAA
AX-184097180		1A	2155632	Fvb1-4	989422		Yes		Yes	Match	1	100	ACAACGATCTAGGGGCTGAGTGACAAACAAAAGAA[C/T]AGGTTAAAAGGATGAATCAGAAAAAAGATGAGCAC
AX-184257382		1A	2155798	Fvb1-4	989256		Yes		Yes	Match	2	100	AATATTGTTAGATTATTAATGAAACTGACACACTT[C/T]TTTTCATTCATGTTTCGATCTTGTTTCCTAAGAGC
AX-184110232		1A	2156812	Fvb1-4	988264		Yes		Yes	Match	2	100	CTGAAGAAAATGAACACAGCACCCTGTTAAATTAC[A/C]TACACCAAATGTGGCAACAAATACCAACTAGATCA
AX-184080418		1A	2156989	Fvb1-4	988087		Yes		Yes	Match	2	100	AGTCGAACAATTCTCAATTTTCACTAAATGATATA[A/C]AAAATAGAAACTGAAAGTTAAACTCAACTCCTCTT
AX-184849699		1A	2157359	Fvb1-4	987717		Yes		Yes	Match	2	100	CAAATAATTATGCCCACGTGTCAGAACTCAAAGAA[C/T]TTTAATGCTACTGAGAAACACAGAGGGATTAAATT
AX-184033994		1A	2158376	Fvb1-4	986694		Yes		Yes	Match	2	100	GGTGAATATGGTCAATAGATGAAAGCGTCAATAGA[C/T]GAAAGGAATCTATGAAAGTAAGTCTGAATTTAGGT
AX-123365006	AX-89874197	NA	NA	NA	NA			Yes	Yes	Unanchored	5	100	CCGATTGTGAGCTTGTTGAAGATTCCCCAACATAC[C/T]TCCAGGTGTACCATGCAGCATTTGACTGTAAGGAA
AX-184335979		1A	2162426	Fvb1-4	982643		Yes		Yes	Match	2	100	ATCACAATAAGCACGAAATCATTTAAAGGCATTCC[A/G]AAATTAGTGGGATAGAGAAGCAATAACTCACCTCA
AX-184584244		1A	2163543	Fvb1-4	981569	Yes	Yes		Yes	Match	41	100	AAAAGACTAAATCACTCCCTTAGCTTCACACACTT[A/G]TCAAGTTATCATGGCTAGCTGAAGCTACCATGCCA
AX-184413647		1A	2178499	Fvb1-4	977487		Yes		Yes	Match	1	100	AATCAAGTTTCAAGTATGCAAAGGACTCTAATTTG[A/C]GCCATAATTAGGCCTACTATAGATTAATTAGCAAA
AX-184617413		1A	2179315	Fvb1-4	976674		Yes		Yes	Match	2	100	CTTGAATCTTGATTTGAGCTCGTTCACCACGTCCG[A/G]TTCTGCTTCTTCGAATGAGTTAATGGCAACCGCTG
AX-184690628		1A	2179542	Fvb1-4	976447		Yes		Not Mapped	Original Physical Assignment	-	-	TCATCTGGGTTGCCCCTAAATGACCAAATAAATGG[A/G]AACCCACTTTCAGCCAAGGCTTCTGCAAATGCTGC
AX-184037937		1A	2179998	Fvb1-4	975994		Yes		Yes	Match	2	100	GAAACACGATTCACCTTGTTTTATCAAACTTCTTC[A/C]TGCTTGGTGACTATGTTCACCAAGCTATTAAAAGC
AX-184075405		NA	NA	Fvb1-4	975540		Yes		Yes	Unanchored	1	100	TCAAAGCTTTTGCAGAATGTTAGAATTATCTTTCC[C/T]TCAAGAACATGCGAACTTTTATAGGTTTTGAGTCG
AX-89862627		NA	NA	NA	NA			Yes	Yes	Unanchored	2	100	GCTATGCATCATTCATATATGAATAGAAAGCTACT[-/TATA]TATTGTACATATATACTTTGAACTCATCTAATTCC
AX-184246407		1A	2184240	Fvb1-4	971818		Yes		Yes	Match	2	100	CGTCATTTTTCATCTAAAATCGTTTTTCCTGTGAA[C/T]TATACACACGGTTTTTCCTATCAAAATCGCATAAT
AX-89846942		NA	NA	NA	NA			Yes	Yes	Unanchored	1	100	TAGCATTTTGTAATGATGGGTTAATGCTGTTCACA[C/G]CCATGGCAAGCACACTGATGATGTTATATGATTCT
AX-89817048		NA	NA	NA	NA			Yes	Yes	Unanchored	1	100	TCTATAGTATTTATGGATGAACCCACATCTGGGCT[A/G]GATGCAAGGTCTGCAGCCATTGTGATGAGGACTGT
AX-89874163		NA	NA	NA	NA			Yes	Yes	Unanchored	1	100	TCTATAGTATTTATGGATGAACCCACATCTGGGCT[A/G]GATGCAAGGTCTGCAGCCATTGTGATGAGGACTGT
AX-166510625	AX-89817046	NA	NA	NA	NA		Yes	Yes	Yes	Unanchored	1	100	CCCTGCTTGACTGTCGTTGAATCACTTATGTTCTC[C/T]AGTTGGCTTCGCTTGCCATCAGAAGTTGACTTGGA
AX-89874162		NA	NA	NA	NA			Yes	Yes	Unanchored	1	100	CCCTGCTTGACTGTCGTTGAATCACTTATGTTCTC[C/T]AGTTGGCTTCGCTTGCCATCAGAAGTTGACTTGGA
AX-89817045		NA	NA	NA	NA			Yes	Yes	Unanchored	2	100	GTGTTAGCTGGCAGAAAAACTGGTGGGATCATAGA[A/G]GGGAGCATTAATATTTCTGGTTATCCAAAAAAGCA
AX-89816830	AX-89816830	NA	NA	NA	NA	Yes	Yes	Yes	Yes	Unanchored	14	100	ATCAGCGCATATGTCCAACCCTAAAATCTTTGTCA[A/G]AAATATGTTGGTACTAGGAAAGAGAATCAAAGAAG
AX-184097179		NA	NA	Fvb1-4	964928		Yes		Yes	Unanchored	1	100	ATTATTTTCGAGCAACAAAACAGATTTTAGTTTCT[A/G]AAATTGCGTATGAAGTGTGAAAGTTTGGATCAAAT
AX-184841939		NA	NA	Fvb1-4	964928		Yes		Yes	Unanchored	1	100	ATTATTTTCGAGCAACAAAACAGATTTTAGTTTCT[A/G]AAATTGCGTATGAAGTGTGAAAGTTTGGATCAAAT
AX-184940019		1A	2193598	Fvb1-4	962393		Yes		Not Mapped	Original Physical Assignment	-	-	CGATTTGTTCCAGGAGTCGATCACAGTCAATACTA[C/T]TGAAATTCCAGACGTATTTGCCTTCAAAGTTCTGC
AX-184267912		1C	1923452	Fvb1-3	1964512		Yes		Yes	Genetically Mapped to Homoeolog	2	100	TAGATCACTAAACATGTACATTAAGAATGGTGTTA[C/T]TATCATATATGGTTGCTAGTTAAGTATACCAGTCC
AX-184741287		NA	NA	Fvb1-4	958007		Yes		Yes	Unanchored	1	100	GTCATCATCCCTTCTGCCCCATCCTCCGCCTCTTC[C/T]GCCCCTTCCGTGTTCTGTGCCATAACCCATGTTAT
AX-89817021		NA	NA	NA	NA			Yes	Yes	Unanchored	1	100	GCAGCAGCTGCCAGTAATCCTGCTTTAGTAACTCC[A/G]CCATTGGTACCTTTCCGCACAGGCTGCCAACAATG
AX-89817019		NA	NA	NA	NA			Yes	Yes	Unanchored	2	100	ATGGAAGTGAGGATTGTTGTTATCAGGATAGACAC[A/C]ACATTTACGGCATTGTTGTCAAGAAAATTGAGGCC
AX-89874136		NA	NA	NA	NA			Yes	Yes	Unanchored	1	100	ATGGAAGTGAGGATTGTTGTTATCAGGATAGACAC[A/C]ACATTTACGGCATTGTTGTCAAGAAAATTGAGGCC
AX-184538015		NA	NA	Fvb1-4	953697	Yes	Yes		Yes	Unanchored	30	100	TTTTAGGTACCATTCGATTGATGAAGCTGTTACTC[A/G]TGCCATTGTCATCCCTTCCCTTTGTTTTCTTGCTG
AX-184214609		NA	NA	Fvb1-4	952073		Yes		Yes	Unanchored	2	100	TATGTGTTTCACACTGGTGTTCTGCCGTTAGCTTC[G/T]TAAGTCATAATGACCTATAATTCTAGCAATGTTAA
AX-184424427		1A	2206425	Fvb1-4	949780	Yes	Yes		Yes	Match	19	100	GCAGCTGATGCATATGAATTCATATAGCAATTATT[G/T]CAGTCCAAACCCTTGCCTTCCAGCTCTTTGTTTTT
AX-184665312		1A	2209368	Fvb1-4	945647		Yes		Not Mapped	Original Physical Assignment	-	-	CTAATAAAGTAGTTAAAACTGTTACATGAAAATGC[C/T]AAAGCTGTGTGCGGCTTTGCTGGTTTTAACTGTGT
AX-184184523		1A	2209838	Fvb1-4	945183		Yes		Yes	Match	1	100	GAATCTAAACTTATTCTACATTAGAGTTTTGGGAT[A/G]TGATTATTAATCGATGGACGTCTAATCCAATGAAC
AX-184711965		1C	1939816	Fvb1-3	1948166	Yes	Yes		Yes	Genetically Mapped to Homoeolog	14	100	CTTGCTTCGACTCGAGGGTGGGTCTGAGATTGTGA[A/G]GGGAAGGACTGGTTGGAGGCCCAAAAAACCCAACA
AX-184669797		1A	2213718	Fvb1-4	941278		Yes		Yes	Match	2	100	GCATCCTGTACGTAATTAGAAGCAGCGGAAAATTT[G/T]TGGTGTTGATTTTTGATTTTGTATTTGTAGCATGG
AX-184358492		1A	2213770	Fvb1-4	941226		Yes		Yes	Match	2	100	ATTTTGCTTTTTTGTTTTGAAAAGTTTGAATTTTA[C/T]TGTGGTTTTTGGCTGTGCATCCTGTACGTAATTAG
AX-184757650		1A	2214276	Fvb1-4	940728		Yes		Yes	Match	2	100	GGCCAAATGAAAATTGGGAAAGAAGAAAGGGCAGA[A/G]GCGTAAATTATGCTGGGGCATTGGAAGTTGAACAT
AX-184837841		NA	NA	Fvb1-4	936385	Yes	Yes		Yes	Unanchored	42	100	TCCCCTAATTCCAAACCTAGCTTACGCAAAACAAA[A/G]CTTTGTCCATTGATCGATTAAGTAGCTACATCAAA
AX-184494362		1A	2221124	Fvb1-4	934199		Yes		Yes	Match	2	100	TTCTAACCGTTTTTTTCACATACTTGAGTTTCCGG[G/T]CCTCTTTACCAATTAAGGGATGATGTTCCATCTTT
AX-184569510		1A	2221279	Fvb1-4	934038	Yes	Yes		Yes	Match	37	100	AAACAAATAACACCTCTCCATCGCTTTCATCTACC[C/T]CTGAACTGAAAGGCTGAAACCTTTCCCTTTCCCTT
AX-184521029		1A	2221303	Fvb1-4	934014	Yes	Yes		Yes	Match	34	100	TACATTGTTGCTACCTTACTGTATAAACAAATAAC[A/G]CCTCTCCATCGCTTTCATCTACCCCTGAACTGAAA
AX-184380880		1A	2221608	Fvb1-4	933709		Yes		Yes	Match	2	100	AATCCCCATGAATAACGTCATTGAAATAGCACACC[A/G]ACCAGGACACAACACCTAAACCCTCGCTCGATAGA
AX-184132105		1A	2222018	Fvb1-4	933291		Yes		Yes	Match	1	100	GGAGTAATAATCTCTATCTCTTTGTAACTTAGAGT[G/T]GATGGGTATACATACCCAATTATCGTTTACATTTT
AX-184103242		1C	1960705	Fvb1-3	2001596		Yes		Yes	Genetically Mapped to Homoeolog	1	100	GTTAAGAGGAATTAAGCGATGTAAAAGAAAATATG[A/C]ATGCAATCGTAAAGAATTGAATTATAATCCTCTTG
AX-184739919		NA	NA	Fvb1-4	913095		Yes		Yes	Unanchored	1	100	TTCTAAAGATTTTGGGTTGTGAATCATTGGCTACC[C/T]GTTTCTTGTATACGGGGTACGCTGTTTTTCTGGTG
AX-166510594	AX-89816924	NA	NA	NA	NA		Yes	Yes	Yes	Unanchored	2	100	CGATCAGCCGGATTTTGAAATCAGTGAACAAGAGG[A/C]TTTCTGTGTTGCCTTAATTGATTTTATATCATATC
AX-89874037		NA	NA	NA	NA			Yes	Yes	Unanchored	1	100	CGATCAGCCGGATTTTGAAATCAGTGAACAAGAGG[A/C]TTTCTGTGTTGCCTTAATTGATTTTATATCATATC
AX-184445397		NA	NA	Fvb1-4	907628		Yes		Yes	Unanchored	2	100	TAAACATCTGCCTACAGAACTATTTTTTTGGTATT[C/T]GTCTATATTAGCGTACTTAAAACTATAGTTATACA
AX-89779129		NA	NA	Fvb1-4	907433		Yes		Yes	Unanchored	1	100	ATGACGATGCCAATATCAAGAACTCTATTGAGATG[A/G]GTGAGGATACTTCTAGCATAAGCAAGCAGATTGAG
AX-184569508		1A	2230201	Fvb1-4	906975		Yes		Not Mapped	Original Physical Assignment	-	-	CCGATACCCCAGAGATTATATGGACTCACAAAATG[A/C]GAGCAGAAAATCTGATACGTCAGGTAATTGAAACA
AX-166520011	AX-89874025	1A	2230782	NA	NA	Yes	Yes	Yes	Yes	Match	29	100	CAGGTCGGGGAGGCGGCATTGTCCATATTGCACAG[C/T]ATGGTATCTGCACATTCTGATTTAGACGATGCTGG
AX-184324847		1A	2230905	Fvb1-4	906271		Yes		Yes	Match	2	100	CATACAGTGTTATCGGCATATGCTTTCTAATTTCG[A/G]GTGACTTGATTCCTTTTTGCTTTGGAAGAACTCTT
AX-184214608		1A	2238280	Fvb1-4	898889		Yes		Not Mapped	Original Physical Assignment	-	-	CTGCTTAGCTAGCTCTAAATGAACGCAATGACATT[C/T]CCTATTGTAGATAAGGGGCTACAAGACATAAACAC
AX-184194296		1A	2240148	Fvb1-4	897021		Yes		Yes	Match	2	100	ACTAAAAGTTATAAGCAGGATTACAATACATCGCT[A/G]AAGCAACTTGGGTTTTGGTTGATAGACTTTTGACG
AX-184413643		1A	2240280	Fvb1-4	896889		Yes		Yes	Match	2	100	TGCCATGAATATGTAATTATGTAACTTTTAAACTT[A/C]CAATTCACTAAGAAATATGTATGATAAAGTCGGGG
AX-184204335		1A	2240282	Fvb1-4	896887		Yes		Not Mapped	Original Physical Assignment	-	-	GGTGCCATGAATATGTAATTATGTAACTTTTAAAC[C/T]TCCAATTCACTAAGAAATATGTATGATAAAGTCGG
AX-184494091		1C	1979542	Fvb1-3	2123275		Yes		Yes	Genetically Mapped to Homoeolog	2	100	TTGTATTGCATGCTTGTCTCTTGACTGGATGGACT[A/C]TTAAAATTTGCAGGGTCTGTTGTCGCAATGACATT
AX-184391577		1C	1980480	Fvb1-3	2122337		Yes		Yes	Genetically Mapped to Homoeolog	2	100	TTGCTCTAGCCATGGTATTCTGTACGGAGAGTCCA[C/T]ATTGGCTACATAAGGTCTCCTCTATACACCATTAA
AX-184022206		1A	2244404	Fvb1-4	892771		Yes		Not Mapped	Original Physical Assignment	-	-	AGAGATTATATGAATGCAGCTGATATGGAATCGAA[A/C]GAGTTTGATGATACTTTAGACATGGAAGACAACTC
AX-184584243		1A	2244919	Fvb1-4	892256		Yes		Yes	Match	1	100	TACGTTTCTGTGAATTTTGATTTCGGTTGAATCGC[A/G]GCTTCGAGGTTTACGTTTCGTTTGGATTGATCAGT
AX-184165836		1A	2245006	Fvb1-4	892169		Yes		Yes	Match	2	100	AATTTCTCACGAGGCTTCCGATTGTTCACCGCTCT[G/T]GTTTCAGATCCATTGGATGATCGCAACGTAGATAA
AX-184629305		1A	2245109	Fvb1-4	892066		Yes		Yes	Match	1	100	TTCAATTCTACGCGGCCAACTTCATTTTCGCCTTC[A/G]CGAAGTTCGGTGGAGCTCAGAGACGTGAAGAACTT
AX-184380879		1A	2245441	Fvb1-4	891732		Yes		Yes	Match	2	100	AACTAGTTTCGTCTGTAATCAGATTCACTCCAATC[C/T]TCTGCACTTCAACACCTGGCACAATGTGAACCATT
AX-184655825		1A	2245996	Fvb1-4	891175		Yes		Yes	Match	1	100	AGATAGAGAGAATTAGACACGAACCAGGGTTATCG[A/G]TGTAATGAGAGCCGCCGCTTGTGGAGGGGCGCACG
AX-184598192		1A	2253321	Fvb1-4	883866		Yes		Yes	Match	2	100	TGAAGAATTTGCGGGTTTGTAGAGACTGTCATACA[A/G]TGATGAAGCTGATATCTAAGGCGGAGATAGTGGCG
AX-184569506		1A	2254552	Fvb1-4	882635		Yes		Yes	Match	1	100	ATTAGCTCCAATTGTTTCTGGCACTACAGCCTCTG[C/T]CTTCTTAACTGGATGGATTTCCTCTTCTTGAGAGA
AX-184391894		1A	2256162	Fvb1-4	881016		Yes		Not Mapped	Original Physical Assignment	-	-	TTTCATCGATGCAGCAACCCACAATTTTTGCAGAC[A/G]TCATGTCCAATTCCCATCACTGATATCTCCCACAA
AX-184156842		1A	2256265	Fvb1-4	880913		Yes		Yes	Match	2	100	CACTATATTCATCAATCCCTTAAACTGATGAAAAC[C/T]GAAGGAAAATTACACCCAAAACACCGCAACCATAG
AX-184214607		1A	2256526	Fvb1-4	880652		Yes		Yes	Match	2	100	CTCCCAACCCCAAATTAACGAACTAGAGAAGCTCC[A/G]TATTCCTTATTGCCACTCACATCCAAACAAAGATA
AX-184224905		1A	2256781	Fvb1-4	880397	Yes	Yes		Yes	Match	38	100	AATTCAACTCTGAACCCCCAGATTTTACTAAGAAG[C/T]GAAACCATTCATACCTCTACTGTTCAGAATGGTTA
AX-184369629		1A	2257975	Fvb1-4	879203		Yes		Yes	Match	1	100	GATTTTGTAAGTCTCCACATGTGCATATCTCTATT[A/G]GCAAGGGATCACTGAATCATAAAAACCTCAAAGAT
AX-184485113		1A	2258601	Fvb1-4	878577		Yes		Yes	Match	2	100	ACTATCCCTCCCACGATCTCTATTTCCCCTATCCA[G/T]AGGTATTGGCCTGTCAAACTTGGTTCTTCCTCTAT
AX-184880042		1A	2260142	Fvb1-4	877036		Yes		Yes	Match	2	100	CATGACATGATTTTTTTTGTCTTCAGCTTACATTA[A/C]ATGCTTAAATAAGTGAAACATACGAGTGCGGATGT
AX-184380878		1A	2260816	Fvb1-4	876373		Yes		Yes	Match	2	100	ATTCGCCGAATTCAGATCCGGATAGCGATCAAAAG[A/G]TTCCACCTTTCCCAAATTGCGCCGCGGCGCAGCTC
AX-184091243		1A	2262809	Fvb1-4	874381		Yes		Yes	Match	2	100	ACCATAATACTAAAAGCAAAATCCACAATGCACAC[G/T]TGTTAGCTGAATAGTAACACGATAGATAAATAGTC
AX-184660701		1A	2262971	Fvb1-4	874221	Yes	Yes		Yes	Match	30	100	TCTCATGTACAAGCCAGGAAAACAAAAACCATGTC[A/C]TAGAACTTTGATGAGCACCCTAAATCCTAGCTTTT
AX-184920738		1A	2264118	Fvb1-4	873074		Yes		Yes	Match	2	100	AATCATATAGATTAACAGTGGCTTATGAAAACACC[A/G]ATCGTACCTGTATGTGAACTTTGAAGGCCCTAATC
AX-184494361		1A	2265056	Fvb1-4	872136		Yes		Yes	Match	2	100	TGGGATTAGGTAAAGCATACAGAGGATAAGACCAG[A/G]AAACTATATTCCCCTACAGTTTGATTACGATCGAA
AX-184103441		1A	2266110	Fvb1-4	871082		Yes		Not Mapped	Original Physical Assignment	-	-	CTTGGCCTAGATGTTCAGATTTCCTTACTAAAATA[A/C]ATTGATAAAAGAGAAACACACAATTGGAACACTGA
AX-89862611		NA	NA	NA	NA			Yes	Yes	Unanchored	2	100	GAAATGAAGAAAGCAAAAAACGAAGACGATGATTG[-/AGA]AGAAGAAGAAGAATATATGAGATCACACCACAAGT
AX-184268244		1A	2267668	Fvb1-4	869483		Yes		Not Mapped	Original Physical Assignment	-	-	CAGCTTATGTTGAACAAAATTATACCTCCAAATCC[G/T]GGAATAACACCGAGTGTCAACTCTGGCAGGCCGAG
AX-184529653		1A	2268420	Fvb1-4	868735		Yes		Not Mapped	Original Physical Assignment	-	-	TATGAAACTTCATTTGTTAGAACATATGTGAAGAG[A/G]TGGCATGCAAGCTGTTCTTCCCAGACAGTTGATAA
AX-184940018		1A	2268615	Fvb1-4	868540		Yes		Yes	Match	2	100	AAAAAAATGAAGCAGATGGAGATCAGTTTTTATGT[A/G]CAAATAGAAAGAATGCAGCTATTCACTAATTTACA
AX-184561903		1A	2269311	Fvb1-4	867845		Yes		Yes	Match	2	100	GATCACACAAAACCAGTCCCTACCTCTATGACCAT[A/G]TCCACATCTTTGAAGTCTGAGTAGTCCAGACTACC
AX-184858333		1A	2270174	Fvb1-4	866982	Yes	Yes		Yes	Match	33	100	AAAACAAACAAAAACAGCCCAGAGGAATAGTGAAA[A/G]GTAAAGAAATTACTGGAATGGACCCATAGGGAGGC
AX-184678579		1A	2271362	Fvb1-4	865790		Yes		Yes	Match	2	100	CCTTGAGGATGAGGATGCTGCGGGTGCACTCTACA[A/G]AACAGGAAACGAATATTAGTGAAACCGATACACAA
AX-184494360		1A	2272409	Fvb1-4	864738		Yes		Not Mapped	Original Physical Assignment	-	-	GGTTGATTAAAAATAACACACATACATAGGGGGAC[A/G]TAGCAAGCCTTACCCTCAAACGCATTTACATAAGC
AX-184214606		1A	2272700	Fvb1-4	864447		Yes		Yes	Match	1	100	GGAGTAGAAGAATAATGGTTCCTCTTTGAAGATTT[C/T]GATCTGTGGTGCCTCTGAGATTCTTGAACTTCCAG
AX-123364701	AX-89867012	NA	NA	NA	NA			Yes	Yes	Unanchored	2	100	TTGGCAGCATCAAGTTCTGCTTGCATGGTAGCTGC[A/G]ACAGCTAGACATGATTTGTGTGGGAAGCTAAGGGA
AX-184545970		1A	2275059	Fvb1-4	858565		Yes		Not Mapped	Original Physical Assignment	-	-	CAAAACAAAATCTCTGCGGGACAACTTGATAGAGA[C/T]AGTGCTGTCATAAAGGCATTGAAATTCCTGAAATG
AX-184048118		1A	2276318	Fvb1-4	857387		Yes		Not Mapped	Original Physical Assignment	-	-	CCACATTAACCTTAACCTTGTTTTTCTTAGAAAAT[C/T]TCCCCTTTTTCTCTTCTCCCACCTGATCACCATCA
AX-89873914		NA	NA	NA	NA			Yes	Yes	Unanchored	1	100	CAATGCCCTGCCTTATCAATCTTTCATCCCATTTT[G/T]TCTTTCCCACTCTCGACGCTTCCTTGCTCTCAAAC
AX-184413642		1A	2278083	Fvb1-4	855622		Yes		Not Mapped	Original Physical Assignment	-	-	GCACTTCAAATTAGTAATGTGTTATCCAAGTGATA[A/C]AACATTTAAAATAACAGTTTTAAGTACAAACTATG
AX-184268243		1A	2279160	Fvb1-4	854545		Yes		Not Mapped	Original Physical Assignment	-	-	GAATAGCTTTCAGACTCTTGAGAATTTCCTGAGGT[C/T]GGTCTTTTGTGTATTTGTGGTTTTTACTTTTCAAC
AX-184856333		1A	2279881	Fvb1-4	853823		Yes		Yes	Match	2	100	TTTTGTTTGGTAATTAACTAATAGAGACTGTTTGT[A/G]GTTACAGATTAGCTTGATCAAACCTGAAATATGCA
AX-184214605		1A	2280771	Fvb1-4	852919		Yes		Not Mapped	Original Physical Assignment	-	-	GTCTGAAAATTCATTAGTCTCGGAAATGAGGCCAT[C/T]GAGGTTAGCAGAAACGCATCCGAGATGATCAACAA
AX-184455550		1A	2281099	Fvb1-4	852591		Yes		Yes	Match	2	100	TGTCTGATAGCTGATCACAAAACCAAAGACGAAGG[A/G]GGAAAAATGTTGGTGACAGGGTTTTAATAGCAGTA
AX-184475523		1A	2281322	Fvb1-4	852368		Yes		Not Mapped	Original Physical Assignment	-	-	AAAGATGGTTTGTGTGAGTAAGTGTACACGAAAAG[C/T]GGCATTGCTTCCTCTTTCTCAAATTCATGCTTGTC
AX-184935069		1A	2281839	Fvb1-4	851851		Yes		Not Mapped	Original Physical Assignment	-	-	GCTACCCCTTCTTTTACATATATTAACAAGCATAT[A/G]AATAATGTTCGCATCAACTGATCGACATATATGAT
AX-184214604		1A	2282229	Fvb1-4	851461		Yes		Not Mapped	Original Physical Assignment	-	-	AAAGAAGGTTCGGAAGAAGTTTTCAAAAAATAACC[A/G]AGGAAGATAAATTTCCAAATGAAGGGAGGGCGGAT
AX-184512512		1A	2282434	Fvb1-4	851256		Yes		Yes	Match	2	100	ACGTATAAAGCTTATCTGGTGTACAATGCTAGTAG[C/T]GAAGTCTTTAATTCATATCATCTAGGGCGGCCTGT
AX-184788964		1A	2282684	Fvb1-4	851006		Yes		Not Mapped	Original Physical Assignment	-	-	CTGCGACAACCCCGTCCTCATCGAAGACGGAAACA[C/T]GAGCTTTTCATTGGACAAATGGAGCGGGAAGAAGT
AX-123524168	AX-89816800	NA	NA	NA	NA			Yes	Yes	Unanchored	2	100	ATCCGACGCAGTCTGGGACAAGTTCATCCCACCTG[A/C]TACACACGCGATCCTTTCCCAGTCCAACTCCCTTC
AX-89873901		NA	NA	NA	NA			Yes	Yes	Unanchored	1	100	ATCCGACGCAGTCTGGGACAAGTTCATCCCACCTG[A/C]TACACACGCGATCCTTTCCCAGTCCAACTCCCTTC
AX-89873900		NA	NA	NA	NA			Yes	Yes	Unanchored	2	100	TCACCGGAGCCACCGTTAGCGAAGAACAAAGGGGG[C/T]GTCTTACGTCGGAGAAGCAGCTAGACTTGCAAGAC
AX-184175013		1A	2283261	Fvb1-4	850420		Yes		Not Mapped	Original Physical Assignment	-	-	TCATGTGAAAATTGGTAATTTCACGGGATAAAAAT[C/T]CAAACGAGAGAAACGATCCTAAAAAATTGGGTATT
AX-184324846		1A	2286115	Fvb1-4	847571		Yes		Not Mapped	Original Physical Assignment	-	-	GTATCCCAAGAAAGAGGATTTTAACCAAGAGTTTC[A/G]TTAGCTTTTCCTAGCTTGTTTCTGATTCACAATGG
AX-184103440		1A	2286461	Fvb1-4	847245		Yes		Not Mapped	Original Physical Assignment	-	-	TCGGCCATTCATTCCAAGAAACGATAAGCTACAAC[A/C]CCCTTCAATAAGTTACTACCTGAATTAGTTAAGTT
AX-184887167		1A	2286837	Fvb1-4	846869	Yes	Yes		Yes	Match	22	100	CGCAACATACACATAACTTTTTTATTAGATCGCTA[G/T]CTTCTTTTCTATGCATAATAACGGTGATAATGCTA
AX-184066217		1A	2286936	Fvb1-4	846770		Yes		Yes	Match	3	100	CAAAGGTTTATGGATTCTTGAGCATAAGGTGCGTA[C/T]GTTCTTGATACATTGTCTAAAAGGGTTTAGATGAT
AX-89873892		NA	NA	NA	NA			Yes	Yes	Unanchored	1	100	TCCTTTGCAATGTCCTTGGACTGGCCATGATCAAA[C/T]CTGTTCTTCTCATTTGACCAGGAATCTATCATGTG
AX-89816793		NA	NA	NA	NA			Yes	Yes	Unanchored	1	100	TCCTTTGCAATGTCCTTGGACTGGCCATGATCAAA[C/T]CTGTTCTTCTCATTTGACCAGGAATCTATCATGTG
AX-184916075		1A	2292724	Fvb1-4	840972	Yes	Yes		Yes	Match	30	100	GTTTGGAACCTGTGCTTGTTACAGTACTTGGTTGT[C/T]GAGATACTCGAGTCTTTCTGGTGTTTGATCCAGAT
AX-184945018		1A	2293211	Fvb1-4	840485		Yes		Yes	Match	2	100	TAAATGAAACTTTAGGCATCTTATAGTGAAGTGAA[A/G]AATTAAAGAGTGCCATACCTTCACTCTGAGATCCA
AX-184335976		1A	2293403	Fvb1-4	840293		Yes		Yes	Match	2	100	TTTCAGAATTTGTTTCTTGCATGGAGCTCAGTGAT[A/G]TAGCTTCATAAAGAGAACTCAGGAGACTATTGCAG
AX-184545969		1A	2293823	Fvb1-4	839873		Yes		Not Mapped	Original Physical Assignment	-	-	TCTCCAACATTGAGTACAGACTATCTGCAATTAGG[C/T]TCTCACCAGCAAGCTTGCTGTATCTTCTCAGATTC
AX-123549357		1A	2295798	Fvb1-4	837916		Yes		Not Mapped	Original Physical Assignment	-	-	AGCTGACACACATTACGTGCCACCTCGAAACATCT[A/C]CAAACAAAATCCACTTATTTCAGTCTCTTTGTTTT
AX-184204334		1A	2295851	Fvb1-4	837863		Yes		Yes	Match	2	100	GAATCTGGATTGGAAAGAAGTGCATGCTGACAAAA[C/T]AGTGCTCAGAAAAGTTGAGCTGACACACATTACGT
AX-184224904		1A	2296118	Fvb1-4	837596		Yes		Not Mapped	Original Physical Assignment	-	-	TGAACAAAGTCAGTCAGATTATGAACTACGACCAG[C/T]CTTCGTTGATGCGATTGGTATAACCGTCCTTGATA
AX-123364999	AX-89873886	NA	NA	Fvb1-4	837360		Yes	Yes	Yes	Unanchored	3	100	CGGCAGGTCGCTTTTCATCGCCTGGTCGGAGGCTC[A/G]TCGGTCAGGTATGATACTCAGAAACCGGAAAAGTT
AX-184184520		1A	2296864	Fvb1-4	836854		Yes		Yes	Match	2	100	TAAACTTTCGTTTAGAATGAATCAAACTTTAGTTG[A/G]TTAAAGAGTGTGTTTCCTGAATCAAGTCCTCTTCT
AX-89816787		NA	NA	NA	NA			Yes	Yes	Unanchored	1	100	TCGACTCCAGAAACCTGTGAATTATGCTTGTCAGC[A/G]ATATGAGTTGCAGGTTGTGGTTCCCCTATGAGGAT
AX-89873885		NA	NA	NA	NA			Yes	Yes	Unanchored	1	100	TCGACTCCAGAAACCTGTGAATTATGCTTGTCAGC[A/G]ATATGAGTTGCAGGTTGTGGTTCCCCTATGAGGAT
AX-184358490		1A	2297903	Fvb1-4	835815		Yes		Yes	Match	2	100	TTATAAGAAACAGGGTAGTTTGAGATTGTGTGAGG[A/G]TTTTTGTTGGTGAAGGTAATAGCTCGTTTCAATAT
AX-184503640		1A	2299659	Fvb1-4	834083		Yes		Yes	Match	2	100	TTAACAAGTTCAAGTGCTGATTTTTTTTCTAGGGT[A/G]TTTCTTCTGATTCAACTAATTAACAAGCATAATTA
AX-123614495	AX-89806369	NA	NA	NA	NA			Yes	Yes	Unanchored	2	100	TCTTGGATGATTGGAGTGGCACAGTCTCCAGGAAC[-/CAG]CTGTGGTTTTTCTTGGATGATCTGAGTAGAATCTT
AX-89816774		NA	NA	NA	NA			Yes	Yes	Unanchored	1	100	GATAAGCTCCATTGTACCATACAAATCCAGTTTCT[G/T]TGTCAGGGCAACTGAAAGTGTCATGATCAGTGTTC
AX-184907249		1A	2301006	Fvb1-4	832693		Yes		Not Mapped	Original Physical Assignment	-	-	ATGGAAGAAGTTTTCGCAACTCAATCATGTAGGAT[A/G]GAATCATCAAAGATTTATATAGTCGATCACGAAAA
AX-184554070		1A	2301610	Fvb1-4	832089		Yes		Yes	Match	2	100	TTGGGGAACGGTAATACTATTTCTCTCATGGAATT[G/T]AAGGGATGATAATTTTCTAGCATTGCAGTGCTTCT
AX-184611309		1A	2301964	Fvb1-4	831735		Yes		Yes	Match	1	100	CAGGGAAGTCCGGTGGAATGGGTTAGCACACACAG[A/G]TACCACCACCAATATACAGATACAGATAAAGACCC
AX-184279301		1A	2302555	Fvb1-4	831144		Yes		Yes	Match	2	100	GGACTTGCTCTAAGCAAACAGAAAATAGTTTCTCA[A/C]GTCAAAATCTCTAATTTTAGGCTTGATAAGAGTAA
AX-184858332		1A	2302711	Fvb1-4	830988		Yes		Not Mapped	Original Physical Assignment	-	-	AGTTTTTAGTTTGTTACCTCAATGAGTGTGTACAG[G/T]ATTACAATGTTTGGTTAAGATATTTGAGAAAATTA
AX-184257381		1A	2302772	Fvb1-4	830927		Yes		Not Mapped	Original Physical Assignment	-	-	TTGGTTTTGTTGTAGTTGGTTTTGTTGTTAAAACT[A/G]TTTGCACCTCAAGTGGGTGTTATTTAGTTTTTAGT
AX-184760391		1A	2305475	Fvb1-4	828920		Yes		Yes	Match	2	100	TTGGCCGGTGGCCGGTAGGAATAAAGAGGTGGACG[G/T]ACTGACGGAGCTTGTCCTTTTGTGGAGTCGTTTAG
AX-184075404		1A	2306289	Fvb1-4	828102		Yes		Yes	Match	2	100	ACTAATTTAGAAAAAAAAATCTTATAAAATGTTAT[C/T]TGTTTCGTTGATCGACAGAATAAAGATGACAAGAA
AX-184194293		1A	2307394	Fvb1-4	827296		Yes		Not Mapped	Original Physical Assignment	-	-	TTTCTCATCCTTTTAAGATCAAACAACATCAACCC[A/G]CAAACCTCCAAACCCAAATTCACAATCAAAGCAAG
AX-184204332		1A	2310888	Fvb1-4	823787		Yes		Yes	Match	1	100	CCACCCAAAATGAGTACATTTGCTCTTAGGGTTGC[C/T]AGGAGAGTTGGAATGTGTTCATATTTCATGAACTT
AX-184257380		1A	2311428	Fvb1-4	823255	Yes	Yes		Yes	Match	30	100	ATTAGAGTGTGTGCTCATTTATTTGAGAAGTTAAA[C/T]AGAATGTGTGTACACAGTTATTTACTAAGCAAAAC
AX-184358489		1A	2311601	Fvb1-4	823084		Yes		Yes	Match	2	100	GAAGAAGAGTTGAAGATACAGTAGCAGCGGAGGAA[A/G]GAGGACTTGGGTGTTGCTCTTTTGCTTCAATGCTT
AX-184358488		1A	2312289	Fvb1-4	822378		Yes		Not Mapped	Original Physical Assignment	-	-	TTTTCGACACATAGTTTCGGACATATGCTTGTCAA[G/T]AATAAATTTCAATCCTTGGCCAATGTTATAAGAAA
AX-89816727		NA	NA	NA	NA			Yes	Yes	Unanchored	1	100	TCTACTCAAATCATCCAAGAAAAACCACGGGTTGC[C/T]GGAGACTTTCCGCTTTCTCGTTGCAGTATGCGGTA
AX-184184519		1A	2316385	Fvb1-4	817446		Yes		Not Mapped	Original Physical Assignment	-	-	TTGAGTCTTTAGAGCAAACTGATCAGACCCAGATG[A/G]AAATTATGAAGCTATGGACAGAAAAGTTATAGCGT
AX-184521028		1A	2317326	Fvb1-4	816505		Yes		Yes	Match	3	100	TGTAATTTCTGAATACATAAGGTTAACTGCATCGG[A/C]GCTGACATGAATACCAAAAAACGTAGCTGGGTTGT
AX-184424426		1A	2318292	Fvb1-4	815539		Yes		Yes	Match	1	100	CCGGATGTGCTGTAGACAAGCAGGAGAGTATTCCA[A/G]CATCTCAACCAAAGGAAGGTGCAGCATTGAATTGA
AX-184335975		1A	2322882	Fvb1-4	810921		Yes		Yes	Match	2	100	CTTCGATCCACAGTTGTCCGGGTGAACTACTTCCT[C/T]TATTAATTCATCCTCTTCTGCATCTTTAGTTTTGT
AX-184529652		1A	2322885	Fvb1-4	810918		Yes		Not Mapped	Original Physical Assignment	-	-	CTTCTTCGATCCACAGTTGTCCGGGTGAACTACTT[A/C]CTCTATTAATTCATCCTCTTCTGCATCTTTAGTTT
AX-89873848		NA	NA	NA	NA			Yes	Yes	Unanchored	1	100	CGCCTTTGCATCATCACAATTACCTTCTTCTTCGA[G/T]CCACAGTTGTCCGGGTGAACTACTTCCTCTATTAA
AX-166510552	AX-89816742	1A	2324401	NA	NA		Yes	Yes	Yes	Match	5	100	CGTTACGCTCTGTCTGGTAAGCCCATTTTTGAACC[C/T]GCACCAGCTAATCCTGCATTTGAGGTATTTGACCC
AX-89873844		NA	NA	NA	NA			Yes	Yes	Unanchored	1	100	CGTTACGCTCTGTCTGGTAAGCCCATTTTTGAACC[C/T]GCACCAGCTAATCCTGCATTTGAGGTATTTGACCC
AX-184545968		1A	2327837	Fvb1-4	805711		Yes		Not Mapped	Original Physical Assignment	-	-	TCATGATTATTTGGCCTAGCCGATACTTAGCGATT[A/G]ACAGGTATAAATCCTACCATTTCTATTGGTATAGC
AX-89816736		NA	NA	NA	NA			Yes	Yes	Unanchored	2	100	AAGAGAAGGGTATTGTTCCTGAAATGAGAACAATC[A/G]AGCTTGTTGCTGAGGCTTGGCGTGCTATAGGTTTA
AX-184512509		1A	2328699	Fvb1-4	804849		Yes		Yes	Match	2	100	GCGTTCGGAATTCTTGCAAAAGGCTATGTGCGTGC[C/T]GGTGATCCTGGAAAGGCAGAGTCACTTCTGAGTTT
AX-184301846		1A	2329274	Fvb1-4	804274		Yes		Yes	Match	2	100	TCTGGTATACAACCTGATGTAGTCACTTTCAACAC[A/G]TTGGCAAGGGCTTATGCTGAGAATGGAGAGACCAG
AX-89873834		NA	NA	NA	NA			Yes	Yes	Unanchored	1	100	ATGGAGGAGAGTGGATGTAAGCCCACAACCAGCAC[G/T]TTTAACACCCTTATCAAAGGATATGGAATAGCTGG
AX-166510548	AX-89816729	1A	2329764	NA	NA		Yes	Yes	Yes	Match	5	100	GATGAACAATTTAATTTCAAGAGGGAAGCCTCATG[A/C]AGCGCATTCTATCTTCAATAATTTAGTAGAAGAAG
AX-89873831		NA	NA	NA	NA			Yes	Yes	Unanchored	1	100	GATGAACAATTTAATTTCAAGAGGGAAGCCTCATG[A/C]AGCGCATTCTATCTTCAATAATTTAGTAGAAGAAG
AX-184485112		1A	2329858	Fvb1-4	803690		Yes		Yes	Match	2	100	AGGACAAAGTAAAACCAACCTCAACTCTGGTATCC[A/C]GCTGCCTTGTTTGTTTGGACAAGAACAGTTGTCGC
AX-184369627		1A	2330619	Fvb1-4	802930		Yes		Not Mapped	Original Physical Assignment	-	-	TTTTGAACTCACTGAACTGATTTCCACCGGGGAGC[C/T]CAGATTAAGCTATATACTTCTTTAGCATTCATATT
AX-184640429		1A	2330693	Fvb1-4	802856		Yes		Yes	Match	2	100	ACCTCTCCTTCGGAGCTCTGCCACTTTCAGCTCAA[C/T]AGGTAAACAAGCTAGTACCTCATTTAAAAAGATGA
AX-184139963		1A	2333169	Fvb1-4	800407		Yes		Not Mapped	Original Physical Assignment	-	-	TCAAAGAGCGTCAGCAGGTTGTGGATCCTCTCTGA[A/C]GATTTTTACTCTTTAAAACAGGTGTGTCCACTTCG
AX-184465553		1A	2334214	Fvb1-4	799356		Yes		Not Mapped	Original Physical Assignment	-	-	CATGAACTTCATCAAGGGGTCAACGTAAACCGCAA[C/T]AGAAGTAACTTGCTGTATCTGGGTTTGGTCAATGC
AX-184301845		NA	NA	Fvb1-4	798288		Yes		Yes	Unanchored	1	100	TCAGCTACACACGTTAGATCTAGTTGCATATCGAT[A/C]TCTTAAGTCTAGTCCATACCTCAACAGATATGTGT
AX-184347188		1A	2337103	Fvb1-4	796465		Yes		Yes	Match	2	100	TCTGAAATGCTTCTATTTCTATGTTATCCTTACTA[A/C]AGATCAATATCAATGATATCCTTGAAATCTCTATA
AX-184669796		1A	2338795	Fvb1-4	794773		Yes		Yes	Match	1	100	GCATGAATATTGGCATCATTAGCCTCTCATTAATC[A/G]TTGGCCTTGAAAAGATCGCTAAAGACTATTTAGAT
AX-184623113		NA	NA	Fvb1-2	3330471		Yes		Yes	Unanchored	1	100	TTCATGTACTAAATCTCGGCTTTGCTTGTGAACTC[A/G]ACCCCAATTTTCCATGTGGGGAAACATTTTGTATA
AX-184268242		1A	2339080	Fvb1-4	794352		Yes		Yes	Match	2	100	TCTTTTTATTTGGATTGCCTTCAGATCGTGTTCCA[A/G]TTTGCAGAGTAGGTTTTCATGTACTAAATCTCGGC
AX-184494358		1A	2339393	Fvb1-4	794039		Yes		Yes	Match	2	100	AATCTATCCCTGCTGCTGCAAGAAGGGGCCTGCCT[G/T]TGCTAGTCAATAGTCAAGGACTTCTATTAAGCATA
AX-184611307		1A	2340175	Fvb1-4	793257		Yes		Yes	Match	2	100	GGTTTCATTGAGCCTTTTTTCCATTTTACCTGTTG[G/T]GCAGACATCCCTTAGCGCAGCTGGCTGCTTCCTTT
AX-184091241		1A	2342220	Fvb1-4	791212	Yes	Yes		Yes	Match	29	100	ACATGGCTGGCCTCAAACCCCATCACCGAGTCGGT[C/T]AGTTCTCTCCTCCTTCGCTTTAAAGTTCAAACCTT
AX-184756627		1A	2342293	Fvb1-4	791139		Yes		Not Mapped	Original Physical Assignment	-	-	AAGTGCTCGCAGACCACCCAAGTCGCTGCGGTGGA[C/T]TTGGCCAAGTACAAGGAAGCTTTCTCCAGACGAAT
AX-89873807		NA	NA	NA	NA			Yes	Yes	Unanchored	1	100	AAAATTCCAGCAACAAATATTGGTAATGCTAACAC[C/T]GAAAGGTTGTACGTGCTAGATGTCCAAAATTTTAG
AX-184465552		1A	2346270	Fvb1-4	787176		Yes		Yes	Match	3	100	AAAATGATACCTCTGATAGAATGAACTATGGTTGC[C/T]TTTGTGTATAGCACATCATACATAAAGCCAAGTTC
AX-184391892		1A	2346314	Fvb1-4	787132		Yes		Yes	Match	2	100	AGACTACAAATGTGGAAATGTAGCAGAACAGGGTA[A/G]TGGAGCGAAAAATGATACCTCTGATAGAATGAACT
AX-184066216		1A	2346582	Fvb1-4	786864		Yes		Yes	Match	2	100	AAGCAGACATCAATGAGATTGTATTGTGCCAAGGT[A/G]TTTGACCACCTCTTATTACATCTCACTTTTGAGGG
AX-184930225		1A	2347001	Fvb1-4	786445		Yes		Not Mapped	Original Physical Assignment	-	-	TCGGCAGCATGAAAGGGCGCATGACAAGAATATAC[G/T]CCATATAATCCGATAATAACTTGCTCATTTTGGAG
AX-184148129		1A	2347754	Fvb1-4	785693		Yes		Not Mapped	Original Physical Assignment	-	-	TTTAGTAATTTAACTTACCCGTAAATTTATCTGAT[A/G]CACGTGTATGAGAAATTGAATATGTCTTATTATTT
AX-184335974		1A	2347810	Fvb1-4	785637		Yes		Not Mapped	Original Physical Assignment	-	-	AAACAAACAAAGGAGGATACGAAGATGAAATTCGG[G/T]CTGTACTTCAACTTTTCTTTTTTAGTAATTTAACT
AX-184475519		1A	2348352	Fvb1-4	785092		Yes		Yes	Match	2	100	CGGTTTCAAATGCTGCTATTCTGGACGTGATCATC[A/C]TTGCGATGTTGTGATCATTAGATTCTCATACGTAA
AX-184358486		1A	2348673	Fvb1-4	784771		Yes		Yes	Match	1	100	ATTCTCCTCGGAATGGCTGAAGGCTTTTCGGGGTC[A/G]TGCATGGCCCAGTTCTTCAAACAATTGCCGGGCCG
AX-184629304		1A	2349037	Fvb1-4	784407		Yes		Not Mapped	Original Physical Assignment	-	-	TCCCCTATGGGTAGTTCCGATATGCATCAACTTTC[C/T]CCTCATAAATGTTGTATTTTCTATGGGAAATACGT
AX-184554069		1A	2349947	Fvb1-4	783540		Yes		Yes	Match	2	100	TTTTGGTTCTGTCTTCCAAACACCCTCTTCATTTT[G/T]CAGGCCTGATATTAGATCTTAAAATGTATAAATTA
AX-184576964		1A	2350169	Fvb1-4	783318		Yes		Yes	Match	2	100	ATATTGCCGTTGCTTATGCAATTAATTTTCAAAGA[A/G]GAGACGCTGGTTAGCCATTCCATGGTTTTGCTCAC
AX-184445396		1A	2351306	Fvb1-4	782021		Yes		Not Mapped	Original Physical Assignment	-	-	GAATTCTTTTTTTGTCGCTTGAGTACTGATTTAAG[C/T]GACAAAATTTTTTTACCTTGAAAATTTTGGTCTCT
AX-89867443		NA	NA	NA	NA			Yes	Yes	Unanchored	1	100	ATATATCTCAAGTACTGGTGAAAATGAAAAACGTT[G/T]ATCTCTTTTTCAAAATTGTCTTTTGAAAGCATTAC
AX-184911588		1A	2355161	Fvb1-4	776167		Yes		Yes	Match	3	100	TAGGCTGAAAGAGTTTAAGGGTAATTACATGAGTT[A/G]CAAGTGTTTTGAAATGTGAAACATAGACCAGCAGT
AX-184051305		1A	2355265	Fvb1-4	776063		Yes		Yes	Match	3	100	GCTAAATTACTAGGATGGAAGTAGGAAATAGGAAT[C/T]CATAGTCTGAGAAAAGAAGGTTTTCATTTACCCCC
AX-184867879		1A	2355370	Fvb1-4	775958		Yes		Not Mapped	Original Physical Assignment	-	-	TGAGTCTTTGATTTGTATGCTACTTTAGTTTTGTA[C/T]CTTTGGCCGACCCCTTTTTTGAGTTGTAAGTAGTG
AX-184184518		NA	NA	Fvb1-4	775958		Yes		Yes	Unanchored	1	100	TGAGTCTTTGATTTGTATGCTACTTTAGTTTTGTA[C/T]CTTTGGCCGACCCCTTTTTTGAGTTGTAAGTAGTG
AX-184925517		1A	2355405	Fvb1-4	775923	Yes	Yes		Yes	Match	6	100	TTAATGAGATATCATGCACGGTCAGACCATTGGCA[C/T]GAGTCTTTGATTTGTATGCTACTTTAGTTTTGTAC
AX-184640428		1A	2355515	Fvb1-4	775813		Yes		Yes	Match	3	100	AGGGATGCAAGACATTGCTGCAGTCTCCAGTTCTT[A/G]CCTCCTCGCATCTTCCAGTACCACACTAACCCGGA
AX-184561902		1A	2355935	Fvb1-4	775386		Yes		Yes	Match	3	100	GATGTCTCGCGCCCTGAGTCTGATTGGAGACGAGT[C/T]CCCACTATGTGTGAAGGGAGCCATTTTCCTTTTTT
AX-184301844		1A	2356954	Fvb1-4	774338		Yes		Yes	Match	2	100	TGTCAAAATCTATAACCTGCTACCAATGACGGGTG[A/G]TGAATCAGACTAGTGTCCCTCTTGACAACGCTCTA
AX-184091240		1A	2357043	Fvb1-4	774249		Yes		Yes	Match	2	100	AATATTCTTTATGTTTTCATATCTATCTTGTTTCA[A/G]TAAAGTTATAGTTTAACGCTTCCAGCTACGTCACC
AX-184204331		1A	2357120	Fvb1-4	774172		Yes		Yes	Match	2	100	ATTACAGTAACCATATAAAGCGACCATTTTACATC[C/T]ATCATTACAGTAACCGTCTTAACATATAGAATTTC
AX-184257378		1A	2357773	Fvb1-4	773523		Yes		Yes	Match	3	100	AGTGGACCTATTCCAGAGGATATTGATCATTTGTT[A/C]TATTTCATTACATCGCTTGATCTCTCTTCCAACAG
AX-89816676		NA	NA	NA	NA			Yes	Yes	Unanchored	1	100	CTTGGCATTTTTGTGCTATTGCTATTGCTTAGTTG[C/T]AGGTTCAGCCATGGTGTTGAGAGTGATGTAAACTG
AX-123364994	AX-89873775	1A	2358116	NA	NA	Yes	Yes	Yes	Yes	Match	36	100	GGCTTTCCTAAGGCGTATGTTGGATGGACGAGATC[G/T]TGGCATTTTTGTGCTATTGCTATTGCTTAGTTGTA
AX-184103439		1A	2359415	Fvb1-4	771877		Yes		Yes	Match	2	100	ATTATGAAGATGATCGGCGCCGGTACTTCATTGAT[G/T]TGGTGGGAAAATTCGCATCGGAGAAACAAAAGGGC
AX-184148128		1A	2360684	Fvb1-4	770604		Yes		Yes	Match	2	100	CCAAGATTGTCATTTAATGTATCCTCATTTGTCCA[A/G]TTTGTCCGCTCCTACATAATCCTTTAAAAGTCAAT
AX-184475518		1A	2361555	Fvb1-4	769733		Yes		Not Mapped	Original Physical Assignment	-	-	TTACAATTTACTGAATATTTAAGAATTTAAGATCA[G/T]GGGGGAAAGAGGGAAATAACAATAAGTAAACGAAT
AX-184962719		1A	2363587	Fvb1-4	767701		Yes		Not Mapped	Original Physical Assignment	-	-	TCAAATACAGAGTCACTCCCACAGATCAATTCCTT[C/T]CCCACTACAGCGGAATATGTAGAAAAATTCACGTC
AX-184117231		1A	2365840	Fvb1-4	765448		Yes		Yes	Match	2	100	GTCTAGTCTCGAACGACTAGCATTTTGTGAACCAT[A/G]TTATATCCACTTGGCTGCGTTAGATATATGATTCA
AX-184475517		1A	2366144	Fvb1-4	765144		Yes		Not Mapped	Original Physical Assignment	-	-	GATTCAAGAGACCCATTCCTTTGTTATTAATAATC[A/G]CTAGTGGAACTAGTTATCATCATTGACTTTACCCA
AX-184066215		1A	2366563	Fvb1-4	764725		Yes		Not Mapped	Original Physical Assignment	-	-	CAGCCTGCATTTAATTTTCATTAACGTTGGTACTT[C/T]AGGTTTTAAATCAAAATAATGTGTACATGCAGGTC
AX-184790103		1A	2367967	Fvb1-4	763321		Yes		Not Mapped	Original Physical Assignment	-	-	CCACCAGCGCCAACCACTCCAGCTCCGACCTCACC[A/G]GGATCCTCTCCGCCGCCGCCAACAACCCCGACAGT
AX-184224903		1A	2368835	Fvb1-4	762448		Yes		Not Mapped	Original Physical Assignment	-	-	AAACACTAAAGACGATTATGTTCTATAACCTAATG[A/G]TCAATTGGTATCATGAGCATCAGTATCACCCCATC
AX-184465549		1A	2371577	Fvb1-4	761088		Yes		Not Mapped	Original Physical Assignment	-	-	ATCCACCCAACCCAACAAAACAAACATGAAATAAT[C/T]GCCGGCAAATCCATTGCAGACCTTTTTCTGAATTA
AX-184335972		1A	2372383	Fvb1-4	760282		Yes		Yes	Match	2	100	GAGTTTATTATATTCATTTGCTTATAGTAAAAGAT[A/G]ATGAAGATAGCTGGAATGCTGGATTGAACTATGCC
AX-184175012		1A	2372647	Fvb1-4	760018		Yes		Yes	Match	2	100	TATTATTTGGTTCCACTTAGTATACTGTATATGCT[G/T]TATCTCAGAAGTAACAGTGTTTACAGCAAGTAAAA
AX-184045226		1A	2372792	Fvb1-4	759875		Yes		Yes	Match	2	100	TACCATTTTTTTACCCTGCATCCATTCGGACCCTA[A/G]TCTTATGTAAATCATTCATTCGTCTTAGATCATAT
AX-184246405		1A	2374091	Fvb1-4	758576		Yes		Yes	Match	2	100	CTCTGGAGGATCAAGTACTCCTTTGACAGCTGTGT[A/G]AGTGCCTTTGCAATGTAACTGTAAAGTTGCTTATT
AX-184521025		1A	2375816	Fvb1-4	756851		Yes		Yes	Match	2	100	TTTGGGTGGTGTGGGTTTGAGGTCTAGGCATACTG[A/G]GGAATACAAGAAGGCTGTGGCTAAAGTTGAGGAGG
AX-184898749		1A	2376788	Fvb1-4	755848		Yes		Yes	Match	2	100	GATAAGAGGTGAACAAGTGATTGTCTTTAGCCGAC[C/T]TATATGATTCATGTTTATATCTCTAAAACTACATT
AX-184117230		1A	2377159	Fvb1-4	755477		Yes		Yes	Match	2	100	ATATGCTATTTATTCTTTGCAACATGTGATTTAAC[C/T]AAGCAGAGGAAGCTGTCGTCCACCTTCTTTGCCTT
AX-184335971		1A	2377807	Fvb1-4	754832		Yes		Yes	Match	2	100	GGCCAAAGCTATTAGCCAACAATAATGGAAATTTA[G/T]ATCGAAATTAAATTTTAATTTAGCATTTTAAGTTA
AX-184148127		1A	2378653	Fvb1-4	753982		Yes		Yes	Match	2	100	CACATCAGTCACTACCAACTTTAATATTTCACAAA[A/G]CCGCACTTCAGAGAATCATGTACCTCTGCTATGCG
AX-184224902		1A	2379621	Fvb1-4	753012		Yes		Yes	Match	3	100	AGTGCATGCTTGTATTGCCCTTCTTTTTGTCTGCT[C/T]TTCAACGTGCCACTGTAATAGTTCCCGCAACTTTT
AX-184640427		1A	2379656	Fvb1-4	752977		Yes		Yes	Match	2	100	TCATTTTCTAGTTCATCCATCTTAGCTTTAGTTTC[A/G]GTGCATGCTTGTATTGCCCTTCTTTTTGTCTGCTC
AX-184369625		1A	2380787	Fvb1-4	751871		Yes		Not Mapped	Original Physical Assignment	-	-	GAAATGGATAGGGGAAGCTGGAGAAACAAATACTT[C/T]GAATCAATCTGAGCAAAAATCTTACGACCTTTTCC
AX-184738548		1A	2382119	Fvb1-4	750560		Yes		Yes	Match	2	100	TAACTTCGGAATGGACCATTTGTCATGTTTTATTC[C/T]TAAAATCATAACTAATCTTTATCATTTCACTCAAA
AX-184645732		1A	2382250	Fvb1-4	750429		Yes		Yes	Match	2	100	TGATCCGGATATGATCTCTAATTGGGCCTGGCACC[A/G]AGCCCAATGGGTAAATATCCACTTATGACGACGTT
AX-123363466	AX-89846876	NA	NA	NA	NA		Yes	Yes	Yes	Unanchored	8	100	AAGCTTTTCCGGCGACGTCGACACAGATATCGAAC[A/G]GATTCTGCTTCTGCTTCTTCGGCTTCTTCCTCTTC
AX-184741286		1A	2383187	Fvb1-4	749494		Yes		Yes	Match	2	100	TTACTACTGGCCCTGGCTTTTGCATTACCTCATTC[A/G]ATTTCGCCTCGCCATTTTTCTCCACATCATCAACA
AX-184617412		1A	2383296	Fvb1-4	749385		Yes		Not Mapped	Original Physical Assignment	-	-	ACATCAACACATTGTGTTGCCACTCTGCTCTGCAT[A/C]TCCACTTCCCCTCCATTCATTTTCCCTTCAACATT
AX-184569504		1A	2384022	Fvb1-4	748662		Yes		Not Mapped	Original Physical Assignment	-	-	ATTGTTAGCCCATGCATAGCAAGCAGCTTCGCTAC[C/T]ACACCTGCCTCGTCAATTTTCCTTTTGACATTGTT
AX-184538012		1A	2385454	Fvb1-4	747218		Yes		Not Mapped	Original Physical Assignment	-	-	GATACCTCCATTTTGACATGGGGAGTACTTATACT[C/T]GTCAGAAACATGAAAAACATCATTGTGATTCCCAA
AX-184132104		1A	2386749	Fvb1-4	740411		Yes		Yes	Match	2	100	AGTCCGACCATGATCATTTATTTCAGTGACCAAAC[A/C]ACGCATGAGAAATTAGTTTATGATTTGAAAATTTG
AX-123364992	AX-89873736	1A	2387203	NA	NA	Yes	Yes	Yes	Yes	Match	38	100	TTGTTCTGCAGAAACTGCTCAGCTGAGCCATCCTC[A/C]ATTGGGCCAGCAGAGCTGAAGACCCTGAAAGGAAC
AX-184755454		1A	2387236	Fvb1-4	739930		Yes		Not Mapped	Original Physical Assignment	-	-	CCAGTCTTGAACCTCATGAAGTCCCCAATTGAATT[G/T]TTCTGCAGAAACTGCTCAGCTGAGCCATCCTCAAT
AX-184690625		1A	2387851	Fvb1-4	739315		Yes		Yes	Match	2	100	TACTGCCAGTTAATAACTGTAACAAAAACCTCAAC[A/G]CGAGCCCCAGCAGAAATTGATCAACTTCCCCTATC
AX-184434970		1A	2389566	Fvb1-4	737600		Yes		Yes	Match	2	100	AATCGGACGGTCTTCATGTTTATGTGAAAACCTCC[C/T]GAAATTCACAATTCAGACTTGCATTGCTCATTCAT
AX-184870637		1A	2389846	Fvb1-4	737320		Yes		Yes	Match	2	100	TTTGTCAAATGGTTTGTATTTGAAAAGTCTGTGGA[C/T]TGTGAAGTTTATGTACCATAAAAAGAAACTGAAAT
AX-184434969		1A	2390255	Fvb1-4	736911		Yes		Yes	Match	1	100	ACTGCGGCTAGCTAGCTACGATGGATACTCCATTT[A/C]TAGGGCACTTCCGGCCTTCCCTCCCTTAGTAAGGA
AX-184313376		1A	2390484	Fvb1-4	736682		Yes		Yes	Match	2	100	ACATCTTGGCACTGTTCAGATTCAACGGCATCCAT[A/G]ATTTCTTCCCTATCCGTGTTCTACTAATTATTTCG
AX-184358485		1A	2391860	Fvb1-4	735447		Yes		Yes	Match	2	100	AAATCGCATTGCCAAGGGGATAATCCGAGTCATAA[A/G]GGAATTATCATCTATTCGTGGTTGAAGTGTACAAG
AX-184503639		1A	2392007	Fvb1-4	735300		Yes		Yes	Match	2	100	ATCTCTCAATGCATCTGTAATTCTGTATCGATATT[A/G]GTGGTTTCTAGCCTGATCTCCCCCTCCGCTAGCTC
AX-184445395		1A	2392425	Fvb1-4	734882		Yes		Yes	Match	3	100	AACGGTTATCTGAGACCTGTAAATCTTGTTGGGAA[C/T]GACCATAATGTGGTTGCAGTGGCTGACATATTGTT
AX-184257377		1A	2392534	Fvb1-4	734773	Yes	Yes		Yes	Match	29	100	GGTATCCGGAATAGTGGGAAAATGGTGTTGAGTTT[G/T]TGGAAACTGTGGAAATGATATCTTAGATAAAGAAC
AX-184175011		1A	2393113	Fvb1-4	734194		Yes		Yes	Match	2	100	GTCTTTACCTTTCTGCTGCTAAATAAGTTCCTAAA[A/C]TGATTGCAGATTGATGATCAAAAGAAGTCCCTGTG
AX-184279300		1A	2394474	Fvb1-4	732810		Yes		Yes	Match	2	100	AAAAAGCATAGTTGGGTGAGAGAACAACGATGGCG[A/G]GATGAGAATGTTCGACGGCGGTTAATAGCTTCGGA
AX-123524160	AX-89816615	NA	NA	NA	NA			Yes	Yes	Unanchored	1	100	AAGGCTTCAGTAAAGCTATTCCTCTGATGTCGAAC[A/G]TCCGACGGATCCACATTAAGAAAAACCGGGAGAAC
AX-89873720		NA	NA	NA	NA			Yes	Yes	Unanchored	2	100	GGTCGTCACTGAACTTCACTTCATGCTTAGCAAAG[A/G]CTTCAGTAAAGCTATTCCTCTGATGTCGAACGTCC
AX-184235391		1A	2396559	Fvb1-4	730727		Yes		Yes	Match	2	100	GGATGGATGGACCTCAACTAAACCCTCACAAAATG[C/T]AAGATTCAATTCCTCAAGATTCGACATACCTGTGA
AX-184139962		1A	2396979	Fvb1-4	730307		Yes		Yes	Match	2	100	AAGATGACAATCAGCTAGTTCTAACGACCACAAAG[A/G]CGGAAAAGCCCTTGGAGATGGCAACGAAGGCTCTA
AX-89873714		NA	NA	NA	NA			Yes	Yes	Unanchored	1	100	GATTTGACCACGAGGCATAAAAGACACCCAAAGAT[G/T]ATCTCCCTTCATATGCCGCTTCGTATTTGTTAGAT
AX-184894748		1A	2398598	Fvb1-4	728661		Yes		Yes	Match	2	100	ACGCGCTTCAGAAGTTAACAAAATGAAGCCAAAGG[A/G]CAAAGATTAGTGTCATTCGTCATCTAATATTCACT
AX-184690624		1A	2399647	Fvb1-4	727612		Yes		Yes	Match	2	100	AAGAGAAGGAACAAGAACGACGTGTTCTGTGTTAA[G/T]AAGTCTAAAAGGGTCTTGAGTTTTGTTTCTGGGTT
AX-184391890		1A	2400602	Fvb1-4	726658		Yes		Yes	Match	2	100	GCCTCCACACGCCTCTGTCGAAGTTTATCTGGCAC[A/G]TTACCTGTATGAATGGATTTGACTAAAAAGACATG
AX-184794454		1A	2404447	Fvb1-4	722294		Yes		Not Mapped	Original Physical Assignment	-	-	GCCTCAACCTCGGCGTCTTCTGATTTGACCTTGAC[A/G]TGTTCTGATTCGACCTCGATGCGGCCGGCCCGACG
AX-184184516		1A	2404987	Fvb1-4	721746		Yes		Yes	Match	2	100	CTTTTAGGAAAAGAGTTAGGGAGTCCATCACTTTC[G/T]AACAGATTTCAATTTAATATCGTAGACAATCTTTA
AX-89778914		NA	NA	NA	NA			Yes	Yes	Unanchored	1	100	TTTGTCGAAATAGTGAAACTGTTTGATGAGGAGGA[C/T]CTGGGATTCGATTTTCTCAGGTGGTTGTTGAGGGT
AX-184494357		1A	2406235	Fvb1-4	720475		Yes		Yes	Match	3	100	ATCTCCTTCCAAACCGAACCACCTTCATGGGCCGA[A/G]TCTGGACCGTGAATTGCAGCCTTGGTTATTTCCTC
AX-184054662		1A	2406616	Fvb1-4	720094		Yes		Yes	Match	2	100	GAAAAGAAAGAAACATCGGCGCAAACTGCCATGAT[A/G]CACAATGCTATGGCCCAGGTCGGTTTTTCGGTCGA
AX-184268241		1A	2407029	Fvb1-4	719680		Yes		Yes	Match	2	100	GGGTCGTCACATTGTAGATCAAGCACACACTCTTG[C/T]ATATATTATATATTTTCATACATTTTAAGGGTCAC
AX-184840861		1A	2407749	Fvb1-4	718965		Yes		Yes	Match	2	100	GATAACAAAAATAACGATTGGTTTTATTTGTACAT[C/T]TACTGGAATCCTAGTCGTAATGCAAATAAAGTGTT
AX-184235390		1A	2410448	Fvb1-4	716261		Yes		Yes	Match	2	100	TCAAAGCGGCAAAGAAAGCTTGATAGGGTCTAAAT[A/G]ATGAAATGGGTAGCTAGAAGAAATGTGTAGAATGC
AX-184700458		1A	2411200	Fvb1-4	715500		Yes		Yes	Match	2	100	CATTTTAGAGAGAAAAGTACAGAGGTTGGAGAAAC[A/G]GAGGAGCTTTAGAGAGAGAATGAGAACAGAGGAGG
AX-184561901		1A	2412500	Fvb1-4	714195		Yes		Yes	Match	2	100	TCCCTCACACCCCAATCTAAACCAATCTTTTTCAC[A/G]AGTAGGAAGAGAACTGCCACCAGTATATTTTCATG
AX-184246404		1A	2412599	Fvb1-4	714096		Yes		Yes	Match	2	100	TGATCTTCAACACTTTGCTTTCCCCATCTTTCAAG[C/T]TTCCTAGTTGGAAGAAAGGTCCATCCCAATCTCTC
AX-184369624		1A	2412662	Fvb1-4	714033		Yes		Yes	Match	2	100	GGTGCAAATTTCTCATGGAAATTTCAAACTCAACT[A/G]CACAAAAAAATATATAACAACTTTATGTGATCTTC
AX-184184515		1A	2414588	Fvb1-4	712100		Yes		Yes	Match	2	100	CACAAAAACCCAGAAAATGCTGACAATCAATGAGC[C/T]ATATAGCCCAATAGCGACGGGTTACAGCATATGAG
AX-184545967		1A	2415268	Fvb1-4	711420		Yes		Not Mapped	Original Physical Assignment	-	-	AAGCAATCATTACATTGTATTTAGCGATGGAATTG[C/T]AAACTAACAGCAACGCAGAAGAACAACCAAAGACT
AX-184037935		1A	2415643	Fvb1-4	711045		Yes		Yes	Match	2	100	AATCTTAATTTTAATTTAGTTTCATAGAGTACAGC[A/C]TAACAGCAATATTGAGGTTTACTTTCTTGCCATAA
AX-184707645		1A	2416173	Fvb1-4	710515		Yes		Yes	Match	2	100	AAAGTGATGATAGCCAGCTGACTGAGAATGACCGG[A/G]GAACGACTAGGTCTAACAGATAGAGACAGTTGTAG
AX-184945016		NA	NA	Fvb1-4	710418		Yes		Yes	Unanchored	2	100	CAGCAAAGTATTACAGGAGCCAAAGAACAATACAC[C/T]AGAGAGACTAGTACAATTGCAGACTTATTATTGGA
AX-184485111		NA	NA	Fvb1-4	710284		Yes		Yes	Unanchored	1	100	CCAACAAAGCCTTGTGAAGAATTGAAAACAAAGCT[C/T]ATTTAGATTTGAGTGAAGCTTGGATATCTCTCACT
AX-184279299		1A	2424027	Fvb1-4	709312		Yes		Yes	Match	2	100	AAATAGGTTCTTCAGGTTGCCAAGGGTTTTGTTAA[A/G]AAACTTCTTGGTGCTGGAAATGGAATTTCTGAACA
AX-123490915		1A	2424301	Fvb1-4	709038		Yes		Not Mapped	Original Physical Assignment	-	-	TGTTGTTTAAATCACATGCCTCATGATCTCTCCTT[A/C]GAACAACTTTATGATCTTGCAGCGCGGGTGGTGAA
AX-184737171		1A	2424374	Fvb1-4	708965		Yes		Yes	Match	2	100	CAACCCCTTTTCGGCTCCTTCATTTCACTTGAAAA[A/C]GCAGTTCTACTTTCCTCCACTCTCTTTGTCATCAC
AX-166502630	AX-89778907	1A	2424488	NA	NA	Yes	Yes	Yes	Yes	Match	30	100	TAGGCAGGGCAAGTGAGGCGAGAGTAGTAATGAAA[A/G]ACTTCTTGTACATCCAGAACATGATCCACATTGCT
AX-184139960		1A	2425004	Fvb1-4	708332		Yes		Yes	Match	2	100	GCCCATCACATTTACAAAAATTGATGTTTTTTTCT[G/T]TCCCCTTCTTTTTAAAGGTTGGTCCTTCCAGCCCG
AX-184290593		NA	NA	Fvb1-4	708289		Yes		Yes	Unanchored	1	100	CAACAAGTTCAGCCCATCAATCTTTTCGTTTCCGG[A/G]TCAGAAAGCCCATCACATTTACAAAAATTGATGTT
AX-184640426		1A	2425323	Fvb1-4	708011		Yes		Yes	Match	2	100	TACAACCCGCAATACCAAAACATTCCCCAACACCC[A/G]ACACCCAATTCACCCCTCTTCGAATTTGATTTATT
AX-184746491		1A	2425328	Fvb1-4	708006		Yes		Yes	Match	2	100	CCCTCTACAACCCGCAATACCAAAACATTCCCCAA[C/T]ACCCGACACCCAATTCACCCCTCTTCGAATTTGAT
AX-184391889		1A	2425959	Fvb1-4	707375		Yes		Yes	Match	2	100	TGCTAAAGTGATACACAGCATGCTTCGTTCATGAA[C/T]GGTCAATTCAAACAGTGCTCAGAGATGCACTACTA
AX-184705333		1A	2430025	Fvb1-4	703300	Yes	Yes		Yes	Match	28	100	CCAGGGACCATTTTGCATCTGATCGATTCCGGGGC[C/T]AGGAAATCAGAAAGCAAAACGTGATTCATAAAGAA
AX-166502627	AX-89778893	1A	2430956	NA	NA	Yes	Yes	Yes	Yes	Match	28	100	GGAAACGAGCATGTTTAGTGAGAAAAATGGATTGC[C/T]GAGGAAGGCATTTCCGAACGGGTGGAAAGGGGAGA
AX-184576963		1A	2431075	Fvb1-4	702257	Yes	Yes		Yes	Match	6	100	TGGTTGAAGGTAGATATTAATCGATCACTTGCTTC[A/G]TTTAACCTAATTACTGTGAAATTACTGATCTCCAT
AX-184070623		1A	2434193	Fvb1-4	699821	Yes	Yes		Yes	Match	6	100	CAAACCTAGACTGGTACCATATTTAACAACAAAAT[A/C]TAGTACTTGATTTAGACATAGACCACAATTTTTTT
AX-184898747		1A	2437165	Fvb1-4	696795		Yes		Yes	Match	2	100	AGGGTTAATCTAGCTAGCGCAAGTGAACTCCAGTG[C/T]ATAGAATCTGCTCCGACGTAATAATATAAGTAATT
AX-184313374		1A	2437480	Fvb1-4	696480		Yes		Yes	Match	2	100	GAATAAACATATATATATGATAGAGGAAAGCATGC[A/G]TGATTCTAAGAAAACCAATAATAACTCAGCTATAT
AX-184883536		1A	2438850	Fvb1-4	695104		Yes		Yes	Match	2	100	AACGGTGAGGGGATAGTCACCACGTACAAGTCTCT[A/C]CCAACTAGCTTTGCTTAGATTTGGCCATTTGGGTA
AX-184860527		NA	NA	Fvb1-4	692028		Yes		Yes	Unanchored	2	100	AGTTGTGATTAAACTGAAAAGTGTGACCAATTAGG[C/T]TGTAAGAGCTATATACCGATTTAGTTTCAAAATAA
AX-184716204		1A	2446312	Fvb1-4	690770		Yes		Yes	Match	3	100	GATTGAGCAGGGATTCCGGAAAGTTGACCCGGACC[A/G]GTGGGAGTTTGCGAACGAGTGTTTCCTGAGAGGGC
AX-184748907		1A	2446599	Fvb1-4	690483		Yes		Yes	Match	2	100	GATGATGAGCATGGAGGACAGCGGCAACGTCATCG[C/T]GCCGTTCGTTATGAAGACTTACCAGATGGTCAACG
AX-184279298		1A	2446947	Fvb1-4	690136		Yes		Yes	Match	2	100	GGTCTCACTACAGTTGTCTGCGTATGATCCGAACA[A/G]GACCACCACTCATCCACTTCCCGAACACCGCGCGT
AX-184709874		1A	2447213	Fvb1-4	689871		Yes		Not Mapped	Original Physical Assignment	-	-	TCTTACATCTGAGTCCACGATCCATTTACTTGTCA[C/T]TGTATTTTTTCTATTTATATTTTAATTTTAAACAT
AX-184066214		1A	2447411	Fvb1-4	689673		Yes		Yes	Match	2	100	CATTGAGTTTAATAGAATATGGTCTAAAATTTATC[A/G]GTATCAATCTACACTAGCTACACTAATGAGTTTAA
AX-184369622		1A	2447874	Fvb1-4	689207		Yes		Not Mapped	Original Physical Assignment	-	-	TCTCTTCTCATTGCCTCGTACCCTCTTACGTTTCC[A/G]TTCTCGTATAAAAAAAATCTCGCACTTCGAACCCC
AX-184335969		1A	2449402	Fvb1-4	687255		Yes		Not Mapped	Original Physical Assignment	-	-	GCTCTGCTGCAGTGTGCTTGTACAGAAAACTCCTC[A/G]TTAACTTATGGAAACCACCTATCTAAAAAGGCTTG
AX-184037934		1A	2449518	Fvb1-4	687139		Yes		Yes	Match	2	100	TCTTCGTTTTCCTTGCCTGAGGTTTGGTTCCACTT[A/G]TACTGTAACTCCATTAATCTTCTGTCCCTATCTAG
AX-184139959		1A	2449560	Fvb1-4	687097		Yes		Not Mapped	Original Physical Assignment	-	-	AGCATTGGCACAAGGATTTCCTGACGAAGTTGATA[C/T]GATGTTTCTTCGTTTTCCTTGCCTGAGGTTTGGTT
AX-166510502	AX-89816566	NA	NA	NA	NA			Yes	Yes	Unanchored	2	100	CAAGGCCACATTCCTTTCAGAGGGAGTAAACTGAC[C/T]GAAGTTCTTAGAGATTCATTTGTTGGCGACTCGCG
AX-184876816		1A	2452098	Fvb1-4	684559		Yes		Yes	Match	2	100	TCTGGATGAAGATGTCACGAATGATGAAGTGAGTT[C/T]ATCAGATACTTTGATTTCACTTTACTGTTTTGTTT
AX-184503637		1A	2452270	Fvb1-4	684387		Yes		Not Mapped	Original Physical Assignment	-	-	CATCCTACCATAAATAAACTATTATATTGGAGCGT[A/G]GTGGTGATAGTACTTTTGTATCTTTCAAAAAATGA
AX-184844998		1A	2452319	Fvb1-4	684338		Yes		Yes	Match	2	100	TCTTATCTTGAGAAACTGTAAATGGAAAATGATGT[A/C]GTTTTTGAATGCCCATCCTACCATAAATAAACTAT
AX-184051304		1A	2453129	Fvb1-4	683528		Yes		Yes	Match	2	100	ATATTAGATATGATAGAGATGTTAACTCAGTTTTC[A/G]ATTTGCTGATGATGTGTGTTTGTTAAAGGGAGAGT
AX-184235388		1A	2456706	Fvb1-4	681360		Yes		Not Mapped	Original Physical Assignment	-	-	TCCCTAATTGACCAACTAGCGTTAAATACACAAAC[C/T]AACTATTGCCTAGTAGAATAATACATTTTAGTTAT
AX-184455547		1A	2459004	Fvb1-4	679095		Yes		Yes	Match	2	100	CCCAAAACTCCAAACCATACATAATCACATACAAA[C/T]ACTCACCGCTTCACACATAAGCCCATCATCAGGAT
AX-123356940	AX-89778866	NA	NA	NA	NA			Yes	Yes	Unanchored	1	100	ACTCATCCCAATTAACTTCTTGTGACTTGTAACAG[A/C]CAAATTTGCATCATGTTTTAAGCCGTGGCTAGATG
AX-184224900		1A	2459732	Fvb1-4	678370		Yes		Yes	Match	2	100	TCCGTCTGCTCCCACATAGCTTCTCCTGACTTAGA[G/T]TGCACTTATTAGGATTATCTTTCAGCAACTTTTCT
AX-184645731		1A	2463772	Fvb1-4	675521		Yes		Yes	Match	2	100	TATGGACTTGCTTTTCTAATATGAGCATTCTCTAT[A/G]ATGTTTTATGCAGTGGTTATATGTCTCCAGAATAT
AX-89778859		NA	NA	NA	NA			Yes	Yes	Unanchored	1	100	TTGAGGTCTCAACCGTCCGAGATTGAGGAAATATA[C/T]AGGCTCAAAATAGGCAAAAGGAGAGGACAGGAGTT
AX-184380876		1A	2464851	Fvb1-4	674442		Yes		Not Mapped	Original Physical Assignment	-	-	GTGGATATGGTGCATCATAGGCATTTTGGTTGGCT[C/T]GGCACTGCTACTTGCAAGCTACTTATGCTACTGCT
AX-184660700		1A	2466084	Fvb1-4	673209	Yes	Yes		Yes	Match	28	100	CGGGTTCTACAAGGTGGGATTCTTCAGTCCGGGCT[C/T]TGCTAGTAACCTTGGTGCTACCACTAAGCGTTTCT
AX-184455546		1A	2466551	Fvb1-4	672742		Yes		Not Mapped	Original Physical Assignment	-	-	TAAAATACAGTGAGAATGCGACTCAGGGTGTTATG[C/T]TAGCCTTATATAATGATGTAGCTTGACTTCCGTAG
AX-184569503		1A	2467048	Fvb1-4	672253		Yes		Yes	Match	2	100	CGGAGATGGCATACTCCACGTTTGTTCACTATTTG[A/G]TGGAAAAGGAGGAGCATGCAATACCCTGTTATCTG
AX-184268240		1A	2467103	Fvb1-4	672198		Yes		Yes	Match	2	100	TTCTGTGTACGTATAAGAAATCAAAAACACAACAA[C/T]GTAAACCTTCTCCTTCTTTCGGAGATGGCATACTC
AX-184380875		1A	2467141	Fvb1-4	672160		Yes		Not Mapped	Original Physical Assignment	-	-	TAATTGTCAGAGCTCAGCTAGATGAAACTGCCCGC[A/C]TCTTCTGTGTACGTATAAGAAATCAAAAACACAAC
AX-184091239		1A	2467182	Fvb1-4	672119	Yes	Yes		Yes	Match	11	100	AGAAAGATAGAGCCGAGACACAGACACTTCATGTA[A/C]TAGACTAATTGTCAGAGCTCAGCTAGATGAAACTG
AX-184529651		1A	2467314	Fvb1-4	671987		Yes		Yes	Match	2	100	GATTGTGCAAGGTTTCACGCAGGCAACAGCTGATG[C/T]AGAAGAGAGTTTGCATGGAATGTCCATGTCTGTGA
AX-184268239		1A	2468121	Fvb1-4	671194		Yes		Not Mapped	Original Physical Assignment	-	-	AGAAAGTGCAGTCACAGAGAGACGAGAGAGAGAAT[C/T]AGAAACTCAGAAGACGGCGAGATGGGTCTAATTGA
AX-184569502		1A	2468804	Fvb1-4	670512	Yes	Yes		Yes	Match	21	100	GACCTATTCAACTATGTTCACTAGTAGCCAAAACC[A/C]CAACTCCTTCCACGAGAGTTTTGTCTATTCAAACA
AX-184110230		1A	2469423	Fvb1-4	669893		Yes		Not Mapped	Original Physical Assignment	-	-	AGTCAGTAACAGTACTCAAAATACTCTCAGAACTA[A/G]CCAATGTCTAATGGTATGCAATTACAATAAAAATG
AX-184640425		1A	2469594	Fvb1-4	669737		Yes		Not Mapped	Original Physical Assignment	-	-	ACCTGAAGTTGCAATGCCAGCAACAAAAAGGTTGG[G/T]ATATCCGGCCAATACGGCCGACCATTTACTCCGAT
AX-184434649		1C	2189810	Fvb1-3	2255049		Yes		Yes	Genetically Mapped to Homoeolog	1	100	ATCGGAGTAAATGGCCAGCCATATTGGCCGGATAT[A/C]CCAACCTTTTTGTTGTTGGCATTGCAACTTCAGGT
AX-184156840		NA	NA	Fvb1-4	588918	Yes	Yes		Yes	Unanchored	6	100	ATACTGTCGGGAGTCGAGACAAATGAGTCTAGCCT[C/T]GATGAATTTTCTTCTTTTCCATTAGTACTTTCAAC
AX-184655823		1A	2473067	Fvb1-4	580621		Yes		Not Mapped	Original Physical Assignment	-	-	AAAACGAGAGCTTGAAGCCACTAAACTGACGGGGA[C/T]GGAGGAGTTTTTCATGACCGTTATGCCCTCGGCTG
AX-184554068		1A	2473332	Fvb1-4	580356		Yes		Not Mapped	Original Physical Assignment	-	-	GACGAAATCATAACCAGAGAGAGAGATCAGAGAGC[C/T]CACCACTTGGCGCCGAAGCCACGGCCGAGCAGTCC
AX-184503635		1A	2475476	Fvb1-4	578226		Yes		Not Mapped	Original Physical Assignment	-	-	TTCTTGCCTCATACTTTTGTGCAACTTCTTGCCTT[C/T]CCTGGAATAAGATGCCATGGCCCTCTTTTTCCTTG
AX-184512506		1A	2475864	Fvb1-4	577838		Yes		Yes	Match	2	100	CGACCAAGTTGTACCCTTTCCAACACATTTTCAGC[A/G]AAGGCTCTCTTATATGCCGTAGGATCCGTAGAGAT
AX-184358168		1C	2211299	Fvb1-3	2280752		Yes		Yes	Genetically Mapped to Homoeolog	2	100	TCAGACCAAAACAAGCGTCATATATTTACCTCTGA[A/G]CCAGGATGAACAAGGAAAGGTTAAATTGTAATTTT
AX-184724032		1A	2480522	Fvb1-4	575104	Yes	Yes		Yes	Match	7	100	CAGTGAGTGCACAGAAGTGAAGCTTCTTGCCTAAC[G/T]AGTGCTCTCATCTCATCTCATCTCATGGAAACCCA
AX-184604859		1A	2483922	Fvb1-4	571697		Yes		Yes	Match	2	100	CCTAATCGTTACCTAGGCTGTCTAGTCTCTAGGCT[A/G]CGGGTTACCGCCAGCCTAGCGCCTTTTAGAACATT
AX-184246403		NA	NA	Fvb1-4	566130		Yes		Yes	Unanchored	2	100	GGAATCAGCTTGTTTAAGAACTATACCGTTTGGAT[C/T]GCGTGAAGCATTGGATCCCACCAAAGAACTCCAAA
AX-184629116		1C	2222461	Fvb1-3	2291914		Yes		Yes	Genetically Mapped to Homoeolog	2	100	TAATGTCAATTTGATATCCTAAGTTTCATTTCAGC[C/T]AATTTGTTACCTTAATTTTTCATAATTAGCCAATT
AX-184795125		1A	2496051	Fvb1-4	558808		Yes		Not Mapped	Original Physical Assignment	-	-	GCCAAACAGGGTTGGGGAGGCGTGCAGCGAAAAGG[A/C]GGACGGCAGGTGTGACGCCGGCGGCGAAAACGATT
AX-184512505		1A	2505673	Fvb1-4	523659		Yes		Not Mapped	Original Physical Assignment	-	-	TTAGACACGAAAAAGACAAAATATAGTGCTACGCT[A/G]GTTGGCATAAAATGATTTCAAAAAGCTGTTTGAAT
AX-184358482		1A	2510679	Fvb1-4	518656		Yes		Not Mapped	Original Physical Assignment	-	-	AAGGTGTTAGTCTTTATAGACTATACTTTACGTGC[A/G]CTTGATTTCTGATGAGATTGTGTAATCTAGCTATG
AX-184584242		NA	NA	Fvb1-4	514982		Yes		Yes	Unanchored	1	100	CCCCAAGTGCTGCCTGCCATTCATTCAACTTCTCC[A/G]AGGATTGATTTTCATGGTATTTAGGAACACCGGCA
AX-184214601		NA	NA	Fvb1-4	514911		Yes		Yes	Unanchored	1	100	AAAAATGTATATTCTGCATGCATACCCATCGGCCT[C/T]ATTTTCTGAGACCATGGCTGCCAGATCTGCCACTT
AX-184569500		1A	2515893	Fvb1-4	513447		Yes		Not Mapped	Original Physical Assignment	-	-	CATCGCTGGAGGTGTTGGGTAGGTTGAGAGTGTTT[G/T]TGGGAAACATGGAACACCACTTGAGATGTGGAGGC
AX-184268237		1A	2516140	Fvb1-4	513200		Yes		Not Mapped	Original Physical Assignment	-	-	GCATCTCCGGCCTTATAAGCGACCTGCTGTAATTG[C/T]AAACTATCAACCGAATCTGATGACAACAGATCGGA
AX-184494355		1A	2517862	Fvb1-4	511294		Yes		Not Mapped	Original Physical Assignment	-	-	TGGCAAATGAAAGCAACTCCTAAAGTTTGTGTGTA[C/T]AAACAGAAACCTAGCTGTAATACATGTAGAAACCT
AX-184674222		1A	2518226	Fvb1-4	510930		Yes		Not Mapped	Original Physical Assignment	-	-	TCATCTCAATTACTCACCTTTTTCTGCTGCTCATC[A/G]TTACTTTGATATGTCAATATCCCTTATCCTCTCAT
AX-184132102		1A	2518389	Fvb1-4	510767	Yes	Yes		Yes	Match	3	100	TCCCGTTCAGGAGCATCACTGCAAACAAAGAACCA[A/G]CTACTGCAACAGCAGAACACCTACAATCTGAAAGA
AX-184718264		1A	2518736	Fvb1-4	510420		Yes		Not Mapped	Original Physical Assignment	-	-	TCGGCAGAATAATTGAACATTTCTTTGCATTTGTG[C/T]GAATGCCTGTGTGAATGACTGACTGACGTTGTTGC
AX-184465548		1A	2519170	Fvb1-4	509986		Yes		Not Mapped	Original Physical Assignment	-	-	GCGATTATTGTTCTGTTCACTCTGTATCTTGACCT[A/G]ATATCTTCAGCTTTCTTCTTGGTTGTGTTGTCACT
AX-184324845		1A	2520161	Fvb1-4	508995		Yes		Not Mapped	Original Physical Assignment	-	-	TTTATTTATTGTGTTTTCTATGAGTTGGGATGACA[A/G]TTGATACATATTGTCAACTACTTGCATATAGTTGT
AX-184640423		1A	2522396	Fvb1-4	506800		Yes		Not Mapped	Original Physical Assignment	-	-	TAGAGGATCAGCTACCACTTCAGGTACTCCGGTAT[C/T]TCCAGAAGCAGATAGCTGCCAGATATATGTAATCA
AX-184040174		1A	2522465	Fvb1-4	506731		Yes		Yes	Match	1	100	TCGGCAAAACCTAGCACACTTTTGCACAACACATA[G/T]TCCGAGCTCCTTGTATGTCTTAGAAACTTCAACTA
AX-184771527		1A	2522569	Fvb1-4	506627	Yes	Yes		Yes	Match	1	100	ATCCAGGTTAAGGTCATCAGCAACCTCTAGGATGA[C/T]AGCAGTTGGCTTGTTGACCGCTTCCCCGACAGAAA
AX-184521021		1A	2522594	Fvb1-4	506602		Yes		Not Mapped	Original Physical Assignment	-	-	TAGCTTCCACGCTTGTGACAACTTAATCCAGGTTA[A/C]GGTCATCAGCAACCTCTAGGATGATAGCAGTTGGC
AX-184075400		1A	2523485	Fvb1-4	505709		Yes		Not Mapped	Original Physical Assignment	-	-	AATTCTTTTTACCACATAATGCAGACTTGAGGAAG[C/T]ATGTTTGTATGTTGTGTGCCTCTTGAGTACTTTTT
AX-184598188		1A	2523545	Fvb1-4	505649		Yes		Not Mapped	Original Physical Assignment	-	-	ATACAATGCAGACTTTGGGAAGTTTATGTTTGTAT[C/T]AGTGATCGATTGTTGTGCTTCTTGAATTCTTTTTA
AX-184561899		NA	NA	Fvb1-4	504423		Yes		Yes	Unanchored	1	100	TTCCACAAGTTTCTCCAAAGCAGGGAGGACGTCAC[C/T]GCCTTTCCAGTGCTTGCTGTTCAGAACCTCCGTCG
AX-184537455		1B	2326531	Fvb1-2	3173517	Yes	Yes		Yes	Genetically Mapped to Homoeolog	6	100	GATGACAAGCCGATCATTCCCAAGAAGCATTCTCT[C/T]TATACCAACCACGCTGAGCGCTTCCGGGAATTCAT
AX-184402815		1A	2526149	Fvb1-4	503060		Yes		Not Mapped	Original Physical Assignment	-	-	AAATCAGCACTCTCCAACCAATACTCAAGAGCTCC[A/G]TCAGCATTATGCCTTCTCCGAAATCTGTCAACACC
AX-184475515		NA	NA	Fvb1-4	498027		Yes		Yes	Unanchored	2	100	GTTAGTTCTTAATGAAGAAAGCAAACAATGCCTGG[A/G]GGTGGTGGCTTTGTTGTCCAAATGGTTTCAATTGA
AX-184139957		NA	NA	Fvb1-4	497886		Yes		Yes	Unanchored	2	100	TAACAAAATTATCCTTAAAAAAAAAAAGTTAATTG[A/G]AAAGATATACAATTCGGATTTACTCAACTAGTTAC
AX-184738547		1A	2532376	Fvb1-4	493141		Yes		Not Mapped	Original Physical Assignment	-	-	TCAGGAACGCAACAAAATAATTACAGCACAAAGCA[A/G]CCATCAGCTTCAGGATCAGGAAAAGTGGATGGGTT
AX-184290591		1A	2532382	Fvb1-4	493135		Yes		Not Mapped	Original Physical Assignment	-	-	CGATAATCAGGAACGCAACAAAATAATTACAGCAC[A/G]AAGCAACCATCAGCTTCAGGATCAGGAAAAGTGGA
AX-184617409		1A	2532914	Fvb1-4	492603		Yes		Not Mapped	Original Physical Assignment	-	-	GTTGTCTACAGGCAGAGTTGATTTGAAATTCCAAA[A/C]GCTCAGAAGGCAGTGTCGAATGGTATAATCCCCCT
AX-184358481		1A	2532919	Fvb1-4	492598	Yes	Yes		Yes	Match	2	100	CCATCGTTGTCTACAGGCAGAGTTGATTTGAAATT[C/T]CAAAAGCTCAGAAGGCAGTGTCGAATGGTATAATC
AX-184110228		1A	2538849	Fvb1-4	486669		Yes		Yes	Match	1	100	CTAAACTGGTCTCATCAGTCTGAGGATGAGCCCCA[C/T]TGTATTATATCGTAACAAAAGCATCTTTCACATCG
AX-184175009		1A	2541829	Fvb1-4	483659		Yes		Yes	Match	1	100	CTTTTAAGTTTTCGTTGAAATTTTCCTAAACCTTT[C/T]GATAGATGTATCATTCAACCTTCTATGGGATTGAT
AX-184184511		1A	2542501	Fvb1-4	482987		Yes		Yes	Match	2	100	CAAGATTTTGAAGTGTCTTATTGTTTAAGTGTCCC[A/G]TTTGTACTCAAAGTTTGAAGACTTTGTCATTTATC
AX-184301840		1A	2543487	Fvb1-4	482027		Yes		Not Mapped	Original Physical Assignment	-	-	AAAACCCATGTTAGCAAATCCACAACACTAAAAAA[C/T]CCATGTAAGCAAATCCCCAATACTACACAAACTGG
AX-184455545		1A	2543669	Fvb1-4	481845		Yes		Yes	Match	2	100	AAATTTTATGCTACATATAGTACACAACAAGAACA[A/G]GCTCATCAATCAAGTCTCGCTGCTACTGCCTAACC
AX-184434966		1A	2543914	Fvb1-4	481600		Yes		Not Mapped	Original Physical Assignment	-	-	ATATTGCCAGTTCATCCCAAGACTCGGAACTGTAA[C/T]AAAAATGTCCAAGTCTCAAGTCTATGCTCACAGCA
AX-184070621		1A	2544125	Fvb1-4	481400		Yes		Not Mapped	Original Physical Assignment	-	-	GACCAAGAGTGAGCAACAGCTGCCTGTAGGAAATG[C/T]ATGATGTATTGATGTTACATAAATCCCTCAAGCGT
AX-184110227		1A	2548311	Fvb1-4	477197		Yes		Not Mapped	Original Physical Assignment	-	-	CCTTCCATTTTGAAGCTGTCAAAAAGCATATTAAA[A/C]CAGTCACAAGTCTGTCCAACATTTCTATGGAATGA
AX-184369619		1A	2548357	Fvb1-4	477151		Yes		Yes	Match	2	100	AAAACATCAGGTTTTTGATCATAATCGACATGACG[C/T]CCAGATGTTTCCTTCCATTTTGAAGCTGTCAAAAA
AX-184465547		1A	2548559	Fvb1-4	476949		Yes		Yes	Match	2	100	GTATTATAATTGTCCTCATATTGAAATGGTTATTA[G/T]TACAAGGATGATATGCACATTTGATATATACTTTC
AX-89780117		NA	NA	NA	NA			Yes	Yes	Unanchored	1	100	TTATCAAACAGGGAAATAAGTTTTAAGTAATTTGG[C/T]TCTTCATCGAATTTCATATTGGTCACCAACTCAAG
AX-184455544		1A	2549072	Fvb1-4	476436		Yes		Yes	Match	1	100	CTTTGTAGCTCCATCAGTTCTTATAGGTCGAAGGG[C/T]GGCATTCACATTTATGTTCTTATCAAACAGGGAAA
AX-184503634		1A	2551083	Fvb1-4	474434		Yes		Not Mapped	Original Physical Assignment	-	-	GGCTTTACCAAACGTATACATGTGTGCATAAGACC[A/G]ATGACTTCTACAATTACTTTCCTACTGAAATGCAA
AX-184075399		1A	2552690	Fvb1-4	472824		Yes		Yes	Match	2	100	CTACTTGTTGAACCATAACAAAGCTTATAAGAACA[G/T]AAATAACAAGGCTCTAAACAAGTTTTTGAGGGAAA
AX-184246402		1A	2552758	Fvb1-4	472756		Yes		Not Mapped	Original Physical Assignment	-	-	GAATTCTCTACTTGTAAGCAATCCTTGAGAGTTAT[G/T]TAGATGTTCACAATTCACAAAACTACACTCGTCTA
AX-184110226		1A	2554949	Fvb1-4	470565		Yes		Yes	Match	1	100	ATCAAAGATCAAATGACAGAGTTGCTACACTTTTA[A/C]GTCTCTTCCAGATTCAAAACATCTTCAAGATTAGA
AX-184665311		1A	2555622	Fvb1-4	469892		Yes		Yes	Match	2	100	TGGACCTCCATTAGGAAATCTCAAAATGAGTCTAA[G/T]AAAACATCAATTGAAGAGCAAATTCATCTGATTAG
AX-184935064		1A	2556436	Fvb1-4	469075		Yes		Yes	Match	2	100	AAATAAAAGTGAAAAGAGCAGCAGCAACAGAGTCT[A/G]CAGTCCAGACTAGGTAATTCACCGGACAAAAAAGC
AX-184894745		NA	NA	Fvb1-4	468819		Yes		Yes	Unanchored	1	100	ACGTGTAGCATTTGCATTTGATGTACCCGTTCTTC[G/T]TTGTAAAGATATAATGAACCAAATACACGAGACCC
AX-184035860		1A	2556703	Fvb1-4	468819	Yes	Yes		Yes	Match	24	100	ACGTGTAGCATTTGCATTTGATGTACCCGTTCTTC[G/T]TTGTAAAGATATAATGAACCAAATACACGAGACCC
AX-184103436		1A	2556919	Fvb1-4	468603		Yes		Not Mapped	Original Physical Assignment	-	-	AGCTGGTTGGTCCATTGGACTAGTTTATTTAATTT[G/T]CCAACAATTCGATAGAGCAGCCACCGAACCAGAAA
AX-184204329		1A	2561569	Fvb1-4	467056		Yes		Yes	Match	2	100	AAAAGAGATGTTCATGAGGAGTTAATAATACACAA[A/G]CAGTATACCTGAAATGGCGTCGACGAATTCTCCAT
AX-184844997		1A	2563216	Fvb1-4	465514		Yes		Not Mapped	Original Physical Assignment	-	-	TATTCAAGTATTTACATCAATTTTCAGTCTCTTAA[G/T]TCTTAACTAATGTTGAATTAATACTAAACAGCAAA
AX-184640422		1A	2563454	Fvb1-4	465276		Yes		Yes	Match	2	100	ATAGGTTCGAGCAATGTATAACCTTGGAGCTCCCG[C/T]GACATTTTCAGCACCTCCCCATGAATTTTATCAGC
AX-184660699		1A	2564419	Fvb1-4	464312		Yes		Yes	Match	2	100	GTTAAGAACATAGACTATCTTGGGATTTTCGCCTG[A/C]GTTACCTGGGGTCCTTGACGAACTTTAGGATCAAA
AX-89806490		NA	NA	NA	NA			Yes	Yes	Unanchored	2	100	AGCTTAATATTAATTAGATGACAGTTTAATTTTAG[-/ATAT]ATATACACAATTTTCATTAATTAATTAATTGTCTA
AX-184538010		1A	2571217	Fvb1-4	460773		Yes		Not Mapped	Original Physical Assignment	-	-	GTATAGGCTTGAAGCTCGCGTGACATTTTGAGCAC[C/T]TCTCCATGAATTTTATCAGCTGCACCAGCATAGTA
AX-184023468		1A	2571923	Fvb1-4	460064		Yes		Yes	Match	2	100	ACTCCTGACTACAAAAAATTACGTAAACTAAAACT[A/C]TAAAAACTGACTTTGTTGAAGAGGATCCCCAATAG
AX-184538009		1A	2573629	Fvb1-4	458364		Yes		Yes	Match	2	100	AGATTAACATGTGTTCGAGACAAGTGAATCAGGAA[C/T]ATTCAAGTACCTGAAACAGAATCCACGAACTCTCC
AX-184224898		1A	2575453	Fvb1-4	456540	Yes	Yes		Yes	Match	23	100	ACCTGCGATTGTTGTCACGACTGACAGACGTTAGA[A/C]TCTAGAGGGATCACATTGCATAACCATGAAGAATT
AX-184424425		1A	2577050	Fvb1-4	454951		Yes		Yes	Match	2	100	CCGCCACGGAGCCCATAGATATTTGTCTACGATTG[A/C]CACGCTGTCAGCTCTATCCTCCAAAAACAGAGAGC
AX-184402814		1A	2578079	Fvb1-4	453697		Yes		Not Mapped	Original Physical Assignment	-	-	TTTTTTGTGTTTATGTTTGGTCAATGATTTTGCTA[A/C]TTGAGACTTATAGGAACTACAACTACAGCTACATA
AX-184313373		1A	2578243	Fvb1-4	453533	Yes	Yes		Yes	Match	6	100	TTTGGATATAATAGGTAATCAGAATGCCTGCATTT[A/G]TACCATTGTGTGGTAGAAGGTAGATATGTAAGTTA
AX-184175007		1A	2578640	Fvb1-4	453136		Yes		Not Mapped	Original Physical Assignment	-	-	TTGAATCAGATGCCAGAAAGCGATGGGAGAATTGT[A/G]AGGTTCTTTTCATGCCCAAATTTGGAGAATGTTTG
AX-184175006		1A	2578865	Fvb1-4	452902		Yes		Not Mapped	Original Physical Assignment	-	-	AACTGCATGTAATAGGCTGCAAAGCAATGCTATCC[C/T]TCAAGAAATTGAACATAATTCGGTGTCTTATGTCT
AX-184434965		1A	2579107	Fvb1-4	452660		Yes		Yes	Match	2	100	TCACAGGTGCCTAGAGTCTCTTGATTTGCACGGGA[A/G]TGGTGAATTTTGTTGGTGCGATATCGAGTACTTGG
AX-166520292	AX-89818241	1A	2579640	NA	NA	Yes	Yes	Yes	Yes	Match	25	100	AAATTGTCCGAGCTTTTTCTCTTTGGGAGAGATAA[C/T]GTAGTCGTTGATAAATGGTTACATGAGTTGCCACA
AX-89875369		NA	NA	NA	NA			Yes	Yes	Unanchored	1	100	AAATTGTCCGAGCTTTTTCTCTTTGGGAGAGATAA[C/T]GTAGTCGTTGATAAATGGTTACATGAGTTGCCACA
AX-184028087		1A	2579991	Fvb1-4	451776		Yes		Not Mapped	Original Physical Assignment	-	-	GAGATTTCTCAACTGAATGAAGATCTATTGGGTCA[A/G]ATCCTGAAACGGGTCAGCGACCCGGATGAAAGGAA
AX-184911586		1A	2580651	Fvb1-4	451117		Yes		Yes	Match	2	100	AGTCTGGTATGCACTAAAGAGAAAGGCTTGTCAAA[G/T]ATTTAAGTAGAAGGCGATTCCAAGCTTGCCATTGA
AX-184194292		1A	2580790	Fvb1-4	450978		Yes		Not Mapped	Original Physical Assignment	-	-	TTTTGATGGTTCCATTAGAAGTAAAGTTGCAGCTG[A/G]AGGTTTTATTTTAAGAACAAAAGTTGGTAAACCTC
AX-184380874		1A	2581804	Fvb1-4	447325		Yes		Not Mapped	Original Physical Assignment	-	-	CTACACACAAAATCATAAAACAGAATTTAAAATTT[G/T]TTTCCAAAATTCCAAAACAGCTAAACATAACACTA
AX-184898745		1A	2582864	Fvb1-4	446265		Yes		Not Mapped	Original Physical Assignment	-	-	AATCAATACATGTAAATTATTCCAATCAACTGATA[A/G]ACATATACTTTGTTGGAAGAACAAGTATACAAATA
AX-184529649		1A	2585824	Fvb1-4	443309		Yes		Not Mapped	Original Physical Assignment	-	-	TGTTGTCTAAAGTATGGGTGAGCTAGAGCTAGAAA[G/T]GCTCCTGTGCAAACAAACAGTAGACCTTCATTCCT
AX-184301839		1A	2585976	Fvb1-4	443157		Yes		Not Mapped	Original Physical Assignment	-	-	TCGACTAGAATTGAGAGTGTTTCGGCATCTGAATC[A/G]GTTGCACCATGATCCTGGCACCAAATTCAATGTCA
AX-184434964		1A	2586838	Fvb1-4	442213		Yes		Yes	Match	2	100	TGAAACCCAACTACAAGCCCTTAGTCACCAAGACT[C/T]CCAGACTGCAATTAGTTTATCATCAACCCTCACCA
AX-184358480		1A	2588367	Fvb1-4	440683		Yes		Yes	Match	2	100	TCAAAACCCCCTTCACTAGCCTAAGTCATCAAAAC[A/G]AGAGATCCTTACGCTGCTAACTATCGATTCTGGCG
AX-184865253		1A	2588543	Fvb1-4	440507		Yes		Not Mapped	Original Physical Assignment	-	-	GATGGTTAAGAATACAGGTTTGATAGGGTCTACCT[C/T]TATTTTCTCCTCATTTAGTGCATTTCAGCACCAAT
AX-184434963		1A	2588959	Fvb1-4	440091		Yes		Yes	Match	2	100	TGGACGAAGTCGCTCTGGATGATGTCGAGGAAGGG[A/C]GAGATGTAGATGGTAGGGTCTATTGTGCGCCATTC
AX-184702920		1A	2589407	Fvb1-4	439643	Yes	Yes		Yes	Match	21	100	ACACCTCATTCCATACCCGAAATCCAAACCACCGT[C/T]GTCGACGTCTTCAGTATCAGTCTCCGACCCCTCAT
AX-89875364		NA	NA	NA	NA			Yes	Yes	Unanchored	1	100	AAACTTCGACTACGAATGTTGCCTGCCTGCAGAAG[C/T]TTATAATTCCTTCCAGTGCAACTTCTTGTAGTTGG
AX-166518634	AX-89860620	NA	NA	NA	NA			Yes	Yes	Unanchored	1	100	TGAGTCTTACAAATTCCACCCAAGTTTCCAAATAC[-/TCTT]TAACCTGATCTTCCCAAAATGGAGTATACTCAGTA
AX-184117227		1A	2591240	Fvb1-4	437807		Yes		Not Mapped	Original Physical Assignment	-	-	CTCTTAAGTTTTAACAAGCAGTCAACAATGTTCCT[C/T]CAGCCCCCTCTAATTGACTCTCCAAAATTGTTTGC
AX-184598186		1A	2591399	Fvb1-4	437648	Yes	Yes		Yes	Match	7	100	ATAAAATGTGAGAACCGATTAATCATGCCAGATGG[C/T]TGGCGGCCTCCAAACTTGGCATCTTGAGCTGGGAA
AX-184148123		1A	2591549	Fvb1-4	437498		Yes		Not Mapped	Original Physical Assignment	-	-	AAAGACCGCCCGAGATTGAGCAAAGCATCCTCAGG[A/C]AATTTTGAACTATTGCTGAAGATGTTCCCAATTCG
AX-184204328		1A	2591674	Fvb1-4	437373		Yes		Yes	Match	2	100	ATGTATGGAACCTCTGACTGTTGGTCGAAGTGATT[G/T]CAACTATTACATCCCAGCAGAAACCAACAGTTTCT
AX-184424423		1A	2593071	Fvb1-4	435976		Yes		Not Mapped	Original Physical Assignment	-	-	GAGTTCCATATTGAGCTAGGAGCATGAAATAGAGC[A/G]GCATAATTATGCTTTACCTTACAGAATAAGATACA
AX-184051303		1A	2593336	Fvb1-4	435711		Yes		Not Mapped	Original Physical Assignment	-	-	ATATTGATAATGCTAAGGAGCAATTCCTAACAGCT[C/T]CTCTATCCTCTAAATCTGAAATTTGACTAGAACAG
AX-184591292		1A	2593605	Fvb1-4	435442		Yes		Not Mapped	Original Physical Assignment	-	-	CGAGCATACATTGTGAATTCTCCTCATTTCTTGTC[C/T]TAGGATCGGCATCTGACTATCTGAGTGGAACTATT
AX-184257373		1A	2596679	Fvb1-4	432366		Yes		Yes	Match	2	100	GCTGTGTTAGAACTTCTCTGAGTTTTTGTAGCATG[G/T]CTTGTGGCCGCGTTTGACGTCGATCCCTTTGATTC
AX-184103434		NA	NA	Fvb1-4	429785		Yes		Yes	Unanchored	1	100	ACCCGTATTTCCCTCTTACTTATCTTAATCGTTTT[C/T]ACCATATCCTACTCCTAACCTACTTCATGGATCTA
AX-123363514	AX-89847082	1A	2599811	NA	NA	Yes	Yes	Yes	Yes	Match	50	100	GATGTTAGTTCAGAGTGGAGTAATATTCCACTGCC[G/T]AGAGTGTTTATATATAGGAATAATGGGAGTGAGTG
AX-184369618		1A	2601270	Fvb1-4	428151		Yes		Yes	Match	2	100	TGTTTCTTATCAATTTCGAAAAAATAAGCAAGACA[A/G]CAGCCAACTAGAACCACCACCAGTGGACCGACGGC
AX-184950054		1A	2602234	Fvb1-4	427177		Yes		Yes	Match	2	100	AGAAATGACAGATGTCTTTACATTCAAGGGATAAT[A/G]TAAGTGATTTGCAGACCGTTTTTGTTTAATGCAGC
AX-184629302		1A	2602819	Fvb1-4	426594		Yes		Yes	Match	2	100	ATCGAGTTGATCGATGAACGTACTGATGAAGAACA[C/T]TAACCTTAATGCCCTTTACAGCTAGGGTTTTACGT
AX-184545966		1A	2603103	Fvb1-4	426310		Yes		Yes	Match	2	100	TTCACTGAAAAACAAAAGGGACGACACTATCTAGC[C/T]AGCCAAAATGATGTTAAACATCATCAGAAAGATGA
AX-184301838		1A	2603171	Fvb1-4	426242		Yes		Yes	Match	2	100	AATTCAAACTGTAAAAACCTAGCTAGCTACCACTG[G/T]AATGCTTTATTCCCACTAAACACAAATCATACTTC
AX-184290590		1A	2613020	Fvb1-4	425802		Yes		Not Mapped	Original Physical Assignment	-	-	TTGTTGTATGCTTCGTGTGAAACATGTCAAAAATG[C/T]ATAGCTAGCATTTGATGTTTAATTAGTTTCTTTTC
AX-184529648		1A	2613757	Fvb1-4	425062		Yes		Yes	Match	1	100	TCGCCAACAAGATAGAGTGGGCCTAATATGGGCTT[C/T]GATACGCGCTCTACCAAAATCGCATTGGGCTTGGG
AX-89910510		NA	NA	NA	NA			Yes	Yes	Unanchored	1	100	GCATGACATAGTGAGAATGCCCTTCAAATATCTGA[A/G]TACACATCCACCCTTTTTCCCAGTCCCACAGTTTG
AX-184391887		1A	2617408	Fvb1-4	421405		Yes		Not Mapped	Original Physical Assignment	-	-	AAATTGATAAAGATTTAGTATATATTCAAAAATTG[A/G]CCTTTATATTTGCGAGTCGAGAACCATGCAATTAT
AX-184860526		1A	2617812	Fvb1-4	421001		Yes		Yes	Match	1	100	AACAATAAGAATCGTTTTCATGAAAGAGGCATTTA[C/T]CAATCACTTGCAAAAATAGTCTAATAGAGTCAAGG
AX-166520287	AX-89875355	1A	2618622	NA	NA	Yes	Yes	Yes	Yes	Match	22	100	GTTCGGACACGCTCGTTTATCTCAAAGAGGAGCTC[A/G]AAAGCATCTTCAACACCTAGTTCATCAACTGGCCT
AX-184103433		1A	2619401	Fvb1-4	419412		Yes		Not Mapped	Original Physical Assignment	-	-	GCCACACTGAAGGCAAAACAAGACTTACAACATAA[C/T]CCTCCAACCAATAAAATCATATGTAACATGCTTGT
AX-166510873	AX-89818224	1A	2619483	NA	NA	Yes	Yes	Yes	Yes	Match	36	100	TATAGCAAGATCAAATTTGTAGTCAGGATCTGTAG[A/C]CACTTCCAGTGCATCCTCCAACATCCCACGAGATT
AX-184347183		1A	2619590	Fvb1-4	419223		Yes		Yes	Match	1	100	ATGAATTGAGCACCAGTGTAGAAGTAAGCTCCAGA[A/G]CAAAGCTTTCTACCAACTCAGCCATAAGAGTAAAA
AX-184391886		1A	2621425	Fvb1-4	417388	Yes	Yes		Yes	Match	35	100	GTCTGAATCCTCCTCAATGGTATGTTCTTCACCTG[G/T]ATCTTCTTCATTCTCCTCTACCTCCTGTAACATTG
AX-184485107		1A	2622607	Fvb1-4	416201		Yes		Yes	Match	1	100	ATACATGAATTTATATAAAGCAAATACAATTATTC[A/G]GAATAAATATAAGTACGAGCCCATCAATACTTACT
AX-184445392		1A	2622944	Fvb1-4	415860		Yes		Yes	Match	1	100	GCTCGAAACCATTTCTTCCTCTTCAACCATATGTC[A/G]GCATAAGAGAACGAGCTGCCATTATTTGGTTTAGT
AX-184475513		1A	2626806	Fvb1-4	412069		Yes		Not Mapped	Original Physical Assignment	-	-	TTGAGTCTTTCCCTAACCCTAACCCTAAATTGCTA[C/T]AAATACACACATCCATCGTCCATTTCGATCACGAG
AX-184856332		1A	2627185	Fvb1-4	409353		Yes		Yes	Match	2	100	TCACAATTATAGATGTATCTAATTGGTATTAATCA[G/T]CTCTTTCTAGTGAAATGATTAGCATTGTCAACCAA
AX-184085615		1A	2627759	Fvb1-4	408775		Yes		Yes	Match	2	100	CTAACATTGTGAAGAGAAATATCGTTGTTCGGATT[C/T]GAATTTTGATGCGTGGAATTTTAGTAGTTTTGATT
AX-184465545		1A	2629046	Fvb1-4	407488		Yes		Not Mapped	Original Physical Assignment	-	-	CTAAACCTAAGTCAATTAGTGTAATTACACTATAA[C/T]GAGTATAGTCGACTAAGCAATACAAAACGGTAACT
AX-184080414		1A	2629624	Fvb1-4	407206		Yes		Not Mapped	Original Physical Assignment	-	-	ATTTCTCACAATCCCATTCACATTATAGAGTTTTG[A/G]AATGAAACCCATATCCACAATCCCCATTTTAGATT
AX-184512504		1A	2629804	Fvb1-4	407030		Yes		Not Mapped	Original Physical Assignment	-	-	AGGGATTTTGGAGATGTGTGTTTGTAGTATGCACT[A/G]GTGATGAGAGGAGGTTAGAAGGGGTGAGAGAGTTG
AX-184194290		1A	2631147	Fvb1-4	405687		Yes		Yes	Match	2	100	ACCGGAGGCTCGCCAGTGAAGAAGTTATAAGAGTA[A/G]GTGAAGTTCTCCAAACTCGGCAGTGAGCAAATAGC
AX-184660698		1A	2631267	Fvb1-4	405567		Yes		Not Mapped	Original Physical Assignment	-	-	CCAAACGATTGGCAACTGACAGGCTTAGACAAAAA[A/C]GACTTACATTGCGCCGCGGACCTCTGTAACGGCCT
AX-184391122		NA	NA	Fvb1-1	25162504		Yes		Yes	Unanchored	1	100	ATAACAATAAAACCCTAAAACTACAAATCAGCAGC[C/T]AGCAGAAGGCGGTGCTGCTGTGTTTGTAGCCTGAA
AX-184849697		1A	2632869	Fvb1-4	403991		Yes		Not Mapped	Original Physical Assignment	-	-	CTTATAACATGAAGTAGGAAATGGAATGATGTGAA[A/C]TCTGAAACTGTGAAACTTAATACAAGTAAAGTGTT
AX-123437721		1A	2633933	Fvb1-4	402889		Yes		Yes	Match	1	100	CAGTAGGTTGTGGAAGAGATCAGAGCAGCACAACA[A/C]AGATGGAAAACAGGGTCATCATCTCAATCATGTAC
AX-184051302		1A	2635006	Fvb1-4	401815		Yes		Yes	Match	2	100	GTTTAGTGTTTTCAGAGCTATAGCTGATCAAAAAT[A/G]TGTGTAATGAGCATAAAAATTAGATGAGATGGTCA
AX-184402813		1A	2635091	Fvb1-4	401730		Yes		Yes	Match	2	100	GGTGGGCTATTTTTTATTATTATTTGTTGTTATAT[A/G]CATAAATCTAAATGTCATTCGACCGAGAAGTATTA
AX-184075398		1A	2636577	Fvb1-4	400146		Yes		Not Mapped	Original Physical Assignment	-	-	TGATCTAGCTTTTGCAGTTAGACAGTAAACCATCA[A/G]CTGTAACTTTTATTTTACTCATAGATCCCGACATT
AX-184538007		1A	2637684	Fvb1-4	399042		Yes		Yes	Match	2	100	AAGACAATCGAAAATAGAATAACTTGACTCTTTGC[C/T]TGATCGTTGAGGAGAACAAACACATTTCTCACCAA
AX-184024153		1A	2638398	Fvb1-4	398320		Yes		Yes	Match	2	100	TCTTACAGTTAGTTATATAGCGTCAAAACTACAAA[A/G]CTGAAAAATTTTGGGCTGAATAGAATAGTAGCCCA
AX-184391884		1A	2639492	Fvb1-4	397226		Yes		Yes	Match	2	100	TGGTTTGAAGACATTCTTACCATCTCTCTGATTTC[A/G]AAGACTGGCAGCAATCGTTCACCCATGTAATGAAA
AX-184640419		NA	NA	Fvb1-4	394346		Yes		Yes	Unanchored	2	100	GCAAAGTTGGTGAATATAGAAGTATTGGCATCTAT[A/G]TGGAGACCCTGCCTGTCTTAACTCATCGATCAAGA
AX-89806488		NA	NA	NA	NA			Yes	Yes	Unanchored	1	100	AATGCTCATCATGCAGTAAATGAACTTGAAGCTGG[-/ATTA]ATTGTGTAAAACATGCATGCATCCATATATGCGGA
AX-89875348		NA	NA	NA	NA			Yes	Yes	Unanchored	1	100	ATTTCCATATTATGTGGAAATATGGGGCGCTATGT[G/T]TTGTATGTCGGGAACCTACGGTATTTCGACTTCTG
AX-184894669		NA	NA	Fvb1-3	2512964		Yes		Yes	Unanchored	2	100	CCGCAGAAATAAGGGCAGCTACAACTAACATACCA[C/T]TTCTCGCCTCACTAGTTGTCACTCGTTCCAGATCA
AX-184301837		NA	NA	Fvb1-4	388739		Yes		Yes	Unanchored	2	100	TAATAAGCAGCCTGATCATCAACAGTGGTGATTCA[C/T]ACGTACATAGATACTCTTAGCAATCAACAAAAACT
AX-184475511		1A	2652309	Fvb1-4	388155		Yes		Yes	Match	1	100	CGGAGAGAGGGAGTCTTGGGCTAAAATGCAAATCT[C/T]CATGTCATATCATAGATTATTACATTCTGGTTTCT
AX-184512503		1A	2654009	Fvb1-4	386487		Yes		Yes	Match	2	100	AAACAGTAAATTGTTACGGTGGAATTAAGTTGTAT[A/G]TTAGTATGATCTAATGTTGTGTTTTGGCGTTGATT
AX-184335966		1A	2654383	Fvb1-4	386113		Yes		Not Mapped	Original Physical Assignment	-	-	GTTTGATAGATCATCCTTCATTATGTACAATTTTA[A/G]CGATGGGACATTTTAGACTTTACCGATTGGCAATG
AX-184640418		1A	2654520	Fvb1-4	385976		Yes		Not Mapped	Original Physical Assignment	-	-	GGATACGGAACATGTAATGAGTTTTGGGTGATGAA[A/G]GAATATGGAGTGAGAGAGTCTTGGACTAAAATGCA
AX-184561898		1A	2655891	Fvb1-4	384603		Yes		Yes	Match	1	100	GGTATGTTAATATGATCTGATGTGCTTTTGCGTTT[A/G]TGGAATTCTGGATTAAAGCTTTGCGTTCACTATGA
AX-184920733		1A	2657163	Fvb1-4	383331		Yes		Yes	Match	2	100	CAAGAAGTCATCAGAAGTCTTTATTTTAGCTGCTG[C/T]TGTTCTTGAAATCTTTTGATGCACAAAGTACTAAT
AX-89875346		NA	NA	NA	NA			Yes	Yes	Unanchored	1	100	AATCTATGTTTATTTGCAGCCCATTCCCAGTTTTC[A/G]GCAGTCTCTAAAGTCAGCAAACCCGTTTGATGTCA
AX-89818215		NA	NA	NA	NA			Yes	Yes	Unanchored	1	100	AATCTATGTTTATTTGCAGCCCATTCCCAGTTTTC[A/G]GCAGTCTCTAAAGTCAGCAAACCCGTTTGATGTCA
AX-184665310		1A	2658115	Fvb1-4	382379		Yes		Yes	Match	2	100	AAGTTGGAACTGTACTGACTGAATTAAGTTCGGGT[A/G]TAAGCGGTAGGGACCTTAAGTTTGATAAGCTCACA
AX-89875345	AX-89818214	NA	NA	NA	NA			Yes	Yes	Unanchored	2	100	ATGCAGCATCAGCAACCTTCTTTATTCCCTTCTAA[C/T]GGCATTCAGTCTGCCTCTCAGCAATACATTCCATC
AX-184629121		NA	NA	Fvb1-3	2523751		Yes		Yes	Unanchored	2	100	GGTGTAGTCATGTTGCCTGCAGCTGAAAAACCCCC[A/G]GTATTACCTGAAGTTCCAGAATAACTAGGGACAGG
AX-123357085	AX-89780097	NA	NA	NA	NA		Yes	Yes	Yes	Unanchored	2	100	ATCGTTTAAATTGCAGAGAACTGCATCTTCCAGTA[A/G]CTTGGGTTCCACCAACGGGAACCCAGTTGAAGTGA
AX-184475510		1A	2664396	Fvb1-4	376098		Yes		Not Mapped	Original Physical Assignment	-	-	TTGTGAAATGCATATAATGTATAAGATTGATCTAT[A/G]CACTCAAACTAATGAAAAAGGAGCTAGCACAAACA
AX-184529645		1A	2664563	Fvb1-4	375931		Yes		Yes	Match	2	100	GATTGCTAAAATAATCCAAAAGTTGTATAGTGTTT[C/T]GGTGAGTATTGGAAGTCTAAAGATAATAGCCGTTC
AX-184246399		1A	2664836	Fvb1-4	375658		Yes		Yes	Match	2	100	TATACAAGGTCATGTTAAGCACGTGTTGGACACAT[G/T]ACAAGCAAAGTTGGGGTGGCAAGTCTCATGTGTAT
AX-184235385		1A	2666128	Fvb1-4	374366		Yes		Yes	Match	2	100	GCAATCCACACACCCTCATCTGTCCTTCCAACTCG[A/G]TCAGAGTGATGTGATTCCCAGACAAACCAGTGTGA
AX-184720281		1A	2667571	Fvb1-4	372929		Yes		Not Mapped	Original Physical Assignment	-	-	AACACTAGTAAGAGTAGTAATTTGTGCAGTTCTTT[A/G]TATTCAGCAACTAGTAACTGGTTAGATAGAGGTTC
AX-184465544		1A	2669654	Fvb1-4	370843		Yes		Yes	Match	2	100	CCTAACCAGCCGAATCAAAGCTACAAACTTCAAAT[C/T]GAAACCTGTTAAGAAGCGGAGTGGCGGCGGCGGCC
AX-123446845		1A	2669686	Fvb1-4	370811		Yes		Not Mapped	Original Physical Assignment	-	-	TTAAGCAAATCAGAAACCCTAATTCTTAAAACCCT[A/G]ACCAGCCGAATCAAAGCTACAAACTTCAAATCGAA
AX-123614279	AX-89803280	NA	NA	NA	NA			Yes	Yes	Unanchored	1	100	AAACCTCAGAATGGGCCAATATATGATTCCATTTC[-/CCA]CTAGCCAATATTCATAGTCAACAAAGCACATAAAT
AX-184727661		1A	2671517	Fvb1-4	368973		Yes		Not Mapped	Original Physical Assignment	-	-	CAAACCGTTATAAAAGAGACCCCAAACTCTCTGGG[C/T]AGTGATAGCTTTGCAGTTGGCTAATCACTTTCAGA
AX-184669795		1A	2671673	Fvb1-4	368817		Yes		Yes	Match	2	100	GTTGACAACATATCAAAACAGTGAAAGTAGTACCT[A/G]CTAACATGGAGTCATGGAGTTAGGCAAGGACAACA
AX-184700455		1A	2671758	Fvb1-4	368732		Yes		Not Mapped	Original Physical Assignment	-	-	AACTTGGCATTTGGAAACCCCCAAAAATTAACCCT[C/T]GAGGAAAAGACTAGTATATTGGGAGCTTCTGCAAC
AX-184246398		1A	2673761	Fvb1-4	366737		Yes		Not Mapped	Original Physical Assignment	-	-	GAATTTACAATATTTTGATTGATATCTAAAGCGCA[A/G]ACAAGTCTGAATCATGAGACATGTAGTAGTGATTG
AX-184413635		1A	2674961	Fvb1-4	365523		Yes		Yes	Match	2	100	CTGATGAAATCTCAGTTATCTGTATTATCTCACAT[A/G]ACACCGAACATCCAGTAACAAACGCATCGCAGGAG
AX-184347181		1A	2678600	Fvb1-4	361884	Yes	Yes		Yes	Match	32	100	AAATCAGTCTTCTCAATCAGTGATTATAGCCGGAC[A/G]AATCTTGTCCGGGATATAATTATATCACTTGTGAC
AX-184070619		1A	2679670	Fvb1-4	360814		Yes		Not Mapped	Original Physical Assignment	-	-	TCAGTGAATCGACTGTGAATATCAACTCTTCCTCT[A/G]TGTTACTTTTGCTCATCAACAGCTTGCGGACTTGG
AX-184576962		1A	2681113	Fvb1-4	359376		Yes		Not Mapped	Original Physical Assignment	-	-	TTCCCCCTATCTGATTTGATACAAAATGTCCAATG[A/C]TGCCCAAGTTCCAATCTTGAATGCTTACAATATAA
AX-184224895		1A	2681252	Fvb1-4	359236		Yes		Not Mapped	Original Physical Assignment	-	-	GCTACATTTAACCAAAAGAATAGAATAAAATTACT[A/G]GAAAACAAAATCCTCAGATGCACCTAGTGTAACAA
AX-184894744		1A	2682144	Fvb1-4	358344		Yes		Not Mapped	Original Physical Assignment	-	-	TTACAATAAAACAGGAATTCAAATAAAAAGATATG[C/T]CACCATCATAAGTTTAAAAACAACAATCAAACCCG
AX-89818205		NA	NA	NA	NA			Yes	Yes	Unanchored	1	100	ACCATTGGGCCTCTCATTATTGCACGACCTTGTCC[A/G]GCAAATCCAAAAGACACCAATTTCACTCCCAAGTA
AX-184890903		1A	2683267	Fvb1-4	357218		Yes		Not Mapped	Original Physical Assignment	-	-	CAATGGAACTACCTGAAAATCCAGAATTTTGTCCA[A/G]CTCAAAACGTTGGAATATTGAATAGAAAAATATTT
AX-184538006		1A	2683367	Fvb1-4	357118		Yes		Not Mapped	Original Physical Assignment	-	-	GTGAATATACATTTACCTTCAACTTTGAAAACATG[C/T]GAACTCCTTTTGCCACATCAATAAACGCTAGCTTT
AX-184503632		1A	2683584	Fvb1-4	356901		Yes		Not Mapped	Original Physical Assignment	-	-	AACTACAGCAACACATGGCACCTAAATAGATGAAA[A/C]TGACAACAGGAATGTGTTAGATGAGATACCTTAAA
AX-89780089		NA	NA	NA	NA			Yes	Yes	Unanchored	1	100	TTCCGTCTCACAGTTGCAGGATGGAGAAGAAACTC[A/G]TCATCTGAATCTGGTACCTTCACTCTTATTGCCTT
AX-184561896		1A	2685413	Fvb1-4	355077		Yes		Not Mapped	Original Physical Assignment	-	-	AAAAGGAGTTAAATTTTCATGATTCTCATCAAGTT[A/G]ACACAATACCGTTGCCTTGTCACTCTGTCTAGTAT
AX-184051301		1A	2688759	Fvb1-4	351749		Yes		Not Mapped	Original Physical Assignment	-	-	GAAGATGCTGGATCACAATTATTTTACCAGAAGAT[C/T]CATGCATGTTTGTTTGGTTGGTTTTGCATACTGGC
AX-184268236		1A	2688927	Fvb1-4	351581	Yes	Yes		Yes	Match	13	100	CATTGCTTAGCTAGAGATCAGATTAGATATTTTTC[C/T]CCCCTATCATTTTCTGCAGTATGAGTCCAAGGCCT
AX-184729343		1A	2689942	Fvb1-4	350566		Yes		Not Mapped	Original Physical Assignment	-	-	AATATTTGGCAGGATCAAAGAGGTTGGAGTCCTTG[A/G]CAGCACCCGAAAAGGTCCAGTCGAAAACAAGAACG
AX-184870636		1A	2691362	Fvb1-4	349149		Yes		Not Mapped	Original Physical Assignment	-	-	AATCAGTTTCACAAAATGTTTAGGAAAATGCATGT[C/T]TGTTTATTATATGCAACTTAATTTTGTACATCAAT
AX-184434962		1A	2691741	Fvb1-4	348770		Yes		Not Mapped	Original Physical Assignment	-	-	GATCGCTCGCTTGATACACAAGTACTCGAGGTAAA[C/T]AGCATTGGAGATGAAGCTCTATTCGTATGTGAGAG
AX-184194288		1A	2691800	Fvb1-4	348711		Yes		Yes	Match	2	100	AAGTTTCGGCACGTCAGGAAGTGTCTGCTGCAACG[C/T]TCAAGGTTTACCAATTGGGAACTGATCGCTCGCTT
AX-184494353		1A	2693189	Fvb1-4	347373		Yes		Yes	Match	2	100	ATGCCCGTAAAGTTTTGGTTAGATTACGAGGAGGG[A/G]ACAGAAGGAGGGTGTGTGGTGAAAGGTGTTAATGG
AX-184175005		1A	2693726	Fvb1-4	346837		Yes		Not Mapped	Original Physical Assignment	-	-	GTGGCCAACATAGACTGAGGATTGTAAGTTAAGTT[C/T]ATCCAAAACATGAGCAAAATCATCGCAGCACGAAT
AX-184203279		1A	2694384	Fvb1-4	346295		Yes		Yes	Match	2	100	GCTAGGTTTATCACTTTCATGTAACTTGGCTGGGT[C/T]ACTAGGTTATTGTCATCAGTTTCACAAAATGTTTA
AX-184413634		1A	2694407	Fvb1-4	346272		Yes		Not Mapped	Original Physical Assignment	-	-	ATGTTTTGTATTGTCCTGGTTCAGCTAGGTTTATC[A/G]CTTTCATGTAACTTGGCTGGGTCACTAGGTTATTG
AX-184246397		1A	2695036	Fvb1-4	345643		Yes		Not Mapped	Original Physical Assignment	-	-	CATTGCAGGACAACAAAATCATTGGAACAAAATCG[C/T]GAGTAGTGGCGGTCGTCCCAAGTATATTCATGCTA
AX-184051300		1A	2700463	Fvb1-4	340330		Yes		Yes	Match	2	100	TCCATTTGCAAGGTTTTGATAATTAAGACTGGCGA[A/G]TTCAGTCCTCTGACCTCATCGATGGAAATAGCAGA
AX-184268234		1A	2701908	Fvb1-4	338885		Yes		Not Mapped	Original Physical Assignment	-	-	GTTGCTGCAAACAGAATGATAATGAGCATTTGTAT[C/T]TGCAATATGGAAGATCTGACTCATCTGAGTACATC
AX-184347180		1A	2702024	Fvb1-4	338769		Yes		Not Mapped	Original Physical Assignment	-	-	TTAGTCTATTTTCTGTTTGTATTGATGCTGTCACA[A/C]AGAGGTAGCGTGAAATCAGTCTGCTTTTAGCAGGC
AX-184950053		1A	2703697	Fvb1-4	337096		Yes		Not Mapped	Original Physical Assignment	-	-	GTATTGTGTACTTCATCCATATCAGGTTGTCACGC[A/G]GTGGTCAGTTTTCTTGAGTAAATATTTCCAACTAT
AX-184070618		1A	2705900	Fvb1-4	334932		Yes		Not Mapped	Original Physical Assignment	-	-	TCAAGAAAGGAAAATTATCATGAACCAGTATATGA[A/C]CCATATGGTTATCCACTGATAATTTACTAATAGGC
AX-184402812		1A	2707985	Fvb1-4	332850		Yes		Not Mapped	Original Physical Assignment	-	-	AAGACACCAATTTAGATCAGATAGGTACCCGCACA[C/T]AATGAGGTGTTGCACAAAGATAACCTCTGGACATA
AX-184324844		1A	2708253	Fvb1-4	332582	Yes	Yes		Yes	Match	35	100	CCTCAGGAAAGTTTAGATTCTCATCCCTACAAAAT[C/T]GAGCCTTGCTTAGCTATCATTAACCATGCTTGAGT
AX-184512499		1A	2709295	Fvb1-4	331109		Yes		Yes	Match	2	100	AGTTTAGTGCTGAAGAAACACAAACTCCAGAGGTT[C/T]TTGTTTTGCACACACATTTATAGGCTCATCCTCTT
AX-184778806		1A	2709428	Fvb1-4	330976		Yes		Not Mapped	Original Physical Assignment	-	-	ATCGCTTTCGGAACCCGATTTCCCGGTGGCTTTTG[A/C]GGCGGCTCTGGTGCGACTGTGCGTGAACTAAATAA
AX-184950052		1A	2709979	Fvb1-4	330425		Yes		Yes	Match	2	100	TGTTTGCATATTCAGTTTGGTATAAAGCTGCTCAA[C/T]CAATCTATATGACAAGACTTGATACTACCAAACTA
AX-184925515		NA	NA	Fvb1-4	329380		Yes		Yes	Unanchored	1	100	GAAAGTTGAACTTTAATTTGTTGAGGTGATTTGTA[A/G]TACAACAGACATACCAATTTCAAACACCCAAATCA
AX-184257372		1A	2710872	Fvb1-4	328256		Yes		Yes	Match	2	100	CCCACCGTTCAAAGACGTAAGATGTCAATCTTCAA[A/G]GGGCAGTGAAATGGCTTCCGATCTGATCAAAGGCG
AX-184747729		1A	2713133	Fvb1-4	325995		Yes		Not Mapped	Original Physical Assignment	-	-	TATTATACCGGTTAGCATCATTCCATTGCCTGATG[C/T]TGATTCCTGACTACCATGATTGGTACATGTCTCGC
AX-166502939	AX-89780079	1A	2713584	NA	NA		Yes	Yes	Yes	Match	4	100	ACAGCAGAAGCCGGGAGATTCATTATCACATGATC[A/G]ACATGCTCCCAAGTCTTAACATTGATGATCTCAGA
AX-184156838		1A	2714983	Fvb1-4	324146		Yes		Yes	Match	2	100	TACGTTGTGTGAAACACGAGGACAATGCTTGCACT[C/T]ACTACAGTGTAGGTAGATCACTTATGCTTCATTTT
AX-184762429		1A	2715206	Fvb1-4	323923		Yes		Yes	Match	2	100	GGCCTGGGGGCACCTCAATGGAGAATGACAAGCAC[A/G]CATTGGGGGAGAAGATCGATCAAATTTAGTCGAGA
AX-184475509		1A	2715424	Fvb1-4	323705		Yes		Not Mapped	Original Physical Assignment	-	-	GCAAACTTTCCAGCCAAAATCTACGTGTTAATTTT[G/T]GAAGCAATTTGCAGGCTCTTCTTTTATGTATAGCT
AX-184070617		1A	2716700	Fvb1-4	322431		Yes		Not Mapped	Original Physical Assignment	-	-	GAGAGGGAAAGGGAAGGCTTTTAGGTCTTTGGGTT[A/C]GTATTTATAAGAGGGTAAAAGGAGTGTGACAAAGT
AX-184117226		1A	2716906	Fvb1-4	322225		Yes		Yes	Match	2	100	AAAGCTCGAACCTTTATGAGCCATCAAAGCAAGAA[C/T]CAGCAGCATTGTGACCAAGAAAGACTTAGCCTTTG
AX-184313371		1A	2720153	Fvb1-4	318978		Yes		Not Mapped	Original Physical Assignment	-	-	CTGAAATTAAACCATAAAATAAGAGAAAAACTCTC[A/G]ATTGATAATAATTTGATAGATTGTTGAATTGAATT
AX-184347179		1A	2721994	Fvb1-4	317137	Yes	Yes		Yes	Match	22	100	TGAAAATGAAAATAAAGTTCATCATAACCAGTAGT[A/C]CTATGTGCAGATAACCATTAGTTCATATTATATAA
AX-184529644		1A	2722920	Fvb1-4	316211		Yes		Not Mapped	Original Physical Assignment	-	-	GTCTACCATCTGGAAGATGATTGTAAACAAAGTCT[C/T]TCGGAGGGTGTTGCTACTAGACCATCAACACCAGC
AX-166520276	AX-89818193	1A	2724499	NA	NA	Yes	Yes	Yes	Yes	Match	24	100	TTCGAATACCATATTTAGGCTTATGGATGACATTG[C/T]TGGGTACAAGGTATTCCTACGTTAAATCTGAGCAG
AX-166510867	AX-89818193	NA	NA	NA	NA			Yes	Yes	Unanchored	1	100	TTCGAATACCATATTTAGGCTTATGGATGACATTG[C/T]TGGGTACAAGGTATTCCTACGTTAAATCTGAGCAG
AX-89875324		NA	NA	NA	NA			Yes	Yes	Unanchored	1	100	TTCGAATACCATATTTAGGCTTATGGATGACATTG[C/T]TGGGTACAAGGTATTCCTACGTTAAATCTGAGCAG
AX-123524241	AX-89818191	1A	2725102	NA	NA	Yes	Yes	Yes	Yes	Match	24	100	TTTGAACAACTTTCAGGTGGGATGCAAGTTGCATG[A/G]ATCAACTGCCAGACTATATGCAACCATTTTATATA
AX-89875322		NA	NA	NA	NA			Yes	Yes	Unanchored	1	100	TTTGAACAACTTTCAGGTGGGATGCAAGTTGCATG[A/G]ATCAACTGCCAGACTATATGCAACCATTTTATATA
AX-184301836		1A	2725961	Fvb1-4	313171		Yes		Yes	Match	2	100	AAGCAGTCAAGATTTCTATATTTCATCTCTTACTT[A/G]TATGTCTATTAATTTTAAACCATATATGTACTTTA
AX-89818190	AX-89818190	1A	2726014	NA	NA		Yes	Yes	Yes	Match	4	100	CTTCGTTTTCGGCTACTCAGGCGACATGGATATAA[C/T]GTTTCCTGCGGTGGGTTAAGCAGTCAAGATTTCTA
AX-184184508		1A	2726103	Fvb1-4	313029		Yes		Yes	Match	2	100	TTGAAACTGAAATAGAACAAGCCCTGGAACGTATA[C/T]ATGCGACATATCAAGATATTCATGATGATGATGGT
AX-184335965		1A	2727606	Fvb1-4	311530		Yes		Not Mapped	Original Physical Assignment	-	-	TCTCTTATTGCTACTGAGAAATCACATGCAGATCG[A/C]AATAATGTATTAAGAGCATTGCCAGGTGCAACTGG
AX-184165831		1A	2727645	Fvb1-4	311491	Yes	Yes		Yes	Match	27	100	TAAATCAATATTTCTCTTGTTCTTTTCGATAAGTA[C/T]AACTCTCTTATTGCTACTGAGAAATCACATGCAGA
AX-184862843		1A	2730350	Fvb1-4	308584		Yes		Yes	Match	2	100	TTTATACTGAAATAGGTTTTAGTAATTTGATTGAA[C/T]GAATAAAAGTACTGATTTTGATTGATCTAATCTAA
AX-184066212		1A	2731081	Fvb1-4	307853		Yes		Not Mapped	Original Physical Assignment	-	-	TTCACCAACAAAACATTGAAACTTGAGCAGACGTA[C/T]CTATGATTTTACTCTATATATATAGAACGTGATAA
AX-184650858		1A	2732805	Fvb1-4	306124		Yes		Not Mapped	Original Physical Assignment	-	-	TTAACTGCTACAAGATCACTGAATTGGTATATGGG[C/T]AAAATTTCTCATTTGGTGAACTCAGGTTAATAATG
AX-184475507		1A	2733093	Fvb1-4	305836		Yes		Yes	Match	2	100	TTGGTGTTCTCGGTTTAGTCCTCGACAAGTCTGCA[G/T]CAGGTTGTACCTCTTTGATATCTAGGATCATTTGT
AX-184358476		1A	2733458	Fvb1-4	305470		Yes		Yes	Match	2	100	TACCTTTCTACAAAGATTACAAAAATTGGGTATTT[G/T]AGCTCCACTGGGGAGGACTATAAATCCATCTTCAT
AX-123524240	AX-89818187	NA	NA	NA	NA			Yes	Yes	Unanchored	3	100	GAAATTACAAACGATTCATGGGTATATTACCAGTC[A/G]TCATCACCCGAAAGATCAAATTCAAGATCATTGTC
AX-89875319		NA	NA	NA	NA			Yes	Yes	Unanchored	1	100	GAAATTACAAACGATTCATGGGTATATTACCAGTC[A/G]TCATCACCCGAAAGATCAAATTCAAGATCATTGTC
AX-184883534		1A	2734074	Fvb1-4	304854		Yes		Yes	Match	2	100	AGGAACACATTTCTCAGTAATACTCTGTGAATCTC[A/G]GTGCTTGGTAATTCACCTTTCTATAACTTCGACGT
AX-184235384		1A	2736975	Fvb1-4	301959		Yes		Not Mapped	Original Physical Assignment	-	-	TCCATGCAGCTTAGCTTAATACATGCTCAGATAGA[A/G]CGCTTAAAAAAGTAACAATTGCAGAAGTAATGCTA
AX-184860524		1A	2737368	Fvb1-4	300129		Yes		Not Mapped	Original Physical Assignment	-	-	AATCGAATATCAATCGTCGATCAAATAGAGTGTTA[C/T]GTAACACTAAATTACTATGAAATCTTAGACGGTTT
AX-184512497		1A	2748120	Fvb1-4	292382		Yes		Not Mapped	Original Physical Assignment	-	-	GACTCAAATCTCTATCCTTGATTAATCCAGAAAGG[C/T]CAGCCTAAAATATGAAATCAAGATGAAGCACGAGG
AX-184156835		1A	2748263	Fvb1-4	292239		Yes		Yes	Match	2	100	TAGTAAATATACCAGAATTCAAATCAAAATGCCAA[C/T]ATAACTAGAGAACCATATCTTACAATTAGAAGCGA
AX-184156834		1A	2748524	Fvb1-4	291978	Yes	Yes		Yes	Match	22	100	ATGGAAAGGTTTCGTTTTCAAGTATTACTTACATC[C/T]AAAAATAATCCCAGTCTAGACCTTAGTTACATGTT
AX-184204324		1A	2748742	Fvb1-4	291760		Yes		Not Mapped	Original Physical Assignment	-	-	CCCACACTATTTTCATTATGATTGCTACACATTTG[A/G]CCCTCAGAAGTCTGCTTTGCAGATGGTGGAAGTGC
AX-184313370		1A	2748995	Fvb1-4	291507		Yes		Not Mapped	Original Physical Assignment	-	-	CATCGATTTCCTATGCTCTTCCTTTTCTGCATGTG[C/T]ATAACCAGACATGCTTCTTATATGCTTTCCCTCTA
AX-184424420		1A	2749124	Fvb1-4	289186		Yes		Yes	Match	1	100	ATGGGAAACAGGGTAAAATCTTGCAAGTATTGGTG[A/G]ACTAGGATTGCTCTATATGCTTGTTCTCATAAATA
AX-166523926	AX-89891443	1A	2749921	NA	NA	Yes	Yes	Yes	Yes	Match	35	100	CTCTCTCTCTCTCTTTCGAGTCTCTCCCAAGTCCT[C/T]CTCAAAACGTCGCCGTTTCACAGATCCTCAAATTC
AX-184257371		1A	2751600	Fvb1-4	286701		Yes		Not Mapped	Original Physical Assignment	-	-	GTTTAATGCTTGACCCATTTCATGCCTAACTCAAC[A/G]GAACTTGAATGTTTTCATTTTACATGATGATTTGA
AX-184561895		1A	2751884	Fvb1-4	286417		Yes		Not Mapped	Original Physical Assignment	-	-	ACTATTGCTCGAAACAAAACTGAAAATGGAGGAAC[C/T]GGGCAGACTTGGCATGACCAGTTAAAAGGTATAAC
AX-184110223		1A	2752456	Fvb1-4	285846		Yes		Not Mapped	Original Physical Assignment	-	-	ATAGTCCTTTAATAATAACAACAGAACTTTAACAC[A/G]GTAGTGTCAAATGTAGTGTTCAATTTTCTGGAAAA
AX-184911585		1A	2752558	Fvb1-4	285744		Yes		Not Mapped	Original Physical Assignment	-	-	GGGGACATTTAAACAAAAACGAGACACGATACTAT[G/T]ATAGTAATACAAGGAAGTTTCAATTTATTACAACC
AX-184268233		1A	2753733	Fvb1-4	284568		Yes		Not Mapped	Original Physical Assignment	-	-	CTTGGAGTCATGATAATAGGCGACATTAGTAATAC[A/G]ACTAGTTATAATCATCCTACTCCCAGGAGCACCAT
AX-89834236		NA	NA	NA	NA			Yes	Yes	Unanchored	1	100	TTGCGAAACCGATATCCGGGTCGCTGGTGGAGTAT[A/G]TTGCCCAAGATTATCTGAATCAGCTCATCAGCTCA
AX-184290587		1A	2754415	Fvb1-4	283957		Yes		Yes	Match	2	100	CGCAGGATAACACAATCAGCTTTTAACACCGAAAG[G/T]CGTTGAATTCGGATTCTCTCAAGTGCAGGCCTAGT
AX-184075397		1A	2755027	Fvb1-4	283365		Yes		Yes	Match	2	100	TGATGAATTTGCCAATGTGGATTTTACCGCCACCA[A/G]AACAGGTTCTTTCATGCAGTTTTCTTGAGTGAAAT
AX-184617408		1A	2764336	Fvb1-4	280522		Yes		Not Mapped	Original Physical Assignment	-	-	TATCATTACATGGGACTTCTTATGATCTACTTGAC[A/G]AACTACTGACACTAATGTGGAAAAAGTTGAGGGAA
AX-184930223		1A	2764745	Fvb1-4	280113		Yes		Not Mapped	Original Physical Assignment	-	-	AACTTCTAGATCTTGGAACCATATGCAAATCTTCC[C/T]TGATCTAGGTTGAACAATTAGCATTAGAAATGCGA
AX-184391883		1A	2766111	Fvb1-4	278746		Yes		Not Mapped	Original Physical Assignment	-	-	CACTAAGTTACAGAGGTGCAGATATATTTGTGTTG[A/G]CTTTCTCTCTAATTAGTAGGGCAAGCTATGAGAAT
AX-184097174		1A	2766274	Fvb1-4	278583		Yes		Yes	Match	2	100	CAATTTGGGGTTATGGGACACTGCAGGTAATTTGA[C/T]ATTTGTACTCAGTGAGCTTGTATAATGCTTATTCA
AX-184062155		1A	2769313	Fvb1-4	274586		Yes		Yes	Match	2	100	TTTTGGATTTGCACAAGGCTACTTATTTTGAAGAC[A/G]TCTTCAGGTGTTGACGTGCAAATGAGCACTGGTAT
AX-184214600		1A	2769423	Fvb1-4	274475		Yes		Not Mapped	Original Physical Assignment	-	-	ATGTCTCATCTTTAGCTTTGCTTAATCCCTTCTGT[A/G]TTTGAGACTTTAAATATTGTACGTTGGATCTTTAA
AX-184032289		1A	2770017	Fvb1-4	273881		Yes		Not Mapped	Original Physical Assignment	-	-	GTGTTTGTGTTGTTGTATGTAATTTGGGTGCTTGC[A/G]TTGTAATAACTAATCACTAAACTTTGAGTTGATTC
AX-184512496		1A	2770175	Fvb1-4	273723		Yes		Not Mapped	Original Physical Assignment	-	-	AAGTCCACACACCCCAAATTGTAATCCACACACCC[A/G]GTTTCTATTTTTAGTAACTTCAATTTTTTCTTTAG
AX-184391882		1A	2771133	Fvb1-4	272765		Yes		Not Mapped	Original Physical Assignment	-	-	CAATCCGGCTAAGCAACCCATTTCAAATCCATCTC[A/G]CTCCGCTCCCTTCTATATAAGCAACTCTCACACTC
AX-184847059		1A	2771212	Fvb1-4	272686		Yes		Not Mapped	Original Physical Assignment	-	-	CTAACACTCTCGAGGCTTAAAGTTTTTCTTGTGTA[A/G]AAATTGATCAACCTCAATAACACCGGATTCCAAAA
AX-184347177		1A	2771444	Fvb1-4	272450		Yes		Not Mapped	Original Physical Assignment	-	-	TCACGTTTAATTATCTGTGTGACTGTGACAACTGT[G/T]TGGAAAAGAAATCACCTTATCCCTACGCTCCATCC
AX-184935062		1A	2772754	Fvb1-4	267946		Yes		Not Mapped	Original Physical Assignment	-	-	ATTTTCAAATTAATGTAGTAAACTATACATATCAA[C/T]TTTAACAACTGAAGTAGATCCATATTAATAATATA
AX-184475504		1A	2773198	Fvb1-4	267502	Yes	Yes		Yes	Match	30	100	TGGGATAGAGCCAAATCTTCCTACAGCATTAACAA[A/G]CATACATAAGAACATTCTTATTATTAGATTACCTG
AX-184894740		1A	2773265	Fvb1-4	267435		Yes		Not Mapped	Original Physical Assignment	-	-	AGCTTTTCAGTTTCATCCATTTGCAAAAAAACAGA[A/G]ACATGACTACCCTTTCCTGCAGCTGTTCCCTTGGG
AX-184424419		1A	2774703	Fvb1-4	265996		Yes		Not Mapped	Original Physical Assignment	-	-	AAACTCATCTTACCATTACAGTCAACGTCGAGGGT[A/G]GCCATGTCGATGAGATCAAACTCGGCGGCCACTAC
AX-184023467		1A	2777685	Fvb1-4	263011		Yes		Yes	Match	2	100	TTTTCTCTGGGCTCAAAATTTTGTATTGAAGTTAG[G/T]TTCAAAGTTGATCGTATGCATTCTGATTTTCAGGT
AX-184117225		1A	2779203	Fvb1-4	261492		Yes		Yes	Match	3	100	TTAAGGGATGAGGTTGGTGATTCTTAGGATACTAG[G/T]ATTATGTTGCAGACTTGCAGACATACAAGATCTGA
AX-184148122		1A	2780440	Fvb1-4	260255		Yes		Yes	Match	2	100	ACTCTATACTTGTTGAGAACATGAAGGGCTTCCTC[C/T]TTGGCTCTCTAAATGTTCCCCTAGTCAATCTCGAA
AX-184391881		1A	2781912	Fvb1-4	258783		Yes		Yes	Match	2	100	TTTCTTTGCCATGACTAAGCTTTTCCGGTCCACAG[A/G]CAAAGGTTTGAGGAGAATGGTTTATCTTATGATAA
AX-89793064	AX-89793064	NA	NA	NA	NA			Yes	Yes	Unanchored	2	100	CGTCTCCGACGAGAAAAACTCAATCCTCTGAAATC[G/T]TCCGGCGACGCTTGGACTTCTGGGTACAGACTACA
AX-184690622		1A	2782668	Fvb1-4	258019		Yes		Not Mapped	Original Physical Assignment	-	-	CATCATCGATCCCATACATTCAAACCAATTCAAGG[C/T]TCTCCAAGTCTTCTTCTTCCATTCTCTGTAGTCTG
AX-184110222		1A	2783119	Fvb1-4	257568		Yes		Yes	Match	2	100	CTTTACTGGTCTGCAGGCATGGGGATTGAGCTAAG[A/G]CGATTTGGTAGGATTCGGAACCCAATATAAGGGAG
AX-184313368		1A	2784862	Fvb1-4	255825		Yes		Not Mapped	Original Physical Assignment	-	-	CATCCCACTGTTGTGTATAATTGTTCTACAAAGAA[G/T]GCCCATGTCAATTTAATGTGTATGTTTAACAACAG
AX-184569497		1A	2786755	Fvb1-4	253932		Yes		Not Mapped	Original Physical Assignment	-	-	ATTAATGGTTTTGTGGAGGTTCTTTTCAATTCTGT[C/T]GATCCTAGAGTTCTAACAGCTACGGTTTTCCTCTT
AX-184139956		1A	2787924	Fvb1-4	252763	Yes	Yes		Yes	Match	32	100	TGTCATTATCAACAGTTTGACATTTATCTGAATTC[C/T]ATTCATTTTTTGCTTTTTAAAATCCGCAGCCAATA
AX-184858331		1A	2790226	Fvb1-4	250465		Yes		Not Mapped	Original Physical Assignment	-	-	CTTTGAGCCTCACTAATCTATGAAACCAAAGAATG[C/T]TGCTCTCTTACAAATTAGCATTACATCTTAAACTT
AX-184898743		1A	2790339	Fvb1-4	250352		Yes		Not Mapped	Original Physical Assignment	-	-	CGTATCCAAAATTCAATTTGTTCAAGCATCTTTTC[A/G]AGACAATATTTTATCGCAACCTATCTGCTGCAGTC
AX-184103429		1A	2790657	Fvb1-4	250034		Yes		Yes	Match	2	100	TGTCGACAATAGTGCATATAGACAATTCTTGAACA[C/T]CAAGTTTAATGCAACTGCAATTGACATGGAAAGTG
AX-184485105		1A	2791190	Fvb1-4	249501	Yes	Yes		Yes	Match	34	100	TGGAATTGGCAGGTACATCATATTTTCAATTTTGA[C/T]CAAGGAAGTTTTACATATTCTCAATCAGGTTAGTT
AX-184553219		1A	2791920	Fvb1-4	248771		Yes		Yes	Match	2	100	CATTGTATATAAATGTGGTAGTCTGCAAGGTAGAT[C/T]ATCAGCTTTTGGGGATTGATTAGAGGGAGATAGGG
AX-184224894		1A	2797843	Fvb1-4	243904		Yes		Yes	Match	2	100	GGAGATCATGTAAACTCACAGTCACGTTAGTAAGA[C/T]CCAATATATTTTTCGTTTACTTAATTAATTGGAAT
AX-184940014		1A	2798199	Fvb1-4	243548		Yes		Not Mapped	Original Physical Assignment	-	-	ATACCACGATACACTAGTCACGACACTTAGAGTTG[C/T]GAATATAGAACAAATTAAGATGGGAGATCCTTCAT
AX-184858330		1A	2798272	Fvb1-4	243475		Yes		Not Mapped	Original Physical Assignment	-	-	GCCACTAGCAATATTAACCAATAAAAAGCTAAGAC[A/G]CACGTTACTATATATGGATATGGAGAGCATATTCT
AX-184110220		1A	2799599	Fvb1-4	242152		Yes		Yes	Match	2	100	CTTTGTTTCATATCATTACATGATTATGCATGAAT[C/T]AGAACAATTATAATAGGATTAAGGACTTTGAACAA
AX-184048117		1A	2799881	Fvb1-4	241870		Yes		Not Mapped	Original Physical Assignment	-	-	ATAAGAATGAAATATAATATGCGCTAACGGTTCTT[A/G]ATTTACTATCGTATTTACATATATCTACCTTGTTT
AX-184062154		1A	2803567	Fvb1-4	238580		Yes		Not Mapped	Original Physical Assignment	-	-	TTTAAAACTGAAATAAGACTATACGTATACGTACC[A/C]TTTAGAAATTGATAGCCATCAAGTCCTGCAAAGTT
AX-184033990		1A	2803730	Fvb1-4	238417		Yes		Not Mapped	Original Physical Assignment	-	-	GTCGACGAGCTAGCAAGGCTGTAAAGCCTGAGCAT[C/T]TAAACTCATCATAGAAGCAATATTTCTCAAGTCGA
AX-184279294		1A	2804122	Fvb1-4	238025		Yes		Yes	Match	2	100	AAACTAATTTTACAGATGAAAAGGTTTGTATCCCA[A/G]TCCAAACATAAAGGTGGTGATGATCGATCATGATG
AX-184369615		1A	2804265	Fvb1-4	237887		Yes		Not Mapped	Original Physical Assignment	-	-	GCCACACTATGATCGTTGGTCCAAACTTTGTTTTC[C/T]TTGGGTCTACATATAACAAAACAAAAAAAAGAAGT
AX-184048116		1A	2804481	Fvb1-4	237671		Yes		Yes	Match	2	100	TATAGTCGTTATTAAGTTCTTCCTATAATTTAGCT[C/T]TGTTCCTTCAAAATGTACCGAATTTAATTTGCTAT
AX-184682751		1A	2804656	Fvb1-4	237496		Yes		Yes	Match	2	100	GTTGATCGGATTGGTGATGACAGTTGATAGATTGC[C/T]GCACAAAGACAGCCAAAGGCAGAGGATGAAGATCT
AX-184925514		1A	2806459	Fvb1-4	235439		Yes		Yes	Match	2	100	AGGATAGGACATTGAGCGTATAGTAAGGGATCGTT[A/G]GCTAATCATGATAAGGAAGACCTTTATGTCATATG
AX-184391880		1A	2808837	Fvb1-4	233059		Yes		Not Mapped	Original Physical Assignment	-	-	AAAACCTTATAGAGCTGTTCTCAAGAGCTGACAAA[A/G]CATGGCTGGCAATATCAGTCTTAGCCAATTCTGTT
AX-184139955		1A	2809104	Fvb1-4	232792		Yes		Not Mapped	Original Physical Assignment	-	-	AACACTTTTTAAAATTACTCAAATGTAGATAAATC[A/C]AAAAGAGAACAGTCTAGCACAAAAATACAAATAAT
AX-184224893		1A	2814829	Fvb1-4	227224		Yes		Not Mapped	Original Physical Assignment	-	-	TCGATCTGTATCATGCATGCGTATATCTATAGCAG[C/T]AGTCAGTCCATATGAATAAAGTATCTCCTGATTCT
AX-184279293		1A	2815045	Fvb1-4	227008		Yes		Not Mapped	Original Physical Assignment	-	-	CAATTTAGGGGACAAGTCCAGAACTACACTAATCG[A/C]CTCTGATTCTATAAGTAACTGGAATTGGAACGAGA
AX-184075082		NA	NA	Fvb1-2	2947714		Yes		Yes	Unanchored	1	100	TATAGTGGTTTTAAACCAGAACCTGCTAGGAATAT[G/T]TTCCATGCACATTGTTGGGAGCAATATCTCGTGGA
AX-166506546	AX-89793070	NA	NA	NA	NA			Yes	Yes	Unanchored	2	100	CGTTGGATCATGAACATTCATATGTCGTCGTACTA[A/C]GCCGTTTGGCAATGGTATGCGGTGCGGCAATGGTC
AX-184424418		1A	2816734	Fvb1-4	225317		Yes		Not Mapped	Original Physical Assignment	-	-	CCTTATGGTTTGGTATTCTTATCTCTAATAATGTG[A/C]AGATAATGCATCGAAGCCACCTAGCGTGTAACTCC
AX-184110219		1A	2816738	Fvb1-4	225313		Yes		Not Mapped	Original Physical Assignment	-	-	TTGTCCTTATGGTTTGGTATTCTTATCTCTAATAA[C/T]GTGCAGATAATGCATCGAAGCCACCTAGCGTGTAA
AX-184347175		1A	2816788	Fvb1-4	225263	Yes	Yes		Not Mapped	Original Physical Assignment	-	-	AAGCTCTTGCAGGTTGTACGAAGTGAGTAGGGAGA[C/T]GTTTCAGGTTTTGGTTGTCCTTATGGTTTGGTATT
AX-184455541		1A	2816833	Fvb1-4	225218		Yes		Not Mapped	Original Physical Assignment	-	-	ACGTCGTCGTTTGGTAGTCCGCGTTTAGGGTTTGA[A/G]AAGCTAATTAAGCTCTTGCAGGTTGTACGAAGTGA
AX-184545965		1A	2816854	Fvb1-4	225197		Yes		Not Mapped	Original Physical Assignment	-	-	GTCTTCCTGCAGAACAAGGTGACGTCGTCGTTTGG[C/T]AGTCCGCGTTTAGGGTTTGAGAAGCTAATTAAGCT
AX-184655822		1A	2817342	Fvb1-4	224699		Yes		Not Mapped	Original Physical Assignment	-	-	TCAGCTCTGCTTGCTGAATATATGGCTGTGATTTG[G/T]GCCGGGTCGGGCAAAATTTGAAAAAGAATAGAGAT
AX-184156833		1A	2819937	Fvb1-4	224328		Yes		Not Mapped	Original Physical Assignment	-	-	CTCCGCCGTTAGCGCTTATTAGAGGTGGACAAGAA[C/T]CTTGGATCACGATCAAACGAATACCTCCAGATCTT
AX-184604855		1A	2820257	Fvb1-4	224005		Yes		Not Mapped	Original Physical Assignment	-	-	ATGAGAAGCTTTGTGGCTCTAGCCAAGGCTGTTTG[G/T]CCTCGGCACTCCAATCAACCGAGGAATGGCAAGAA
AX-184690621		1A	2820985	Fvb1-4	223257		Yes		Not Mapped	Original Physical Assignment	-	-	TAATGCACTTATGCACGCCGGATAAGGTTGTAACT[A/G]GCTATACTTGGACTAGAAGATCTCAAACGACTTCC
AX-184604854		1A	2820992	Fvb1-4	223250		Yes		Not Mapped	Original Physical Assignment	-	-	CATTACGTAATGCACTTATGCACGCCGGATAAGGT[C/T]GTAACTAGCTATACTTGGACTAGAAGATCTCAAAC
AX-123614371	AX-89804947	NA	NA	NA	NA			Yes	Yes	Unanchored	4	100	CCTAACCAAGGTTTTTGGGAGAAGCCCGAGCAATG[-/TCT]TGTACGTGGAATCAACCACCGGAGAACTATTGCTT
AX-184967748		1A	2825129	Fvb1-4	219103	Yes	Yes		Yes	Match	23	100	TATTCAAATGCAGTGAGGTGGATTTTCCGGCATGA[G/T]AAAATGAGGCAGTAGTTTGTATACCACACTAAAGA
AX-184854429		1A	2825668	Fvb1-4	218564		Yes		Yes	Match	2	100	ATTAGAAAAATAAAAGGTTGAGTCTTTGGATTGAT[A/G]AGGGTGTTGTTCTCTCTTTATAAAGAAAAAGAAAA
AX-184920730		1A	2828214	Fvb1-4	216024		Yes		Not Mapped	Original Physical Assignment	-	-	CAGTAATTAACAAGGAATATAGTTCATATAATCTA[A/C]AAATCTCTGGTCTCAAAAAGTCAGCACTTACTGCC
AX-184576961		1A	2828273	Fvb1-4	215965		Yes		Not Mapped	Original Physical Assignment	-	-	ATAATGGCAATTAGCATATTCTGTTAGATGGATTG[A/G]CCTCTTGAATAGCTATTATTTAGCAGTAATTAACA
AX-184584241		1A	2829666	Fvb1-4	214572		Yes		Not Mapped	Original Physical Assignment	-	-	TTTTCAACCCTATTACAACGGGTACGGGTTTGACC[C/T]GAGTCCACTTCTCAAGTCCAATGCCTACCCAGGCC
AX-184214599		1A	2832087	Fvb1-4	212142		Yes		Yes	Match	2	100	ATATGGTATTCCATAAAGCTTGGACAATGTTTCAT[C/T]GACATTGTTGCCTAACTTGCCTTCTGAAGAGTTTC
AX-184391878		1A	2832308	Fvb1-4	211921	Yes	Yes		Yes	Match	8	100	TTTTTTTGTCCGAAATATATACCTCACTATAATTT[G/T]TTAAAATTGTGATGCTAATGATTCCAGTTGAATGA
AX-184048115		1A	2837853	Fvb1-4	206391		Yes		Yes	Match	2	100	TTTCGTTTTTGTGGTACTATTATTCCCACGTTTTT[G/T]ATTTTTGAAGATGCTCATGCTACCGCCTACCAGTA
AX-184358475		1A	2838176	Fvb1-4	206068		Yes		Yes	Match	1	100	CACTTGTAAATACTTTCATAGATTGGGATATGATT[A/G]ATGCACATTGAGTTAGAACATCTTGCTTATATAAG
AX-184110218		1A	2838337	Fvb1-4	205883		Yes		Yes	Match	2	100	AGATGGCCTTTCTACCAATTTCAAAAGTTGTTTAT[G/T]TCTAAACTTCACATCTTTCAGTTCAGCATCATATA
AX-184279292		1A	2840454	Fvb1-4	203763	Yes	Yes		Yes	Match	30	100	TAAAACACATAAAAAGAAAGCTATGCTTCTCATTG[A/C]GAATGACATTAAATTATAAATTAGGTATGGGAGAA
AX-123364024	AX-89849152	1A	2841261	NA	NA	Yes	Yes	Yes	Yes	Match	39	100	AGGGTTCTCACTAAACTAATCTACCCATTTGTCGA[C/G]CTATATATATCTTCAAAATGACCATGGTCCTGATA
AX-184028086		1A	2842943	Fvb1-4	201135		Yes		Not Mapped	Original Physical Assignment	-	-	ATACATTTTCTTCCTCAATATGCAGATTCTCACAT[C/T]CTTTTTTCTCTCAATTTTTAATTTCCTTCAAATTA
AX-184119641		NA	NA	Fvb3-4	24154610		Yes		Yes	Unanchored	1	100	AGGTGTGAGCGAAACAAGTAAAAGAAAATAAAACA[C/T]TTTCCAATACTTTTCCATAAATAAAAGAAAATAAA
AX-184776334		NA	NA	Fvb1-4	133456		Yes		Yes	Unanchored	1	100	TTGGCGGCCCTGGGAGGGTCAAGGCGGGTCAGGGC[A/G]GCCTTAGACAAGTCGAAGCGGCCGTAGACGAGTCA
AX-184735718		1A	2844887	Fvb1-4	199175		Yes		Yes	Match	2	100	GTCACTGGATTCAGAGTTCTGACTGCTTGAGCCCA[C/T]CGAATTACTTCTATGTTTTTTGCTATTATTCTGAT
AX-184771525		1A	2846113	Fvb1-4	197960		Yes		Not Mapped	Original Physical Assignment	-	-	AAAGGAAGCATTTTAGAAGAGCCATTTCGATAAAA[G/T]TACATTGTTGGATATCAGGGAATGACCACCGTGCC
AX-184165830		1A	2846121	Fvb1-4	197952		Yes		Yes	Match	2	100	TACGTGGAAAAGGAAGCATTTTAGAAGAGCCATTT[C/T]GATAAAAGTACATTGTTGGATATCAGGGAATGACC
AX-184554066		1A	2846865	Fvb1-4	197209		Yes		Yes	Match	2	100	GAGGTTGTTAGAGATTTGTCAAAAATAGATTTGTG[A/G]CGAGTTGTTGATCCAGGTTTGCAGGCAACCTGGTT
AX-184402809		1A	2849560	Fvb1-4	194514		Yes		Not Mapped	Original Physical Assignment	-	-	GATTCAGATAACCACCCGAAATTCATGATTTCTGT[A/G]TCTTCCATGACCCACATTTTTCGTTATTGTAAACA
AX-184091233		1A	2849940	Fvb1-4	194134		Yes		Not Mapped	Original Physical Assignment	-	-	TCATATATTATAATTGAATTTGTTTCATCATAGAT[C/T]ATAATTGAATTGATCTAATCGCGGTCTACATATTT
AX-184402808		1A	2852354	Fvb1-4	191720		Yes		Not Mapped	Original Physical Assignment	-	-	CACTCATCTTGGAATTGGTAAGTTAAAGTTGTTGA[A/G]CCTTATAAACTCAAAGACATAAGTACTCATCTACC
AX-184629300		1A	2852493	Fvb1-4	191581		Yes		Not Mapped	Original Physical Assignment	-	-	TGCTGACAATTCAAGGAAGCATTGGAGTGCAAAGT[A/G]TCAAATTTTTAGTAAAAATGTTGATAATATTCTCA
AX-184204323		1A	2852642	Fvb1-4	191432		Yes		Not Mapped	Original Physical Assignment	-	-	GTTTACGTAATTGATTTCGGGCTTGCAAAAAGATA[C/T]CGAGACTCCACCACCAATCGTCACATCCCTTATAG
AX-184887164		1A	2852911	Fvb1-4	191163		Yes		Yes	Match	2	100	TTGTTCTATCAAATACTATTCAGTGCATTTCTCTT[A/G]AAAATATTGTGATCTCTTGATGACCAGATTACGAG
AX-184380872		1A	2854390	Fvb1-4	189684		Yes		Not Mapped	Original Physical Assignment	-	-	CTACTTCACTACTCACTAGAACTCGTATATGAAGT[G/T]ATGATCATGCATATTATAACCCAGGATCTTCAATT
AX-184842569		1A	2854559	Fvb1-4	189515		Yes		Yes	Match	2	100	AAATCATTGCAGACGTCTTGAGCTTGAGTGACTTA[G/T]GACTAGTTTGATATGTATCAATATATGTGTCATCA
AX-184117224		1A	2854848	Fvb1-4	189226		Yes		Not Mapped	Original Physical Assignment	-	-	CTATCAGATTACGACTTTACTGAGGAAGAATGTAG[A/G]AATTTGCAAGAAATGGTAGAGAATCATTTGGTGAG
AX-184475502		1A	2855180	Fvb1-4	188894		Yes		Not Mapped	Original Physical Assignment	-	-	ATGTGAAACCTTTTGTTTCTGAGGAAAAGAAGAAA[A/G]TGATGTATCCTTATTGCACTAGGAATGCCAGAGAA
AX-184347174		1A	2856972	Fvb1-4	187099		Yes		Not Mapped	Original Physical Assignment	-	-	TATGTGTAGCTATTTCATATTGGGTTACAATTCTG[G/T]CGCCCTACAAACTTGATATCTCTCTCAAGATCAAT
AX-184066211		1A	2859214	Fvb1-4	182814	Yes	Yes		Yes	Match	34	100	AATTTAGCCATGAAACTTACTTGGCTCAAGCAGTA[A/C]TATTCAAACCTAAAAAGCACATACAACCAACCCTG
AX-184554065		1A	2860665	Fvb1-4	182320		Yes		Not Mapped	Original Physical Assignment	-	-	ATAACGACGACGTTTTAGCTAACTTAAACGACTCC[A/G]TTTTAGTTTATTAATAAAACAACTACTTACTCAAC
AX-184883532		1A	2862906	Fvb1-4	180079		Yes		Yes	Match	2	100	TAAGGTCTCAGAACACCATTCAATTTTGAAATATC[A/C]AAGTTCTAAAGTTTCAGTTGTTAGCAGTTATATTT
AX-184246394		1A	2863063	Fvb1-4	179922		Yes		Not Mapped	Original Physical Assignment	-	-	CTATGTATGAACAAGTGTGATGGGTCTCTTACCCC[A/C]ATATTTTGTTAAAAGTTACAACTACAACCAATCAT
AX-184347173		1A	2863281	Fvb1-4	179704		Yes		Not Mapped	Original Physical Assignment	-	-	GAGACAAAGGATAGCCCAAAAAATTCCTCTACAGA[A/G]GAGACAAAGCTATGTGACATAGTCTCTTTCCGAAA
AX-184313367		1A	2864019	Fvb1-4	178978		Yes		Not Mapped	Original Physical Assignment	-	-	AGGGATTAGGTACATCTAATTTGACACTAGGGCCA[C/T]CGGATTTGAATATTGTTGTGGTATTGTTTGGTGTT
AX-184674221		1A	2864382	Fvb1-4	178621		Yes		Not Mapped	Original Physical Assignment	-	-	CCATTTACAGTCCAGAATGGCGCGTCCTTCAAAGA[A/C]ATTCCAGAAGAGCGACCGAGCCATGAACACGGAAG
AX-89891473	AX-89834266	NA	NA	NA	NA			Yes	Yes	Unanchored	1	100	ACTGTATTTCCACCTTTCACTGGACCAGGTTCTCG[A/G]GTTACCTTGCCTCCCTTAGCTTTTACTAGTTCCAC
AX-89852791		NA	NA	NA	NA			Yes	Yes	Unanchored	1	100	TGCCTCCCTTAGCTTTTACTAGTTCCACAGTCTTA[C/G]CAACCTAACAACATAAACACATACATTAAGTAACA
AX-184040173		1A	2867218	Fvb1-4	175814		Yes		Yes	Match	1	100	GTTTTTAACAGGTGTTTCGCAGTCGCAGTCGTTTG[A/G]TTTTAAAGCTTCGAAGTTGTTGAGGAGTGATGGTA
AX-184214598		1A	2868255	Fvb1-4	174776		Yes		Not Mapped	Original Physical Assignment	-	-	CTAATCAACAAAAGAAACTAATCCCTCTGGTTTTT[A/G]TAAATTGCGAAAAACAAATCCAAATGGGAAACTAA
AX-184465542		1A	2868313	Fvb1-4	174718		Yes		Not Mapped	Original Physical Assignment	-	-	AGTACTTGTATAAAGAAAAAACTCAGATCTTCTCC[A/G]ATAGGACTAGGAAAACTAATTTCTAATCAACAAAA
AX-166523928	AX-89834267	NA	NA	NA	NA		Yes	Yes	Yes	Unanchored	1	100	GTCATACAGATTTGTGAAAGATAAGATAACAATGG[A/C]GGATCATAATGCTACATCGGAGAACATTGAAAAGA
AX-89891474		NA	NA	NA	NA			Yes	Yes	Unanchored	1	100	GTCATACAGATTTGTGAAAGATAAGATAACAATGG[A/C]GGATCATAATGCTACATCGGAGAACATTGAAAAGA
AX-184503630		1A	2869589	Fvb1-4	173380		Yes		Not Mapped	Original Physical Assignment	-	-	AGAAAATATTAGACCGAGATAGTGGGAGGTAGGGA[A/G]CTAGATCAATCAAGTCAAGCTGGATACGGCACTTG
AX-184569496		1A	2871433	Fvb1-4	171366		Yes		Yes	Match	2	100	GACGTTGAACGAACGTGCATGGATGAAAAGTTGGC[A/G]GGAAAATTTAATGTCTCGTTCCGTTCTGTACCGTA
AX-184313366		1A	2872293	Fvb1-4	170497		Yes		Not Mapped	Original Physical Assignment	-	-	AACAATTACGAAATAATAATAGGAGTAAACTGTGT[A/G]AGGTAAAGTGTGGAGTGTATAAGGAAAATGTGAAG
AX-184561894		1A	2875517	Fvb1-4	167233		Yes		Not Mapped	Original Physical Assignment	-	-	ATATTTGAAACCTGGATCGCCGACACCTCAAATTC[G/T]CCATTGCCAACAACATAAAAGCAGTCACCTTCACC
AX-184413633		1A	2875783	Fvb1-4	166967		Yes		Yes	Match	2	100	ACCTTAAATTCCTACACCTGTTGAACATCACGCAT[G/T]GTCAATTTACATAGCTGTGATAGTTTTCAGCTTAA
AX-89793085		NA	NA	NA	NA			Yes	Yes	Unanchored	3	100	TGAAAAGAGAAGACTTCCGTGGAATTCTAATGTCA[A/G]AGTTTTCTAATTTGTCATATTTGAAGTTGCTTCGA
AX-184545964		1A	2876438	Fvb1-4	166312		Yes		Not Mapped	Original Physical Assignment	-	-	AACAAATCAATATGTTCACCAAGAAGTGTCCATTC[A/G]CCAAAGTAGCTTCCTTCTGTCTTCTCCACTATAAT
AX-184629299		1A	2877734	Fvb1-4	165016		Yes		Not Mapped	Original Physical Assignment	-	-	AAGCATCAGGAGACAAGCCTCTGTAGAGAACGTCA[C/T]TCTGGAATTCAAAATTAAACAGAAACGACAAAGAT
AX-184139953		1A	2878474	Fvb1-4	164276		Yes		Not Mapped	Original Physical Assignment	-	-	CCATTTAACCAGGGATGACTTTTAACAGAATCAGA[A/G]CCTTGGCTTCCAAGTCTGGTGTTTTCATCGACCAC
AX-184301832		1A	2879172	Fvb1-4	163578		Yes		Not Mapped	Original Physical Assignment	-	-	TCGGTGACATGACATTTGACGATCACGTACAGTTC[A/G]AAATGTTATTTTCACCATTGGCACTTCATTTAGTC
AX-89793089		NA	NA	NA	NA			Yes	Yes	Unanchored	1	100	TTTGAGTATGCAATGAATGTGAGATCCTCAGAACT[A/G]ACCTTGTGCCTGCAAAGAGGACAGCTTGAGTGCTT
AX-184184504		1A	2881823	Fvb1-4	160929		Yes		Not Mapped	Original Physical Assignment	-	-	TGGTTATAGCCTACCATAAGAAGCTATATATTGTC[C/T]ACATCCAATTAATCCCTCTTCCATCTTGCCATCAC
AX-184634968		1A	2882024	Fvb1-4	160728		Yes		Yes	Match	2	100	ACCAACACACCAGACTCAAACAGGAACACATTGGG[G/T]ACAAACATTACCTGTGAAATGGTCTGAAGAAGTTT
AX-184194283		1A	2882390	Fvb1-4	160362		Yes		Not Mapped	Original Physical Assignment	-	-	AAGAGTATGCTTTCTTTTCCCTTAGAAAAGTCGAG[C/T]CAGTTCCATTGAACAGAACAAATCTAATCTGATCT
AX-184335963		1A	2883943	Fvb1-4	158810		Yes		Not Mapped	Original Physical Assignment	-	-	TGTTTGGCTATTCACCTGTACAGCTTCCAGTATTG[A/G]ATAAGGATAATTCTTGGGGTGCTCCTCATACTCAA
AX-184545963		1A	2884608	Fvb1-4	158145		Yes		Yes	Match	2	100	TTTCTTTAATGACCTCTCCAAGGCCAACAGTGAAG[C/T]AGACACGTCAATGAACTTGAATGGGAGAGGAGTCT
AX-184224892		1A	2885017	Fvb1-4	157736		Yes		Not Mapped	Original Physical Assignment	-	-	TGGTAGTGGAGTAGTGCTAATGATTTCGATGTTAC[G/T]TCTATTGGAATTCCGTAATGAGATTGCCTTTTCTG
AX-184048114		1A	2885172	Fvb1-4	157581		Yes		Yes	Match	2	100	ACTAGGACCTCTGTAACAGTTTTTGTTTCGTTTGG[C/T]ATTCAATAAGTTCTGTTTACTGGCTTCAGTCTATG
AX-184894739		1A	2886189	Fvb1-4	156569		Yes		Not Mapped	Original Physical Assignment	-	-	TCATAACACTTGAAGAATACATTGAAAACTATATC[A/G]TTCGTTACTGTCAAAAATCAATTACAGGTGACATT
AX-184175003		1A	2887139	Fvb1-4	155618		Yes		Yes	Match	2	100	AGTAGCTACCAAGTATTTTGCATGTCTTCTCCTTC[C/T]TTTGTACGAGTGTAAGTTTTCCTTGAGCAATAAGA
AX-184623499		1A	2887837	Fvb1-4	154920		Yes		Not Mapped	Original Physical Assignment	-	-	TGGTTTCAGCCATGTCTGAAACTAAAAAGAAAATT[A/G]TGGACAAGTATAGTTCCATGTCTGATGAAAAAAAG
AX-184290586		1A	2887906	Fvb1-4	154851		Yes		Not Mapped	Original Physical Assignment	-	-	ACATAGAGCCTTAAACCCTAAACCCTAAACGTAGA[A/G]CCTCTCTTTGAATAATGGGCAAATCTAGTTCCTTG
AX-184358474		1A	2888043	Fvb1-4	154714		Yes		Not Mapped	Original Physical Assignment	-	-	ATATTGTTCAAAACTACCTTTAATAGTTTCCCGTC[C/T]TGGATTCTTAGTTTCCTTACTGAGTGCCATTAAGA
AX-184085614		1A	2888093	Fvb1-4	154664		Yes		Yes	Match	1	100	AATTATTCAGAATCTAAGTATATACGTATTCTTCT[C/T]TTTATATATTTCCCATATTGTTCAAAACTACCTTT
AX-184268232		1A	2889289	Fvb1-4	153468	Yes	Yes		Yes	Match	14	100	ATCACACTCTTTGCGACTGTTGACCCTTTCGTAAC[G/T]TCGTTGCAAGTAAAAATGTGAGTTTATAACCCCTT
AX-184674220		1A	2891055	Fvb1-4	151708		Yes		Not Mapped	Original Physical Assignment	-	-	CCAAGCGACAGTCTCCAACCCCAAGGATGAATCTT[C/T]GCAGTGAAATAATTGATCAAGTTGGCTACCAAAAT
AX-184184503		1A	2892220	Fvb1-4	150544	Yes	Yes		Yes	Match	30	100	AGGCTTAAGAGGAGGTGAGGCAGATTATAAGTCAT[G/T]CACTGGTATTCACATATGACAATTTCCACATTTGT
AX-184962711		1A	2892456	Fvb1-4	150308		Yes		Yes	Match	2	100	AAGTGGACATATCATCCATTTGGAAATGGTCCATT[G/T]GGATAAGGATATAAATTTTTGAAGGAAATGATGAA
AX-184598183		1A	2892623	Fvb1-4	150141		Yes		Not Mapped	Original Physical Assignment	-	-	CACTGGTCCTTGGAATTCAAAATGCTAATGCTCTG[A/G]TTTTTTATTCTTTTTCTTCTTTCTTTTGCTTGATT
AX-184424415		1A	2893288	Fvb1-4	149476		Yes		Yes	Match	2	100	CAGCGTGCAAAGAGAAAGTGTTGTCACTCTTGAAT[A/G]AAGCTGTTGGGAGTGGGAGTGCACTTATTTTAGAT
AX-184279291		1A	2893446	Fvb1-4	149318		Yes		Not Mapped	Original Physical Assignment	-	-	TTCACCAACTACATCAGTGGGGACTGGGGCCATTC[C/T]AGTAACTGTTGAAAACACTGAAACAAAGTTGAATA
AX-184962710		1A	2893534	Fvb1-4	149230		Yes		Yes	Match	2	100	CCAGCTACGCAGATGATGAGTCAGAAACAATTTCC[A/G]GTACATCTGGAACTGAAGACATATTGGATAATACA
AX-184434961		1A	2893600	Fvb1-4	149164		Yes		Yes	Match	2	100	GCTTTAGAGATGATGAAGCAGAACTGAATATGAAG[G/T]CCTATAGCAGTTTGGTCATACCAGAAGATACCAGC
AX-89793092		NA	NA	NA	NA			Yes	Yes	Unanchored	1	100	TGACTGAACCTGTAAAAGCACATACTGTCGATGCA[G/T]CTTCACCTTCCAAGGAAAGTGCAATTGAAGGTGAA
AX-184742525		1A	2895384	Fvb1-4	147385		Yes		Yes	Match	2	100	AAGCTCTCGAGCATCACCAGAGAGAAGCCGGAAGT[C/T]GACCGGAAAGCCAACATCTCAATCGGCGACGACGG
AX-184465541		1A	2896008	Fvb1-4	146761		Yes		Not Mapped	Original Physical Assignment	-	-	TCAGCCATTCACTTGGGTTTTACAGTACAGAAAAC[A/G]ACGTCGTTTGCCTCTTAGCTTCTTCTAGCTTGGCG
AX-166523929	AX-89834279	NA	NA	Fvb1-4	146449		Yes	Yes	Yes	Unanchored	2	100	GTACATATAAGAATGGAAGTTGCTGCTCTAACCCA[A/G]AGACTATGCAGCTTTGAAATCCGGAGACTGGTGTT
AX-89891482		NA	NA	NA	NA			Yes	Yes	Unanchored	1	100	GTACATATAAGAATGGAAGTTGCTGCTCTAACCCA[A/G]AGACTATGCAGCTTTGAAATCCGGAGACTGGTGTT
AX-184268231		1A	2896783	Fvb1-4	145986		Yes		Yes	Match	2	100	GGCTCCTTGAGCTACAACCGACACAATCCCATCTC[C/T]GTTTTGAAATTCACTCGCTGAGATTGGTTTAGGGT
AX-184784194		1A	2901605	Fvb1-4	141143		Yes		Not Mapped	Original Physical Assignment	-	-	CGCTTAGAGGCCGTCTAAGGACACTAAGGGGCTGT[C/T]GAGACCCACTTAGGGCCGCTTTGACCCGCCTTGAC
AX-184788272		NA	NA	Fvb3-3	1088110		Yes		Yes	Unanchored	1	100	ACCCTCCTAGGCCCACCTAGGACCCCCAAGGGGCC[G/T]CCTTGACCCGCTAAGTTGCTGCCTTAACCCTTCTA
AX-184178280		3A	5634796	Fvb3-4	24157221		Yes		Yes	Genetically Mapped to a Non-Homoeolog	2	100	AAATTGATACGACCATGTCCTCAAAACTACTAAGG[A/G]CACCCAACATTATTTTGTATCCATAATAAATCCTT
AX-184572014		3A	5634608	Fvb3-4	24157409		Yes		Yes	Genetically Mapped to a Non-Homoeolog	2	100	TTGTAACTTCCCTCCGTTTTCGCACAATTCCACAG[G/T]AGCAGCAAGATTATCTTGTTCTTACCAACCAACAC
AX-184725859		1A	2908026	Fvb1-4	134750		Yes		Not Mapped	Original Physical Assignment	-	-	TGAATTGATATTTTTTTTATACTTGTTTCCCGTTT[C/T]TGTTGATGTTAGCAAGAATTTGAATGTTGGGAATT
AX-184793807		1A	2910537	Fvb1-4	132227		Yes		Not Mapped	Original Physical Assignment	-	-	AAAACGGGTCAAGGCGGTCACTTGGTGACCCTAGG[A/C]AGGCCTGGGAGAGCTTAGGAGGGTCAAGGCGGCCT
AX-184753465		1A	2914271	Fvb1-4	128463		Yes		Not Mapped	Original Physical Assignment	-	-	TCAAGGCGGCCGCTTAGCGGCCATAGGCAGGTCAA[A/G]GAGGCCCTTTGGTGGCCATAAACGGGTCAAGGCGG
AX-184790491		1A	2918481	Fvb1-4	124204		Yes		Not Mapped	Original Physical Assignment	-	-	TAAATGGGTGAATGCGGCCCCTTTTCTGCTCTAGA[C/T]GGGTTAAGGCGGCCTCTTGGTGGTCCTAGATAAGT
AX-184796971		NA	NA	Fvb3-3	1087523	Yes	Yes		Yes	Unanchored	28	100	CTTGAACCTCTTTTACCCTCCTAGGCCCGCTAAGG[A/G]GCCGTCTTAACCCGTCTAGGGTCGGCTTGACCCGC
AX-184071919		NA	NA	Fvb3-3	1087622		Yes		Yes	Unanchored	1	100	ACCTTGGGCCTCCTAGACTTGTCTTGGGCTGCCTT[A/G]ACTTGAACCATCTTAGGTCGCTAATGGGCTGCCTT
AX-89793097		NA	NA	NA	NA			Yes	Yes	Unanchored	1	100	CCGTCCAATTCTGCTGAAGTATTGGAAGGATAAAG[A/G]CCCAGACATGAAAATCTTCGGTCCAATGCCTCCTG
AX-184945010		1A	2924132	Fvb1-4	118224		Yes		Yes	Match	2	100	CAATGGGATAAATGTTTCACGAGAAATGGATCAAA[A/G]CTTTCAAGTTCATGAAAATGTTAGAAGAGTGTCAT
AX-184048113		1A	2924646	Fvb1-4	117713		Yes		Not Mapped	Original Physical Assignment	-	-	GAGATGGAGTCATGGAGGCATGGAGCAAAACCCAT[G/T]ATCGTTATCCAGTTAAGGCTTTAATCCGAAGCTTC
AX-184967747		1A	2925049	Fvb1-4	117310		Yes		Not Mapped	Original Physical Assignment	-	-	AGTACTCACTGTTAAAGGCATTTCAGATATCCCTT[C/T]TTCAATATATACATCACCCATTAATTCTTGAAATC
AX-184617406		1A	2926593	Fvb1-4	115766	Yes	Yes		Yes	Match	19	100	TATAATGGATAACAGAAGCACAATATGTAAGTGTA[A/C]ACAAAGAAGACTAATAACAACATCAATCACATTTC
AX-184246392		1A	2927496	Fvb1-4	114863		Yes		Yes	Match	2	100	TAATAGCTTCTCTGATGATGGTGTCTCCACACAAC[C/T]TGTAATTGCTACTTGCTACGTAGTATGTACGTACA
AX-184062152		1A	2927662	Fvb1-4	114697		Yes		Not Mapped	Original Physical Assignment	-	-	CAGTGTCTTGAGAAACATTAAACACTACATACCAA[A/G]CTATCCTTAATTTCTTAAGCCTTCTGTGTGGCTGA
AX-184184502		1A	2929457	Fvb1-4	112900		Yes		Not Mapped	Original Physical Assignment	-	-	TGTCGGTTGATTTTAGTGTATACTTATCTTATTGT[G/T]GTTTTTTCATTTTTATATATTCTCGATCAATTTTG
AX-184358473		1A	2930622	Fvb1-4	111725		Yes		Yes	Match	2	100	AGAATTTTGATCCATTTTTCACGTGGCTAAATATT[C/T]TGGTTCATTTTACTTGTTTTGAAGGTGTTGAGCTA
AX-184224891		1A	2932378	Fvb1-4	109975		Yes		Not Mapped	Original Physical Assignment	-	-	CTTAAATGCACCGGCACCATTTAAAATCCAAGAAT[C/T]GGTCTTGCCGGTTGAGTAGTCGATTACAGTAAAAA
AX-184686749		1A	2933302	Fvb1-4	109050		Yes		Not Mapped	Original Physical Assignment	-	-	GTTTGCGTGTGTGAGTGAGCAAACCTACTTGACTC[A/G]AGAAATGGAGGAACCCAAAAGGCTTTTGAAAGCAG
AX-184424414		1A	2933312	Fvb1-4	109040		Yes		Yes	Match	2	100	GTGCAGTGTTGTTTGCGTGTGTGAGTGAGCAAACC[C/T]ACTTGACTCGAGAAATGGAGGAACCCAAAAGGCTT
AX-184224890		1A	2933543	Fvb1-4	108809		Yes		Not Mapped	Original Physical Assignment	-	-	AAACTTTGAACCCAAAAGATTGAAACTTGTACTAT[G/T]GTGAGCTTGAAACAAGATTGAACCTTTGAGATTCT
AX-184048112		1A	2934639	Fvb1-4	107511		Yes		Yes	Match	2	100	ATTTTGAGTATTTCTCAGTTAAAGGGTTTTAGTAA[A/G]TATTCACAATACCTTGGGATTTTCGACAATTTATA
AX-184224889		1A	2934942	Fvb1-4	107177		Yes		Yes	Match	2	100	GATTTGCGTTTACTTAACCACCAAATATGTTTGTA[C/T]TTTGCAGGTACTCAACTCCGATCCTACTTGCCTAA
AX-184214597		1A	2934943	Fvb1-4	107176		Yes		Not Mapped	Original Physical Assignment	-	-	AGATTTGCGTTTACTTAACCACCAAATATGTTTGT[A/G]CTTTGCAGGTACTCAACTCCGATCCTACTTGCCTA
AX-184521016		1A	2937036	Fvb1-4	105047		Yes		Not Mapped	Original Physical Assignment	-	-	ACCCCATATCTTCATTTCGATCAAGAAAGAACACT[A/G]AGGGAATCGTTCTGAAACATGTCATGTCCATTGGA
AX-184521015		1A	2938971	Fvb1-4	101233	Yes	Yes		Yes	Match	36	100	AAACCCTGGTTCCAATTAATGTGAATCACGATAAT[A/C]AATACATAACAATGCAATGGACCAATGGTGTCTTC
AX-184391877		1A	2942299	Fvb1-4	97870		Yes		Yes	Match	2	100	AAAGTGGTCGTCCTAGTTATCTTTACGTTTGTTAC[C/T]AATTTTTTATGTGTTGAACTTATGATTTCGTAATT
AX-184945009		1A	2943276	Fvb1-4	94978		Yes		Not Mapped	Original Physical Assignment	-	-	ATTACCTTGGTGAAGAAGCCAGAGCCATTATCCTG[A/G]CCAGCCCTTTATTCACTTTGTTATGTTTTCCCCTT
AX-184290585		1A	2943507	Fvb1-4	94747		Yes		Not Mapped	Original Physical Assignment	-	-	TGTATTAGACTTAGGCCAGGGGAAGTAAACGGAAT[A/G]ATGTCCATGTTAGTGAACTGATCAACCCAAATAAG
AX-184030722		1A	2943652	Fvb1-4	94602		Yes		Not Mapped	Original Physical Assignment	-	-	TTTTTGTATTGTTTGAATTGTTCCATGATATCGTG[G/T]ATCTAAGTAATTCGTACATTGTTTTCAAAACCTTT
AX-184025892		1A	2944088	Fvb1-4	94166		Yes		Yes	Match	2	100	AATTGTTCTGTAGGTTATACGATGTGTTTAAAAAT[A/C]AAAAAGCTAGCAAATAGCAATGCATATATCCTTAT
AX-184091230		1A	2946167	Fvb1-4	92162		Yes		Not Mapped	Original Physical Assignment	-	-	AAAGGATATGTGTTATTGTCTTAATTTGGAAGCTA[A/G]TTTCATTTAGGCAGTCATACTCTTTGTTCACGTTA
AX-184764228		1A	2949396	Fvb1-4	88966		Yes		Not Mapped	Original Physical Assignment	-	-	CCCAAACGGGTTGGGGAGGTCTTCAACCGGGTAAA[C/T]GGGCATGACTCGTTCGGGTCCGGGTTCGGGTTCGG
AX-184279290		1A	2950297	Fvb1-4	88065	Yes	Yes		Yes	Match	22	100	AACAGTACCATCAAACGATCTGCAGGCAAGAGACA[C/T]AACAACACTGCGGAGAACCTGCATTGTCTCCGTGT
AX-184512495		1A	2950787	Fvb1-4	87575		Yes		Yes	Match	2	100	CTTTCTTCCTACGATACTCATGAGAAATATCCTCT[A/G]CTAGTACTTTTGCTGATAATACCCCCAGGGAGACA
AX-166514676	AX-89834292	NA	NA	NA	NA			Yes	Yes	Unanchored	2	100	AAGGAGATATATGGTCCAGTATTGAAGAGATGGCA[C/T]CCTTTTGCAACGGGTGTTGCTATGGCTATGCTGCA
AX-89891493		NA	NA	NA	NA			Yes	Yes	Unanchored	1	100	AAGGAGATATATGGTCCAGTATTGAAGAGATGGCA[C/T]CCTTTTGCAACGGGTGTTGCTATGGCTATGCTGCA
AX-184604851		1A	2951819	Fvb1-4	86543		Yes		Not Mapped	Original Physical Assignment	-	-	GTCTTGGCCTTTGATACATAGTATTGAAGACATCT[A/G]TCAAGACCGGTCTTCAATTCTGGAATCAATCCAGG
AX-123361821	AX-89834296	1A	2955177	NA	NA	Yes	Yes	Yes	Yes	Match	42	100	AAACTCACTTTATCATCCACCTCAGTATTGTGGCT[C/T]AGCCATGCATAAGCCTCTCTAAAATCATCAAAAAC
AX-89891495		NA	NA	NA	NA			Yes	Yes	Unanchored	1	100	AAACTCACTTTATCATCCACCTCAGTATTGTGGCT[C/T]AGCCATGCATAAGCCTCTCTAAAATCATCAAAAAC
AX-184503628		1A	2955360	Fvb1-4	83005		Yes		Yes	Match	2	100	ATTTTATTATAGAGAAGCAACTTTATATTTCCTTT[C/T]GGATATTCTCCAATGAATTTTGACTTACAATAGGC
AX-184358472		1A	2955704	Fvb1-4	82658		Yes		Yes	Match	2	100	AAAAGAAGCTTCTGGTTTTACCTTTTGAGGGATCA[A/G]TTCTTGCTATTTTTCTACTTGTGCTGCTGGGTGCC
AX-184512494		1A	2957332	Fvb1-4	81030		Yes		Yes	Match	2	100	CGAAGCTAGTCTTTTTTCTTCATTTGGTGCCGAAA[A/C]AGGATTCCTTGTACTTTATATCATATGCATTTGAC
AX-184214594		1A	2959191	Fvb1-4	79172		Yes		Not Mapped	Original Physical Assignment	-	-	TTATGGCATTGGGCTCCATTTTTTCAGTGGATTAC[A/G]TATTCCAGCAATATAAAGCTAATGTATGTTTTATA
AX-184764227		1A	2960107	Fvb1-4	78256		Yes		Not Mapped	Original Physical Assignment	-	-	TCGTACCAGAACACGCCACGTGACATAGCTGTGTA[G/T]TGCGTGACCAATCACGAGCCTTGCTCCTGCCTTAC
AX-184591290		1A	2962595	Fvb1-4	75810		Yes		Yes	Match	2	100	TTGGGCTGATCTGTGTGCTTGGGCCGGTTCTTACT[A/G]GATCACCAATGTTATTTGGGCCTTGGGTATATTGA
AX-184391876		1A	2963395	Fvb1-4	75010		Yes		Yes	Match	1	100	TTCCTCGAATTCTCATTCTGCTTAACAATCGCATC[A/G]TACGAAATATTCCCCCTCGAATCAACCGTCACCGG
AX-89834300		NA	NA	NA	NA			Yes	Yes	Unanchored	2	100	TATAAGCCATCTCAGAAGTCGTTGGCTTTTAATTC[C/T]GGTGCCAAGGAGAGGATTATTAGGATGGTGGAGAT
AX-184682749		1A	2964953	Fvb1-4	73452		Yes		Not Mapped	Original Physical Assignment	-	-	CGGTAAAAACATGATTTGAATGTCTAAGCAAAAAA[A/G]GAAACACCAAGGGCTAATACTGATGGATGTTCGAA
AX-184682748		1A	2965109	Fvb1-4	73296		Yes		Not Mapped	Original Physical Assignment	-	-	GTCTCAAACCAATAGATGCCCTTTTCTTTACCAGG[C/T]AGAGAATCAAGTGGTTGATCAAATCTATTGTTATA
AX-184967746		1A	2966592	Fvb1-4	71812		Yes		Not Mapped	Original Physical Assignment	-	-	TAGACGCAGTTCTGGTTGATTTTAAACTCCGCCTT[A/G]TTATTATTACAGGGTTGTGTTGCACTGGAGGAACT
AX-184194282		1A	2968229	Fvb1-4	64241	Yes	Yes		Yes	Match	28	100	CTACGCTTGAAAGTTTGTTCAGGTGACTATGATGC[G/T]ATTTCAAACCATCAGGTCCCAAATGCTTCCTTGGC
AX-184894737		1A	2968799	Fvb1-4	63659		Yes		Not Mapped	Original Physical Assignment	-	-	TTTTCAAATTCAAAGGATATTTAGGAAAACAAATC[C/T]ATCCATATTTACTGTCATAATTGTTGTGATATAAA
AX-184665309		1A	2969685	Fvb1-4	62747		Yes		Not Mapped	Original Physical Assignment	-	-	TCTGCTCTTTTTTTGTCGTGTATTGTTTTTCTCTC[A/G]TTTCCCCCCCCCCCCTTTTTTTTTTTGAAATAAAT
AX-184235382		1A	2969718	Fvb1-4	62714		Yes		Yes	Match	2	100	ACGTATTGTTCGATTCCCCCACTCAGATCATTTTC[G/T]GCTCTTTTTTTGTCGTGTATTGTTTTTCTCTCATT
AX-123358514	AX-89793114	NA	NA	NA	NA			Yes	Yes	Unanchored	1	100	CTAAAGAGCATAAGCTGTACAGCGTTACAGAAAGA[A/C]GAATTTACGACCACATTAGGCTACCTGCAGTTCCT
AX-184132098		1A	2973030	Fvb1-4	49018		Yes		Not Mapped	Original Physical Assignment	-	-	ATTACGGCCAGCCAGCCATAGTTAGAGCCATAAGA[C/T]TTGCCATTATAAGGAACTGCAGGTAGCCTAATGTG
AX-123361823	AX-89834303	NA	NA	NA	NA		Yes	Yes	Yes	Unanchored	2	100	AATTCACTTTTGATATGTTAGAGATGGAGAACATT[A/G]GTGATGAGGCTATATTTGTGGCCAATAGTCATTCA
AX-184257369		1A	2974068	Fvb1-4	47979		Yes		Yes	Match	2	100	ACTTGTCTATAATCGTGATTTGCTTTGTTCTTTGG[C/T]TAAATTTGTTAAATTCTTCAGACCCTTGATGATTT
AX-184424412		1A	2974305	Fvb1-4	47742		Yes		Not Mapped	Original Physical Assignment	-	-	CTTTCGGCCAGTTACGACTGACTTGGATCATAAAG[C/T]TCAAGCTCCGGCTGTTTCCTTGGTAGACTAGGCAC
AX-184512493		1A	2977150	Fvb1-4	44899		Yes		Not Mapped	Original Physical Assignment	-	-	TTGTTTCACAATATGTTTTACTACCTGCATATAAC[G/T]TACTGTTTTGGCATTCTCCCATTGTAGGTTGGAAA
AX-184075395		1A	2977215	Fvb1-4	44834		Yes		Not Mapped	Original Physical Assignment	-	-	AGTGACAAATGATGCTGAATTAATTTGTAGTTGAT[G/T]TATTATCTCTTATCAATTCTTCCTTGTACTTGTTT
AX-184175002		1A	2978598	Fvb1-4	43451		Yes		Not Mapped	Original Physical Assignment	-	-	TTTTCTTGTTTTCCTACTTCATGTGGACTTGGTCA[C/T]ATTTCTTGTGGGTGATGTTACTTTCTGTTTTGTTT
AX-184346325		NA	NA	Fvb1-1	19056663	Yes	Yes		Yes	Unanchored	10	100	TGATATCAAGGATCAAATGTTTTTGGCAGAAGTAA[C/T]ATATCCCCTATAATTTTGATTCATAAGAATACAGA
AX-184945008		1A	2981037	Fvb1-4	41011		Yes		Not Mapped	Original Physical Assignment	-	-	AAATTGTGCTTGTGATATGCTCACTTTACGGTAGC[A/G]TGCTGATTGTTTATGGAGTCACTGATGACGTGTTG
AX-184650855		NA	NA	Fvb1-4	39193		Yes		Yes	Unanchored	2	100	AGGGGTGGACACTGAAGGATTTGGACATGCTTATT[A/G]GCACCGACTTGCAAGAGATGGCTAGCAGAATGGAA
AX-184402804		1A	2986261	Fvb1-4	38139		Yes		Not Mapped	Original Physical Assignment	-	-	GATCAATGGAATCCTTCTACCCTATTTCAGCAACA[C/T]ACCAGAAAACTCTTACCTGATAGATTACCGGAAAA
AX-166506551	AX-89793122	NA	NA	NA	NA		Yes	Yes	Yes	Unanchored	2	100	GAAAGTGGAGAGCATGAGGGAAGAACTAGTACAGA[A/C]AGAACCTACAGAAGGAGAAGTGTTGGAGAAAAAGA
AX-166523931	AX-89891504	1A	2988254	NA	NA		Yes	Yes	Yes	Match	3	100	AGTTTCCATGACTCACCGCCACGGCTCACAAGTGA[A/C]CTGGAGGAGGACGTTGAGTTTGGCATTCCAGAGCA
AX-184117222		1A	2988971	Fvb1-4	36567		Yes		Not Mapped	Original Physical Assignment	-	-	AAATATTCCCCCAAGGGAAACCCATCCTTTTTTCC[C/T]ATTCCTTTGAAAGTACTGAACAATGTACATGGGAT
AX-184037931		1A	2990490	Fvb1-4	35052		Yes		Yes	Match	2	100	GCACCTTACTGTCCATGGTTGGACACATTTGTTTT[G/T]ATTGTAAAAATTGTCACCTCAAGTCTCAAATCTCA
AX-184554062		1A	2990502	Fvb1-4	35040		Yes		Not Mapped	Original Physical Assignment	-	-	TGTACAAATTTGGCACCTTACTGTCCATGGTTGGA[C/T]ACATTTGTTTTGATTGTAAAAATTGTCACCTCAAG
AX-184598182		1A	2990826	Fvb1-4	34716		Yes		Yes	Match	2	100	CAGAAGCAATATCTCGGTACAAGATTCAGAACCCG[A/G]GGCAGAAACAAACTCCGAAACTAGTGTTCATATAG
AX-123361824	AX-89834307	NA	NA	NA	NA			Yes	Yes	Unanchored	4	100	ATGAGACTGCTTTGCTTGGTACAGCAACCATAAGC[A/C]AACAGCCAAAACCGACCCAATCTGAAAGGCCAGCT
AX-184413632		1A	2991746	Fvb1-4	33799		Yes		Yes	Match	2	100	ACAGTGCAGAGTTTGATGAATTCCCAATCGAATGG[A/C]CGCAGCCAGAGACCCAAAGGGAAGAGGGTAAAGCT
AX-184290584		1A	2991820	Fvb1-4	33725		Yes		Not Mapped	Original Physical Assignment	-	-	TGATATAAGCTGTTTCTGTATCCTTGTGATAAATT[C/T]ATGGAGAATTGAAGAGAGATGTTATTATTGAAGGT
AX-184246391		1A	2992533	Fvb1-4	33003		Yes		Not Mapped	Original Physical Assignment	-	-	TCATTCATGACGCCACATTCTTCAAAATCCTAAAC[C/T]ACCCACTCTTCTCCAACATATTGTCGCAAAACCCA
AX-184554061		1A	2992750	Fvb1-4	32787		Yes		Not Mapped	Original Physical Assignment	-	-	AAAAATTAAAAAATTGGTTAAATCAGAACCTTCTG[A/G]AAATTGGGCTTTTGAATAACATGAATAGTCCAAGG
AX-184080412		1A	2998836	Fvb1-4	26698		Yes		Not Mapped	Original Physical Assignment	-	-	AGTTGGTCCTATATATAGGATACACACTTTAATCG[A/G]TCTTTAGCCAAATGTTATTGATCGAACTGCCCACA
AX-184148121		1A	2999029	Fvb1-4	26503		Yes		Not Mapped	Original Physical Assignment	-	-	ATTAGACCACTGAGCGAAAATTTAAAGGTTTTGAT[G/T]GTGTTTATGAAAGAATTGTCGACCATGCATTCTAC
AX-184611304		1A	2999222	Fvb1-4	26314		Yes		Yes	Match	2	100	AGAATTTTGCCCCTACGTGCTACATCTTTTTTACT[C/T]TTCTTGGAAGGGTAACTACTAACTACATATTCTAC
AX-184124415		1A	2999434	Fvb1-4	26102		Yes		Yes	Match	2	100	GAGTCCTGGGGAAGGTGATCTGCGTTCCAAAGTGA[G/T]AGGAATTCGTAGGGTTTGTAAATTCTAGTTTAGGT
AX-184080411		1A	3000900	Fvb1-4	24652		Yes		Not Mapped	Original Physical Assignment	-	-	TAGCTTTACCAAAAGACGAGAGCTCACCTTTCCCT[G/T]TTCTCTTTCGCCATGCAAAGGTACAAACACCACAA
AX-184033989		1A	3002953	Fvb1-4	22600		Yes		Yes	Match	1	100	GCATAAAATTAAACATACATGCAGTGACATTATAT[G/T]TGCTTTTACTATAGACTGAACAGTCAATATATATG
AX-184324842		1A	3003013	Fvb1-4	22540		Yes		Not Mapped	Original Physical Assignment	-	-	TGGTTTGCGTTTTTTGGAACAAGATGCATCAATTC[A/G]ATGGTGAAAAACAATCATCCTCTAGCATAAAATTA
AX-184301830		1A	3006122	Fvb1-4	20321		Yes		Not Mapped	Original Physical Assignment	-	-	GAATGCTAGCTGTGGAGTCTTTCTCAAAATCCTTT[C/T]GTTGTTCGTTGATTGTTTGGATCACAGGATTTTCA
AX-184070616		1A	3008302	Fvb1-4	18131		Yes		Not Mapped	Original Physical Assignment	-	-	CTCTCATCCGCTATTCTCTATATACAGAATGCAAT[A/G]TTCAGTTGCTAAAACGCAAAATTCTAAAACAACTT
AX-123378155		NA	NA	Fvb1-4	16598	Yes	Yes		Yes	Unanchored	30	100	GGAGCACATGTTGTGTTTAAACTTAGCCCTCATAT[A/G]TCTGGACATCTTAACTTGAGTGCGCTCGTCTTCGA
AX-184391875		1A	3010366	Fvb1-4	16067		Yes		Not Mapped	Original Physical Assignment	-	-	CACATTCAGAACAGCTATGTATATTATATATATTG[C/T]GTAGGCTAAATATTGGCTTCTCATACAAACCGCGG
AX-184369612		1A	3011184	Fvb1-4	15237		Yes		Yes	Match	2	100	ATGATGTCGTCTTGTCTAATCACCGGCCTACTATC[C/T]GACTGGTTTACTGACCTCTGATTAGACCCAAAAAC
AX-184424411		NA	NA	Fvb1-4	13761		Yes		Yes	Unanchored	1	100	ACTTATCTGCATAGCATGCAGCCTGTTTTTAAGGC[A/C]ATAAAACTCAAAACAAAACACCCACCCATCCCACG
AX-184184500		1A	3016648	Fvb1-4	11480		Yes		Not Mapped	Original Physical Assignment	-	-	AATTATGACAAACCTTGTGACCTCTCATCAACTTG[C/T]GCATGATTAGACAATCTTTGATACGAACAACTCCC
AX-184156832		1A	3017822	Fvb1-4	10304		Yes		Not Mapped	Original Physical Assignment	-	-	CATTACGATAATCAATAACGTACAGTAATTAGATA[A/G]TGAATTTTACCAATCGACGGTCTTCGGTGCTGATG
AX-184955090		1A	3017871	Fvb1-4	10255	Yes	Yes		Yes	Match	25	100	CGATGACTATACCTAAAATTTCAATATTTTTTCAC[A/G]AGAGTTGTATACACATTACGATAATCAATAACGTA
AX-184174343		1D	4861168	Fvb1-1	22668232	Yes	Yes		Yes	Genetically Mapped to Homoeolog	2	100	TTTTATACAATTTCTCTGCCTCTTTTTGTCTGTTT[A/C]TTTACTTTCTCGTTATCATTGTCCTTCTAGTTCTT
AX-184165829		1A	3018393	Fvb1-4	9733		Yes		Not Mapped	Original Physical Assignment	-	-	ACTTATAAAACCTATGCAAGCGGTGTTACTGAAAC[C/T]ACATATCATGATATACAATCTACATTACTGCTTCT
AX-184660696		1A	3019079	Fvb1-4	9047	Yes	Yes		Yes	Match	28	100	ACAATCAGTTCTGTATACTCAAACATGTCACATAT[C/T]AAACATTGTTTCATGGGAAAGTATAGGTTAAGTCC
AX-184117221		1A	3019211	Fvb1-4	8915		Yes		Not Mapped	Original Physical Assignment	-	-	TCAGTATATGAAGAATGAAGCTATAGAAGAATGAA[A/G]AGAAAATCCTTATAACCCTTCAGATTGATATTATG
AX-89875076		NA	NA	NA	NA			Yes	Yes	Unanchored	1	100	TTATACATACAGATGGAACTGGATTCATATCTGAG[A/G]ATTTGGCTTTACTTTGTCCAAAGATAGAAGCCAAA
AX-184070615		NA	NA	Fvb1-4	5406	Yes	Yes		Yes	Unanchored	27	100	AGATAATAGTATGGGTATTTCCAATGACCCAAACT[C/T]TCAAATACGTTCTAACTTTCCAAGCATAAGAACAT
AX-184110249		1A	3025237	Fvb1-4	2513596		Yes		Not Mapped	Original Physical Assignment	-	-	TTGTTTGCTTTGCATTATGATCGATGGTGGTTTAT[A/G]TTACCTTAAACCAATTATTTTTGTGAGTCTGAGAG
AX-184880051		1A	3027524	Fvb1-4	2515883		Yes		Not Mapped	Original Physical Assignment	-	-	GCTTGGAATTGGATTGGTCAGTCGTGAAGGTTGAA[A/G]TAATTGATGACATCTACTGTCTCGTATGGTCCTTG
AX-184085635		1A	3027592	Fvb1-4	2515951		Yes		Yes	Match	2	100	TTGAACTGTCTCATATGGTCCTTGGTTGTTTTTTC[A/C]ATCGGAAATGCAATTTGCTCTTATTCTTGTGAAAT
AX-184887180		NA	NA	Fvb1-4	2517316		Yes		Yes	Unanchored	1	100	CATTCTGGTTTCTAGTCCTTTCCTTATTCTCAAAC[C/T]CATCTGCATTGTTAAATTGTTTTCTTCTGAATCAT
[truncated: 479,777+ more rows]
