# Supplementary material for: The PERPETUAL FLOWERING locus: Necessary but insufficient for genomic prediction of runnerless and other asexual reproduction phenotypes in strawberry
Source: Plant Genome. 2025 Aug 19;18(3):e70086. doi: 10.1002/tpg2.70086 (PMC12365471; doi:10.1002/tpg2.70086)
Supplement: Supplementary file 1 — Supplemental File S1. Origin years, species, pedigrees, flowering habit classifications, runner score phenotypic means, and AX‐184947290 SNP genotypes for n=932 octoploid strawberry diversity panel (SDP) individuals. The SDP included 15 F. chiloensis, 24 F. virginiana, and 893 F. × ananassa clonally propagated individuals. SDP individuals were classified as short‐day (SD = 0) or day‐neutral (DN = 1). The runner scores of SDP individuals were recorded on clonally propagated plants in Winters, CA using an ordinal scale, where 1 = runnerless, 2 = weak runnering, 3 = intermediate runnering, 4 = strong runnering, and 5 = extreme runnering. The runner score estimated marginal means (EMMs) of SDP individuals were estimated from r=1.92 observations, where r is the harmonic mean number of observations per individual (the data were unbalanced and some individuals were observed only once). Tabs 2 and 3 present the unique crosses (554) and unique parents (489) of the 932 SDP individuals. Supplemental File S2. The physical positions of 50K and 850K Axiom array SNPs corroborated by genetic mapping. SNPs were physically anchored to the ‘Camarosa’ (FaCA1; Edger et al. (2019); https://phytozome‐next.jgi.doe.gov/info/Fxananassa_v1_0_a1) and ‘UCD Royal Royce’ (FaRR1; https://phytozome‐next.jgi.doe.gov/info/FxananassaRoyalRoyce_v1_0) genomes in silico. Chromosomes were numbered using the nomenclature of Hardigan et al. (2020) and cross‐referenced to the nomenclature of Edger et al. (2019). This database includes the physical positions of SNPs identified by BLAST in the ‘Camarosa’ and ‘Royal Royce’ genomes, DNA sequences of the SNP probes, chromosome assignments and physical positions of SNPs corroborated by genetic mapping, and associated information. Supplemental File S3. A Rosetta stone for cross‐referencing linkage group and chromosome nomenclatures in octoploid strawberry. This database includes several previously published chromosome nomenclatures (Edger et al., 2019; Hardigan et [file TPG2-18-e70086-s001.zip › Submitted Supplemental Files & Figures/Supplemental File S9 Candidate Genes.xlsx]

## Sheet: farr1.functional_annotations
GeneID	Chromosome	Start	End	Annotation	Closest Arabidopsis Homolog	Arabidopsis Homolog annotation	Gene Ontology	Protein domains	Protein family
Fxa4Bg102670	chr_4B	26401121	26408219	Zinc finger RING-type	AT2G04240.1	RING/U-box superfamily protein	-	PF13639	PTHR45969
Fxa4Bg102671	chr_4B	26414533	26422065	BNAA05G37150D PROTEIN-RELATED	-	-	-	-	PTHR31111
Fxa4Bg102672	chr_4B	26423201	26423644	GEM-LIKE PROTEIN 2	AT2G22475.1	GRAM domain family protein	-	PF02893	PTHR31969
Fxa4Bg102673	chr_4B	26424658	26443911	Armadillo-like helical	AT1G26170.1	ARM repeat superfamily protein	GO:0006886;GO:0031267;GO:0046983	PF03810;PF04937;PF05699;PF06880	PTHR10997
Fxa4Bg102674	chr_4B	26450684	26453414	Predicted membrane protein (DUF2232)	AT1G26180.1	membrane protein	-	PF09991	PTHR37185
Fxa4Bg102675	chr_4B	26453751	26459495	ETHANOLAMINEPHOSPHOTRANSFERASE	AT1G13560.1	aminoalcoholphosphotransferase 1	GO:0008654;GO:0016020;GO:0016780	PF01066	PTHR10414
Fxa4Bg102676	chr_4B	26462906	26465627	Strictosidine synthase	AT3G57030.1	Calcium-dependent phosphotriesterase superfamily protein	GO:0009058;GO:0016844	PF03088	PTHR10426
Fxa4Bg102677	chr_4B	26469084	26470157	S-adenosylmethionine decarboxylase	AT3G25570.1	Adenosylmethionine decarboxylase family protein	GO:0004014;GO:0006597;GO:0008295	PF01536	PTHR11570
Fxa4Bg102678	chr_4B	26478459	26481414	Protein kinase, ATP binding site	AT3G25560.1	NSP-interacting kinase 2	GO:0004672;GO:0005515;GO:0005524;GO:0006468	PF00069;PF08263;PF13855	PTHR47988
Fxa4Bg102679	chr_4B	26482147	26483662	F-box domain	AT1G13570.1	F-box/RNI-like superfamily protein	GO:0005515	PF00646;PF08387	PTHR31639
Fxa4Bg102680	chr_4B	26484845	26497868	CYTH domain	AT1G26190.1	Phosphoribulokinase / Uridine kinase family	GO:0005524;GO:0016301	PF00485;PF01928	PTHR10285
Fxa4Bg102681	chr_4B	26498437	26501390	LAG1 LONGEVITY ASSURANCE HOMOLOG 3	AT1G13580.2	LAG1 longevity assurance-like protein	GO:0016021	PF03798	PTHR12560
Fxa4Bg102682	chr_4B	26502807	26503610	OSJNBA0091C07.3 PROTEIN	AT3G30580.1	hypothetical protein	GO:0009690;GO:0009691	-	PTHR33347
Fxa4Bg102683	chr_4B	26504142	26504702	N-ALPHA-ACETYLTRANSFERASE NAT5	AT1G26220.1	Acyl-CoA N-acyltransferases (NAT) superfamily protein	GO:0008080	PF00583	PTHR43626
Fxa4Bg102684	chr_4B	26506220	26509954	Chaperonin Cpn60, conserved site	AT1G26230.1	TCP-1/cpn60 chaperonin family protein	GO:0005524;GO:0006457;GO:0016887;GO:0042026	PF00118	PTHR45633
Fxa4Bg102685	chr_4B	26512079	26513448	PHYTOSULFOKINES 3-LIKE	AT3G49780.1	phytosulfokine 4 precursor	GO:0005576;GO:0008083;GO:0008283	PF06404	PTHR33285
Fxa4Bg102686	chr_4B	26516069	26517918	-	-	-	-	-	-
Fxa4Bg102687	chr_4B	26532650	26533045	BASIC LEUCINE ZIPPER 43-RELATED	AT3G30530.1	basic leucine-zipper 42	GO:0003700;GO:0006355	PF00170	PTHR46324
Fxa4Bg102688	chr_4B	26544082	26545307	ZINC TRANSPORTER 7	AT2G04032.1	zinc transporter 7 precursor	GO:0005385;GO:0016020;GO:0016021;GO:0030001;GO:0046873;GO:0055085;GO:0071577	PF02535	PTHR11040
Fxa4Bg102689	chr_4B	26546030	26556541	Enolase C-terminal domain-like	AT1G68890.1	2-oxoglutarate decarboxylase/hydro-lyase/magnesium ion-binding protein	GO:0003824;GO:0009063;GO:0009234;GO:0030976;GO:0070204	PF02775;PF02776;PF12697;PF13378;PF16582	PTHR42916
Fxa4Bg102690	chr_4B	26558506	26559429	Prokaryotic membrane lipoprotein lipid attachment site	-	-	-	-	-
Fxa4Bg102691	chr_4B	26559915	26560730	Prokaryotic membrane lipoprotein lipid attachment site	-	-	-	-	-
Fxa4Bg102692	chr_4B	26561545	26562220	-	-	-	-	-	-
Fxa4Bg102693	chr_4B	26563817	26565855	WPP DOMAIN-INTERACTING TAIL-ANCHORED PROTEIN 2	AT1G68910.2	WPP domain-interacting protein 2	-	-	PTHR35705
Fxa4Bg102694	chr_4B	26573214	26575535	Helix-loop-helix DNA-binding domain	AT1G68920.3	basic helix-loop-helix (bHLH) DNA-binding superfamily protein	GO:0006355;GO:0046983	PF00010	PTHR12565
Fxa4Bg102695	chr_4B	26576372	26578138	OS07G0578800 PROTEIN-RELATED	AT1G68930.1	pentatricopeptide (PPR) repeat-containing protein	GO:0005515;GO:0008270	PF01535;PF13041;PF14432	PTHR24015
Fxa4Bg102696	chr_4B	26578606	26580538	Peroxiredoxin-like 2A/B/C	AT2G37240.1	Thioredoxin superfamily protein	-	PF13911	PTHR28630
Fxa4Bg102697	chr_4B	26581490	26584908	Armadillo-like helical	AT1G68940.1	Armadillo/beta-catenin-like repeat family protein	GO:0004842;GO:0005515;GO:0016567	PF04564	PTHR45958
Fxa4Bg102698	chr_4B	26586456	26587417	-	-	-	-	-	-
Fxa4Bg102699	chr_4B	26590760	26593272	AMINO ACID TRANSPORTER AVT6A	AT3G30390.1	Transmembrane amino acid transporter family protein	-	PF01490	PTHR22950
Fxa4Bg102700	chr_4B	26594329	26601297	DNA-directed RNA polymerase, phage-type	AT1G68990.1	male gametophyte defective 3	GO:0003677;GO:0003899;GO:0006351	PF00940;PF14700	PTHR10102
Fxa4Bg102701	chr_4B	26602488	26607571	Ribosomal protein S5 domain 2-type fold	AT2G04030.1	Chaperone protein htpG family protein	GO:0005524;GO:0006457;GO:0016887;GO:0051082	PF00183;PF02518	PTHR11528
Fxa4Bg102702	chr_4B	26624553	26626149	Serine aminopeptidase, S33	AT5G14390.1	alpha/beta-Hydrolases superfamily protein	-	PF12146	PTHR12277
Fxa4Bg102703	chr_4B	26629155	26631313	F-box domain	AT2G27520.1	F-box and associated interaction domains-containing protein	GO:0005515	PF00646	PTHR47993
Fxa4Bg102704	chr_4B	26643233	26644585	-	AT2G38465.1	hypothetical protein	-	-	-
Fxa4Bg102705	chr_4B	26645881	26649086	OS04G0501200 PROTEIN	AT1G13635.1	DNA glycosylase superfamily protein	GO:0003824;GO:0006281;GO:0006284;GO:0008725	PF03352	PTHR31116
Fxa4Bg102706	chr_4B	26650386	26652494	Cytochrome P450 superfamily	AT2G26710.1	Cytochrome P450 superfamily protein	GO:0005506;GO:0016705;GO:0020037	PF00067	PTHR24282
Fxa4Bg102707	chr_4B	26665480	26667189	-	-	-	-	-	-
Fxa4Bg102708	chr_4B	26668015	26669928	PHOSPHATIDYLINOSITOL 4-KINASE GAMMA 7-LIKE ISOFORM X1	AT2G03890.1	phosphoinositide 4-kinase gamma 7	-	PF00454	PTHR45800
Fxa4Bg102709	chr_4B	26677719	26679914	Helix-loop-helix DNA-binding domain	AT1G69010.1	BES1-interacting Myc-like protein 2	GO:0003700;GO:0006351;GO:0046983	PF00010	PTHR46412
Fxa4Bg102710	chr_4B	26680569	26694587	GDP-fucose protein O-fucosyltransferase	AT3G02250.1	O-fucosyltransferase family protein	-	PF10250	PTHR31741
Fxa4Bg102711	chr_4B	26685843	26691223	-	-	-	-	-	-
Fxa4Bg102712	chr_4B	26695992	26700657	Prolyl oligopeptidase, N-terminal beta-propeller domain	AT1G69020.2	Prolyl oligopeptidase family protein	GO:0004252	PF02897	PTHR11757
Fxa4Bg102713	chr_4B	26701708	26703879	BSD domain	AT1G26300.1	BSD domain-containing protein	-	PF03909	PTHR31923
Fxa4Bg102714	chr_4B	26706592	26707579	-	-	-	-	-	-
Fxa4Bg102715	chr_4B	26709794	26712301	18S PRE-RIBOSOMAL ASSEMBLY PROTEIN GAR2-LIKE PROTEIN	AT2G03810.1	18S pre-ribosomal assembly protein gar2-like protein	GO:0009786	-	PTHR33914
Fxa4Bg102716	chr_4B	26720029	26720300	-	-	-	-	-	-
Fxa4Bg102717	chr_4B	26721822	26724837	D-aminoacyl-tRNA deacylase	AT2G03800.2	D-aminoacyl-tRNA deacylase	GO:0016788;GO:0019478;GO:0051499	PF04414	PTHR34667
Fxa4Bg102718	chr_4B	26727395	26727931	-	-	-	-	-	-
Fxa4Bg102719	chr_4B	26728703	26729689	CYTOSOLIC SULFOTRANSFERASE 12-RELATED	AT2G03770.1	P-loop containing nucleoside triphosphate hydrolases superfamily protein	GO:0008146	PF00685	PTHR11783
Fxa4Bg102720	chr_4B	26735040	26738536	ACT DOMAIN-CONTAINING PROTEIN ACR4-RELATED	AT1G69040.2	ACT domain repeat 4	-	PF01842	PTHR31096
Fxa4Bg102721	chr_4B	26743023	26745676	DnaJ domain	AT1G69060.1	Chaperone DnaJ-domain superfamily protein	-	-	PTHR36335
Fxa4Bg102722	chr_4B	26747978	26750710	CYTOCHROME P450 FAMILY MEMBER	AT3G14620.1	cytochrome P450%2C family 72%2C subfamily A%2C polypeptide 8	GO:0004497;GO:0005506;GO:0016705;GO:0020037	PF00067	PTHR24282
Fxa4Bg102723	chr_4B	26753014	26754287	Cytochrome P450 superfamily	AT3G14630.2	cytochrome P450%2C family 72%2C subfamily A%2C polypeptide 9	GO:0005506;GO:0016705;GO:0020037	PF00067	PTHR24282
Fxa4Bg102724	chr_4B	26755231	26757299	Cytochrome P450, conserved site	AT2G26710.1	Cytochrome P450 superfamily protein	GO:0005506;GO:0016705;GO:0020037	PF00067	PTHR24282
Fxa4Bg102725	chr_4B	26758566	26769955	CYTOCHROME P450 FAMILY MEMBER	AT2G26710.1	Cytochrome P450 superfamily protein	GO:0005506;GO:0016705;GO:0020037	PF00067	PTHR24282
Fxa4Bg102726	chr_4B	26770986	26774324	-	-	-	-	-	-
Fxa4Bg102727	chr_4B	26775046	26776128	Protein kinase domain	AT3G51550.1	Malectin/receptor-like protein kinase family protein	GO:0004672;GO:0005524;GO:0006468	PF07714	PTHR27003
Fxa4Bg102728	chr_4B	26784393	26789672	Nop14-like family	AT1G69070.2	nucleolar-like protein	GO:0032040	PF04147	PTHR23183
Fxa4Bg102729	chr_4B	26793566	26796998	Domain of unknown function (DUF4413)	AT3G42170.1	BED zinc finger and hAT dimerization domain-containing protein DAYSLEEPER	GO:0003677;GO:0046983	PF05699;PF14372	PTHR23272
Fxa4Bg102730	chr_4B	26797817	26799114	Universal stress protein family	AT2G03720.2	Adenine nucleotide alpha hydrolases-like superfamily protein	-	PF00582	PTHR47000
Fxa4Bg102731	chr_4B	26805305	26806344	ZINC FINGER, RING/FYVE/PHD-TYPE	AT5G38895.2	RING/U-box superfamily protein	-	PF13639	PTHR46463
Fxa4Bg102732	chr_4B	26813443	26813872	GLOMULIN	AT5G11030.3	aberrant root formation protein	-	-	PTHR15430
Fxa4Bg102733	chr_4B	26838240	26841178	SBP domain superfamily	AT1G69170.1	Squamosa promoter-binding protein-like (SBP domain) transcription factor family protein	GO:0003677;GO:0005634	PF03110	PTHR31251
Fxa4Bg102734	chr_4B	26842492	26846211	UAA transporter family	AT1G12600.1	UDP-N-acetylglucosamine (UAA) transporter family	GO:0055085	PF08449	PTHR10778
Fxa4Bg102735	chr_4B	26849850	26856632	TRANSFORMING GROWTH FACTOR BETA REGULATED GENE 1	AT1G26330.1	DNA binding protein	GO:0005515;GO:0005634	PF05965	PTHR22715
Fxa4Bg102736	chr_4B	26857976	26858504	-	-	-	-	-	-
Fxa4Bg102737	chr_4B	26862459	26865914	Leucine-rich repeat	AT1G04210.1	Leucine-rich repeat protein kinase family protein	GO:0004672;GO:0005515;GO:0005524;GO:0006468	PF00069;PF13855;PF14381	PTHR24359
Fxa4Bg102738	chr_4B	26867227	26872058	RNA recognition motif. (a.k.a. RRM, RBD, or RNP domain)	AT1G13690.1	ATPase E1	GO:0003676;GO:0003723	PF00076	PTHR15241
Fxa4Bg102739	chr_4B	26872607	26875958	Ribokinase-like	AT1G69200.1	fructokinase-like protein	-	PF00294	PTHR43085
Fxa4Bg102740	chr_4B	26877156	26880044	6-PHOSPHOGLUCONOLACTONASE	AT1G13700.1	6-phosphogluconolactonase 1	GO:0005975;GO:0006098;GO:0017057	PF01182	PTHR11054
Fxa4Bg102741	chr_4B	26888078	26889990	OSJNBA0006B20.18 PROTEIN	AT1G69210.1	Uncharacterized protein family UPF0090	-	-	PTHR34544
Fxa4Bg102742	chr_4B	26890247	26891638	Glycoside hydrolase superfamily	AT4G18340.1	Glycosyl hydrolase superfamily protein	GO:0004553;GO:0005975	PF00332	PTHR32227
Fxa4Bg102743	chr_4B	26892058	26898395	Protein kinase-like domain superfamily	AT1G69220.1	Protein kinase superfamily protein	GO:0004672;GO:0005524;GO:0006468	PF00069	PTHR48015
Fxa4Bg102744	chr_4B	26899738	26901390	Cytochrome P450	AT1G13710.1	cytochrome P450%2C family 78%2C subfamily A%2C polypeptide 5	GO:0005506;GO:0016705;GO:0020037	PF00067	PTHR47946
Fxa4Bg102745	chr_4B	26906293	26908011	Coenzyme Q (ubiquinone) biosynthesis protein Coq4	AT2G03690.1	coenzyme Q biosynthesis Coq4 family protein / ubiquinone biosynthesis Coq4 family protein	GO:0006744	PF05019	PTHR12922
Fxa4Bg102746	chr_4B	26908782	26918295	BNAA08G19730D PROTEIN	AT1G26370.1	RNA helicase family protein	GO:0004386	PF00271;PF04408	PTHR18934
Fxa4Bg102747	chr_4B	26919231	26922561	AAA+ ATPase domain	AT2G03670.1	cell division cycle 48B	GO:0005524;GO:0016887	PF00004;PF17862	PTHR23077
Fxa4Bg102748	chr_4B	26923436	26927342	Asparagine synthase	AT2G03667.1	Asparagine synthase family protein	GO:0004066;GO:0006529	PF00733	PTHR45937
Fxa4Bg102749	chr_4B	26929366	26932956	BNAA02G14660D PROTEIN	AT5G60980.2	Nuclear transport factor 2 (NTF2) family protein with RNA binding (RRM-RBD-RNP motifs) domain-containing protein	GO:0003676	PF00076;PF02136	PTHR10693
Fxa4Bg102750	chr_4B	26934131	26935290	-	-	-	-	-	-
Fxa4Bg102751	chr_4B	26935324	26937553	Tify domain binding domain	AT1G13740.1	ABI five binding protein 2	GO:0007165	PF07897;PF16135;PF16136	PTHR31413
Fxa4Bg102752	chr_4B	26938709	26940013	La domain	AT5G21160.1	LA RNA-binding protein	-	PF05383	PTHR22792
Fxa4Bg102753	chr_4B	26940953	26942045	F-box associated interaction domain	AT4G38870.1	F-box and associated interaction domains-containing protein	-	-	PTHR47993
Fxa4Bg102754	chr_4B	26943052	26943915	Lupus La protein	AT5G21160.1	LA RNA-binding protein	GO:0003723;GO:0005634;GO:0006396;GO:1990904	PF05383	PTHR22792
Fxa4Bg102755	chr_4B	26944164	26951112	Leucine-rich repeat domain superfamily	AT3G02130.1	receptor-like protein kinase 2	GO:0004672;GO:0005515;GO:0005524;GO:0006468	PF00069;PF00560;PF08263;PF13516;PF13855	PTHR27000
Fxa4Bg102756	chr_4B	26951804	26954722	UNCHARACTERIZED	AT2G32230.1	proteinaceous RNase P 1	GO:0005515	PF16953;PF17177	PTHR13547
Fxa4Bg102757	chr_4B	26955042	26957711	Mitochondrial carrier domain superfamily	AT4G15010.1	Mitochondrial substrate carrier family protein	-	PF00153	PTHR45667
Fxa4Bg102758	chr_4B	26958144	26959027	-	-	-	-	-	-
Fxa4Bg102759	chr_4B	26959601	26960987	SUPPRESSOR SRP40-LIKE PROTEIN	AT2G03630.1	suppressor SRP40-like protein	-	-	PTHR33673
Fxa4Bg102760	chr_4B	26966552	26968733	Magnesium transporter MRS2-like	AT2G03620.1	magnesium transporter 3	-	-	PTHR13890
Fxa4Bg102761	chr_4B	26969106	26976447	Calcineurin-like phosphoesterase	AT1G13750.1	Purple acid phosphatases superfamily protein	GO:0003993;GO:0016787;GO:0046872	PF00149;PF14008;PF16656;PF17808	PTHR45778
Fxa4Bg102762	chr_4B	26977633	26978445	Ribosomal protein S10 domain superfamily	AT3G45030.1	Ribosomal protein S10p/S20e family protein	GO:0003735;GO:0005840;GO:0006412;GO:0015935	PF00338	PTHR11700
Fxa4Bg102763	chr_4B	26979845	26980237	WALL-ASSOCIATED RECEPTOR KINASE 3-LIKE	AT1G10380.1	Putative membrane lipoprotein	-	PF14380	PTHR33355
Fxa4Bg102764	chr_4B	26982700	26984238	Aspartic acid proteinase inhibitor	AT4G16500.1	Cystatin/monellin superfamily protein	GO:0004869	PF16845	PTHR47364
Fxa4Bg102765	chr_4B	26985270	26986986	Pentatricopeptide repeat	AT1G69290.1	Pentatricopeptide repeat (PPR) superfamily protein	GO:0005515	PF01535;PF12854;PF13812	PTHR46598
Fxa4Bg102766	chr_4B	26987555	26991073	Vitamin B6 photo-protection and homoeostasis	AT1G13770.1	root UVB sensitive protein (Protein of unknown function%2C DUF647)	-	PF04884	PTHR12770
Fxa4Bg102767	chr_4B	26993320	27002807	Ureide permease	AT2G03530.1	ureide permease 2	GO:0016021;GO:0022857;GO:0071705	PF07168	PTHR31081
Fxa4Bg102768	chr_4B	27011010	27012301	OS07G0183000 PROTEIN-RELATED	AT1G65770.1	ascorbic acid mannose pathway regulator 1	-	PF03478	PTHR44259
Fxa4Bg102769	chr_4B	27011026	27011403	-	-	-	-	-	-
Fxa4Bg102770	chr_4B	27013592	27015927	HYDROLASE	AT1G13820.1	alpha/beta-Hydrolases superfamily protein	GO:0003824	PF12697	PTHR43689
Fxa4Bg102771	chr_4B	27017631	27019133	PLASMODESMATA CALLOSE-BINDING PROTEIN 4	AT1G18650.1	plasmodesmata callose-binding protein 3	-	PF07983	PTHR31044
Fxa4Bg102772	chr_4B	27021539	27024466	Pentatricopeptide (PPR) repeat	AT1G26460.1	Tetratricopeptide repeat (TPR)-like superfamily protein	GO:0005515	PF13041;PF13812	PTHR47205
Fxa4Bg102773	chr_4B	27025423	27028030	SOLUTE CARRIER FAMILY 35	AT5G46110.1	Glucose-6-phosphate/phosphate translocator-like protein	GO:0016021;GO:0022857;GO:0055085	PF03151	PTHR11132
Fxa4Bg102774	chr_4B	27030437	27032256	Chromatin modification-related protein EAF7	AT1G26470.1	chromatin modification-like protein	GO:0005634;GO:0006355;GO:0043189	PF07904	PTHR13581
Fxa4Bg102775	chr_4B	27033765	27037470	F-box associated interaction domain	AT3G06240.1	F-box family protein	-	PF08268	PTHR31111
Fxa4Bg102776	chr_4B	27037948	27039879	-	-	-	-	-	-
Fxa4Bg102777	chr_4B	27040522	27041301	-	-	-	-	-	-
Fxa4Bg102778	chr_4B	27044075	27044510	PPPDE domain	AT3G07090.1	PPPDE putative thiol peptidase family protein	GO:0008233	PF05903	PTHR12378
Fxa4Bg102779	chr_4B	27048765	27050811	BNAC03G57490D PROTEIN	AT1G26480.1	general regulatory factor 12	-	PF00244	PTHR18860
Fxa4Bg102780	chr_4B	27051481	27052995	Tetratricopeptide-like helical domain superfamily	AT1G26500.1	Pentatricopeptide repeat (PPR) superfamily protein	GO:0005515	PF12854;PF13041	PTHR47942
Fxa4Bg102781	chr_4B	27053316	27055659	OS07G0183000 PROTEIN-RELATED	AT1G65770.1	ascorbic acid mannose pathway regulator 1	-	PF03478	PTHR44259
Fxa4Bg102782	chr_4B	27057075	27060399	Putative S-adenosyl-L-methionine-dependent methyltransferase	AT2G03480.1	QUASIMODO2 LIKE 2	GO:0008168	PF03141	PTHR10108
Fxa4Bg102783	chr_4B	27062360	27063268	UNCHARACTERIZED	AT1G13870.1	KTI12-like%2C chromatin associated protein	-	PF08433	PTHR12435
Fxa4Bg102784	chr_4B	27082677	27083606	NAC DOMAIN-CONTAINING PROTEIN 71	AT1G69490.1	NAC-like%2C activated by AP3/PI	GO:0003677;GO:0006355	PF02365	PTHR31989
Fxa4Bg102785	chr_4B	27083877	27086721	CobW-like, C-terminal domain superfamily	AT1G26520.1	Cobalamin biosynthesis CobW-like protein	-	PF02492;PF07683	PTHR13748
Fxa4Bg102786	chr_4B	27088417	27092205	Prokaryotic membrane lipoprotein lipid attachment site	AT1G26560.1	beta glucosidase 40	GO:0004553;GO:0005975	PF00232	PTHR10353
Fxa4Bg102787	chr_4B	27095720	27097162	UDP-glucose/GDP-mannose dehydrogenase	AT3G29360.1	UDP-glucose 6-dehydrogenase family protein	GO:0003979;GO:0016616;GO:0051287	PF00984;PF03720;PF03721	PTHR11374
Fxa4Bg102788	chr_4B	27098857	27100527	DNA BINDING PROTEIN	AT1G26580.1	ELM2 domain protein	-	-	PTHR46872
Fxa4Bg102789	chr_4B	27103582	27105638	C2H2-type zinc finger	AT1G26610.1	C2H2-like zinc finger protein	-	PF13912	PTHR46869
Fxa4Bg102790	chr_4B	27109034	27112581	WRKY DNA -binding domain	AT1G69310.1	WRKY DNA-binding protein 57	GO:0003700;GO:0006355;GO:0043565	PF03106	PTHR31221
Fxa4Bg102791	chr_4B	27117934	27118805	F-box domain	-	-	GO:0005515	PF00646	PTHR44259
Fxa4Bg102792	chr_4B	27120029	27121277	SYNAPTOSOMAL ASSOCIATED PROTEIN	AT1G13890.1	soluble N-ethylmaleimide-sensitive factor adaptor protein 30	-	-	PTHR19305
Fxa4Bg102793	chr_4B	27121719	27123867	Purple acid Phosphatase, N-terminal domain	AT1G13900.1	Purple acid phosphatases superfamily protein	GO:0003993;GO:0016787;GO:0046872	PF00149;PF14008;PF16656	PTHR45778
Fxa4Bg102794	chr_4B	27125715	27128365	Leucine-rich repeat domain superfamily	AT5G61240.1	Leucine-rich repeat (LRR) family protein	GO:0005515	PF00560;PF13855	PTHR46662
Fxa4Bg102795	chr_4B	27128726	27129886	Tetratricopeptide-like helical domain superfamily	AT2G22410.1	SLOW GROWTH 1	GO:0005515	PF01535;PF13041	PTHR47928
Fxa4Bg102796	chr_4B	27131503	27133742	Glycosyl hydrolase family 79, N-terminal domain	AT5G61250.1	glucuronidase 1	GO:0016020;GO:0016798	PF03662	PTHR14363
Fxa4Bg102797	chr_4B	27134199	27135796	OS02G0116800 PROTEIN	AT1G13920.1	Remorin family protein	-	PF03763	PTHR31471
Fxa4Bg102798	chr_4B	27136291	27137379	Zinc finger, RING/FYVE/PHD-type	AT1G69330.1	RING/U-box superfamily protein	-	PF13445	PTHR46616
Fxa4Bg102799	chr_4B	27143745	27145556	Ankyrin repeat	AT2G03430.1	Ankyrin repeat family protein	GO:0005515	PF00023;PF12796	PTHR24189
Fxa4Bg102800	chr_4B	27146626	27148011	OS03G0210700 PROTEIN	AT2G03420.1	hypothetical protein	-	-	PTHR36730
Fxa4Bg102801	chr_4B	27149264	27157035	Macro domain	AT1G69340.1	appr-1-p processing enzyme family protein	-	PF01661;PF13716	PTHR11106
Fxa4Bg102802	chr_4B	27157517	27159637	Tetratricopeptide-like helical domain superfamily	AT2G03380.1	Pentatricopeptide repeat (PPR) superfamily protein	GO:0005515	PF01535;PF13041	PTHR24015
Fxa4Bg102803	chr_4B	27162986	27166716	TRANSCRIPTION FACTOR, PUTATIVE (DUF863)-RELATED	AT1G69360.1	T-box transcription factor%2C putative (DUF863)	-	PF05904	PTHR33167
Fxa4Bg102804	chr_4B	27179677	27181320	Carbonic anhydrase	AT5G14740.2	carbonic anhydrase 2	GO:0004089;GO:0008270;GO:0015976	PF00484	PTHR11002
Fxa4Bg102805	chr_4B	27184969	27192459	GLYCOSYLTRANSFERASE	AT2G03360.1	Glycosyltransferase family 61 protein	GO:0016757	PF04577	PTHR20961
Fxa4Bg102806	chr_4B	27195392	27196692	At5g01610-like superfamily	AT2G03350.1	DUF538 family protein (Protein of unknown function%2C DUF538)	-	PF04398	PTHR31676
Fxa4Bg102807	chr_4B	27197064	27199539	SPORULATION PROTEIN (DUF155)	AT1G69380.1	sporulation protein (DUF155)	-	PF02582	PTHR16255
Fxa4Bg102808	chr_4B	27199762	27201577	BNAC06G30560D PROTEIN	AT1G69390.1	homologue of bacterial MinE 1	GO:0032955;GO:0051301	PF03776	PTHR33404
Fxa4Bg102809	chr_4B	27202330	27206138	WD40 repeat, conserved site	AT1G69400.1	Transducin/WD40 repeat-like superfamily protein	GO:0005515	-	PTHR10971
Fxa4Bg102810	chr_4B	27207228	27208755	Translation elongation factor IF5A-like	AT1G13950.1	eukaryotic elongation factor 5A-1	GO:0003723;GO:0003746;GO:0043022;GO:0045901;GO:0045905	PF01287	PTHR11673
Fxa4Bg102811	chr_4B	27217610	27220107	GLUTAMATE 5-KINASE	AT1G26640.1	Amino acid kinase family protein	GO:0016301	PF00696	PTHR43654
Fxa4Bg102812	chr_4B	27221947	27224477	WRKY domain	AT2G03340.1	WRKY DNA-binding protein 3	GO:0003700;GO:0006355;GO:0043565	PF03106	PTHR31221
Fxa4Bg102813	chr_4B	27225202	27227337	DUF1336 FAMILY PROTEIN	AT1G13970.1	beta-hexosaminidase (DUF1336)	-	PF07059	PTHR31558
Fxa4Bg102814	chr_4B	27239844	27243625	S-ACYLTRANSFERASE	AT1G69420.1	DHHC-type zinc finger family protein	GO:0016409	PF01529	PTHR22883
Fxa4Bg102815	chr_4B	27245656	27247215	PROTEIN UXT	AT1G26660.1	Prefoldin chaperone subunit family protein	GO:0000122;GO:0003714;GO:0006457;GO:0016272;GO:0051082	PF02996	PTHR13345
Fxa4Bg102816	chr_4B	27251301	27254863	PAZ domain	AT1G69440.1	Argonaute family protein	GO:0003676;GO:0005515	PF02170;PF02171;PF08699;PF16486	PTHR22891
Fxa4Bg102817	chr_4B	27257506	27261434	Calcium-dependent channel, 7TM region, putative phosphate	AT1G69450.1	Early-responsive to dehydration stress protein (ERD4)	GO:0016020	PF02714;PF13967;PF14703	PTHR13018
Fxa4Bg102818	chr_4B	27262859	27266581	Winged helix DNA-binding domain superfamily	AT1G29150.1	non-ATPase subunit 9	GO:0005515;GO:0006886;GO:0016020;GO:0016192	PF01399;PF05008;PF12352;PF18055;PF18503	PTHR10678
Fxa4Bg102819	chr_4B	27267911	27269239	PLANT/PROTEIN	AT1G13990.1	plant/protein	-	-	PTHR37178
Fxa4Bg102820	chr_4B	27270117	27273342	Ankyrin repeat	AT1G14000.1	VH1-interacting kinase	GO:0004672;GO:0005515;GO:0005524;GO:0006468	PF00069;PF12796	PTHR44329
Fxa4Bg102821	chr_4B	27273917	27274940	TRANSMEMBRANE EMP24 DOMAIN-CONTAINING PROTEIN	AT1G26690.1	emp24/gp25L/p24 family/GOLD family protein	-	PF01105	PTHR22811
Fxa4Bg102822	chr_4B	27278723	27282114	Putative O-fucosyltransferase, plant	AT1G14020.1	O-fucosyltransferase family protein	-	PF10250	PTHR31741
Fxa4Bg102823	chr_4B	27282749	27284968	Rubisco LSMT, substrate-binding domain superfamily	AT1G14030.1	Rubisco methyltransferase family protein	GO:0005515;GO:0009507;GO:0016279;GO:0018022;GO:0030785	PF00856;PF09273	PTHR13271
Fxa4Bg102824	chr_4B	27288788	27292552	EXS family	AT1G14040.1	EXS (ERD1/XPR1/SYG1) family protein	GO:0016021	PF03105;PF03124	PTHR10783
Fxa4Bg102825	chr_4B	27293127	27298249	EXS family	AT1G69480.1	EXS (ERD1/XPR1/SYG1) family protein	GO:0016021	PF03124	PTHR10783
Fxa4Bg102826	chr_4B	27300107	27302922	GALACTOSIDE 2-ALPHA-L-FUCOSYLTRANSFERASE	AT2G03220.1	fucosyltransferase 1	GO:0008107;GO:0016020;GO:0042546	PF03254	PTHR31889
Fxa4Bg102827	chr_4B	27311315	27312667	PPIC-type PPIASE domain	AT1G26550.1	FKBP-like peptidyl-prolyl cis-trans isomerase family protein	GO:0003677;GO:0003755;GO:0006364	PF13616	PTHR45995
Fxa4Bg102828	chr_4B	27318876	27319385	-	-	-	-	-	-
Fxa4Bg102829	chr_4B	27329919	27330380	-	-	-	-	-	-
Fxa4Bg102830	chr_4B	27338551	27339963	SANT/Myb domain	AT5G15310.1	myb domain protein 16	-	PF00249	PTHR10641
Fxa4Bg102831	chr_4B	27352963	27354648	MITOCHONDRIAL DICARBOXYLATE CARRIER-RELATED	AT1G14140.1	Mitochondrial substrate carrier family protein	GO:0055085	PF00153	PTHR45618
Fxa4Bg102832	chr_4B	27360848	27362460	Mitochondrial carrier domain superfamily	AT1G14140.1	Mitochondrial substrate carrier family protein	GO:0055085	PF00153	PTHR45618
Fxa4Bg102833	chr_4B	27363659	27365159	-	-	-	-	-	-
Fxa4Bg102834	chr_4B	27371339	27373657	NAP-like superfamily	AT4G26110.1	nucleosome assembly protein1%3B1	GO:0005634;GO:0006334	PF00956	PTHR11875
Fxa4Bg102835	chr_4B	27374685	27376235	SET domain	AT1G26760.1	SET domain protein 35	GO:0005515	PF00856	PTHR47643
Fxa4Bg102836	chr_4B	27376718	27384001	EF-hand calcium-binding domain	AT2G03150.1	ATP/GTP-binding protein family	GO:0005509;GO:0006355	PF14443	PTHR14304
Fxa4Bg102837	chr_4B	27392568	27393634	NAC domain	AT1G69490.1	NAC-like%2C activated by AP3/PI	GO:0003677;GO:0006355	PF02365	PTHR31719
Fxa4Bg102838	chr_4B	27394670	27396702	Cytochrome P450	AT1G69500.1	cytochrome P450%2C family 704%2C subfamily B%2C polypeptide 1	GO:0005506;GO:0016705;GO:0020037	PF00067	PTHR24296
Fxa4Bg102839	chr_4B	27397002	27398066	Protein of unknown function (DUF962)	AT1G18720.1	ER membrane protein%2C putative (DUF962)	-	PF06127	PTHR28026
Fxa4Bg102840	chr_4B	27398206	27398933	PHOTOSYNTHETIC NDH SUBUNIT OF LUMENAL LOCATION 2, CHLOROPLASTIC	AT1G14150.1	PsbQ-like 2	GO:0005509;GO:0009523;GO:0009654;GO:0015979;GO:0019898	PF05757	PTHR33399
Fxa4Bg102841	chr_4B	27399251	27400007	Domain of unknown function (DUF588)	AT5G15290.1	Uncharacterized protein family (UPF0497)	-	PF04535	PTHR11615
Fxa4Bg102842	chr_4B	27416469	27418663	CAMP-REGULATED PHOSPHOPROTEIN 19-RELATED PROTEIN	AT1G69510.1	cAMP-regulated phosphoprotein 19-related protein	-	PF04667	PTHR10358
