# Supplementary material for: The PERPETUAL FLOWERING locus: Necessary but insufficient for genomic prediction of runnerless and other asexual reproduction phenotypes in strawberry
Source: Plant Genome. 2025 Aug 19;18(3):e70086. doi: 10.1002/tpg2.70086 (PMC12365471; doi:10.1002/tpg2.70086)
Supplement: Supplementary file 1 — Supplemental File S1. Origin years, species, pedigrees, flowering habit classifications, runner score phenotypic means, and AX‐184947290 SNP genotypes for n=932 octoploid strawberry diversity panel (SDP) individuals. The SDP included 15 F. chiloensis, 24 F. virginiana, and 893 F. × ananassa clonally propagated individuals. SDP individuals were classified as short‐day (SD = 0) or day‐neutral (DN = 1). The runner scores of SDP individuals were recorded on clonally propagated plants in Winters, CA using an ordinal scale, where 1 = runnerless, 2 = weak runnering, 3 = intermediate runnering, 4 = strong runnering, and 5 = extreme runnering. The runner score estimated marginal means (EMMs) of SDP individuals were estimated from r=1.92 observations, where r is the harmonic mean number of observations per individual (the data were unbalanced and some individuals were observed only once). Tabs 2 and 3 present the unique crosses (554) and unique parents (489) of the 932 SDP individuals. Supplemental File S2. The physical positions of 50K and 850K Axiom array SNPs corroborated by genetic mapping. SNPs were physically anchored to the ‘Camarosa’ (FaCA1; Edger et al. (2019); https://phytozome‐next.jgi.doe.gov/info/Fxananassa_v1_0_a1) and ‘UCD Royal Royce’ (FaRR1; https://phytozome‐next.jgi.doe.gov/info/FxananassaRoyalRoyce_v1_0) genomes in silico. Chromosomes were numbered using the nomenclature of Hardigan et al. (2020) and cross‐referenced to the nomenclature of Edger et al. (2019). This database includes the physical positions of SNPs identified by BLAST in the ‘Camarosa’ and ‘Royal Royce’ genomes, DNA sequences of the SNP probes, chromosome assignments and physical positions of SNPs corroborated by genetic mapping, and associated information. Supplemental File S3. A Rosetta stone for cross‐referencing linkage group and chromosome nomenclatures in octoploid strawberry. This database includes several previously published chromosome nomenclatures (Edger et al., 2019; Hardigan et [file TPG2-18-e70086-s001.zip › Submitted Supplemental Files & Figures/Supplemental File S4 F2 Families 3-19-2025.xlsx]

## Sheet: Supplemental_File_S4_F2
Parent A	Parent B	Family	Individual	Source	AX.184947290 SNP Genotype	Coded AX.184947290 SNP Genotype	Runner Count 26 March (12.3 hr Photoperiod)	Runner Count 9 Apri (13.0 hr Photoperiod)	Runner Count 22 April (13.3 hr Photoperiod)	Runner Count 6 May (14.1 hr Photoperiod)	Runner Count 20 May (14.3 hr Photoperiod)	Runne Count 3 June (14.1 hr Photoperiod)	Runner Count 6 July (14.5 hr Photoperiod)
17C321P015	UCD_Royal_Royce	19A907	19A907P022	Runnerless F1	NA	NA	NA	NA	NA	NA	NA	NA	NA
17C321P015	UCD_Royal_Royce	19A907	19A907P024	Runnerless F1	NA	NA	NA	NA	NA	NA	NA	NA	NA
17C321P015	55C023P001	19A908	19A908P012	Runnerless F1	NA	NA	NA	NA	NA	NA	NA	NA	NA
17C321P015	55C023P001	19A908	19A908P053	Runnerless F1	NA	NA	NA	NA	NA	NA	NA	NA	NA
19A907P022	19A907P022	21S950	21S950P001	17C321P015 x Royal Royce F2	AA	-1	3	6	9	9	13	15	16
19A907P022	19A907P022	21S950	21S950P002	17C321P015 x Royal Royce F2	AA	-1	0	3	6	10	19	21	25
19A907P022	19A907P022	21S950	21S950P003	17C321P015 x Royal Royce F2	AA	-1	0	7	14	18	22	24	24
19A907P022	19A907P022	21S950	21S950P004	17C321P015 x Royal Royce F2	AA	-1	1	4	6	9	10	8	9
19A907P022	19A907P022	21S950	21S950P005	17C321P015 x Royal Royce F2	AA	-1	2	7	9	12	14	14	14
19A907P022	19A907P022	21S950	21S950P006	17C321P015 x Royal Royce F2	AA	-1	2	7	9	16	18	21	23
19A907P022	19A907P022	21S950	21S950P007	17C321P015 x Royal Royce F2	AA	-1	1	6	9	11	13	13	13
19A907P022	19A907P022	21S950	21S950P008	17C321P015 x Royal Royce F2	AA	-1	1	5	16	17	18	18	21
19A907P022	19A907P022	21S950	21S950P009	17C321P015 x Royal Royce F2	AA	-1	2	9	15	17	19	21	21
19A907P022	19A907P022	21S950	21S950P010	17C321P015 x Royal Royce F2	AG	0	0	2	9	17	19	24	25
19A907P022	19A907P022	21S950	21S950P011	17C321P015 x Royal Royce F2	AA	-1	2	7	12	13	14	18	19
19A907P022	19A907P022	21S950	21S950P012	17C321P015 x Royal Royce F2	AA	-1	0	3	6	9	10	11	12
19A907P022	19A907P022	21S950	21S950P013	17C321P015 x Royal Royce F2	AA	-1	3	8	12	15	16	17	17
19A907P022	19A907P022	21S950	21S950P014	17C321P015 x Royal Royce F2	AA	-1	4	12	21	26	29	31	31
19A907P022	19A907P022	21S950	21S950P015	17C321P015 x Royal Royce F2	AA	-1	3	12	18	22	26	30	34
19A907P022	19A907P022	21S950	21S950P016	17C321P015 x Royal Royce F2	AA	-1	1	4	7	8	13	16	18
19A907P022	19A907P022	21S950	21S950P017	17C321P015 x Royal Royce F2	AA	-1	1	6	10	14	14	15	17
19A907P022	19A907P022	21S950	21S950P018	17C321P015 x Royal Royce F2	AA	-1	2	6	10	13	16	17	20
19A907P022	19A907P022	21S950	21S950P019	17C321P015 x Royal Royce F2	AA	-1	3	6	7	12	14	14	15
19A907P022	19A907P022	21S950	21S950P020	17C321P015 x Royal Royce F2	AA	-1	2	8	13	15	15	15	16
19A907P022	19A907P022	21S950	21S950P021	17C321P015 x Royal Royce F2	AA	-1	3	7	11	12	14	14	18
19A907P022	19A907P022	21S950	21S950P022	17C321P015 x Royal Royce F2	AA	-1	2	4	8	13	15	16	16
19A907P022	19A907P022	21S950	21S950P023	17C321P015 x Royal Royce F2	AA	-1	3	9	11	16	18	17	23
19A907P022	19A907P022	21S950	21S950P024	17C321P015 x Royal Royce F2	AA	-1	2	5	9	7	11	10	12
19A907P022	19A907P022	21S950	21S950P025	17C321P015 x Royal Royce F2	AA	-1	2	11	13	14	18	18	20
19A907P022	19A907P022	21S950	21S950P026	17C321P015 x Royal Royce F2	AA	-1	3	7	11	20	21	21	29
19A907P022	19A907P022	21S950	21S950P027	17C321P015 x Royal Royce F2	AA	-1	2	6	7	8	9	9	9
19A907P022	19A907P022	21S950	21S950P028	17C321P015 x Royal Royce F2	AA	-1	2	7	13	17	22	23	23
19A907P022	19A907P022	21S950	21S950P029	17C321P015 x Royal Royce F2	AA	-1	0	1	5	7	7	10	10
19A907P022	19A907P022	21S950	21S950P030	17C321P015 x Royal Royce F2	AA	-1	1	5	7	9	14	14	15
19A907P022	19A907P022	21S950	21S950P031	17C321P015 x Royal Royce F2	AA	-1	2	6	11	11	17	17	22
19A907P022	19A907P022	21S950	21S950P032	17C321P015 x Royal Royce F2	AA	-1	1	3	5	6	9	13	15
19A907P022	19A907P022	21S950	21S950P033	17C321P015 x Royal Royce F2	AA	-1	2	4	10	13	18	20	20
19A907P022	19A907P022	21S950	21S950P034	17C321P015 x Royal Royce F2	AA	-1	3	4	9	15	26	25	26
19A907P022	19A907P022	21S950	21S950P035	17C321P015 x Royal Royce F2	AA	-1	1	3	5	7	11	10	10
19A907P022	19A907P022	21S950	21S950P036	17C321P015 x Royal Royce F2	AA	-1	2	5	10	15	17	18	18
19A907P022	19A907P022	21S950	21S950P037	17C321P015 x Royal Royce F2	AA	-1	0	4	10	14	19	20	24
19A907P022	19A907P022	21S950	21S950P038	17C321P015 x Royal Royce F2	AA	-1	2	5	9	14	21	22	23
19A907P022	19A907P022	21S950	21S950P039	17C321P015 x Royal Royce F2	AA	-1	0	2	5	6	13	16	20
19A907P022	19A907P022	21S950	21S950P040	17C321P015 x Royal Royce F2	AA	-1	2	6	11	14	23	27	35
19A907P022	19A907P022	21S950	21S950P041	17C321P015 x Royal Royce F2	AA	-1	2	9	12	20	31	34	34
19A907P022	19A907P022	21S950	21S950P042	17C321P015 x Royal Royce F2	AA	-1	1	6	12	14	14	15	15
19A907P022	19A907P022	21S950	21S950P043	17C321P015 x Royal Royce F2	AA	-1	2	12	21	29	42	48	49
19A907P022	19A907P022	21S950	21S950P044	17C321P015 x Royal Royce F2	AA	-1	1	4	10	16	27	27	35
19A907P022	19A907P022	21S950	21S950P045	17C321P015 x Royal Royce F2	AA	-1	1	8	15	16	21	21	21
19A907P022	19A907P022	21S950	21S950P046	17C321P015 x Royal Royce F2	AA	-1	1	5	13	18	24	28	28
19A907P022	19A907P022	21S950	21S950P047	17C321P015 x Royal Royce F2	AA	-1	2	7	15	22	23	23	31
19A907P022	19A907P022	21S950	21S950P048	17C321P015 x Royal Royce F2	AA	-1	4	6	8	7	15	15	25
19A907P024	19A907P024	21S951	21S951P001	17C321P015 x Royal Royce F2	AA	-1	0	2	4	11	27	36	42
19A907P024	19A907P024	21S951	21S951P002	17C321P015 x Royal Royce F2	AG	0	0	1	4	8	19	28	30
19A907P024	19A907P024	21S951	21S951P003	17C321P015 x Royal Royce F2	AG	0	1	11	17	27	33	44	44
19A907P024	19A907P024	21S951	21S951P004	17C321P015 x Royal Royce F2	GG	1	0	4	10	18	24	24	29
19A907P024	19A907P024	21S951	21S951P005	17C321P015 x Royal Royce F2	AA	-1	0	10	16	18	20	23	25
19A907P024	19A907P024	21S951	21S951P006	17C321P015 x Royal Royce F2	GG	1	1	5	11	19	27	27	47
19A907P024	19A907P024	21S951	21S951P007	17C321P015 x Royal Royce F2	AA	-1	0	9	14	29	31	32	33
19A907P024	19A907P024	21S951	21S951P008	17C321P015 x Royal Royce F2	AG	0	0	4	7	14	15	15	15
19A907P024	19A907P024	21S951	21S951P009	17C321P015 x Royal Royce F2	AA	-1	3	12	20	30	34	37	37
19A907P024	19A907P024	21S951	21S951P010	17C321P015 x Royal Royce F2	GG	1	1	7	14	33	39	41	43
19A907P024	19A907P024	21S951	21S951P011	17C321P015 x Royal Royce F2	AA	-1	1	7	12	22	29	30	34
19A907P024	19A907P024	21S951	21S951P012	17C321P015 x Royal Royce F2	AG	0	3	8	15	26	41	49	65
19A907P024	19A907P024	21S951	21S951P013	17C321P015 x Royal Royce F2	GG	1	1	9	15	29	38	43	43
19A907P024	19A907P024	21S951	21S951P014	17C321P015 x Royal Royce F2	GG	1	1	6	10	15	24	27	27
19A907P024	19A907P024	21S951	21S951P015	17C321P015 x Royal Royce F2	AG	0	0	7	12	17	18	21	23
19A907P024	19A907P024	21S951	21S951P016	17C321P015 x Royal Royce F2	AG	0	1	5	8	16	28	31	32
19A907P024	19A907P024	21S951	21S951P017	17C321P015 x Royal Royce F2	AG	0	1	7	13	16	24	26	29
19A907P024	19A907P024	21S951	21S951P018	17C321P015 x Royal Royce F2	AA	-1	0	3	10	14	14	17	19
19A907P024	19A907P024	21S951	21S951P019	17C321P015 x Royal Royce F2	AG	0	1	7	12	18	19	23	32
19A907P024	19A907P024	21S951	21S951P020	17C321P015 x Royal Royce F2	GG	1	3	7	12	14	27	33	33
19A907P024	19A907P024	21S951	21S951P021	17C321P015 x Royal Royce F2	AG	0	0	4	6	9	13	17	18
19A907P024	19A907P024	21S951	21S951P022	17C321P015 x Royal Royce F2	AG	0	2	7	8	15	21	32	38
19A907P024	19A907P024	21S951	21S951P023	17C321P015 x Royal Royce F2	AG	0	2	16	19	26	38	45	49
19A907P024	19A907P024	21S951	21S951P024	17C321P015 x Royal Royce F2	GG	1	1	5	16	23	30	34	40
19A907P024	19A907P024	21S951	21S951P025	17C321P015 x Royal Royce F2	AA	-1	2	10	15	20	22	24	24
19A907P024	19A907P024	21S951	21S951P026	17C321P015 x Royal Royce F2	AG	0	0	4	10	14	20	27	27
19A907P024	19A907P024	21S951	21S951P027	17C321P015 x Royal Royce F2	GG	1	2	9	16	22	28	31	32
19A907P024	19A907P024	21S951	21S951P028	17C321P015 x Royal Royce F2	AG	0	0	7	11	17	21	23	23
19A907P024	19A907P024	21S951	21S951P029	17C321P015 x Royal Royce F2	GG	1	2	7	11	15	19	26	39
19A907P024	19A907P024	21S951	21S951P030	17C321P015 x Royal Royce F2	AG	0	1	7	15	26	29	42	42
19A907P024	19A907P024	21S951	21S951P031	17C321P015 x Royal Royce F2	AA	-1	2	9	13	17	17	18	18
19A907P024	19A907P024	21S951	21S951P032	17C321P015 x Royal Royce F2	AA	-1	1	4	7	17	17	17	17
19A907P024	19A907P024	21S951	21S951P033	17C321P015 x Royal Royce F2	AG	0	2	6	10	14	15	18	20
19A907P024	19A907P024	21S951	21S951P034	17C321P015 x Royal Royce F2	AG	0	2	7	9	14	14	17	29
19A907P024	19A907P024	21S951	21S951P035	17C321P015 x Royal Royce F2	AG	0	2	7	8	16	30	31	33
19A907P024	19A907P024	21S951	21S951P036	17C321P015 x Royal Royce F2	AG	0	4	11	11	15	24	24	25
19A907P024	19A907P024	21S951	21S951P037	17C321P015 x Royal Royce F2	AG	0	2	5	12	21	21	22	22
19A907P024	19A907P024	21S951	21S951P038	17C321P015 x Royal Royce F2	AG	0	2	4	7	10	13	19	25
19A907P024	19A907P024	21S951	21S951P039	17C321P015 x Royal Royce F2	AG	0	4	7	20	25	30	31	39
19A907P024	19A907P024	21S951	21S951P040	17C321P015 x Royal Royce F2	AG	0	2	9	20	33	37	39	51
19A907P024	19A907P024	21S951	21S951P041	17C321P015 x Royal Royce F2	AG	0	4	12	22	28	37	37	39
19A907P024	19A907P024	21S951	21S951P042	17C321P015 x Royal Royce F2	AG	0	2	9	16	24	29	31	39
19A907P024	19A907P024	21S951	21S951P043	17C321P015 x Royal Royce F2	AG	0	3	11	15	22	26	30	42
19A907P024	19A907P024	21S951	21S951P045	17C321P015 x Royal Royce F2	GG	1	4	12	25	36	41	41	41
19A907P024	19A907P024	21S951	21S951P046	17C321P015 x Royal Royce F2	GG	1	1	8	14	31	42	53	57
19A907P024	19A907P024	21S951	21S951P047	17C321P015 x Royal Royce F2	AA	-1	1	4	12	18	22	31	31
19A907P024	19A907P024	21S951	21S951P048	17C321P015 x Royal Royce F2	GG	1	0	3	8	15	28	39	47
19A907P024	19A907P024	21S951	21S951P049	17C321P015 x Royal Royce F2	AA	-1	0	3	9	15	17	19	21
19A907P024	19A907P024	21S951	21S951P050	17C321P015 x Royal Royce F2	AA	-1	0	2	6	12	14	16	16
19A907P024	19A907P024	21S951	21S951P051	17C321P015 x Royal Royce F2	AG	0	2	5	10	12	12	17	17
19A907P024	19A907P024	21S951	21S951P052	17C321P015 x Royal Royce F2	GG	1	1	6	11	20	23	30	30
19A907P024	19A907P024	21S951	21S951P053	17C321P015 x Royal Royce F2	AG	0	0	3	10	15	17	17	18
19A907P024	19A907P024	21S951	21S951P054	17C321P015 x Royal Royce F2	AA	-1	1	4	6	9	9	10	11
19A907P024	19A907P024	21S951	21S951P055	17C321P015 x Royal Royce F2	AG	0	0	4	8	10	15	20	22
19A907P024	19A907P024	21S951	21S951P056	17C321P015 x Royal Royce F2	AG	0	2	5	11	14	15	20	20
19A907P024	19A907P024	21S951	21S951P057	17C321P015 x Royal Royce F2	GG	1	2	4	10	16	27	33	37
19A907P024	19A907P024	21S951	21S951P058	17C321P015 x Royal Royce F2	AG	0	0	4	11	18	18	19	20
19A907P024	19A907P024	21S951	21S951P059	17C321P015 x Royal Royce F2	AG	0	0	3	7	13	13	13	14
19A907P024	19A907P024	21S951	21S951P060	17C321P015 x Royal Royce F2	AA	-1	0	0	2	9	11	11	12
19A907P024	19A907P024	21S951	21S951P061	17C321P015 x Royal Royce F2	GG	1	1	7	9	15	23	23	29
19A907P024	19A907P024	21S951	21S951P062	17C321P015 x Royal Royce F2	AA	-1	0	0	2	9	10	12	12
19A907P024	19A907P024	21S951	21S951P063	17C321P015 x Royal Royce F2	AG	0	1	2	8	14	14	15	21
19A907P024	19A907P024	21S951	21S951P065	17C321P015 x Royal Royce F2	AG	0	1	3	5	9	15	24	26
19A907P024	19A907P024	21S951	21S951P066	17C321P015 x Royal Royce F2	AG	0	0	0	1	1	1	1	1
19A907P024	19A907P024	21S951	21S951P067	17C321P015 x Royal Royce F2	AA	-1	1	4	11	18	25	25	26
19A907P024	19A907P024	21S951	21S951P068	17C321P015 x Royal Royce F2	AG	0	3	7	14	23	33	33	33
19A907P024	19A907P024	21S951	21S951P069	17C321P015 x Royal Royce F2	GG	1	3	13	18	29	34	36	39
19A907P024	19A907P024	21S951	21S951P070	17C321P015 x Royal Royce F2	AG	0	1	4	8	11	17	22	23
19A907P024	19A907P024	21S951	21S951P071	17C321P015 x Royal Royce F2	AA	-1	0	4	11	15	20	20	20
19A907P024	19A907P024	21S951	21S951P072	17C321P015 x Royal Royce F2	GG	1	2	4	9	13	23	28	29
19A907P024	19A907P024	21S951	21S951P073	17C321P015 x Royal Royce F2	AA	-1	0	1	5	8	9	9	9
19A907P024	19A907P024	21S951	21S951P074	17C321P015 x Royal Royce F2	AA	-1	0	0	2	2	2	2	2
19A907P024	19A907P024	21S951	21S951P075	17C321P015 x Royal Royce F2	GG	1	2	7	10	17	18	19	19
19A907P024	19A907P024	21S951	21S951P076	17C321P015 x Royal Royce F2	GG	1	2	7	12	13	20	23	30
19A907P024	19A907P024	21S951	21S951P077	17C321P015 x Royal Royce F2	GG	1	2	4	8	13	26	27	29
19A907P024	19A907P024	21S951	21S951P078	17C321P015 x Royal Royce F2	AG	0	0	1	5	11	14	16	21
19A907P024	19A907P024	21S951	21S951P079	17C321P015 x Royal Royce F2	AG	0	0	5	10	12	16	17	18
19A907P024	19A907P024	21S951	21S951P080	17C321P015 x Royal Royce F2	AG	0	1	3	7	14	19	19	20
19A907P024	19A907P024	21S951	21S951P081	17C321P015 x Royal Royce F2	AA	-1	1	4	8	11	12	12	13
19A907P024	19A907P024	21S951	21S951P082	17C321P015 x Royal Royce F2	AG	0	0	2	4	7	11	13	20
19A907P024	19A907P024	21S951	21S951P083	17C321P015 x Royal Royce F2	AG	0	3	7	15	15	21	18	22
19A907P024	19A907P024	21S951	21S951P084	17C321P015 x Royal Royce F2	AG	0	0	1	5	8	10	12	12
19A907P024	19A907P024	21S951	21S951P085	17C321P015 x Royal Royce F2	AG	0	2	6	9	10	17	14	17
19A907P024	19A907P024	21S951	21S951P086	17C321P015 x Royal Royce F2	AG	0	0	3	7	11	15	15	21
19A907P024	19A907P024	21S951	21S951P087	17C321P015 x Royal Royce F2	AG	0	0	4	8	10	16	18	18
19A907P024	19A907P024	21S951	21S951P088	17C321P015 x Royal Royce F2	AA	-1	0	6	16	18	19	23	30
19A907P024	19A907P024	21S951	21S951P090	17C321P015 x Royal Royce F2	GG	1	2	6	11	17	25	28	31
19A907P024	19A907P024	21S951	21S951P091	17C321P015 x Royal Royce F2	AA	-1	0	5	10	14	19	22	24
19A907P024	19A907P024	21S951	21S951P092	17C321P015 x Royal Royce F2	AG	0	0	3	9	13	15	24	26
19A907P024	19A907P024	21S951	21S951P093	17C321P015 x Royal Royce F2	AG	0	0	3	7	9	12	14	15
19A907P024	19A907P024	21S951	21S951P094	17C321P015 x Royal Royce F2	AG	0	1	4	8	15	22	22	23
19A907P024	19A907P024	21S951	21S951P095	17C321P015 x Royal Royce F2	GG	1	2	5	9	15	20	30	30
19A907P024	19A907P024	21S951	21S951P096	17C321P015 x Royal Royce F2	GG	1	1	5	12	20	28	29	29
19A907P024	19A907P024	21S951	21S951P097	17C321P015 x Royal Royce F2	AG	0	4	9	18	23	23	23	23
19A907P024	19A907P024	21S951	21S951P098	17C321P015 x Royal Royce F2	AG	0	0	4	14	20	25	26	27
19A907P024	19A907P024	21S951	21S951P099	17C321P015 x Royal Royce F2	AG	0	3	13	23	40	51	51	63
19A907P024	19A907P024	21S951	21S951P100	17C321P015 x Royal Royce F2	AG	0	3	10	17	24	27	27	27
19A907P024	19A907P024	21S951	21S951P101	17C321P015 x Royal Royce F2	AG	0	0	0	0	0	1	1	1
19A907P024	19A907P024	21S951	21S951P102	17C321P015 x Royal Royce F2	AA	-1	2	12	24	26	27	27	27
19A907P024	19A907P024	21S951	21S951P103	17C321P015 x Royal Royce F2	GG	1	5	9	23	38	45	55	74
19A907P024	19A907P024	21S951	21S951P106	17C321P015 x Royal Royce F2	AG	0	0	6	16	24	28	28	28
19A907P024	19A907P024	21S951	21S951P107	17C321P015 x Royal Royce F2	AG	0	3	15	22	30	35	35	37
19A907P024	19A907P024	21S951	21S951P108	17C321P015 x Royal Royce F2	AA	-1	0	2	3	7	8	15	15
19A907P024	19A907P024	21S951	21S951P109	17C321P015 x Royal Royce F2	AG	0	0	2	3	4	7	8	9
19A907P024	19A907P024	21S951	21S951P111	17C321P015 x Royal Royce F2	AA	-1	0	6	12	18	21	22	22
19A907P024	19A907P024	21S951	21S951P112	17C321P015 x Royal Royce F2	AG	0	0	5	12	18	31	35	38
19A907P024	19A907P024	21S951	21S951P114	17C321P015 x Royal Royce F2	GG	1	1	4	5	8	14	21	24
19A907P024	19A907P024	21S951	21S951P115	17C321P015 x Royal Royce F2	AG	0	1	14	31	42	45	45	47
19A907P024	19A907P024	21S951	21S951P116	17C321P015 x Royal Royce F2	GG	1	1	4	8	17	27	31	32
19A907P024	19A907P024	21S951	21S951P117	17C321P015 x Royal Royce F2	AG	0	0	1	3	7	16	27	34
19A907P024	19A907P024	21S951	21S951P119	17C321P015 x Royal Royce F2	GG	1	1	4	12	21	28	30	31
19A907P024	19A907P024	21S951	21S951P120	17C321P015 x Royal Royce F2	AG	0	0	0	0	2	3	3	4
19A907P024	19A907P024	21S951	21S951P121	17C321P015 x Royal Royce F2	AG	0	4	9	16	22	22	27	27
19A907P024	19A907P024	21S951	21S951P122	17C321P015 x Royal Royce F2	AG	0	3	10	20	30	35	35	35
19A907P024	19A907P024	21S951	21S951P123	17C321P015 x Royal Royce F2	AG	0	5	10	19	30	39	47	51
19A907P024	19A907P024	21S951	21S951P124	17C321P015 x Royal Royce F2	AA	-1	1	5	17	24	24	24	24
19A907P024	19A907P024	21S951	21S951P125	17C321P015 x Royal Royce F2	GG	1	2	9	15	25	34	37	51
19A907P024	19A907P024	21S951	21S951P126	17C321P015 x Royal Royce F2	AA	-1	0	2	5	7	11	11	11
19A907P024	19A907P024	21S951	21S951P127	17C321P015 x Royal Royce F2	AG	0	5	16	20	33	36	37	42
19A907P024	19A907P024	21S951	21S951P128	17C321P015 x Royal Royce F2	AA	-1	0	3	8	11	11	11	11
19A907P024	19A907P024	21S951	21S951P129	17C321P015 x Royal Royce F2	GG	1	3	12	21	30	38	47	57
19A907P024	19A907P024	21S951	21S951P130	17C321P015 x Royal Royce F2	AG	0	0	0	5	10	17	34	42
19A907P024	19A907P024	21S951	21S951P131	17C321P015 x Royal Royce F2	GG	1	1	11	20	31	36	43	52
19A907P024	19A907P024	21S951	21S951P132	17C321P015 x Royal Royce F2	AG	0	3	8	18	24	26	31	31
19A907P024	19A907P024	21S951	21S951P133	17C321P015 x Royal Royce F2	AA	-1	1	2	10	17	20	21	22
19A907P024	19A907P024	21S951	21S951P134	17C321P015 x Royal Royce F2	AG	0	0	6	16	25	27	27	30
19A907P024	19A907P024	21S951	21S951P135	17C321P015 x Royal Royce F2	AG	0	2	6	9	17	17	17	19
19A907P024	19A907P024	21S951	21S951P137	17C321P015 x Royal Royce F2	AG	0	0	1	5	9	13	22	23
19A907P024	19A907P024	21S951	21S951P138	17C321P015 x Royal Royce F2	AA	-1	0	1	5	11	13	12	15
19A907P024	19A907P024	21S951	21S951P139	17C321P015 x Royal Royce F2	AG	0	5	19	26	39	39	42	44
19A907P024	19A907P024	21S951	21S951P140	17C321P015 x Royal Royce F2	AG	0	0	4	11	16	20	20	20
19A907P024	19A907P024	21S951	21S951P141	17C321P015 x Royal Royce F2	AA	-1	0	3	5	5	7	13	13
19A907P024	19A907P024	21S951	21S951P142	17C321P015 x Royal Royce F2	AG	0	2	10	13	21	32	38	38
19A907P024	19A907P024	21S951	21S951P143	17C321P015 x Royal Royce F2	AG	0	0	8	13	15	15	15	15
19A907P024	19A907P024	21S951	21S951P144	17C321P015 x Royal Royce F2	GG	1	7	19	24	37	45	56	66
19A908P012	19A908P012	21S952	21S952P001	17C321P015 x 55C032P001 F2	AG	0	0	2	4	5	6	12	16
19A908P012	19A908P012	21S952	21S952P002	17C321P015 x 55C032P001 F2	GG	1	0	6	12	20	28	29	36
19A908P012	19A908P012	21S952	21S952P003	17C321P015 x 55C032P001 F2	GG	1	0	5	11	11	12	12	13
19A908P012	19A908P012	21S952	21S952P004	17C321P015 x 55C032P001 F2	GG	1	0	3	11	19	23	31	33
19A908P012	19A908P012	21S952	21S952P005	17C321P015 x 55C032P001 F2	AG	0	3	8	14	20	21	23	23
19A908P012	19A908P012	21S952	21S952P006	17C321P015 x 55C032P001 F2	GG	1	0	3	11	19	24	25	28
19A908P012	19A908P012	21S952	21S952P007	17C321P015 x 55C032P001 F2	AG	0	0	0	0	2	3	3	3
19A908P012	19A908P012	21S952	21S952P008	17C321P015 x 55C032P001 F2	AG	0	0	0	1	2	4	12	12
19A908P012	19A908P012	21S952	21S952P010	17C321P015 x 55C032P001 F2	AG	0	0	2	3	7	10	11	12
19A908P012	19A908P012	21S952	21S952P012	17C321P015 x 55C032P001 F2	AA	-1	0	3	9	11	13	13	13
19A908P012	19A908P012	21S952	21S952P013	17C321P015 x 55C032P001 F2	AG	0	0	1	4	4	5	5	5
19A908P012	19A908P012	21S952	21S952P014	17C321P015 x 55C032P001 F2	AG	0	0	0	0	0	0	0	12
19A908P012	19A908P012	21S952	21S952P015	17C321P015 x 55C032P001 F2	GG	1	0	6	12	19	29	34	43
19A908P012	19A908P012	21S952	21S952P016	17C321P015 x 55C032P001 F2	GG	1	2	5	9	12	18	28	37
19A908P012	19A908P012	21S952	21S952P017	17C321P015 x 55C032P001 F2	AG	0	1	4	10	14	20	23	23
19A908P012	19A908P012	21S952	21S952P018	17C321P015 x 55C032P001 F2	AG	0	0	4	7	12	18	27	29
19A908P012	19A908P012	21S952	21S952P019	17C321P015 x 55C032P001 F2	AG	0	0	0	3	5	10	16	16
19A908P012	19A908P012	21S952	21S952P020	17C321P015 x 55C032P001 F2	AG	0	0	2	5	6	9	11	11
19A908P012	19A908P012	21S952	21S952P021	17C321P015 x 55C032P001 F2	AG	0	0	3	3	5	5	6	6
19A908P012	19A908P012	21S952	21S952P022	17C321P015 x 55C032P001 F2	AG	0	0	3	4	6	12	20	22
19A908P012	19A908P012	21S952	21S952P023	17C321P015 x 55C032P001 F2	AA	-1	0	4	6	7	7	10	10
19A908P012	19A908P012	21S952	21S952P024	17C321P015 x 55C032P001 F2	AA	-1	0	0	1	2	3	3	3
19A908P012	19A908P012	21S952	21S952P025	17C321P015 x 55C032P001 F2	GG	1	0	1	3	5	15	22	33
19A908P012	19A908P012	21S952	21S952P026	17C321P015 x 55C032P001 F2	AG	0	0	1	1	8	12	18	18
19A908P012	19A908P012	21S952	21S952P027	17C321P015 x 55C032P001 F2	AG	0	0	1	6	7	11	15	15
19A908P012	19A908P012	21S952	21S952P028	17C321P015 x 55C032P001 F2	GG	1	2	4	11	18	23	24	38
19A908P012	19A908P012	21S952	21S952P029	17C321P015 x 55C032P001 F2	AG	0	0	0	3	4	4	4	6
19A908P012	19A908P012	21S952	21S952P030	17C321P015 x 55C032P001 F2	GG	1	0	0	1	3	9	17	20
19A908P012	19A908P012	21S952	21S952P031	17C321P015 x 55C032P001 F2	GG	1	0	2	3	7	14	17	22
19A908P012	19A908P012	21S952	21S952P032	17C321P015 x 55C032P001 F2	AA	-1	0	0	0	0	0	0	0
19A908P012	19A908P012	21S952	21S952P033	17C321P015 x 55C032P001 F2	AG	0	0	0	4	6	6	6	6
19A908P012	19A908P012	21S952	21S952P034	17C321P015 x 55C032P001 F2	AA	-1	0	2	10	10	24	30	34
19A908P012	19A908P012	21S952	21S952P035	17C321P015 x 55C032P001 F2	AG	0	0	0	2	2	7	12	13
19A908P012	19A908P012	21S952	21S952P037	17C321P015 x 55C032P001 F2	AG	0	0	1	3	3	5	5	5
19A908P012	19A908P012	21S952	21S952P038	17C321P015 x 55C032P001 F2	AG	0	2	5	13	18	20	29	30
19A908P012	19A908P012	21S952	21S952P039	17C321P015 x 55C032P001 F2	GG	1	0	0	0	0	0	0	0
19A908P012	19A908P012	21S952	21S952P040	17C321P015 x 55C032P001 F2	AA	-1	0	0	1	3	3	3	3
19A908P012	19A908P012	21S952	21S952P041	17C321P015 x 55C032P001 F2	AG	0	1	3	9	13	22	28	34
19A908P012	19A908P012	21S952	21S952P042	17C321P015 x 55C032P001 F2	AA	-1	0	0	0	2	3	3	3
19A908P012	19A908P012	21S952	21S952P043	17C321P015 x 55C032P001 F2	AA	-1	0	2	9	13	15	15	15
19A908P012	19A908P012	21S952	21S952P044	17C321P015 x 55C032P001 F2	AG	0	0	0	0	2	2	2	3
19A908P012	19A908P012	21S952	21S952P046	17C321P015 x 55C032P001 F2	AG	0	0	0	1	3	5	7	7
19A908P012	19A908P012	21S952	21S952P047	17C321P015 x 55C032P001 F2	AA	-1	0	2	6	8	8	8	8
19A908P012	19A908P012	21S952	21S952P048	17C321P015 x 55C032P001 F2	GG	1	0	5	12	16	23	29	29
19A908P053	19A908P053	21S953	21S953P001	17C321P015 x 55C032P001 F2	AG	0	3	7	8	7	9	10	10
19A908P053	19A908P053	21S953	21S953P002	17C321P015 x 55C032P001 F2	GG	1	0	3	5	12	19	21	21
19A908P053	19A908P053	21S953	21S953P003	17C321P015 x 55C032P001 F2	AA	-1	0	3	10	13	13	13	13
19A908P053	19A908P053	21S953	21S953P004	17C321P015 x 55C032P001 F2	AG	0	0	2	5	8	12	15	15
19A908P053	19A908P053	21S953	21S953P005	17C321P015 x 55C032P001 F2	AG	0	0	1	5	4	4	5	5
19A908P053	19A908P053	21S953	21S953P006	17C321P015 x 55C032P001 F2	AA	-1	0	1	3	5	7	10	10
19A908P053	19A908P053	21S953	21S953P007	17C321P015 x 55C032P001 F2	GG	1	0	0	2	6	8	13	16
19A908P053	19A908P053	21S953	21S953P009	17C321P015 x 55C032P001 F2	AG	0	1	4	8	11	13	17	18
19A908P053	19A908P053	21S953	21S953P010	17C321P015 x 55C032P001 F2	AA	-1	0	2	7	10	13	16	18
19A908P053	19A908P053	21S953	21S953P011	17C321P015 x 55C032P001 F2	GG	1	0	2	3	6	11	20	27
19A908P053	19A908P053	21S953	21S953P012	17C321P015 x 55C032P001 F2	AG	0	0	0	0	0	0	0	0
19A908P053	19A908P053	21S953	21S953P013	17C321P015 x 55C032P001 F2	GG	1	0	6	8	13	13	14	14
19A908P053	19A908P053	21S953	21S953P014	17C321P015 x 55C032P001 F2	AG	0	0	1	3	5	5	7	10
19A908P053	19A908P053	21S953	21S953P015	17C321P015 x 55C032P001 F2	AG	0	0	1	4	7	7	7	7
19A908P053	19A908P053	21S953	21S953P016	17C321P015 x 55C032P001 F2	AA	-1	0	3	3	4	4	4	4
19A908P053	19A908P053	21S953	21S953P017	17C321P015 x 55C032P001 F2	GG	1	2	3	7	10	14	15	18
19A908P053	19A908P053	21S953	21S953P018	17C321P015 x 55C032P001 F2	AG	0	0	1	3	4	8	11	14
19A908P053	19A908P053	21S953	21S953P019	17C321P015 x 55C032P001 F2	GG	1	0	0	4	6	8	8	16
19A908P053	19A908P053	21S953	21S953P020	17C321P015 x 55C032P001 F2	AG	0	0	3	8	11	15	24	26
19A908P053	19A908P053	21S953	21S953P021	17C321P015 x 55C032P001 F2	AG	0	1	4	6	7	7	8	9
19A908P053	19A908P053	21S953	21S953P023	17C321P015 x 55C032P001 F2	AG	0	5	9	18	18	22	26	28
19A908P053	19A908P053	21S953	21S953P025	17C321P015 x 55C032P001 F2	AA	-1	0	0	2	2	6	11	15
19A908P053	19A908P053	21S953	21S953P026	17C321P015 x 55C032P001 F2	AG	0	0	2	7	9	9	9	9
19A908P053	19A908P053	21S953	21S953P027	17C321P015 x 55C032P001 F2	GG	1	0	0	0	3	6	8	15
19A908P053	19A908P053	21S953	21S953P028	17C321P015 x 55C032P001 F2	AG	0	0	1	1	2	4	7	7
19A908P053	19A908P053	21S953	21S953P029	17C321P015 x 55C032P001 F2	GG	1	1	4	9	14	16	23	29
19A908P053	19A908P053	21S953	21S953P030	17C321P015 x 55C032P001 F2	GG	1	0	2	3	6	11	14	18
19A908P053	19A908P053	21S953	21S953P031	17C321P015 x 55C032P001 F2	AG	0	4	10	15	15	15	23	28
19A908P053	19A908P053	21S953	21S953P033	17C321P015 x 55C032P001 F2	AG	0	0	1	3	4	10	15	17
19A908P053	19A908P053	21S953	21S953P034	17C321P015 x 55C032P001 F2	AG	0	0	0	3	3	3	3	3
19A908P053	19A908P053	21S953	21S953P035	17C321P015 x 55C032P001 F2	GG	1	3	6	11	15	17	18	20
19A908P053	19A908P053	21S953	21S953P036	17C321P015 x 55C032P001 F2	AG	0	2	5	10	17	17	20	21
19A908P053	19A908P053	21S953	21S953P037	17C321P015 x 55C032P001 F2	AG	0	1	3	9	15	9	9	11
19A908P053	19A908P053	21S953	21S953P038	17C321P015 x 55C032P001 F2	GG	1	1	2	6	13	21	30	31
19A908P053	19A908P053	21S953	21S953P039	17C321P015 x 55C032P001 F2	GG	1	3	5	8	12	12	18	21
19A908P053	19A908P053	21S953	21S953P040	17C321P015 x 55C032P001 F2	AG	0	0	3	7	8	8	9	9
19A908P053	19A908P053	21S953	21S953P041	17C321P015 x 55C032P001 F2	AG	0	0	2	4	7	12	21	26
19A908P053	19A908P053	21S953	21S953P042	17C321P015 x 55C032P001 F2	GG	1	0	6	7	10	12	17	40
19A908P053	19A908P053	21S953	21S953P043	17C321P015 x 55C032P001 F2	GG	1	5	8	16	14	17	21	23
19A908P053	19A908P053	21S953	21S953P044	17C321P015 x 55C032P001 F2	AA	-1	0	3	6	5	5	5	5
19A908P053	19A908P053	21S953	21S953P045	17C321P015 x 55C032P001 F2	AG	0	1	3	6	8	8	8	10
19A908P053	19A908P053	21S953	21S953P046	17C321P015 x 55C032P001 F2	AG	0	1	5	9	13	13	13	22
19A908P053	19A908P053	21S953	21S953P047	17C321P015 x 55C032P001 F2	AG	0	0	0	2	4	9	10	10
