# Supplementary material for: The PERPETUAL FLOWERING locus: Necessary but insufficient for genomic prediction of runnerless and other asexual reproduction phenotypes in strawberry
Source: Plant Genome. 2025 Aug 19;18(3):e70086. doi: 10.1002/tpg2.70086 (PMC12365471; doi:10.1002/tpg2.70086)
Supplement: Supplementary file 1 — Supplemental File S1. Origin years, species, pedigrees, flowering habit classifications, runner score phenotypic means, and AX‐184947290 SNP genotypes for n=932 octoploid strawberry diversity panel (SDP) individuals. The SDP included 15 F. chiloensis, 24 F. virginiana, and 893 F. × ananassa clonally propagated individuals. SDP individuals were classified as short‐day (SD = 0) or day‐neutral (DN = 1). The runner scores of SDP individuals were recorded on clonally propagated plants in Winters, CA using an ordinal scale, where 1 = runnerless, 2 = weak runnering, 3 = intermediate runnering, 4 = strong runnering, and 5 = extreme runnering. The runner score estimated marginal means (EMMs) of SDP individuals were estimated from r=1.92 observations, where r is the harmonic mean number of observations per individual (the data were unbalanced and some individuals were observed only once). Tabs 2 and 3 present the unique crosses (554) and unique parents (489) of the 932 SDP individuals. Supplemental File S2. The physical positions of 50K and 850K Axiom array SNPs corroborated by genetic mapping. SNPs were physically anchored to the ‘Camarosa’ (FaCA1; Edger et al. (2019); https://phytozome‐next.jgi.doe.gov/info/Fxananassa_v1_0_a1) and ‘UCD Royal Royce’ (FaRR1; https://phytozome‐next.jgi.doe.gov/info/FxananassaRoyalRoyce_v1_0) genomes in silico. Chromosomes were numbered using the nomenclature of Hardigan et al. (2020) and cross‐referenced to the nomenclature of Edger et al. (2019). This database includes the physical positions of SNPs identified by BLAST in the ‘Camarosa’ and ‘Royal Royce’ genomes, DNA sequences of the SNP probes, chromosome assignments and physical positions of SNPs corroborated by genetic mapping, and associated information. Supplemental File S3. A Rosetta stone for cross‐referencing linkage group and chromosome nomenclatures in octoploid strawberry. This database includes several previously published chromosome nomenclatures (Edger et al., 2019; Hardigan et [file TPG2-18-e70086-s001.zip › Submitted Supplemental Files & Figures/Supplemental File S1 SDP 3-19-2025.xlsx]

## Sheet: Supplemental_File_S1_SDP
Accession ID	Alias	P1_UCID	P2_UCID	P1_Alias	P2_Alias	Runner Score Estimated Marginal Mean (EMM)	Flowering Habit Classification (DN/SD)	Flowering Habir Classification (SD = 0, DN = 1)	AX.184947290 SNP Marker Genotype	Coded AX.184947290 SNP Marker Genotype (AA = -1, AG = 0, GG = 1)	Origin Year	Taxon	Type	SDP-UC Subset
04C076P004	04C076P004	01C057P601	01C080P602	01C057P601	01C080P602	4	SD	0	GG	1	2004	F. x ananassa	Breeding_Material	Yes
05C165P001	05C165P001	01C111P004	02C143P003	01C111P004	02C143P003	3.40967	SD	0	GG	1	2005	F. x ananassa	Breeding_Material	Yes
07C132P003	Merced	03C092P008	02C095P004	03C092P008	02C095P004	3.83333	SD	0	GG	1	2007	F. x ananassa	Cultivar	Yes
08C128P002	08C128P002	03C102P002	04C018P004	03C102P002	04C018P004	3	DN	1	AG	0	2008	F. x ananassa	Breeding_Material	Yes
07C120P003	07C120P003	03C149P008	03C092P008	03C149P008	03C092P008	3	SD	0	GG	1	2007	F. x ananassa	Breeding_Material	Yes
08C181P001	Cabrillo	03C149P008	05C206P005	03C149P008	05C206P005	2.83333	DN	1	AG	0	2008	F. x ananassa	Cultivar	Yes
08C131P003	08C131P003	04C018P004	05C109P002	04C018P004	05C109P002	3.33333	SD	0	GG	1	2008	F. x ananassa	Breeding_Material	Yes
08C132P003	08C132P003	04C018P004	05C165P001	04C018P004	05C165P001	3.16667	SD	0	GG	1	2008	F. x ananassa	Breeding_Material	Yes
08C132P608	Fronteras	04C018P004	05C165P001	04C018P004	05C165P001	3.5	SD	0	GG	1	2008	F. x ananassa	Cultivar	Yes
08C055P002	Grenada	04C041P006	05C109P002	04C041P006	05C109P002	3.33333	SD	0	GG	1	2008	F. x ananassa	Cultivar	Yes
17C693P610	17C693P610	04C076P004	10C017P001	04C076P004	10C017P001	3.99582	SD	0	GG	1	2017	F. x ananassa	Breeding_Material	Yes
08C138P003	UCD_Warrior	04C076P004	05C165P001	04C076P004	05C165P001	4	SD	0	GG	1	2008	F. x ananassa	Cultivar	Yes
08C020P602	Petaluma	05C097P007	05C165P001	05C097P007	05C165P001	3.83333	SD	0	GG	1	2008	F. x ananassa	Cultivar	Yes
08C123P001	UCD_Royal_Royce	05C099P006	04C009P005	05C099P006	04C009P005	2.83333	DN	1	AG	0	2008	F. x ananassa	Cultivar	Yes
10C024P002	10C024P002	05C108P007	05C027P605	05C108P007	05C027P605	3.66667	DN	1	AG	0	2010	F. x ananassa	Breeding_Material	Yes
10C127P001	10C127P001	05C108P007	06C109P003	05C108P007	06C109P003	3.66667	DN	1	AG	0	2010	F. x ananassa	Breeding_Material	Yes
09C103P002	09C103P002	05C194P001	05C197P002	05C194P001	05C197P002	3	DN	1	AG	0	2009	F. x ananassa	Breeding_Material	Yes
10C037P604	10C037P604	06C016P602	06C050P611	06C016P602	06C050P611	3.66667	SD	0	GG	1	2010	F. x ananassa	Breeding_Material	Yes
11C020P001	11C020P001	07C064P005	08C075P001	07C064P005	08C075P001	3.33333	SD	0	GG	1	2011	F. x ananassa	Breeding_Material	Yes
11C115P003	11C115P003	07C092P003	08C182P002	07C092P003	08C182P002	3	DN	1	AG	0	2011	F. x ananassa	Breeding_Material	Yes
11C195P003	11C195P003	07C119P001	07C135P001	07C119P001	07C135P001	4	DN	1	AG	0	2011	F. x ananassa	Breeding_Material	Yes
11C055P004	11C055P004	07C120P003	08C138P002	07C120P003	08C138P002	3	SD	0	GG	1	2011	F. x ananassa	Breeding_Material	Yes
18C821P009	18C821P009	07C120P003	10C024P002	07C120P003	10C024P002	2.96932	DN	1	AG	0	2018	F. x ananassa	Breeding_Material	Yes
18C835P025	18C835P025	07C148P001	11C115P003	07C148P001	11C115P003	3.65723	SD	0	GG	1	2018	F. x ananassa	Breeding_Material	Yes
11C180P001	11C180P001	07C148P003	07C064P002	07C148P003	07C064P002	2.16667	DN	1	AG	0	2011	F. x ananassa	Breeding_Material	Yes
12C143P001	12C143P001	07C148P003	08C131P003	07C148P003	08C131P003	3.66667	SD	0	GG	1	2012	F. x ananassa	Breeding_Material	Yes
12C166P002	UCD_Mojo	07C203P001	08C150P009	07C203P001	08C150P009	3	DN	1	AA	-1	2012	F. x ananassa	Cultivar	Yes
12C070P602	12C070P602	08C018P005	07C092P003	08C018P005	07C092P003	3.66667	DN	1	AG	0	2012	F. x ananassa	Breeding_Material	Yes
12C072P606	12C072P606	08C018P005	08C014P001	08C018P005	08C014P001	3.00967	SD	0	GG	1	2012	F. x ananassa	Breeding_Material	Yes
12C104P004	12C104P004	08C043P001	08C150P009	08C043P001	08C150P009	3.16667	DN	1	AA	-1	2012	F. x ananassa	Breeding_Material	Yes
12C104P005	12C104P005	08C043P001	08C150P009	08C043P001	08C150P009	3	DN	1	AA	-1	2012	F. x ananassa	Breeding_Material	Yes
12C169P003	12C169P003	08C043P001	08C114P005	08C043P001	08C114P005	2.5	DN	1	AA	-1	2012	F. x ananassa	Breeding_Material	Yes
16C024P054	16C024P054	08C128P002	11C115P003	08C128P002	11C115P003	4	DN	1	GG	1	2016	F. x ananassa	Breeding_Material	Yes
16C024P065	16C024P065	08C128P002	11C115P003	08C128P002	11C115P003	2.83333	DN	1	AG	0	2016	F. x ananassa	Breeding_Material	Yes
16C029P012	16C029P012	08C128P002	07C092P003	08C128P002	07C092P003	3.83333	SD	0	GG	1	2016	F. x ananassa	Breeding_Material	Yes
11C057P001	UCD_Victor	08C138P002	08C182P002	08C138P002	08C182P002	4	SD	0	GG	1	2011	F. x ananassa	Cultivar	Yes
12C082P602	12C082P602	08C182P002	07C092P003	08C182P002	07C092P003	3	DN	1	AG	0	2012	F. x ananassa	Breeding_Material	Yes
12C147P002	12C147P002	09C103P002	08C131P003	09C103P002	08C131P003	3	DN	1	AG	0	2012	F. x ananassa	Breeding_Material	Yes
17C260P649	17C260P649	10C017P001	97C085P006	10C017P001	97C085P006	3.59582	DN	1	AG	0	2017	F. x ananassa	Breeding_Material	Yes
16C555P053	UC_Surfline	10C037P604	07C148P001	10C037P604	07C148P001	3.66667	SD	0	GG	1	2016	F. x ananassa	Cultivar	Yes
17C618P658	17C618P658	11C036P601	10C017P001	11C036P601	10C017P001	3.19582	SD	0	GG	1	2017	F. x ananassa	Breeding_Material	Yes
16C048P066	16C048P066	11C151P008	09C103P002	11C151P008	09C103P002	2.83333	DN	1	AG	0	2016	F. x ananassa	Breeding_Material	Yes
17C212P001	17C212P001	11C151P008	09C048P003	11C151P008	09C048P003	2.59582	DN	1	AA	-1	2017	F. x ananassa	Breeding_Material	Yes
17C212P031	17C212P031	11C151P008	09C048P003	11C151P008	09C048P003	2.19582	DN	1	AG	0	2017	F. x ananassa	Breeding_Material	Yes
16C035P039	16C035P039	11C153P003	11C115P003	11C153P003	11C115P003	2.83333	DN	1	AG	0	2016	F. x ananassa	Breeding_Material	Yes
19C190P016	19C190P016	11C153P011	12C100P002	11C153P011	12C100P002	2.96932	DN	1	AG	0	2019	F. x ananassa	Breeding_Material	Yes
19C192P004	19C192P004	11C153P011	12C115P005	11C153P011	12C115P005	3.63598	SD	0	GG	1	2019	F. x ananassa	Breeding_Material	Yes
21B012P005	21B012P005	12C008P002	18B196P007	12C008P002	18B196P007	3.95164	SD	0	GG	1	2021	F. x ananassa	Breeding_Material	Yes
21B012P009	21B012P009	12C008P002	18B196P007	12C008P002	18B196P007	3.95164	SD	0	GG	1	2021	F. x ananassa	Breeding_Material	Yes
21B012P022	21B012P022	12C008P002	18B196P007	12C008P002	18B196P007	3.95164	SD	0	GG	1	2021	F. x ananassa	Breeding_Material	Yes
21B012P037	21B012P037	12C008P002	18B196P007	12C008P002	18B196P007	3.95164	SD	0	GG	1	2021	F. x ananassa	Breeding_Material	Yes
21B013P011	21B013P011	12C008P002	18B160P049	12C008P002	18B160P049	3.95164	SD	0	GG	1	2021	F. x ananassa	Breeding_Material	Yes
21B014P020	21B014P020	12C008P002	18C362P002	12C008P002	18C362P002	3.95164	SD	0	GG	1	2021	F. x ananassa	Breeding_Material	Yes
21B014P038	21B014P038	12C008P002	18C362P002	12C008P002	18C362P002	3.95164	SD	0	GG	1	2021	F. x ananassa	Breeding_Material	Yes
21B014P067	21B014P067	12C008P002	18C362P002	12C008P002	18C362P002	3.95164	SD	0	AG	0	2021	F. x ananassa	Breeding_Material	Yes
21C003P030	21C003P030	12C008P002	17C254P605	12C008P002	17C254P605	3.95164	SD	0	GG	1	2021	F. x ananassa	Breeding_Material	Yes
21C003P036	21C003P036	12C008P002	17C254P605	12C008P002	17C254P605	3.95164	SD	0	GG	1	2021	F. x ananassa	Breeding_Material	Yes
21C005P001	21C005P001	12C008P002	17C137P611	12C008P002	17C137P611	2.95164	DN	1	AG	0	2021	F. x ananassa	Breeding_Material	Yes
21C005P033	21C005P033	12C008P002	17C137P611	12C008P002	17C137P611	2.95164	DN	1	AG	0	2021	F. x ananassa	Breeding_Material	Yes
21C005P036	21C005P036	12C008P002	17C137P611	12C008P002	17C137P611	2.95164	SD	0	GG	1	2021	F. x ananassa	Breeding_Material	Yes
21C005P043	21C005P043	12C008P002	17C137P611	12C008P002	17C137P611	2.95164	DN	1	AG	0	2021	F. x ananassa	Breeding_Material	Yes
21C005P044	21C005P044	12C008P002	17C137P611	12C008P002	17C137P611	3.95164	SD	0	GG	1	2021	F. x ananassa	Breeding_Material	Yes
21C005P048	21C005P048	12C008P002	17C137P611	12C008P002	17C137P611	2.95164	SD	0	GG	1	2021	F. x ananassa	Breeding_Material	Yes
21C006P011	21C006P011	12C008P002	18B019P024	12C008P002	18B019P024	3.95164	SD	0	GG	1	2021	F. x ananassa	Breeding_Material	Yes
21C006P026	21C006P026	12C008P002	18B019P024	12C008P002	18B019P024	3.95164	SD	0	GG	1	2021	F. x ananassa	Breeding_Material	Yes
21C006P045	21C006P045	12C008P002	18B019P024	12C008P002	18B019P024	3.95164	SD	0	GG	1	2021	F. x ananassa	Breeding_Material	Yes
21C007P016	21C007P016	12C008P002	18C444P010	12C008P002	18C444P010	2.95164	SD	0	GG	1	2021	F. x ananassa	Breeding_Material	Yes
21C007P057	21C007P057	12C008P002	18C444P010	12C008P002	18C444P010	3.95164	SD	0	GG	1	2021	F. x ananassa	Breeding_Material	Yes
21C008P021	21C008P021	12C008P002	18C773P015	12C008P002	18C773P015	3.95164	SD	0	GG	1	2021	F. x ananassa	Breeding_Material	Yes
21C010P042	21C010P042	12C008P002	18C420P025	12C008P002	18C420P025	2.95164	SD	0	GG	1	2021	F. x ananassa	Breeding_Material	Yes
21A152P601	21A152P601	12C008P002	18A376P072	12C008P002	18A376P072	2.95164	DN	1	NA	NA	2021	F. x ananassa	Breeding_Material
19B093P018	19B093P018	12C014P001	17C326P014	12C014P001	17C326P014	3.30265	SD	0	GG	1	2019	F. x ananassa	Breeding_Material	Yes
19C140P037	19C140P037	12C014P001	12C098P001	12C014P001	12C098P001	3.96932	SD	0	GG	1	2019	F. x ananassa	Breeding_Material	Yes
19C198P003	19C198P003	12C070P602	12C100P002	12C070P602	12C100P002	3.96932	SD	0	GG	1	2019	F. x ananassa	Breeding_Material	Yes
19C198P004	19C198P004	12C070P602	12C100P002	12C070P602	12C100P002	3.96932	SD	0	GG	1	2019	F. x ananassa	Breeding_Material	Yes
19C198P021	19C198P021	12C070P602	12C100P002	12C070P602	12C100P002	2.96932	DN	1	AG	0	2019	F. x ananassa	Breeding_Material	Yes
19C198P037	19C198P037	12C070P602	12C100P002	12C070P602	12C100P002	3.30265	SD	0	GG	1	2019	F. x ananassa	Breeding_Material	Yes
19C199P016	19C199P016	12C070P602	12C110P002	12C070P602	12C110P002	3.96932	DN	1	AG	0	2019	F. x ananassa	Breeding_Material	Yes
19C199P026	19C199P026	12C070P602	12C110P002	12C070P602	12C110P002	3.30265	SD	0	GG	1	2019	F. x ananassa	Breeding_Material	Yes
19C200P006	19C200P006	12C070P602	12C098P001	12C070P602	12C098P001	3.96932	DN	1	AG	0	2019	F. x ananassa	Breeding_Material	Yes
19C202P009	19C202P009	12C070P602	12C115P005	12C070P602	12C115P005	3.96932	SD	0	GG	1	2019	F. x ananassa	Breeding_Material	Yes
19B111P031	19B111P031	12C082P602	17C736P022	12C082P602	17C736P022	2.96932	SD	0	GG	1	2019	F. x ananassa	Breeding_Material	Yes
19C186P012	19C186P012	12C082P602	12C110P002	12C082P602	12C110P002	2.96932	DN	1	AG	0	2019	F. x ananassa	Breeding_Material	Yes
19C136P037	19C136P037	12C098P001	12C012P001	12C098P001	12C012P001	3.30265	DN	1	AG	0	2019	F. x ananassa	Breeding_Material	Yes
18C428P047	18C428P047	12C100P002	08C128P002	12C100P002	08C128P002	3.23083	DN	1	AG	0	2018	F. x ananassa	Breeding_Material	Yes
18C430P006	18C430P006	12C100P002	07C092P003	12C100P002	07C092P003	3.98083	SD	0	GG	1	2018	F. x ananassa	Breeding_Material	Yes
18C430P011	18C430P011	12C100P002	07C092P003	12C100P002	07C092P003	2.98083	DN	1	AG	0	2018	F. x ananassa	Breeding_Material	Yes
19C119P010	19C119P010	12C100P002	12C012P001	12C100P002	12C012P001	3.96932	SD	0	GG	1	2019	F. x ananassa	Breeding_Material	Yes
19C119P059	19C119P059	12C100P002	12C012P001	12C100P002	12C012P001	3.30265	DN	1	AG	0	2019	F. x ananassa	Breeding_Material	Yes
19C119P064	19C119P064	12C100P002	12C012P001	12C100P002	12C012P001	3.96932	SD	0	GG	1	2019	F. x ananassa	Breeding_Material	Yes
19C121P001	19C121P001	12C100P002	12C072P606	12C100P002	12C072P606	3.30265	SD	0	GG	1	2019	F. x ananassa	Breeding_Material	Yes
19C121P007	19C121P007	12C100P002	12C072P606	12C100P002	12C072P606	2.30265	DN	1	AG	0	2019	F. x ananassa	Breeding_Material	Yes
19C125P036	19C125P036	12C100P002	12C152P002	12C100P002	12C152P002	2.96932	DN	1	AA	-1	2019	F. x ananassa	Breeding_Material	Yes
20C441P010	20C441P010	12C100P002	17C222P696	12C100P002	17C222P696	3.96959	SD	0	GG	1	2020	F. x ananassa	Breeding_Material	Yes
20C442P003	20C442P003	12C100P002	16C085P020	12C100P002	16C085P020	3.96959	SD	0	GG	1	2020	F. x ananassa	Breeding_Material	Yes
20C442P036	20C442P036	12C100P002	16C085P020	12C100P002	16C085P020	2.96959	SD	0	AG	0	2020	F. x ananassa	Breeding_Material	Yes
18C446P007	18C446P007	12C110P002	09C103P002	12C110P002	09C103P002	3.23083	DN	1	AG	0	2018	F. x ananassa	Breeding_Material	Yes
19C133P005	19C133P005	12C110P002	12C098P001	12C110P002	12C098P001	2.96932	DN	1	AG	0	2019	F. x ananassa	Breeding_Material	Yes
19C133P035	19C133P035	12C110P002	12C098P001	12C110P002	12C098P001	2.96932	DN	1	AG	0	2019	F. x ananassa	Breeding_Material	Yes
19C154P045	19C154P045	12C115P005	12C012P001	12C115P005	12C012P001	3.63598	DN	1	AG	0	2019	F. x ananassa	Breeding_Material	Yes
19C160P030	19C160P030	12C115P005	16C015P057	12C115P005	16C015P057	3.96932	SD	0	GG	1	2019	F. x ananassa	Breeding_Material	Yes
19C161P043	19C161P043	12C115P005	16C100P031	12C115P005	16C100P031	3.96932	SD	0	GG	1	2019	F. x ananassa	Breeding_Material	Yes
20C463P091	20C463P091	12C115P005	17C286P666	12C115P005	17C286P666	3.46959	SD	0	GG	1	2020	F. x ananassa	Breeding_Material	Yes
19C123P011	19C123P011	12C143P001	12C100P002	12C143P001	12C100P002	2.96932	SD	0	GG	1	2019	F. x ananassa	Breeding_Material	Yes
19C149P014	19C149P014	12C143P001	12C152P002	12C143P001	12C152P002	3.30265	SD	0	GG	1	2019	F. x ananassa	Breeding_Material	Yes
19B094P057	19B094P057	12C147P002	17C326P014	12C147P002	17C326P014	3.96932	SD	0	GG	1	2019	F. x ananassa	Breeding_Material	Yes
19C159P005	19C159P005	12C147P002	12C115P005	12C147P002	12C115P005	3.96932	SD	0	GG	1	2019	F. x ananassa	Breeding_Material	Yes
19C180P024	19C180P024	12C169P003	12C110P002	12C169P003	12C110P002	2.96932	DN	1	AG	0	2019	F. x ananassa	Breeding_Material	Yes
19C204P003	19C204P003	12C183P001	12C098P001	12C183P001	12C098P001	2.96932	DN	1	AG	0	2019	F. x ananassa	Breeding_Material	Yes
19C206P005	19C206P005	12C183P001	16C015P057	12C183P001	16C015P057	3.63598	DN	1	AG	0	2019	F. x ananassa	Breeding_Material	Yes
19C207P020	19C207P020	12C183P001	16C100P031	12C183P001	16C100P031	3.63598	DN	1	AG	0	2019	F. x ananassa	Breeding_Material	Yes
20C417P002	20C417P002	16C015P040	17C304P038	16C015P040	17C304P038	2.96959	DN	1	AG	0	2020	F. x ananassa	Breeding_Material	Yes
20C417P003	20C417P003	16C015P040	17C304P038	16C015P040	17C304P038	2.96959	DN	1	GG	1	2020	F. x ananassa	Breeding_Material	Yes
20C420P006	20C420P006	16C015P040	17C142P063	16C015P040	17C142P063	0.969589	DN	1	AG	0	2020	F. x ananassa	Breeding_Material	Yes
20C420P030	20C420P030	16C015P040	17C142P063	16C015P040	17C142P063	1.96959	DN	1	AA	-1	2020	F. x ananassa	Breeding_Material	Yes
20C420P037	20C420P037	16C015P040	17C142P063	16C015P040	17C142P063	1.96959	DN	1	AA	-1	2020	F. x ananassa	Breeding_Material	Yes
20C420P052	20C420P052	16C015P040	17C142P063	16C015P040	17C142P063	2.46959	DN	1	GG	1	2020	F. x ananassa	Breeding_Material	Yes
20C420P080	20C420P080	16C015P040	17C142P063	16C015P040	17C142P063	2.46959	DN	1	GG	1	2020	F. x ananassa	Breeding_Material	Yes
20C424P016	20C424P016	16C015P040	17C693P610	16C015P040	17C693P610	3.96959	DN	1	NA	NA	2020	F. x ananassa	Breeding_Material	Yes
20C424P024	20C424P024	16C015P040	17C693P610	16C015P040	17C693P610	2.96959	DN	1	AG	0	2020	F. x ananassa	Breeding_Material	Yes
19C164P042	19C164P042	16C015P057	12C009P605	16C015P057	12C009P605	2.96932	SD	0	GG	1	2019	F. x ananassa	Breeding_Material	Yes
19C164P045	19C164P045	16C015P057	12C009P605	16C015P057	12C009P605	3.96932	SD	0	GG	1	2019	F. x ananassa	Breeding_Material	Yes
19C168P040	19C168P040	16C015P057	12C143P001	16C015P057	12C143P001	3.63598	SD	0	GG	1	2019	F. x ananassa	Breeding_Material	Yes
21C015P055	21C015P055	16C029P012	17C254P605	16C029P012	17C254P605	3.95164	SD	0	AA	-1	2021	F. x ananassa	Breeding_Material	Yes
21C015P066	21C015P066	16C029P012	17C254P605	16C029P012	17C254P605	2.95164	SD	0	GG	1	2021	F. x ananassa	Breeding_Material	Yes
21C015P078	21C015P078	16C029P012	17C254P605	16C029P012	17C254P605	3.95164	SD	0	NA	NA	2021	F. x ananassa	Breeding_Material	Yes
21A153P614	21A153P614	16C029P012	18A892P015	16C029P012	18A892P015	3.95164	SD	0	GG	1	2021	F. x ananassa	Breeding_Material
18B020P001	18B020P001	16C044P009	12C014P001	16C044P009	12C014P001	2.99092	SD	0	GG	1	2018	F. x ananassa	Breeding_Material	Yes
18B020P019	18B020P019	16C044P009	12C014P001	16C044P009	12C014P001	3.24092	SD	0	GG	1	2018	F. x ananassa	Breeding_Material	Yes
18B026P031	18B026P031	16C062P005	12C014P001	16C062P005	12C014P001	2.73083	SD	0	GG	1	2018	F. x ananassa	Breeding_Material	Yes
18B054P010	18B054P010	16C072P064	11C153P011	16C072P064	11C153P011	1.98083	DN	1	NA	NA	2018	F. x ananassa	Breeding_Material	Yes
18B077P030	18B077P030	16C079P059	04C018P004	16C079P059	04C018P004	3.65723	SD	0	GG	1	2018	F. x ananassa	Breeding_Material	Yes
18B089P030	18B089P030	16C082P058	07C092P003	16C082P058	07C092P003	3.23083	SD	0	NA	NA	2018	F. x ananassa	Breeding_Material	Yes
18B103P005	18B103P005	16C085P057	07C092P003	16C085P057	07C092P003	2.98083	SD	0	NA	NA	2018	F. x ananassa	Breeding_Material	Yes
18B104P002	18B104P002	16C085P057	05C197P002	16C085P057	05C197P002	2.98083	DN	1	AG	0	2018	F. x ananassa	Breeding_Material	Yes
20C432P016	20C432P016	16C095P159	17C140P015	16C095P159	17C140P015	3.46959	SD	0	GG	1	2020	F. x ananassa	Breeding_Material	Yes
21B106P079	21B106P079	16C095P159	18C370P017	16C095P159	18C370P017	3.95164	DN	1	NA	NA	2021	F. x ananassa	Breeding_Material	Yes
21B108P004	21B108P004	16C095P159	18C360P022	16C095P159	18C360P022	3.95164	DN	1	AG	0	2021	F. x ananassa	Breeding_Material	Yes
21B108P025	21B108P025	16C095P159	18C360P022	16C095P159	18C360P022	3.95164	DN	1	AA	-1	2021	F. x ananassa	Breeding_Material	Yes
21B108P042	21B108P042	16C095P159	18C360P022	16C095P159	18C360P022	2.95164	DN	1	AG	0	2021	F. x ananassa	Breeding_Material	Yes
21B108P049	21B108P049	16C095P159	18C360P022	16C095P159	18C360P022	4.95164	SD	0	GG	1	2021	F. x ananassa	Breeding_Material	Yes
21C094P001	21C094P001	16C095P159	18C774P039	16C095P159	18C774P039	3.95164	DN	1	GG	1	2021	F. x ananassa	Breeding_Material	Yes
21C097P030	21C097P030	16C095P159	18B204P013	16C095P159	18B204P013	3.95164	DN	1	AA	-1	2021	F. x ananassa	Breeding_Material	Yes
21C097P038	21C097P038	16C095P159	18B204P013	16C095P159	18B204P013	2.95164	DN	1	AG	0	2021	F. x ananassa	Breeding_Material	Yes
21C099P005	21C099P005	16C095P159	18C451P013	16C095P159	18C451P013	3.95164	DN	1	GG	1	2021	F. x ananassa	Breeding_Material	Yes
21C100P014	21C100P014	16C095P159	18B061P008	16C095P159	18B061P008	1.95164	DN	1	NA	NA	2021	F. x ananassa	Breeding_Material	Yes
21C100P049	21C100P049	16C095P159	18B061P008	16C095P159	18B061P008	3.95164	DN	1	NA	NA	2021	F. x ananassa	Breeding_Material	Yes
21C102P026	21C102P026	16C095P159	18C430P011	16C095P159	18C430P011	2.95164	DN	1	GG	1	2021	F. x ananassa	Breeding_Material	Yes
21C039P074	21C039P074	16C096P006	17C254P605	16C096P006	17C254P605	4.95164	SD	0	NA	NA	2021	F. x ananassa	Breeding_Material	Yes
21C042P026	21C042P026	16C096P006	12C008P002	16C096P006	12C008P002	3.95164	SD	0	NA	NA	2021	F. x ananassa	Breeding_Material	Yes
21C043P016	21C043P016	16C096P006	17C137P611	16C096P006	17C137P611	2.95164	DN	1	AG	0	2021	F. x ananassa	Breeding_Material	Yes
21C043P017	21C043P017	16C096P006	17C137P611	16C096P006	17C137P611	3.95164	SD	0	GG	1	2021	F. x ananassa	Breeding_Material	Yes
21C043P064	21C043P064	16C096P006	17C137P611	16C096P006	17C137P611	2.95164	DN	1	AG	0	2021	F. x ananassa	Breeding_Material	Yes
21C043P079	21C043P079	16C096P006	17C137P611	16C096P006	17C137P611	4.95164	SD	0	NA	NA	2021	F. x ananassa	Breeding_Material	Yes
21C043P090	21C043P090	16C096P006	17C137P611	16C096P006	17C137P611	3.95164	DN	1	NA	NA	2021	F. x ananassa	Breeding_Material	Yes
21C017P019	21C017P019	16C100P023	17C254P605	16C100P023	17C254P605	3.95164	SD	0	GG	1	2021	F. x ananassa	Breeding_Material	Yes
21C017P035	21C017P035	16C100P023	17C254P605	16C100P023	17C254P605	3.95164	SD	0	GG	1	2021	F. x ananassa	Breeding_Material	Yes
19C174P009	19C174P009	16C100P031	12C072P606	16C100P031	12C072P606	2.63598	SD	0	GG	1	2019	F. x ananassa	Breeding_Material	Yes
18B160P049	18B160P049	16C104P230	04C018P004	16C104P230	04C018P004	3.65723	SD	0	GG	1	2018	F. x ananassa	Breeding_Material	Yes
20C450P002	20C450P002	16C108P060	17C693P610	16C108P060	17C693P610	3.96959	DN	1	GG	1	2020	F. x ananassa	Breeding_Material	Yes
21B065P002	21B065P002	16C108P060	18C360P022	16C108P060	18C360P022	2.95164	DN	1	GG	1	2021	F. x ananassa	Breeding_Material	Yes
21B065P032	21B065P032	16C108P060	18C360P022	16C108P060	18C360P022	2.95164	DN	1	GG	1	2021	F. x ananassa	Breeding_Material	Yes
21B065P039	21B065P039	16C108P060	18C360P022	16C108P060	18C360P022	2.95164	DN	1	GG	1	2021	F. x ananassa	Breeding_Material	Yes
21B065P042	21B065P042	16C108P060	18C360P022	16C108P060	18C360P022	3.95164	DN	1	NA	NA	2021	F. x ananassa	Breeding_Material	Yes
21B065P056	21B065P056	16C108P060	18C360P022	16C108P060	18C360P022	2.95164	DN	1	AG	0	2021	F. x ananassa	Breeding_Material	Yes
21B065P062	21B065P062	16C108P060	18C360P022	16C108P060	18C360P022	2.95164	DN	1	AG	0	2021	F. x ananassa	Breeding_Material	Yes
21B065P078	21B065P078	16C108P060	18C360P022	16C108P060	18C360P022	2.95164	DN	1	AG	0	2021	F. x ananassa	Breeding_Material	Yes
21B065P098	21B065P098	16C108P060	18C360P022	16C108P060	18C360P022	3.95164	SD	0	GG	1	2021	F. x ananassa	Breeding_Material	Yes
21C061P032	21C061P032	16C108P060	18B204P013	16C108P060	18B204P013	0.951645	DN	1	AG	0	2021	F. x ananassa	Breeding_Material	Yes
21C066P001	21C066P001	16C108P060	18C774P039	16C108P060	18C774P039	3.95164	SD	0	GG	1	2021	F. x ananassa	Breeding_Material	Yes
21C066P011	21C066P012	16C108P060	18C774P039	16C108P060	18C774P039	2.95164	DN	1	AG	0	2021	F. x ananassa	Breeding_Material	Yes
21C066P017	21C066P017	16C108P060	18C774P039	16C108P060	18C774P039	3.95164	DN	1	GG	1	2021	F. x ananassa	Breeding_Material	Yes
21C066P046	21C066P046	16C108P060	18C774P039	16C108P060	18C774P039	3.95164	SD	0	GG	1	2021	F. x ananassa	Breeding_Material	Yes
21C074P008	21C074P008	16C108P060	18C818P011	16C108P060	18C818P011	2.95164	DN	1	AG	0	2021	F. x ananassa	Breeding_Material	Yes
18B178P015	18B178P015	16C110P087	05C197P002	16C110P087	05C197P002	3.98083	SD	0	NA	NA	2018	F. x ananassa	Breeding_Material	Yes
18B178P018	18B178P018	16C110P087	05C197P002	16C110P087	05C197P002	4.48083	DN	1	GG	1	2018	F. x ananassa	Breeding_Material	Yes
18B178P023	18B178P023	16C110P087	05C197P002	16C110P087	05C197P002	3.98083	SD	0	GG	1	2018	F. x ananassa	Breeding_Material	Yes
18B186P028	18B186P028	16C111P058	05C197P002	16C111P058	05C197P002	3.98083	DN	1	NA	NA	2018	F. x ananassa	Breeding_Material	Yes
18B196P007	18B196P007	16C111P068	12C147P002	16C111P068	12C147P002	3.23083	SD	0	GG	1	2018	F. x ananassa	Breeding_Material	Yes
18B210P001	18B210P001	16C111P082	05C197P002	16C111P082	05C197P002	1.98083	DN	1	AG	0	2018	F. x ananassa	Breeding_Material	Yes
20C426P031	20C426P031	16C563P013	12C012P001	16C563P013	12C012P001	2.96959	SD	0	GG	1	2020	F. x ananassa	Breeding_Material	Yes
20C429P029	20C429P029	16C563P013	17C254P605	16C563P013	17C254P605	2.96959	SD	0	GG	1	2020	F. x ananassa	Breeding_Material	Yes
20C481P052	20C481P052	17C121P097	17C176P628	17C121P097	17C176P628	3.96959	DN	1	AG	0	2020	F. x ananassa	Breeding_Material	Yes
20C487P014	20C487P014	17C121P097	17C224P011	17C121P097	17C224P011	1.96959	DN	1	AG	0	2020	F. x ananassa	Breeding_Material	Yes
21B081P002	21B081P002	17C121P097	18B061P005	17C121P097	18B061P005	2.95164	DN	1	NA	NA	2021	F. x ananassa	Breeding_Material	Yes
21B082P001	21B082P001	17C121P097	18B104P002	17C121P097	18B104P002	1.95164	DN	1	GG	1	2021	F. x ananassa	Breeding_Material	Yes
21B082P012	21B082P012	17C121P097	18B104P002	17C121P097	18B104P002	2.95164	DN	1	AA	-1	2021	F. x ananassa	Breeding_Material	Yes
21B082P050	21B082P050	17C121P097	18B104P002	17C121P097	18B104P002	2.95164	DN	1	AG	0	2021	F. x ananassa	Breeding_Material	Yes
21B083P007	21B083P007	17C121P097	18B126P006	17C121P097	18B126P006	3.95164	SD	0	GG	1	2021	F. x ananassa	Breeding_Material	Yes
21B084P029	21B084P029	17C121P097	18C370P017	17C121P097	18C370P017	2.95164	DN	1	AG	0	2021	F. x ananassa	Breeding_Material	Yes
21B084P095	21B084P095	17C121P097	18C370P017	17C121P097	18C370P017	2.95164	DN	1	AG	0	2021	F. x ananassa	Breeding_Material	Yes
21B085P026	21B085P026	17C121P097	18C347P042	17C121P097	18C347P042	1.95164	DN	1	GG	1	2021	F. x ananassa	Breeding_Material	Yes
21B085P041	21B085P041	17C121P097	18C347P042	17C121P097	18C347P042	2.95164	DN	1	AG	0	2021	F. x ananassa	Breeding_Material	Yes
21B085P058	21B085P058	17C121P097	18C347P042	17C121P097	18C347P042	1.95164	DN	1	NA	NA	2021	F. x ananassa	Breeding_Material	Yes
21B085P066	21B085P066	17C121P097	18C347P042	17C121P097	18C347P042	3.95164	DN	1	NA	NA	2021	F. x ananassa	Breeding_Material	Yes
21B086P033	21B086P033	17C121P097	18C360P022	17C121P097	18C360P022	2.95164	DN	1	NA	NA	2021	F. x ananassa	Breeding_Material	Yes
21B086P056	21B086P056	17C121P097	18C360P022	17C121P097	18C360P022	3.95164	SD	0	AG	0	2021	F. x ananassa	Breeding_Material	Yes
21B086P066	21B086P066	17C121P097	18C360P022	17C121P097	18C360P022	3.95164	SD	0	GG	1	2021	F. x ananassa	Breeding_Material	Yes
21B086P069	21B086P069	17C121P097	18C360P022	17C121P097	18C360P022	2.95164	DN	1	NA	NA	2021	F. x ananassa	Breeding_Material	Yes
21B086P073	21B086P073	17C121P097	18C360P022	17C121P097	18C360P022	2.95164	DN	1	AG	0	2021	F. x ananassa	Breeding_Material	Yes
21B086P077	21B086P077	17C121P097	18C360P022	17C121P097	18C360P022	3.95164	SD	0	GG	1	2021	F. x ananassa	Breeding_Material	Yes
21B086P083	21B086P083	17C121P097	18C360P022	17C121P097	18C360P022	3.95164	SD	0	GG	1	2021	F. x ananassa	Breeding_Material	Yes
21C072P048	21C072P048	17C121P097	18C774P039	17C121P097	18C774P039	2.95164	DN	1	NA	NA	2021	F. x ananassa	Breeding_Material	Yes
21C073P021	21C073P021	17C121P097	18C776P002	17C121P097	18C776P002	2.95164	SD	0	GG	1	2021	F. x ananassa	Breeding_Material	Yes
21C075P031	21C075P031	17C121P097	18B204P013	17C121P097	18B204P013	3.95164	DN	1	AG	0	2021	F. x ananassa	Breeding_Material	Yes
21C075P044	21C075P044	17C121P097	18B204P013	17C121P097	18B204P013	2.95164	DN	1	AA	-1	2021	F. x ananassa	Breeding_Material	Yes
21C075P048	21C075P048	17C121P097	18B204P013	17C121P097	18B204P013	2.95164	DN	1	AG	0	2021	F. x ananassa	Breeding_Material	Yes
21C076P001	21C076P001	17C121P097	18C449P015	17C121P097	18C449P015	2.95164	DN	1	AG	0	2021	F. x ananassa	Breeding_Material	Yes
21C076P028	21C076P028	17C121P097	18C449P015	17C121P097	18C449P015	3.95164	SD	0	GG	1	2021	F. x ananassa	Breeding_Material	Yes
21C078P001	21C078P001	17C121P097	18B061P008	17C121P097	18B061P008	3.95164	SD	0	GG	1	2021	F. x ananassa	Breeding_Material	Yes
21C078P032	21C078P032	17C121P097	18B061P008	17C121P097	18B061P008	2.95164	SD	0	NA	NA	2021	F. x ananassa	Breeding_Material	Yes
21C079P037	21C079P037	17C121P097	18B061P100	17C121P097	18B061P100	3.95164	DN	1	AG	0	2021	F. x ananassa	Breeding_Material	Yes
21C079P049	21C079P049	17C121P097	18B061P100	17C121P097	18B061P100	2.95164	DN	1	AG	0	2021	F. x ananassa	Breeding_Material	Yes
21C080P002	21C080P002	17C121P097	18C430P011	17C121P097	18C430P011	2.95164	DN	1	NA	NA	2021	F. x ananassa	Breeding_Material	Yes
21C080P043	21C080P043	17C121P097	18C430P011	17C121P097	18C430P011	2.95164	DN	1	NA	NA	2021	F. x ananassa	Breeding_Material	Yes
20C515P026	20C515P026	17C123P051	17C222P696	17C123P051	17C222P696	2.98753	SD	0	GG	1	2020	F. x ananassa	Breeding_Material	Yes
20C511P007	20C511P007	17C131P064	17C338P657	17C131P064	17C338P657	2.98753	SD	0	AG	0	2020	F. x ananassa	Breeding_Material	Yes
21C088P002	21C088P002	17C137P611	16C108P060	17C137P611	16C108P060	3.95164	SD	0	GG	1	2021	F. x ananassa	Breeding_Material	Yes
21C088P014	21C088P014	17C137P611	16C108P060	17C137P611	16C108P060	2.95164	DN	1	AG	0	2021	F. x ananassa	Breeding_Material	Yes
21C088P018	21C088P018	17C137P611	16C108P060	17C137P611	16C108P060	3.95164	SD	0	GG	1	2021	F. x ananassa	Breeding_Material	Yes
21C089P045	21C089P045	17C137P611	16C095P159	17C137P611	16C095P159	2.95164	DN	1	AA	-1	2021	F. x ananassa	Breeding_Material	Yes
21C090P011	21C090P011	17C137P611	16C015P052	17C137P611	16C015P052	1.95164	DN	1	GG	1	2021	F. x ananassa	Breeding_Material	Yes
21C090P022	21C090P022	17C137P611	16C015P052	17C137P611	16C015P052	2.95164	DN	1	GG	1	2021	F. x ananassa	Breeding_Material	Yes
21C090P027	21C090P027	17C137P611	16C015P052	17C137P611	16C015P052	2.95164	SD	0	AG	0	2021	F. x ananassa	Breeding_Material	Yes
21C091P014	21C091P014	17C137P611	16C001P021	17C137P611	16C001P021	2.95164	DN	1	AG	0	2021	F. x ananassa	Breeding_Material	Yes
21C091P029	21C091P029	17C137P611	16C001P021	17C137P611	16C001P021	2.95164	DN	1	AG	0	2021	F. x ananassa	Breeding_Material	Yes
21C092P016	21C092P016	17C137P611	16C100P096	17C137P611	16C100P096	3.95164	SD	0	NA	NA	2021	F. x ananassa	Breeding_Material	Yes
21C092P023	21C092P023	17C137P611	16C100P096	17C137P611	16C100P096	3.95164	SD	0	NA	NA	2021	F. x ananassa	Breeding_Material	Yes
21C093P002	21C093P002	17C137P611	18C774P039	17C137P611	18C774P039	3.95164	SD	0	GG	1	2021	F. x ananassa	Breeding_Material	Yes
21C093P041	21C093P041	17C137P611	18C774P039	17C137P611	18C774P039	3.95164	SD	0	GG	1	2021	F. x ananassa	Breeding_Material	Yes
21C093P049	21C093P049	17C137P611	18C774P039	17C137P611	18C774P039	2.95164	DN	1	AG	0	2021	F. x ananassa	Breeding_Material	Yes
21A164P611	21A164P611	17C137P611	18A433P103	17C137P611	18A433P103	2.95164	DN	1	NA	NA	2021	F. x ananassa	Breeding_Material
20C495P007	20C495P007	17C140P012	17C304P038	17C140P012	17C304P038	2.46959	DN	1	AG	0	2020	F. x ananassa	Breeding_Material	Yes
20C974P012	20C974P012	17C140P015	12C014P001	17C140P015	12C014P001	2.96959	DN	1	AG	0	2020	F. x ananassa	Breeding_Material	Yes
19B009P040	19B009P040	17C143P034	12C009P605	17C143P034	12C009P605	2.30265	DN	1	AG	0	2019	F. x ananassa	Breeding_Material	Yes
21C051P004	21C051P004	17C154P023	17C254P605	17C154P023	17C254P605	2.95164	SD	0	NA	NA	2021	F. x ananassa	Breeding_Material	Yes
19B014P002	19B014P002	17C166P008	12C009P605	17C166P008	12C009P605	3.96932	SD	0	GG	1	2019	F. x ananassa	Breeding_Material	Yes
19B014P015	19B014P015	17C166P008	12C009P605	17C166P008	12C009P605	3.30265	SD	0	GG	1	2019	F. x ananassa	Breeding_Material	Yes
19B022P019	19B022P019	17C174P067	12C072P606	17C174P067	12C072P606	3.30265	DN	1	AG	0	2019	F. x ananassa	Breeding_Material	Yes
19B022P035	19B022P035	17C174P067	12C072P606	17C174P067	12C072P606	2.63598	DN	1	AG	0	2019	F. x ananassa	Breeding_Material	Yes
20C935P006	20C935P006	17C176P628	Mara_des_Bois	17C176P628	Mara_des_Bois	3.46959	DN	1	AG	0	2020	F. x ananassa	Breeding_Material	Yes
19B024P002	19B024P002	17C221P016	12C098P001	17C221P016	12C098P001	3.63598	DN	1	AG	0	2019	F. x ananassa	Breeding_Material	Yes
21C001P004	21C001P004	17C222P674	17C254P605	17C222P674	17C254P605	2.95164	SD	0	GG	1	2021	F. x ananassa	Breeding_Material	Yes
21C001P009	21C001P009	17C222P674	17C254P605	17C222P674	17C254P605	2.95164	SD	0	GG	1	2021	F. x ananassa	Breeding_Material	Yes
21C001P025	21C001P025	17C222P674	17C254P605	17C222P674	17C254P605	2.95164	SD	0	GG	1	2021	F. x ananassa	Breeding_Material	Yes
21C001P078	21C001P078	17C222P674	17C254P605	17C222P674	17C254P605	2.95164	SD	0	GG	1	2021	F. x ananassa	Breeding_Material	Yes
19B032P031	19B032P031	17C224P011	12C098P001	17C224P011	12C098P001	3.96932	DN	1	AG	0	2019	F. x ananassa	Breeding_Material	Yes
19B033P006	19B033P006	17C224P011	12C012P001	17C224P011	12C012P001	2.96932	DN	1	GG	1	2019	F. x ananassa	Breeding_Material	Yes
19B033P007	19B033P007	17C224P011	12C012P001	17C224P011	12C012P001	2.96932	SD	0	AG	0	2019	F. x ananassa	Breeding_Material	Yes
21C053P002	21C053P002	17C237P007	17C243P002	17C237P007	17C243P002	2.95164	DN	1	AG	0	2021	F. x ananassa	Breeding_Material	Yes
21C053P028	21C053P028	17C237P007	17C243P002	17C237P007	17C243P002	3.95164	DN	1	AG	0	2021	F. x ananassa	Breeding_Material	Yes
21C053P033	21C053P033	17C237P007	17C243P002	17C237P007	17C243P002	1.95164	DN	1	GG	1	2021	F. x ananassa	Breeding_Material	Yes
21C054P035	21C054P035	17C237P007	17C212P031	17C237P007	17C212P031	3.95164	DN	1	NA	NA	2021	F. x ananassa	Breeding_Material	Yes
21C031P016	21C031P016	17C254P605	16C095P159	17C254P605	16C095P159	3.95164	DN	1	AG	0	2021	F. x ananassa	Breeding_Material	Yes
21C031P025	21C031P025	17C254P605	16C095P159	17C254P605	16C095P159	3.95164	SD	0	GG	1	2021	F. x ananassa	Breeding_Material	Yes
21C031P097	21C031P097	17C254P605	16C095P159	17C254P605	16C095P159	3.95164	SD	0	GG	1	2021	F. x ananassa	Breeding_Material	Yes
21C032P003	21C032P003	17C254P605	16C108P060	17C254P605	16C108P060	3.95164	DN	1	AG	0	2021	F. x ananassa	Breeding_Material	Yes
21C032P020	21C032P020	17C254P605	16C108P060	17C254P605	16C108P060	2.95164	DN	1	AG	0	2021	F. x ananassa	Breeding_Material	Yes
21C032P024	21C032P024	17C254P605	16C108P060	17C254P605	16C108P060	3.95164	SD	0	GG	1	2021	F. x ananassa	Breeding_Material	Yes
21C033P009	21C033P009	17C254P605	16C015P052	17C254P605	16C015P052	2.95164	DN	1	AG	0	2021	F. x ananassa	Breeding_Material	Yes
21C033P090	21C033P090	17C254P605	16C015P052	17C254P605	16C015P052	2.95164	DN	1	AG	0	2021	F. x ananassa	Breeding_Material	Yes
21C034P078	21C034P078	17C254P605	16C001P021	17C254P605	16C001P021	3.95164	SD	0	GG	1	2021	F. x ananassa	Breeding_Material	Yes
21C035P026	21C035P026	17C254P605	16C100P096	17C254P605	16C100P096	3.95164	SD	0	GG	1	2021	F. x ananassa	Breeding_Material	Yes
21C035P049	21C035P049	17C254P605	16C100P096	17C254P605	16C100P096	3.95164	SD	0	GG	1	2021	F. x ananassa	Breeding_Material	Yes
21C036P001	21C036P001	17C254P605	18C774P039	17C254P605	18C774P039	3.95164	SD	0	GG	1	2021	F. x ananassa	Breeding_Material	Yes
21C036P031	21C036P031	17C254P605	18C774P039	17C254P605	18C774P039	2.95164	SD	0	GG	1	2021	F. x ananassa	Breeding_Material	Yes
21C036P047	21C036P047	17C254P605	18C774P039	17C254P605	18C774P039	2.95164	DN	1	AG	0	2021	F. x ananassa	Breeding_Material	Yes
21C036P065	21C036P065	17C254P605	18C774P039	17C254P605	18C774P039	3.95164	SD	0	GG	1	2021	F. x ananassa	Breeding_Material	Yes
21C036P070	21C036P070	17C254P605	18C774P039	17C254P605	18C774P039	3.95164	SD	0	GG	1	2021	F. x ananassa	Breeding_Material	Yes
20C502P036	20C502P036	17C285P033	17C693P610	17C285P033	17C693P610	3.96959	SD	0	AG	0	2020	F. x ananassa	Breeding_Material	Yes
19B051P013	19B051P013	17C304P054	12C009P605	17C304P054	12C009P605	2.96932	DN	1	AG	0	2019	F. x ananassa	Breeding_Material	Yes
19B051P016	19B051P016	17C304P054	12C009P605	17C304P054	12C009P605	2.30265	DN	1	AG	0	2019	F. x ananassa	Breeding_Material	Yes
19B051P036	19B051P036	17C304P054	12C009P605	17C304P054	12C009P605	3.63598	DN	1	AG	0	2019	F. x ananassa	Breeding_Material	Yes
19B051P075	19B051P075	17C304P054	12C009P605	17C304P054	12C009P605	3.30265	DN	1	AG	0	2019	F. x ananassa	Breeding_Material	Yes
19B052P033	19B052P033	17C304P054	12C072P606	17C304P054	12C072P606	2.96932	DN	1	AG	0	2019	F. x ananassa	Breeding_Material	Yes
19B052P041	19B052P041	17C304P054	12C072P606	17C304P054	12C072P606	2.96932	DN	1	AG	0	2019	F. x ananassa	Breeding_Material	Yes
19B053P002	19B053P002	17C304P063	12C100P002	17C304P063	12C100P002	3.30265	DN	1	GG	1	2019	F. x ananassa	Breeding_Material	Yes
19B058P005	19B058P005	17C306P016	12C012P001	17C306P016	12C012P001	3.96932	SD	0	GG	1	2019	F. x ananassa	Breeding_Material	Yes
19B061P027	19B061P027	17C307P082	12C009P605	17C307P082	12C009P605	3.30265	SD	0	GG	1	2019	F. x ananassa	Breeding_Material	Yes
19B063P002	19B063P002	17C309P026	12C012P001	17C309P026	12C012P001	3.63598	DN	1	AG	0	2019	F. x ananassa	Breeding_Material	Yes
19B063P023	19B063P023	17C309P026	12C012P001	17C309P026	12C012P001	2.96932	DN	1	GG	1	2019	F. x ananassa	Breeding_Material	Yes
19B063P094	19B063P094	17C309P026	12C012P001	17C309P026	12C012P001	2.96932	DN	1	AG	0	2019	F. x ananassa	Breeding_Material	Yes
19B081P058	19B081P058	17C317P011	12C012P001	17C317P011	12C012P001	3.63598	SD	0	GG	1	2019	F. x ananassa	Breeding_Material	Yes
19B087P016	19B087P016	17C320P009	12C009P605	17C320P009	12C009P605	2.96932	SD	0	GG	1	2019	F. x ananassa	Breeding_Material	Yes
19B091P078	19B091P078	17C326P014	12C169P003	17C326P014	12C169P003	3.30265	DN	1	AG	0	2019	F. x ananassa	Breeding_Material	Yes
19B092P044	19B092P044	17C326P014	12C100P002	17C326P014	12C100P002	3.63598	SD	0	GG	1	2019	F. x ananassa	Breeding_Material	Yes
19B092P060	19B092P060	17C326P014	12C100P002	17C326P014	12C100P002	3.47815	SD	0	GG	1	2019	F. x ananassa	Breeding_Material	Yes
19B092P071	19B092P071	17C326P014	12C100P002	17C326P014	12C100P002	3.30265	SD	0	GG	1	2019	F. x ananassa	Breeding_Material	Yes
21C037P085	21C037P085	17C334P624	17C254P605	17C334P624	17C254P605	3.95164	SD	0	GG	1	2021	F. x ananassa	Breeding_Material	Yes
21C052P012	21C052P012	17C618P658	17C137P611	17C618P658	17C137P611	2.95164	SD	0	GG	1	2021	F. x ananassa	Breeding_Material	Yes
21C052P025	21C052P025	17C618P658	17C137P611	17C618P658	17C137P611	1.95164	DN	1	AG	0	2021	F. x ananassa	Breeding_Material	Yes
20C399P002	20C399P002	18A913P723	18C889P804	18A913P723	18C889P804	4.46959	SD	0	GG	1	2020	F. x ananassa	Breeding_Material	Yes
20C400P090	20C400P090	18A917P739	18C889P804	18A917P739	18C889P804	3.46959	SD	0	GG	1	2020	F. x ananassa	Breeding_Material	Yes
20C400P097	20C400P097	18A917P739	18C889P804	18A917P739	18C889P804	3.46959	SD	0	GG	1	2020	F. x ananassa	Breeding_Material	Yes
21A119P006	21A119P006	18B020P019	18C872P853	18B020P019	18C872P853	2.95164	DN	1	GG	1	2021	F. x ananassa	Breeding_Material
21A126P019	21A126P019	18B061P005	18C872P860	18B061P005	18C872P860	2.95164	DN	1	GG	1	2021	F. x ananassa	Breeding_Material
21A126P033	21A126P033	18B061P005	18C872P860	18B061P005	18C872P860	1.95164	DN	1	AG	0	2021	F. x ananassa	Breeding_Material
21A132P014	21A132P014	18B061P100	18C862P841	18B061P100	18C862P841	1.95164	DN	1	AG	0	2021	F. x ananassa	Breeding_Material
21A132P046	21A132P046	18B061P100	18C862P841	18B061P100	18C862P841	1.95164	DN	1	AG	0	2021	F. x ananassa	Breeding_Material
20B239P005	20B239P005	18B103P005	11C036P601	18B103P005	11C036P601	3.46959	SD	0	AA	-1	2020	F. x ananassa	Breeding_Material	Yes
20B239P006	20B239P006	18B103P005	11C036P601	18B103P005	11C036P601	3.46959	SD	0	GG	1	2020	F. x ananassa	Breeding_Material	Yes
20B239P009	20B239P009	18B103P005	11C036P601	18B103P005	11C036P601	3.96959	SD	0	GG	1	2020	F. x ananassa	Breeding_Material	Yes
20B239P017	20B239P017	18B103P005	11C036P601	18B103P005	11C036P601	2.96959	SD	0	GG	1	2020	F. x ananassa	Breeding_Material	Yes
20B239P024	20B239P024	18B103P005	11C036P601	18B103P005	11C036P601	2.96959	SD	0	GG	1	2020	F. x ananassa	Breeding_Material	Yes
20B239P028	20B239P028	18B103P005	11C036P601	18B103P005	11C036P601	2.96959	SD	0	AG	0	2020	F. x ananassa	Breeding_Material	Yes
20B239P032	20B239P032	18B103P005	11C036P601	18B103P005	11C036P601	3.96959	SD	0	AA	-1	2020	F. x ananassa	Breeding_Material	Yes
20B239P052	20B239P052	18B103P005	11C036P601	18B103P005	11C036P601	3.96959	SD	0	AG	0	2020	F. x ananassa	Breeding_Material	Yes
20B251P010	20B251P010	18B160P049	12C100P002	18B160P049	12C100P002	2.96959	DN	1	AG	0	2020	F. x ananassa	Breeding_Material	Yes
20B251P029	20B251P029	18B160P049	12C100P002	18B160P049	12C100P002	2.96959	DN	1	GG	1	2020	F. x ananassa	Breeding_Material	Yes
20B251P041	20B251P041	18B160P049	12C100P002	18B160P049	12C100P002	3.46959	SD	0	GG	1	2020	F. x ananassa	Breeding_Material	Yes
20B251P105	20B251P105	18B160P049	12C100P002	18B160P049	12C100P002	3.96959	SD	0	GG	1	2020	F. x ananassa	Breeding_Material	Yes
20B251P110	20B251P110	18B160P049	12C100P002	18B160P049	12C100P002	2.96959	DN	1	AG	0	2020	F. x ananassa	Breeding_Material	Yes
20B258P030	20B258P030	18B178P023	12C012P001	18B178P023	12C012P001	3.96959	DN	1	GG	1	2020	F. x ananassa	Breeding_Material	Yes
20B258P044	20B258P044	18B178P023	12C012P001	18B178P023	12C012P001	3.46959	SD	0	GG	1	2020	F. x ananassa	Breeding_Material	Yes
20B258P100	20B258P100	18B178P023	12C012P001	18B178P023	12C012P001	3.96959	DN	1	GG	1	2020	F. x ananassa	Breeding_Material	Yes
20B263P047	20B263P047	18B185P038	11C036P601	18B185P038	11C036P601	3.96959	SD	0	AA	-1	2020	F. x ananassa	Breeding_Material	Yes
20B263P120	20B263P120	18B185P038	11C036P601	18B185P038	11C036P601	3.96959	SD	0	GG	1	2020	F. x ananassa	Breeding_Material	Yes
20B284P094	20B284P094	18B202P027	16C095P159	18B202P027	16C095P159	4.46959	SD	0	GG	1	2020	F. x ananassa	Breeding_Material	Yes
21A169P611	21A169P611	18B210P001	18A909P040	18B210P001	18A909P040	1.95164	DN	1	AA	-1	2021	F. x ananassa	Breeding_Material
21A170P603	21A170P603	18B210P001	18A879P013	18B210P001	18A879P013	2.95164	DN	1	AA	-1	2021	F. x ananassa	Breeding_Material
20B298P028	20B298P028	18C342P029	12C152P002	18C342P029	12C152P002	3.46959	SD	0	GG	1	2020	F. x ananassa	Breeding_Material	Yes
20B302P012	20B302P012	18C343P016	12C070P602	18C343P016	12C070P602	2.96959	DN	1	AG	0	2020	F. x ananassa	Breeding_Material	Yes
20B302P016	20B302P016	18C343P016	12C070P602	18C343P016	12C070P602	3.96959	DN	1	AG	0	2020	F. x ananassa	Breeding_Material	Yes
20B302P025	20B302P025	18C343P016	12C070P602	18C343P016	12C070P602	3.96959	DN	1	AG	0	2020	F. x ananassa	Breeding_Material	Yes
20B302P099	20B302P099	18C343P016	12C070P602	18C343P016	12C070P602	2.96959	DN	1	AG	0	2020	F. x ananassa	Breeding_Material	Yes
20B304P033	20B304P033	18C343P060	16C095P159	18C343P060	16C095P159	2.96959	SD	0	GG	1	2020	F. x ananassa	Breeding_Material	Yes
20B315P023	20B315P023	18C347P075	12C152P002	18C347P075	12C152P002	3.46959	DN	1	AG	0	2020	F. x ananassa	Breeding_Material	Yes
20B315P082	20B315P082	18C347P075	12C152P002	18C347P075	12C152P002	2.96959	DN	1	AG	0	2020	F. x ananassa	Breeding_Material	Yes
20B316P005	20B316P005	18C347P075	12C070P602	18C347P075	12C070P602	3.46959	DN	1	AG	0	2020	F. x ananassa	Breeding_Material	Yes
20B316P013	20B316P013	18C347P075	12C070P602	18C347P075	12C070P602	2.96959	DN	1	AG	0	2020	F. x ananassa	Breeding_Material	Yes
20B316P020	20B316P020	18C347P075	12C070P602	18C347P075	12C070P602	2.46959	DN	1	AG	0	2020	F. x ananassa	Breeding_Material	Yes
20B328P012	20B328P012	18C349P083	12C143P001	18C349P083	12C143P001	2.96959	DN	1	AG	0	2020	F. x ananassa	Breeding_Material	Yes
20B330P024	20B330P024	18C355P008	17C121P097	18C355P008	17C121P097	2.95164	SD	0	GG	1	2020	F. x ananassa	Breeding_Material	Yes
20B330P037	20B330P037	18C355P008	17C121P097	18C355P008	17C121P097	2.46959	DN	1	AG	0	2020	F. x ananassa	Breeding_Material	Yes
20B330P059	20B330P059	18C355P008	17C121P097	18C355P008	17C121P097	3.96959	DN	1	AG	0	2020	F. x ananassa	Breeding_Material	Yes
20B330P070	20B330P070	18C355P008	17C121P097	18C355P008	17C121P097	2.96959	DN	1	AG	0	2020	F. x ananassa	Breeding_Material	Yes
20B330P092	20B330P092	18C355P008	17C121P097	18C355P008	17C121P097	2.96959	DN	1	AG	0	2020	F. x ananassa	Breeding_Material	Yes
20B330P113	20B330P113	18C355P008	17C121P097	18C355P008	17C121P097	3.46959	SD	0	GG	1	2020	F. x ananassa	Breeding_Material	Yes
20B334P091	20B334P091	18C358P015	12C143P001	18C358P015	12C143P001	3.96959	SD	0	GG	1	2020	F. x ananassa	Breeding_Material	Yes
20B338P002	20B338P002	18C361P026	16C095P159	18C361P026	16C095P159	3.98753	SD	0	GG	1	2020	F. x ananassa	Breeding_Material	Yes
20B338P040	20B338P040	18C361P026	16C095P159	18C361P026	16C095P159	3.96959	DN	1	AG	0	2020	F. x ananassa	Breeding_Material	Yes
20B341P013	20B341P013	18C370P025	12C100P002	18C370P025	12C100P002	3.98753	SD	0	GG	1	2020	F. x ananassa	Breeding_Material	Yes
20B341P034	20B341P034	18C370P025	12C100P002	18C370P025	12C100P002	3.98753	SD	0	GG	1	2020	F. x ananassa	Breeding_Material	Yes
20B358P011	20B358P011	18C398P004	12C143P001	18C398P004	12C143P001	2.96959	DN	1	AG	0	2020	F. x ananassa	Breeding_Material	Yes
21A137P016	21A137P016	18C449P015	18A917P739	18C449P015	18A917P739	2.95164	DN	1	AG	0	2021	F. x ananassa	Breeding_Material
21A137P041	21A137P041	18C449P015	18A917P739	18C449P015	18A917P739	2.95164	DN	1	AG	0	2021	F. x ananassa	Breeding_Material
21A137P047	21A137P047	18C449P015	18A917P739	18C449P015	18A917P739	2.95164	DN	1	AG	0	2021	F. x ananassa	Breeding_Material
21A140P003	21A140P003	18C451P013	18C492P716	18C451P013	18C492P716	2.95164	DN	1	AG	0	2021	F. x ananassa	Breeding_Material
20C379P025	20C379P025	18C492P707	18C889P763	18C492P707	18C889P763	3.46959	DN	1	AG	0	2020	F. x ananassa	Breeding_Material	Yes
20C380P005	20C380P005	18C492P707	18A913P711	18C492P707	18A913P711	2.96959	DN	1	AG	0	2020	F. x ananassa	Breeding_Material	Yes
20C380P006	20C380P006	18C492P707	18A913P711	18C492P707	18A913P711	3.46959	DN	1	AG	0	2020	F. x ananassa	Breeding_Material	Yes
21C189P001	21C189P001	18C493P009	17C212P001	18C493P009	17C212P001	3.95164	DN	1	NA	NA	2021	F. x ananassa	Breeding_Material	Yes
21C189P005	21C189P005	18C493P009	17C212P001	18C493P009	17C212P001	2.95164	DN	1	AG	0	2021	F. x ananassa	Breeding_Material	Yes
21C189P030	21C189P030	18C493P009	17C212P001	18C493P009	17C212P001	2.95164	DN	1	AG	0	2021	F. x ananassa	Breeding_Material	Yes
21C191P018	21C191P018	18C495P057	18C775P009	18C495P057	18C775P009	2.95164	DN	1	AG	0	2021	F. x ananassa	Breeding_Material	Yes
21C192P001	21C192P001	18C495P057	18C427P019	18C495P057	18C427P019	2.95164	DN	1	NA	NA	2021	F. x ananassa	Breeding_Material	Yes
20C382P001	20C382P001	18C862P768	18C492P734	18C862P768	18C492P734	3.46959	DN	1	AG	0	2020	F. x ananassa	Breeding_Material	Yes
20C383P007	20C383P007	18C862P794	18C492P716	18C862P794	18C492P716	3.96959	DN	1	AG	0	2020	F. x ananassa	Breeding_Material	Yes
20C383P008	20C383P008	18C862P794	18C492P716	18C862P794	18C492P716	2.96959	DN	1	AG	0	2020	F. x ananassa	Breeding_Material	Yes
20C383P013	20C383P013	18C862P794	18C492P716	18C862P794	18C492P716	3.96959	DN	1	NA	NA	2020	F. x ananassa	Breeding_Material	Yes
20C384P009	20C384P009	18C862P841	18C492P734	18C862P841	18C492P734	3.96959	DN	1	AG	0	2020	F. x ananassa	Breeding_Material	Yes
20C384P017	20C384P017	18C862P841	18C492P734	18C862P841	18C492P734	3.46959	DN	1	NA	NA	2020	F. x ananassa	Breeding_Material	Yes
20C385P001	20C385P001	18C872P702	18C492P716	18C872P702	18C492P716	2.96959	DN	1	AA	-1	2020	F. x ananassa	Breeding_Material	Yes
20C385P033	20C385P033	18C872P702	18C492P716	18C872P702	18C492P716	2.96959	DN	1	AA	-1	2020	F. x ananassa	Breeding_Material	Yes
20C387P031	20C387P031	18C872P766	18C492P716	18C872P766	18C492P716	2.46959	DN	1	NA	NA	2020	F. x ananassa	Breeding_Material	Yes
20C387P040	20C387P040	18C872P766	18C492P716	18C872P766	18C492P716	3.46959	DN	1	AG	0	2020	F. x ananassa	Breeding_Material	Yes
20C391P018	20C391P018	18C872P891	18C889P804	18C872P891	18C889P804	3.46959	SD	0	GG	1	2020	F. x ananassa	Breeding_Material	Yes
35C035P008	Shasta	33C001P021	Cal_67.5	33C001P021	Cal_67.5	3	SD	0	AG	0	1935	F. x ananassa	Cultivar
57C004P001	Salinas	37C002P011	42C017P018	37C002P011	42C017P018	4	SD	0	GG	1	1957	F. x ananassa	Cultivar
52C016P007	Wiltguard	39C117P004	39C096P018	39C117P004	39C096P018	3	SD	0	AG	0	1952	F. x ananassa	Cultivar
61S016P006	61S016P006	41C061P001	41C061P001	41C061P001	41C061P001	3.83333	NA	NA	GG	1	1961	F. x ananassa	Breeding_Material
61S018P030	61S018P030	42C008P016	42C008P016	42C008P016	42C008P016	3.33333	NA	NA	NA	NA	1961	F. x ananassa	Breeding_Material
PI551689	69C019P012	42C008P016	65C063P601	42C008P016	65C063P601	3.16667	DN	1	AG	0	1969	F. x ananassa	Breeding_Material
63C125P039	Aiko	46C005P001	59C051P011	46C005P001	59C051P011	3.66667	SD	0	GG	1	1963	F. x ananassa	Cultivar
56C124P012	Sequoia	51S001P001	52C016P015	51S001P001	52C016P015	3.16667	SD	0	GG	1	1956	F. x ananassa	Cultivar
56S115P011	Aliso	52C016P015	52C016P015	52C016P015	52C016P015	3.16667	SD	0	GG	1	1956	F. x ananassa	Cultivar
65C065P601	65C065P601	58C045P011	59C041P014	58C045P011	59C041P014	2.5	DN	1	AA	-1	1965	F. x ananassa	Breeding_Material
69C141P101	Hecker	65C065P601	66S096P101	65C065P601	66S096P101	3.16667	DN	1	AG	0	1969	F. x ananassa	Cultivar	Yes
75C071P105	Muir	70C003P117	71C098P605	70C003P117	71C098P605	2.83333	DN	1	AG	0	1975	F. x ananassa	Cultivar	Yes
75C071P107	Selva	70C003P117	71C098P605	70C003P117	71C098P605	2.16667	DN	1	AG	0	1975	F. x ananassa	Cultivar	Yes
77C036P604	Santana	72C309P601	72C349P605	72C309P601	72C349P605	4	SD	0	AG	0	1977	F. x ananassa	Cultivar	Yes
77C084P103	77C084P104	72C340P104	CA_1508	72C340P104	CA_1508	5	SD	0	NA	NA	1977	F. x ananassa	Breeding_Material	Yes
85C022P001	Sunset	75C121P101	81C016P604	75C121P101	81C016P604	3.83333	DN	1	AG	0	1985	F. x ananassa	Cultivar	Yes
89C206P002	89C206P003	83C076P001	86C169P001	83C076P001	86C169P001	4	SD	0	GG	1	1989	F. x ananassa	Breeding_Material	Yes
91C248P003	Aromas	87C112P006	88C270P001	87C112P006	88C270P001	3.91667	DN	1	AG	0	1991	F. x ananassa	Cultivar	Yes
91C248P006	Diamante	87C112P006	88C270P001	87C112P006	88C270P001	2.91667	DN	1	AG	0	1991	F. x ananassa	Cultivar	Yes
91C248P002	Gaviota	87C112P006	88C270P001	87C112P006	88C270P001	4	SD	0	GG	1	1991	F. x ananassa	Cultivar	Yes
94C003P011	Camino_Real	89C230P007	90C253P003	89C230P007	90C253P003	4	SD	0	GG	1	1994	F. x ananassa	Cultivar	Yes
97C085P006	97C085P007	92C063P002	93C060P002	92C063P002	93C060P002	4	DN	1	AG	0	1997	F. x ananassa	Breeding_Material	Yes
97C209P001	97C209P002	92C063P002	95C197P001	92C063P002	95C197P001	3	DN	1	GG	1	1997	F. x ananassa	Breeding_Material	Yes
97C086P001	97C086P002	92C245P002	93C060P002	92C245P002	93C060P002	3.5	DN	1	GG	1	1997	F. x ananassa	Breeding_Material	Yes
96C042P601	Ventana	93C170P606	92C035P601	93C170P606	92C035P601	3	SD	0	GG	1	1996	F. x ananassa	Cultivar	Yes
01C080P602	01C080P602	97C086P001	98C078P601	97C086P001	98C078P601	3.00967	DN	1	GG	1	2001	F. x ananassa	Breeding_Material	Yes
01C206P005	Portola	97C209P001	97C093P007	97C209P001	97C093P007	2.83333	DN	1	AG	0	2001	F. x ananassa	Cultivar	Yes
03C132P003	03C132P003	98C153P003	99C088P007	98C153P003	99C088P007	4	SD	0	GG	1	2003	F. x ananassa	Breeding_Material	Yes
03C102P002	03C102P002	99C119P001	99C088P007	99C119P001	99C088P007	2	DN	1	AG	0	2003	F. x ananassa	Breeding_Material	Yes
PI664321	Puget_Reliance	BC_77_02_72	WSU_1945	BC_77_02_72	WSU_1945	4	SD	0	AG	0	1983	F. x ananassa	Cultivar
35C093P011	Solana	Cal_103.22	Cal_177.19	Cal_103.22	Cal_177.19	3.66667	SD	0	AG	0	1935	F. x ananassa	Cultivar
36C027P006	Tahoe	Cal_143.32	Cal_144.21	Cal_143.32	Cal_144.21	3	SD	0	GG	1	1936	F. x ananassa	Cultivar
36C039P004	Donner	Cal_145.52	Cal_222.4	Cal_145.52	Cal_222.4	2.83333	SD	0	GG	1	1936	F. x ananassa	Cultivar
36C003P001	Lassen	Cal_161.1	Cal_21.9	Cal_161.1	Cal_21.9	3.16667	SD	0	GG	1	1936	F. x ananassa	Cultivar
37C020P045	37C020P045	Cal_249.5	Cal_337.2	Cal_249.5	Cal_337.2	4	SD	0	AG	0	1937	F. x ananassa	Breeding_Material
PI551593	Howard_17	Crescent	Howard_1	Crescent	Howard_1	1.99582	SD	0	AG	0	1909	F. x ananassa	Cultivar
PI551575	Louise	Ettersburg_80	Ettersburg_80	Ettersburg_80	Ettersburg_80	4	SD	0	GG	1	1933	F. x ananassa	Cultivar
PI551808	Stoplight	IA_6_5908	IA_142_5909	IA_6_5908	IA_142_5909	3.16667	SD	0	GG	1	1962	F. x ananassa	Cultivar
PI551481	Tangi	LA_59_2012	LA_59_138	LA_59_2012	LA_59_138	3.83333	SD	0	GG	1	1962	F. x ananassa	Cultivar
PI551652	Headliner	LA_7_27	LA_7_42	LA_7_27	LA_7_42	4	SD	0	AG	0	1949	F. x ananassa	Cultivar
PI637960	Pelican	LA_8311	FL_82_1556P	LA_8311	FL_82_1556P	4.33333	SD	0	GG	1	1987	F. x ananassa	Cultivar
PI551630	Aberdeen	Late_Stevens	Chesapeake	Late_Stevens	Chesapeake	3.66667	DN	1	AG	0	1910	F. x ananassa	Cultivar
PI264680	Senga_Sengana	Markee	Sieger	Markee	Sieger	2	SD	0	AG	0	1942	F. x ananassa	Cultivar
PI551394	Earliglow	MDUS_2359	MDUS_2713	MDUS_2359	MDUS_2713	3.33333	SD	0	AG	0	1964	F. x ananassa	Cultivar
PI551435	Albritton	NC_1053	NC_1065	NC_1053	NC_1065	3	SD	0	GG	1	1945	F. x ananassa	Cultivar
60C019P002	60C019P002	Rockhill_Derivative	Rockhill_Derivative	Rockhill_Derivative	Rockhill_Derivative	1	DN	1	NA	NA	1960	F. x ananassa	Breeding_Material
FVC_11-58	FVC_11-58	RV_7	RC_1	RV_7	RC_1	3.80967	SD	0	NA	NA	NA	F. x ananassa	Breeding_Material
PI270471	Kaiser_Samling	Teutonia	Konig_von_Sachsen	Teutonia	Konig_von_Sachsen	4	SD	0	GG	1	1880	F. x ananassa	Cultivar
PI551862	EarliMiss	PI551435	Tennessee_Shipper	Albritton	Tennessee_Shipper	3.83333	SD	0	GG	1	1956	F. x ananassa	Cultivar
08C182P002	08C182P002	04C039P001	05C206P005	Benicia	05C206P005	3.83333	SD	0	GG	1	2008	F. x ananassa	Breeding_Material	Yes
PI551431	Massey	PI551421	US_634	Blakemore	US_634	3.33333	SD	0	GG	1	1934	F. x ananassa	Cultivar
16C001P021	16C001P021	08C181P001	11C115P003	Cabrillo	11C115P003	3.16667	DN	1	AG	0	2016	F. x ananassa	Breeding_Material	Yes
16C563P013	16C563P013	08C181P001	11C032P002	Cabrillo	11C032P002	3.83333	DN	1	GG	1	2016	F. x ananassa	Breeding_Material	Yes
16C565P002	16C565P002	08C181P001	11C055P004	Cabrillo	11C055P004	3.66667	SD	0	GG	1	2016	F. x ananassa	Breeding_Material	Yes
17C304P038	17C304P038	08C181P001	Mara_des_Bois	Cabrillo	Mara_des_Bois	2.39582	DN	1	AG	0	2017	F. x ananassa	Breeding_Material	Yes
17C304P063	17C304P063	08C181P001	Mara_des_Bois	Cabrillo	Mara_des_Bois	2.99582	NA	NA	AA	-1	2017	F. x ananassa	Breeding_Material	Yes
16C095P140	16C095P140	88C024P603	11C115P003	Camarosa	11C115P003	3.66667	DN	1	AG	0	2016	F. x ananassa	Breeding_Material	Yes
16C095P159	16C095P159	88C024P603	11C115P003	Camarosa	11C115P003	4	DN	1	AG	0	2016	F. x ananassa	Breeding_Material	Yes
16C100P023	16C100P023	88C024P603	07C092P003	Camarosa	07C092P003	4	SD	0	GG	1	2016	F. x ananassa	Breeding_Material	Yes
16C100P031	16C100P031	88C024P603	07C092P003	Camarosa	07C092P003	3	DN	1	AG	0	2016	F. x ananassa	Breeding_Material	Yes
97C117P003	Albion	91C248P006	94C016P001	Diamante	94C016P001	3.33333	DN	1	AG	0	1997	F. x ananassa	Cultivar	Yes
18A434P038	18A434P038	PI551436	12C100P002	Direktor_Paul_Wallbaum	12C100P002	2.98753	SD	0	AA	-1	2018	F. x ananassa	Breeding_Material	Yes
77C030P605	Parker	72C266P604	71C098P605	Douglas	71C098P605	3.16667	DN	1	GG	1	1977	F. x ananassa	Cultivar	Yes
12C008P002	12C008P002	08C132P608	08C014P001	Fronteras	08C014P001	3.5	SD	0	GG	1	2012	F. x ananassa	Breeding_Material	Yes
12C106P006	12C106P006	08C132P608	08C150P009	Fronteras	08C150P009	4	DN	1	AG	0	2012	F. x ananassa	Breeding_Material	Yes
12C115P005	12C115P005	08C132P608	09C180P001	Fronteras	09C180P001	3	DN	1	AG	0	2012	F. x ananassa	Breeding_Material	Yes
12C183P001	12C183P001	08C132P608	09C108P002	Fronteras	09C108P002	2.33333	DN	1	AG	0	2012	F. x ananassa	Breeding_Material	Yes
12C189P001	12C189P001	08C132P608	09C132P003	Fronteras	09C132P003	2.5	DN	1	AG	0	2012	F. x ananassa	Breeding_Material	Yes
16C111P068	16C111P068	08C132P608	15X001P001	Fronteras	15X001P001	3	DN	1	AG	0	2016	F. x ananassa	Breeding_Material	Yes
PI551422	Primella	PI551483	Macherauch's_Fruhernte	Gorella	Macherauch's_Fruhernte	2.83333	SD	0	AG	0	1969	F. x ananassa	Cultivar
PI551441	Robinson	PI551593	Washington	Howard_17	Washington	4	SD	0	AG	0	1932	F. x ananassa	Cultivar
88C066P610	Anaheim	82C014P603	85C092P602	Irvine	85C092P602	3.16667	SD	0	GG	1	1988	F. x ananassa	Cultivar	Yes
88C070P613	Carlsbad	82C014P603	85C218P605	Irvine	85C218P605	3.5	SD	0	GG	1	1988	F. x ananassa	Cultivar	Yes
88C066P616	Laguna	82C014P603	85C092P602	Irvine	85C092P602	3	SD	0	GG	1	1988	F. x ananassa	Cultivar	Yes
53C009P009	Torrey	36C003P001	42C008P016	Lassen	42C008P016	4.33333	SD	0	AG	0	1953	F. x ananassa	Cultivar
18A879P013	18A879P013	PI551876	12C149P002	LH_18_2	12C149P002	2.96959	SD	0	AG	0	2018	F. x ananassa	Breeding_Material	Yes
PI616597	Vystavochnaya	PI551575	Laxton's_Noble	Louise	Laxton's_Noble	3.16667	SD	0	AG	0	1964	F. x ananassa	Cultivar
PI551500	Linn	PI551928	OSC_2414	MDUS_3184	OSC_2414	3	DN	1	AG	0	1967	F. x ananassa	Cultivar
PI551941	MDUS_4987	PI551930	EB_46	MDUS_3816	EB_46	2.66667	DN	1	AG	0	1978	F. x ananassa	Breeding_Material
PI551436	Direktor_Paul_Wallbaum	PI664365	Georg_Soltwedel	Mieze_Schindler	Georg_Soltwedel	4.33333	SD	0	AG	0	1953	F. x ananassa	Cultivar
04C039P001	Benicia	00C259P002	00C018P601	Palomar	00C018P601	3.5	SD	0	GG	1	2004	F. x ananassa	Cultivar	Yes
04C044P603	Mojave	00C259P002	01C057P601	Palomar	01C057P601	3.16667	SD	0	GG	1	2004	F. x ananassa	Cultivar	Yes
81C043P603	Oso_Grande	77C030P605	77C003P603	Parker	77C003P603	4	SD	0	GG	1	1981	F. x ananassa	Cultivar	Yes
17C243P002	17C243P002	01C206P005	12C104P004	Portola	12C104P004	2.99582	DN	1	AA	-1	2017	F. x ananassa	Breeding_Material	Yes
18C493P009	18C493P009	01C206P005	11C153P011	Portola	11C153P011	2.98083	DN	1	AG	0	2018	F. x ananassa	Breeding_Material	Yes
16C085P020	16C085P020	PI664321	11C115P003	Puget_Reliance	11C115P003	4.5	DN	1	AG	0	2016	F. x ananassa	Breeding_Material	Yes
91C324P001	Pacific	83C049P001	88C118P603	Seascape	88C118P603	2.16667	DN	1	AG	0	1991	F. x ananassa	Cultivar	Yes
61C018P045	61C018P045	56C124P012	37C020P045	Sequoia	37C020P045	3.16667	SD	0	NA	NA	1961	F. x ananassa	Breeding_Material
PI551472	Sitka_D_x_Red_Rich	PI616777	Red_Rich	Sitka	Red_Rich	3.66667	DN	1	AA	-1	1961	F. x ananassa	Breeding_Material
PI551929	MDUS_3316	PI551482	MDUS_3023	Sunrise	MDUS_3023	3.80967	SD	0	AA	-1	1962	F. x ananassa	Breeding_Material
PI551832	Tillikum	PI551501	65C065P601	Totem	65C065P601	3.5	DN	1	AG	0	1976	F. x ananassa	Cultivar
72C271P105	Brighton	63C120P011	63C007P101	Tufts	63C007P101	3.58333	DN	1	NA	NA	1972	F. x ananassa	Cultivar	Yes
72C008P105	Fern	63C120P011	69C063P103	Tufts	69C063P103	3.16667	DN	1	AG	0	1972	F. x ananassa	Cultivar	Yes
PI551495	UC_11	PI551496	M1_(virginiana)	UC_10	M1_(virginiana)	5	SD	0	GG	1	NA	F. virginiana	Ecotype
21C055P003	21C055P003	17C242P023	16C095P159	UC_Eclipse	16C095P159	3.95164	DN	1	AG	0	2021	F. x ananassa	Breeding_Material	Yes
21C055P007	21C055P007	17C242P023	16C095P159	UC_Eclipse	16C095P159	3.95164	DN	1	AA	-1	2021	F. x ananassa	Breeding_Material	Yes
21C055P065	21C055P065	17C242P023	16C095P159	UC_Eclipse	16C095P159	2.95164	DN	1	NA	NA	2021	F. x ananassa	Breeding_Material	Yes
21C055P072	21C055P072	17C242P023	16C095P159	UC_Eclipse	16C095P159	2.95164	DN	1	NA	NA	2021	F. x ananassa	Breeding_Material	Yes
21C055P096	21C055P096	17C242P023	16C095P159	UC_Eclipse	16C095P159	3.95164	DN	1	AG	0	2021	F. x ananassa	Breeding_Material	Yes
21C056P005	21C056P006	17C242P023	16C015P052	UC_Eclipse	16C015P052	3.95164	DN	1	NA	NA	2021	F. x ananassa	Breeding_Material	Yes
21C056P007	21C056P007	17C242P023	16C015P052	UC_Eclipse	16C015P052	2.95164	DN	1	AG	0	2021	F. x ananassa	Breeding_Material	Yes
21C056P012	21C056P012	17C242P023	16C015P052	UC_Eclipse	16C015P052	2.95164	DN	1	AA	-1	2021	F. x ananassa	Breeding_Material	Yes
21C056P019	21C056P019	17C242P023	16C015P052	UC_Eclipse	16C015P052	2.95164	DN	1	AG	0	2021	F. x ananassa	Breeding_Material	Yes
21C056P030	21C056P030	17C242P023	16C015P052	UC_Eclipse	16C015P052	2.95164	DN	1	AA	-1	2021	F. x ananassa	Breeding_Material	Yes
21C057P014	21C057P014	17C242P023	16C001P021	UC_Eclipse	16C001P021	2.95164	DN	1	AA	-1	2021	F. x ananassa	Breeding_Material	Yes
21C057P048	21C057P048	17C242P023	16C001P021	UC_Eclipse	16C001P021	2.95164	DN	1	AG	0	2021	F. x ananassa	Breeding_Material	Yes
21C058P003	21C058P003	17C242P023	18C774P039	UC_Eclipse	18C774P039	2.95164	DN	1	AA	-1	2021	F. x ananassa	Breeding_Material	Yes
21C058P014	21C058P014	17C242P023	18C774P039	UC_Eclipse	18C774P039	1.95164	DN	1	AA	-1	2021	F. x ananassa	Breeding_Material	Yes
21C058P025	21C058P025	17C242P023	18C774P039	UC_Eclipse	18C774P039	2.95164	DN	1	AA	-1	2021	F. x ananassa	Breeding_Material	Yes
21C058P039	21C058P039	17C242P023	18C774P039	UC_Eclipse	18C774P039	2.95164	DN	1	AG	0	2021	F. x ananassa	Breeding_Material	Yes
21C058P051	21C058P051	17C242P023	18C774P039	UC_Eclipse	18C774P039	2.95164	DN	1	AA	-1	2021	F. x ananassa	Breeding_Material	Yes
21C058P053	21C058P053	17C242P023	18C774P039	UC_Eclipse	18C774P039	2.95164	DN	1	AG	0	2021	F. x ananassa	Breeding_Material	Yes
21C058P058	21C058P058	17C242P023	18C774P039	UC_Eclipse	18C774P039	2.95164	DN	1	AG	0	2021	F. x ananassa	Breeding_Material	Yes
21C058P061	21C058P061	17C242P023	18C774P039	UC_Eclipse	18C774P039	1.95164	DN	1	AA	-1	2021	F. x ananassa	Breeding_Material	Yes
21C058P070	21C058P070	17C242P023	18C774P039	UC_Eclipse	18C774P039	3.95164	DN	1	NA	NA	2021	F. x ananassa	Breeding_Material	Yes
21C058P077	21C058P077	17C242P023	18C774P039	UC_Eclipse	18C774P039	2.95164	DN	1	NA	NA	2021	F. x ananassa	Breeding_Material	Yes
21C058P081	21C058P081	17C242P023	18C774P039	UC_Eclipse	18C774P039	3.95164	DN	1	NA	NA	2021	F. x ananassa	Breeding_Material	Yes
21C058P103	21C058P103	17C242P023	18C774P039	UC_Eclipse	18C774P039	3.95164	DN	1	NA	NA	2021	F. x ananassa	Breeding_Material	Yes
21C058P106	21C058P106	17C242P023	18C774P039	UC_Eclipse	18C774P039	3.95164	DN	1	NA	NA	2021	F. x ananassa	Breeding_Material	Yes
21C059P006	21C059P006	17C242P023	17C121P097	UC_Eclipse	17C121P097	2.95164	DN	1	AG	0	2021	F. x ananassa	Breeding_Material	Yes
21C059P009	21C059P009	17C242P023	17C121P097	UC_Eclipse	17C121P097	3.95164	DN	1	AG	0	2021	F. x ananassa	Breeding_Material	Yes
21C059P021	21C059P021	17C242P023	17C121P097	UC_Eclipse	17C121P097	2.95164	DN	1	AG	0	2021	F. x ananassa	Breeding_Material	Yes
21C059P030	21C059P030	17C242P023	17C121P097	UC_Eclipse	17C121P097	1.95164	DN	1	AA	-1	2021	F. x ananassa	Breeding_Material	Yes
21C059P045	21C059P045	17C242P023	17C121P097	UC_Eclipse	17C121P097	3.95164	DN	1	AG	0	2021	F. x ananassa	Breeding_Material	Yes
21C060P001	21C060P001	17C242P023	18B204P013	UC_Eclipse	18B204P013	1.95164	DN	1	AA	-1	2021	F. x ananassa	Breeding_Material	Yes
21C060P003	21C060P003	17C242P023	18B204P013	UC_Eclipse	18B204P013	3.95164	DN	1	AA	-1	2021	F. x ananassa	Breeding_Material	Yes
21C060P004	21C060P004	17C242P023	18B204P013	UC_Eclipse	18B204P013	3.95164	DN	1	AA	-1	2021	F. x ananassa	Breeding_Material	Yes
21C060P009	21C060P009	17C242P023	18B204P013	UC_Eclipse	18B204P013	2.95164	DN	1	AA	-1	2021	F. x ananassa	Breeding_Material	Yes
21C060P011	21C060P011	17C242P023	18B204P013	UC_Eclipse	18B204P013	2.95164	DN	1	AA	-1	2021	F. x ananassa	Breeding_Material	Yes
21C060P028	21C060P028	17C242P023	18B204P013	UC_Eclipse	18B204P013	2.95164	DN	1	AA	-1	2021	F. x ananassa	Breeding_Material	Yes
21C060P030	21C060P030	17C242P023	18B204P013	UC_Eclipse	18B204P013	3.95164	DN	1	AA	-1	2021	F. x ananassa	Breeding_Material	Yes
21C060P034	21C060P034	17C242P023	18B204P013	UC_Eclipse	18B204P013	2.95164	DN	1	AA	-1	2021	F. x ananassa	Breeding_Material	Yes
21C060P041	21C060P041	17C242P023	18B204P013	UC_Eclipse	18B204P013	1.95164	DN	1	AA	-1	2021	F. x ananassa	Breeding_Material	Yes
21A147P022	21A147P022	17C242P023	18A913P723	UC_Eclipse	18A913P723	3.95164	DN	1	AG	0	2021	F. x ananassa	Breeding_Material
21A198P005	21A198P005	17C242P023	19A909P107	UC_Eclipse	19A909P107	2.95164	DN	1	AG	0	2021	F. x ananassa	Breeding_Material
21A198P017	21A198P017	17C242P023	19A909P107	UC_Eclipse	19A909P107	3.95164	DN	1	AG	0	2021	F. x ananassa	Breeding_Material
21A198P018	21A198P018	17C242P023	19A909P107	UC_Eclipse	19A909P107	3.95164	DN	1	AG	0	2021	F. x ananassa	Breeding_Material
21A198P099	21A198P099	17C242P023	19A909P107	UC_Eclipse	19A909P107	3.95164	DN	1	AG	0	2021	F. x ananassa	Breeding_Material
21A201P002	21A201P002	17C242P023	19A915P070	UC_Eclipse	19A915P070	3.95164	DN	1	NA	NA	2021	F. x ananassa	Breeding_Material
21C045P044	21C045P044	17C138P021	16C095P159	UC_Monarch	16C095P159	1.95164	DN	1	AG	0	2021	F. x ananassa	Breeding_Material	Yes
21C046P019	21C046P019	17C138P021	16C108P060	UC_Monarch	16C108P060	3.95164	SD	0	GG	1	2021	F. x ananassa	Breeding_Material	Yes
21C046P042	21C046P042	17C138P021	16C108P060	UC_Monarch	16C108P060	2.95164	DN	1	GG	1	2021	F. x ananassa	Breeding_Material	Yes
21C047P014	21C047P014	17C138P021	16C015P052	UC_Monarch	16C015P052	3.95164	SD	0	NA	NA	2021	F. x ananassa	Breeding_Material	Yes
21C047P031	21C047P031	17C138P021	16C015P052	UC_Monarch	16C015P052	2.95164	DN	1	NA	NA	2021	F. x ananassa	Breeding_Material	Yes
21C047P051	21C047P051	17C138P021	16C015P052	UC_Monarch	16C015P052	2.95164	DN	1	AG	0	2021	F. x ananassa	Breeding_Material	Yes
21C047P059	21C047P059	17C138P021	16C015P052	UC_Monarch	16C015P052	3.95164	SD	0	GG	1	2021	F. x ananassa	Breeding_Material	Yes
21C048P030	21C048P030	17C138P021	16C001P021	UC_Monarch	16C001P021	2.95164	DN	1	AG	0	2021	F. x ananassa	Breeding_Material	Yes
21C048P035	21C048P035	17C138P021	16C001P021	UC_Monarch	16C001P021	2.95164	SD	0	AG	0	2021	F. x ananassa	Breeding_Material	Yes
21C048P062	21C048P062	17C138P021	16C001P021	UC_Monarch	16C001P021	2.95164	DN	1	GG	1	2021	F. x ananassa	Breeding_Material	Yes
21C048P068	21C048P068	17C138P021	16C001P021	UC_Monarch	16C001P021	2.95164	SD	0	GG	1	2021	F. x ananassa	Breeding_Material	Yes
21C048P069	21C048P069	17C138P021	16C001P021	UC_Monarch	16C001P021	2.95164	DN	1	NA	NA	2021	F. x ananassa	Breeding_Material	Yes
21C049P028	21C049P028	17C138P021	16C100P096	UC_Monarch	16C100P096	1.95164	DN	1	AG	0	2021	F. x ananassa	Breeding_Material	Yes
21C049P045	21C049P045	17C138P021	16C100P096	UC_Monarch	16C100P096	1.95164	DN	1	AG	0	2021	F. x ananassa	Breeding_Material	Yes
21C050P003	21C050P003	17C138P021	18C774P039	UC_Monarch	18C774P039	3.95164	SD	0	GG	1	2021	F. x ananassa	Breeding_Material	Yes
21C050P022	21C050P022	17C138P021	18C774P039	UC_Monarch	18C774P039	3.95164	SD	0	GG	1	2021	F. x ananassa	Breeding_Material	Yes
21C050P031	21C050P031	17C138P021	18C774P039	UC_Monarch	18C774P039	3.95164	SD	0	GG	1	2021	F. x ananassa	Breeding_Material	Yes
21C050P035	21C050P035	17C138P021	18C774P039	UC_Monarch	18C774P039	4.95164	SD	0	GG	1	2021	F. x ananassa	Breeding_Material	Yes
21C050P049	21C050P049	17C138P021	18C774P039	UC_Monarch	18C774P039	3.95164	SD	0	GG	1	2021	F. x ananassa	Breeding_Material	Yes
21C050P059	21C050P059	17C138P021	18C774P039	UC_Monarch	18C774P039	3.95164	SD	0	GG	1	2021	F. x ananassa	Breeding_Material	Yes
21C050P066	21C050P066	17C138P021	18C774P039	UC_Monarch	18C774P039	3.95164	SD	0	NA	NA	2021	F. x ananassa	Breeding_Material	Yes
21C050P074	21C050P074	17C138P021	18C774P039	UC_Monarch	18C774P039	3.95164	SD	0	NA	NA	2021	F. x ananassa	Breeding_Material	Yes
21C050P083	21C050P083	17C138P021	18C774P039	UC_Monarch	18C774P039	3.95164	SD	0	NA	NA	2021	F. x ananassa	Breeding_Material	Yes
21C050P091	21C050P091	17C138P021	18C774P039	UC_Monarch	18C774P039	2.95164	DN	1	AG	0	2021	F. x ananassa	Breeding_Material	Yes
21B029P016	21B029P016	16C555P053	18B160P049	UC_Surfline	18B160P049	2.95164	SD	0	GG	1	2021	F. x ananassa	Breeding_Material	Yes
21B029P047	21B029P047	16C555P053	18B160P049	UC_Surfline	18B160P049	3.95164	SD	0	GG	1	2021	F. x ananassa	Breeding_Material	Yes
21B030P023	21B030P023	16C555P053	18C362P002	UC_Surfline	18C362P002	4.95164	SD	0	GG	1	2021	F. x ananassa	Breeding_Material	Yes
21C019P008	21C019P008	16C555P053	17C254P605	UC_Surfline	17C254P605	3.95164	SD	0	GG	1	2021	F. x ananassa	Breeding_Material	Yes
21C019P059	21C019P060	16C555P053	17C254P605	UC_Surfline	17C254P605	2.95164	SD	0	GG	1	2021	F. x ananassa	Breeding_Material	Yes
21C019P088	21C019P088	16C555P053	17C254P605	UC_Surfline	17C254P605	3.95164	SD	0	NA	NA	2021	F. x ananassa	Breeding_Material	Yes
21C021P011	21C021P011	16C555P053	17C137P611	UC_Surfline	17C137P611	1.95164	DN	1	AG	0	2021	F. x ananassa	Breeding_Material	Yes
21C021P025	21C021P025	16C555P053	17C137P611	UC_Surfline	17C137P611	2.95164	DN	1	GG	1	2021	F. x ananassa	Breeding_Material	Yes
21C021P069	21C021P069	16C555P053	17C137P611	UC_Surfline	17C137P611	3.95164	SD	0	GG	1	2021	F. x ananassa	Breeding_Material	Yes
21C021P074	21C021P074	16C555P053	17C137P611	UC_Surfline	17C137P611	3.95164	SD	0	GG	1	2021	F. x ananassa	Breeding_Material	Yes
21C022P026	21C022P026	16C555P053	18B019P024	UC_Surfline	18B019P024	3.95164	SD	0	GG	1	2021	F. x ananassa	Breeding_Material	Yes
21C023P001	21C023P001	16C555P053	18C444P010	UC_Surfline	18C444P010	3.95164	SD	0	GG	1	2021	F. x ananassa	Breeding_Material	Yes
21C023P011	21C023P011	16C555P053	18C444P010	UC_Surfline	18C444P010	3.95164	SD	0	GG	1	2021	F. x ananassa	Breeding_Material	Yes
21C023P030	21C023P030	16C555P053	18C444P010	UC_Surfline	18C444P010	3.95164	SD	0	GG	1	2021	F. x ananassa	Breeding_Material	Yes
21C023P057	21C023P057	16C555P053	18C444P010	UC_Surfline	18C444P010	2.95164	SD	0	GG	1	2021	F. x ananassa	Breeding_Material	Yes
21C023P099	21C023P099	16C555P053	18C444P010	UC_Surfline	18C444P010	3.95164	SD	0	GG	1	2021	F. x ananassa	Breeding_Material	Yes
21C024P006	21C024P006	16C555P053	18C773P015	UC_Surfline	18C773P015	3.95164	SD	0	GG	1	2021	F. x ananassa	Breeding_Material	Yes
21C025P006	21C025P006	16C555P053	18C370P001	UC_Surfline	18C370P001	3.95164	SD	0	GG	1	2021	F. x ananassa	Breeding_Material	Yes
21C025P013	21C025P013	16C555P053	18C370P001	UC_Surfline	18C370P001	3.95164	SD	0	GG	1	2021	F. x ananassa	Breeding_Material	Yes
21C026P001	21C026P001	16C555P053	18C420P025	UC_Surfline	18C420P025	3.95164	SD	0	GG	1	2021	F. x ananassa	Breeding_Material	Yes
21C026P027	21C026P027	16C555P053	18C420P025	UC_Surfline	18C420P025	3.95164	SD	0	GG	1	2021	F. x ananassa	Breeding_Material	Yes
21C026P050	21C026P050	16C555P053	18C420P025	UC_Surfline	18C420P025	3.95164	SD	0	GG	1	2021	F. x ananassa	Breeding_Material	Yes
21A155P642	21A155P642	16C555P053	18A374P019	UC_Surfline	18A374P019	3.95164	SD	0	GG	1	2021	F. x ananassa	Breeding_Material
19B112P079	19B112P079	12C112P004	17C736P022	UCD_Finn	17C736P022	3.96932	SD	0	AG	0	2019	F. x ananassa	Breeding_Material	Yes
17C130P025	17C130P025	11C141P001	10C127P001	UCD_Moxie	10C127P001	2.79582	DN	1	AG	0	2017	F. x ananassa	Breeding_Material	Yes
17C131P064	17C131P064	11C141P001	05C197P002	UCD_Moxie	05C197P002	2.00686	SD	0	AG	0	2017	F. x ananassa	Breeding_Material	Yes
17C137P611	17C137P611	11C141P001	10C144P002	UCD_Moxie	10C144P002	1.99582	DN	1	AG	0	2017	F. x ananassa	Breeding_Material	Yes
17C140P012	17C140P012	11C141P001	05C148P002	UCD_Moxie	05C148P002	2.99582	NA	NA	AG	0	2017	F. x ananassa	Breeding_Material	Yes
17C140P015	17C140P015	11C141P001	05C148P002	UCD_Moxie	05C148P002	2.99582	DN	1	AG	0	2017	F. x ananassa	Breeding_Material	Yes
17C139P045	UC_Golden_Gate	11C141P001	10C017P001	UCD_Moxie	10C017P001	2.99582	DN	1	GG	1	2017	F. x ananassa	Cultivar	Yes
16C017P089	16C017P089	08C123P001	09C103P002	UCD_Royal_Royce	09C103P002	2.5	DN	1	AG	0	2016	F. x ananassa	Breeding_Material	Yes
16C017P192	16C017P192	08C123P001	09C103P002	UCD_Royal_Royce	09C103P002	2.83333	DN	1	AG	0	2016	F. x ananassa	Breeding_Material	Yes
17C121P097	17C121P097	08C123P001	10C144P002	UCD_Royal_Royce	10C144P002	2.39582	DN	1	AG	0	2017	F. x ananassa	Breeding_Material	Yes
17C123P051	17C123P051	08C123P001	10C017P001	UCD_Royal_Royce	10C017P001	3.19582	SD	0	GG	1	2017	F. x ananassa	Breeding_Material	Yes
21C221P054	21C221P054	08C123P001	17X004P001	UCD_Royal_Royce	17X004P001	4.95164	DN	1	AG	0	2021	F. x ananassa	Breeding_Material	Yes
18C775P009	18C775P009	11C057P001	11C195P003	UCD_Victor	11C195P003	3.48083	DN	1	AG	0	2018	F. x ananassa	Breeding_Material	Yes
18C776P002	18C776P002	11C057P001	10C024P002	UCD_Victor	10C024P002	3.48083	DN	1	AG	0	2018	F. x ananassa	Breeding_Material	Yes
18C779P035	18C779P035	11C057P001	12C014P001	UCD_Victor	12C014P001	3.96932	SD	0	GG	1	2018	F. x ananassa	Breeding_Material	Yes
19C213P014	19C213P014	11C057P001	12C072P606	UCD_Victor	12C072P606	3.30265	SD	0	GG	1	2019	F. x ananassa	Breeding_Material	Yes
20C407P006	20C407P006	11C057P001	16C015P040	UCD_Victor	16C015P040	2.96959	DN	1	AG	0	2020	F. x ananassa	Breeding_Material	Yes
20C409P016	20C409P016	11C057P001	17C121P097	UCD_Victor	17C121P097	2.96959	DN	1	AG	0	2020	F. x ananassa	Breeding_Material	Yes
12C012P001	12C012P001	08C138P003	08C014P001	UCD_Warrior	08C014P001	3.83333	SD	0	GG	1	2012	F. x ananassa	Breeding_Material	Yes
12C014P001	12C014P001	08C138P003	08C131P003	UCD_Warrior	08C131P003	2.83333	SD	0	GG	1	2012	F. x ananassa	Breeding_Material	Yes
77C056P101	77C056P102	Unknown_FC_008	72C309P601	Unknown_chiloensis_008	72C309P601	2.66667	SD	0	GG	1	1977	F. x ananassa	Breeding_Material	Yes
19A909P065	19A909P065	PI552277	12C089P002	Vermont	12C089P002	4.96959	SD	0	GG	1	2019	F. x ananassa	Breeding_Material	Yes
19A909P081	19A909P081	PI552277	12C089P002	Vermont	12C089P002	4.96959	SD	0	GG	1	2019	F. x ananassa	Breeding_Material	Yes
19A909P107	19A909P107	PI552277	12C089P002	Vermont	12C089P002	4.96959	SD	0	GG	1	2019	F. x ananassa	Breeding_Material	Yes
19A915P023	19A915P023	12C089P002	PI602575	12C089P002	2_TAP_1A	4.46959	SD	0	GG	1	2019	F. x ananassa	Breeding_Material	Yes
19A915P070	19A915P070	12C089P002	PI602575	12C089P002	2_TAP_1A	3.46959	SD	0	GG	1	2019	F. x ananassa	Breeding_Material	Yes
19A915P071	19A915P071	12C089P002	PI602575	12C089P002	2_TAP_1A	4.98753	SD	0	GG	1	2019	F. x ananassa	Breeding_Material	Yes
88C029P603	Camarosa	72C266P604	85C218P605	Douglas	85C218P605	3.75	SD	0	NA	NA	1988	F. x ananassa	Cultivar	Yes
PI551437	Auchincruive_Climax	TD_8	PI551630	TD_8	Aberdeen	4	SD	0	GG	1	1947	F. x ananassa	Cultivar
PI551559	Sparkle	PI551479	PI551630	Fairfax	Aberdeen	3.33333	SD	0	AG	0	1933	F. x ananassa	Cultivar
17C338P657	17C338P657	08C132P608	PI551630	Fronteras	Aberdeen	4.39582	SD	0	NA	NA	2017	F. x ananassa	Breeding_Material	Yes
20C926P022	20C926P022	17C254P605	PI552260	17C254P605	Addie	3.96959	SD	0	AG	0	2020	F. x ananassa	Breeding_Material	Yes
72C330P107	Soquel	65C272P104	63C125P039	Cruz	Aiko	3.66667	SD	0	GG	1	1972	F. x ananassa	Cultivar	Yes
75C034P105	Mrak	69C141P101	63C125P039	Hecker	Aiko	3.83333	DN	1	AG	0	1975	F. x ananassa	Cultivar	Yes
01C132P003	Monterey	97C085P006	97C117P003	97C085P006	Albion	4	DN	1	AG	0	2001	F. x ananassa	Cultivar	Yes
01C139P002	San_Andreas	97C086P001	97C117P003	97C086P001	Albion	2.33333	DN	1	AG	0	2001	F. x ananassa	Cultivar	Yes
PI551398	Titan	NC_1767	PI551435	NC_1767	Albritton	3	SD	0	GG	1	1956	F. x ananassa	Cultivar
71C027P601	Vista	63C120P011	PI551435	Tufts	Albritton	3.5	SD	0	GG	1	1971	F. x ananassa	Cultivar	Yes
PI551530	Redgauntlet	NJ_1051	PI551437	NJ_1051	Auchincruive_Climax	4.33333	DN	1	GG	1	1946	F. x ananassa	Cultivar
18A892P032	18A892P032	12C089P002	PI551839	12C089P002	Beaver_Belle	3.96959	SD	0	GG	1	2018	F. x ananassa	Breeding_Material	Yes
20C916P020	20C916P020	17C254P605	PI551839	17C254P605	Beaver_Belle	3.96959	SD	0	GG	1	2020	F. x ananassa	Breeding_Material	Yes
PI551580	Glooscap	PI551400	PI551425	Micmac	Bounty	2.66667	SD	0	GG	1	1973	F. x ananassa	Cultivar
17C334P624	17C334P624	08C132P608	70C003P108	Fronteras	Brighton	3.79582	SD	0	GG	1	2017	F. x ananassa	Breeding_Material	Yes
PI551919	EB_372	PI551953	70C003P108	Tribute	Brighton	3.33333	DN	1	AG	0	1990	F. x ananassa	Breeding_Material
18A913P711	18A913P711	05C165P001	PI551729	05C165P001	CA_1386	4.48083	SD	0	GG	1	2018	F. x ananassa	Breeding_Material	Yes
18A913P723	18A913P723	05C165P001	PI551729	05C165P001	CA_1386	3.98083	SD	0	GG	1	2018	F. x ananassa	Breeding_Material	Yes
18A909P025	18A909P025	12C191P001	PI551735	12C191P001	CA_1499	3.96959	SD	0	GG	1	2018	F. x ananassa	Breeding_Material	Yes
18A909P040	18A909P040	12C191P001	PI551735	12C191P001	CA_1499	3.46959	SD	0	AG	0	2018	F. x ananassa	Breeding_Material	Yes
11C151P001	11C151P001	06C204P001	08C181P001	06C204P001	Cabrillo	2.5	DN	1	AA	-1	2011	F. x ananassa	Breeding_Material	Yes
11C153P002	11C153P002	07C092P003	08C181P001	07C092P003	Cabrillo	3.80967	SD	0	GG	1	2011	F. x ananassa	Breeding_Material	Yes
12C112P004	UCD_Finn	08C150P009	08C181P001	08C150P009	Cabrillo	2.33333	DN	1	AA	-1	2012	F. x ananassa	Cultivar	Yes
17C321P015	17C321P015	PI551727	08C181P001	CA_1234	Cabrillo	4.39582	NA	NA	AG	0	2017	F. x ananassa	Breeding_Material	Yes
12C110P002	12C110P002	08C132P608	08C181P001	Fronteras	Cabrillo	3.33333	DN	1	AG	0	2012	F. x ananassa	Breeding_Material	Yes
12C152P002	12C152P002	08C138P003	08C181P001	UCD_Warrior	Cabrillo	3.33333	DN	1	AG	0	2012	F. x ananassa	Breeding_Material	Yes
83C049P001	Seascape	75C071P107	72C266P604	Selva	Douglas	1.83333	DN	1	AG	0	1983	F. x ananassa	Cultivar	Yes
PI551396	Floridabelle	56C124P012	PI551797	Sequoia	Earlibelle	4	SD	0	AG	0	1969	F. x ananassa	Cultivar
17C222P674	17C222P674	11C151P008	PI551394	11C151P008	Earliglow	2.99582	SD	0	GG	1	2017	F. x ananassa	Breeding_Material	Yes
17C222P696	17C222P696	11C151P008	PI551394	11C151P008	Earliglow	3.79582	SD	0	GG	1	2017	F. x ananassa	Breeding_Material	Yes
PI551946	MDUS_5130	PI551936	PI551394	MDUS_4587	Earliglow	3.66667	SD	0	GG	1	1981	F. x ananassa	Breeding_Material
17C142P063	17C142P063	11C141P001	PI551394	UCD_Moxie	Earliglow	3.59582	DN	1	AG	0	2017	F. x ananassa	Breeding_Material	Yes
18C361P026	18C361P026	07C092P003	PI551862	07C092P003	EarliMiss	3.48083	SD	0	GG	1	2018	F. x ananassa	Breeding_Material	Yes
18C347P034	18C347P034	08C123P001	PI551862	UCD_Royal_Royce	EarliMiss	3.98083	SD	0	NA	NA	2018	F. x ananassa	Breeding_Material	Yes
18C347P042	18C347P042	08C123P001	PI551862	UCD_Royal_Royce	EarliMiss	2.48083	DN	1	NA	NA	2018	F. x ananassa	Breeding_Material	Yes
18C347P045	18C347P045	08C123P001	PI551862	UCD_Royal_Royce	EarliMiss	2.73083	SD	0	NA	NA	2018	F. x ananassa	Breeding_Material	Yes
18C347P046	18C347P046	08C123P001	PI551862	UCD_Royal_Royce	EarliMiss	3.73083	SD	0	NA	NA	2018	F. x ananassa	Breeding_Material	Yes
18C347P064	18C347P064	08C123P001	PI551862	UCD_Royal_Royce	EarliMiss	1.98083	SD	0	NA	NA	2018	F. x ananassa	Breeding_Material	Yes
18C347P065	18C347P065	08C123P001	PI551862	UCD_Royal_Royce	EarliMiss	2.73083	SD	0	NA	NA	2018	F. x ananassa	Breeding_Material	Yes
18C347P075	18C347P075	08C123P001	PI551862	UCD_Royal_Royce	EarliMiss	2.73083	DN	1	NA	NA	2018	F. x ananassa	Breeding_Material	Yes
18C347P083	18C347P083	08C123P001	PI551862	UCD_Royal_Royce	EarliMiss	3.23083	SD	0	NA	NA	2018	F. x ananassa	Breeding_Material	Yes
18C347P085	18C347P085	08C123P001	PI551862	UCD_Royal_Royce	EarliMiss	3.98083	SD	0	NA	NA	2018	F. x ananassa	Breeding_Material	Yes
18C347P091	18C347P091	08C123P001	PI551862	UCD_Royal_Royce	EarliMiss	3.23083	SD	0	NA	NA	2018	F. x ananassa	Breeding_Material	Yes
21A139P002	21A139P002	18C449P015	PI551919	18C449P015	EB_372	2.95164	DN	1	AG	0	2021	F. x ananassa	Breeding_Material
21A139P045	21A139P045	18C449P015	PI551919	18C449P015	EB_372	2.95164	DN	1	AA	-1	2021	F. x ananassa	Breeding_Material
21A149P022	21A149P022	17C242P023	PI551919	UC_Eclipse	EB_372	2.95164	DN	1	AG	0	2021	F. x ananassa	Breeding_Material
17C315P042	17C315P042	08C181P001	PI551579	Cabrillo	Elsanta	2.79582	NA	NA	AG	0	2017	F. x ananassa	Breeding_Material	Yes
21C208P008	21C208P008	PI551946	PI551904	MDUS_5130	Ettersburg_121	3.95164	SD	0	GG	1	2021	F. x ananassa	Breeding_Material	Yes
21C208P024	21C208P024	PI551946	PI551904	MDUS_5130	Ettersburg_121	3.95164	SD	0	AG	0	2021	F. x ananassa	Breeding_Material	Yes
21C208P031	21C208P031	PI551946	PI551904	MDUS_5130	Ettersburg_121	3.95164	SD	0	AG	0	2021	F. x ananassa	Breeding_Material	Yes
PI551766	MD_683	Scotland_BK_46	PI551479	Scotland_BK_46	Fairfax	2.83333	SD	0	AG	0	1950	F. x ananassa	Breeding_Material
PI551423	Fairland	PI551630	PI551479	Aberdeen	Fairfax	3	DN	1	GG	1	1938	F. x ananassa	Cultivar
18B130P039	18B130P039	16C090P070	PI551423	16C090P070	Fairland	1.65723	DN	1	NA	NA	2018	F. x ananassa	Breeding_Material	Yes
18B181P031	18B181P031	16C110P092	PI551423	16C110P092	Fairland	3.99056	DN	1	NA	NA	2018	F. x ananassa	Breeding_Material	Yes
18B185P005	18B185P005	16C111P058	PI551423	16C111P058	Fairland	3.65723	SD	0	GG	1	2018	F. x ananassa	Breeding_Material	Yes
18B185P038	18B185P038	16C111P058	PI551423	16C111P058	Fairland	3.65723	SD	0	NA	NA	2018	F. x ananassa	Breeding_Material	Yes
18A374P019	18A374P019	08C128P002	PI551757	08C128P002	Francesco	1.46959	SD	0	AA	-1	2018	F. x ananassa	Breeding_Material	Yes
17A972P001	17A972P001	PI552277	PI612493	Vermont	Frederick_9	4.96959	SD	0	NA	NA	NA	F. virginiana	Ecotype
12C024P614	12C024P614	07C001P608	08C132P608	07C001P608	Fronteras	4	SD	0	GG	1	2012	F. x ananassa	Breeding_Material	Yes
12C009P605	12C009P605	08C043P004	08C132P608	08C043P004	Fronteras	3.33333	SD	0	GG	1	2012	F. x ananassa	Breeding_Material	Yes
11C036P601	11C036P601	07C064P005	08C055P002	07C064P005	Grenada	3.66667	SD	0	GG	1	2011	F. x ananassa	Breeding_Material	Yes
PI551944	MDUS_5097	PI551485	PI551653	Darrow	Holiday	3.66667	SD	0	AA	-1	1979	F. x ananassa	Breeding_Material
PI551579	Elsanta	PI551483	PI551653	Gorella	Holiday	1.16667	SD	0	AG	0	1973	F. x ananassa	Cultivar
PI551479	Fairfax	Ettersburg_450	PI551593	Ettersburg_450	Howard_17	2	SD	0	NA	NA	1923	F. x ananassa	Cultivar
PI551421	Blakemore	Missionary	PI551593	Missionary	Howard_17	4	SD	0	AG	0	1929	F. x ananassa	Cultivar
18A433P085	18A433P085	12C100P002	PI616778	12C100P002	K1_1953	2.98753	SD	0	AG	0	2018	F. x ananassa	Breeding_Material	Yes
18B191P014	18B191P014	16C111P060	PI616778	16C111P060	K1_1953	2.48083	DN	1	NA	NA	2018	F. x ananassa	Breeding_Material	Yes
18B191P038	18B191P038	16C111P060	PI616778	16C111P060	K1_1953	2.98083	DN	1	NA	NA	2018	F. x ananassa	Breeding_Material	Yes
18B202P027	18B202P027	16C111P079	PI616778	16C111P079	K1_1953	3.98083	DN	1	NA	NA	2018	F. x ananassa	Breeding_Material	Yes
18B202P042	18B202P042	16C111P079	PI616778	16C111P079	K1_1953	3.73083	SD	0	NA	NA	2018	F. x ananassa	Breeding_Material	Yes
18C407P012	18C407P012	09C103P002	PI551537	09C103P002	Kaoling	3.98083	DN	1	AG	0	2018	F. x ananassa	Breeding_Material	Yes
18C340P029	18C340P029	08C123P001	PI551537	UCD_Royal_Royce	Kaoling	2.98083	DN	1	AG	0	2018	F. x ananassa	Breeding_Material	Yes
18C340P095	18C340P095	08C123P001	PI551537	UCD_Royal_Royce	Kaoling	2.65723	SD	0	GG	1	2018	F. x ananassa	Breeding_Material	Yes
53C009P010	Fresno	42C008P016	36C003P001	42C008P016	Lassen	3.66667	SD	0	AG	0	1953	F. x ananassa	Cultivar
53C009P002	Tioga	42C008P016	36C003P001	42C008P016	Lassen	3.16667	SD	0	GG	1	1953	F. x ananassa	Cultivar
55C023P001	Oso_Flaco	Oso_Flaco_chiloensis	36C003P001	Oso_Flaco_chiloensis	Lassen	1.16667	DN	1	AG	0	1955	F. x ananassa	Cultivar
51S001P001	51S001P001	36C003P001	36C003P001	Lassen	Lassen	3	SD	0	GG	1	1951	F. x ananassa	Breeding_Material
18C363P021	18C363P021	07C092P003	PI551500	07C092P003	Linn	1.48083	SD	0	NA	NA	2018	F. x ananassa	Breeding_Material	Yes
21A128P026	21A128P026	18B061P005	PI551500	18B061P005	Linn	1.95164	DN	1	AA	-1	2021	F. x ananassa	Breeding_Material
18C349P056	18C349P056	08C123P001	PI551500	UCD_Royal_Royce	Linn	2.98083	SD	0	NA	NA	2018	F. x ananassa	Breeding_Material	Yes
18C349P083	18C349P083	08C123P001	PI551500	UCD_Royal_Royce	Linn	1.73083	DN	1	NA	NA	2018	F. x ananassa	Breeding_Material	Yes
18C400P002	18C400P002	05C197P002	PI551632	05C197P002	Madame_Moutot	3.65723	SD	0	GG	1	2018	F. x ananassa	Breeding_Material	Yes
18C400P022	18C400P022	05C197P002	PI551632	05C197P002	Madame_Moutot	3.65723	SD	0	NA	NA	2018	F. x ananassa	Breeding_Material	Yes
18C357P008	18C357P008	07C092P003	PI551632	07C092P003	Madame_Moutot	1.73083	DN	1	NA	NA	2018	F. x ananassa	Breeding_Material	Yes
18C420P006	18C420P006	11C141P001	PI551632	UCD_Moxie	Madame_Moutot	2.48083	DN	1	AG	0	2018	F. x ananassa	Breeding_Material	Yes
18C420P025	18C420P025	11C141P001	PI551632	UCD_Moxie	Madame_Moutot	3.23083	SD	0	GG	1	2018	F. x ananassa	Breeding_Material	Yes
18C420P042	18C420P042	11C141P001	PI551632	UCD_Moxie	Madame_Moutot	1.73083	DN	1	AG	0	2018	F. x ananassa	Breeding_Material	Yes
18C343P060	18C343P060	08C123P001	PI551632	UCD_Royal_Royce	Madame_Moutot	2.23083	DN	1	NA	NA	2018	F. x ananassa	Breeding_Material	Yes
18C343P064	18C343P064	08C123P001	PI551632	UCD_Royal_Royce	Madame_Moutot	3.3239	SD	0	NA	NA	2018	F. x ananassa	Breeding_Material	Yes
18C343P085	18C343P085	08C123P001	PI551632	UCD_Royal_Royce	Madame_Moutot	2.98083	SD	0	NA	NA	2018	F. x ananassa	Breeding_Material	Yes
18A875P755	18A875P755	12C149P002	PI551766	12C149P002	MD_683	2.98083	SD	0	GG	1	2018	F. x ananassa	Breeding_Material	Yes
18A875P771	18A875P771	12C149P002	PI551766	12C149P002	MD_683	2.98083	SD	0	GG	1	2018	F. x ananassa	Breeding_Material	Yes
18A875P825	18A875P825	12C149P002	PI551766	12C149P002	MD_683	2.98083	SD	0	AG	0	2018	F. x ananassa	Breeding_Material	Yes
PI552260	Addie	PI551633	PI551930	Senga_Pantagruella	MDUS_3816	3	DN	1	AG	0	1982	F. x ananassa	Cultivar
PI551953	Tribute	EB_18	PI551933	EB_18	MDUS_4258	2.83333	DN	1	AG	0	1975	F. x ananassa	Cultivar
18A910P733	18A910P733	05C165P001	PI551941	05C165P001	MDUS_4987	3.98083	SD	0	GG	1	2018	F. x ananassa	Breeding_Material	Yes
18A910P740	18A910P740	05C165P001	PI551941	05C165P001	MDUS_4987	2.98083	NA	NA	AG	0	2018	F. x ananassa	Breeding_Material	Yes
18A910P777	18A910P777	05C165P001	PI551941	05C165P001	MDUS_4987	3.73083	SD	0	GG	1	2018	F. x ananassa	Breeding_Material	Yes
18B199P007	18B199P007	16C111P068	PI551941	16C111P068	MDUS_4987	2.99056	SD	0	NA	NA	2018	F. x ananassa	Breeding_Material	Yes
18A917P739	18A917P739	89C206P002	PI551941	89C206P002	MDUS_4987	3.73083	NA	NA	GG	1	2018	F. x ananassa	Breeding_Material	Yes
18A917P808	18A917P808	89C206P002	PI551941	89C206P002	MDUS_4987	3.98083	NA	NA	AG	0	2018	F. x ananassa	Breeding_Material	Yes
18C359P020	18C359P020	07C092P003	PI551946	07C092P003	MDUS_5130	3.95164	SD	0	GG	1	2018	F. x ananassa	Breeding_Material	Yes
21C203P027	21C203P027	12C008P002	PI551946	12C008P002	MDUS_5130	3.95164	SD	0	GG	1	2021	F. x ananassa	Breeding_Material	Yes
21C211P125	21C211P125	16C108P060	PI551946	16C108P060	MDUS_5130	3.95164	DN	1	AA	-1	2021	F. x ananassa	Breeding_Material	Yes
21C205P096	21C205P096	17C123P051	PI551946	17C123P051	MDUS_5130	3.95164	SD	0	AG	0	2021	F. x ananassa	Breeding_Material	Yes
21C215P031	21C215P031	17C140P012	PI551946	17C140P012	MDUS_5130	4.95164	SD	0	GG	1	2021	F. x ananassa	Breeding_Material	Yes
21C216P026	21C216P026	17C286P666	PI551946	17C286P666	MDUS_5130	3.95164	DN	1	AG	0	2021	F. x ananassa	Breeding_Material	Yes
18C813P023	18C813P023	08C132P608	PI551946	Fronteras	MDUS_5130	2.95164	SD	0	GG	1	2018	F. x ananassa	Breeding_Material	Yes
21C210P008	21C210P008	17C242P023	PI551946	UC_Eclipse	MDUS_5130	2.95164	DN	1	AA	-1	2021	F. x ananassa	Breeding_Material	Yes
21C210P066	21C210P066	17C242P023	PI551946	UC_Eclipse	MDUS_5130	2.95164	DN	1	AA	-1	2021	F. x ananassa	Breeding_Material	Yes
21C206P007	21C206P007	17C138P021	PI551946	UC_Monarch	MDUS_5130	3.95164	SD	0	GG	1	2021	F. x ananassa	Breeding_Material	Yes
21C204P076	21C204P076	16C555P053	PI551946	UC_Surfline	MDUS_5130	3.95164	SD	0	GG	1	2021	F. x ananassa	Breeding_Material	Yes
18C392P028	18C392P028	12C112P004	PI551946	UCD_Finn	MDUS_5130	2.95164	DN	1	AA	-1	2018	F. x ananassa	Breeding_Material	Yes
18C791P004	18C791P004	11C057P001	PI551946	UCD_Victor	MDUS_5130	3.95164	SD	0	AG	0	2018	F. x ananassa	Breeding_Material	Yes
11C103P001	UCD_Valiant	07C092P003	07C132P003	07C092P003	Merced	3	DN	1	AG	0	2011	F. x ananassa	Cultivar	Yes
12C089P002	12C089P002	09C021P001	07C132P003	09C021P001	Merced	3.16667	SD	0	NA	NA	2012	F. x ananassa	Breeding_Material	Yes
18C398P004	18C398P004	05C197P002	PI551428	05C197P002	Morioka_17	2.98083	DN	1	AA	-1	2018	F. x ananassa	Breeding_Material	Yes
18C355P008	18C355P008	07C092P003	PI551428	07C092P003	Morioka_17	3.23083	SD	0	NA	NA	2018	F. x ananassa	Breeding_Material	Yes
18C418P041	18C418P041	11C141P001	PI551428	UCD_Moxie	Morioka_17	3.23083	SD	0	NA	NA	2018	F. x ananassa	Breeding_Material	Yes
18C378P011	18C378P011	11C103P001	PI551428	UCD_Valiant	Morioka_17	2.98083	DN	1	NA	NA	2018	F. x ananassa	Breeding_Material	Yes
82C014P603	Irvine	72C266P604	75C071P105	Douglas	Muir	3	DN	1	AG	0	1982	F. x ananassa	Cultivar	Yes
61C016P006	61C016P006	36C003P001	NA	Lassen	NA	2.83333	SD	0	NA	NA	1961	F. x ananassa	Breeding_Material
PI602575	2_TAP_1A	NA	NA	NA	NA	3.50824	SD	0	GG	1	NA	F. chiloensis	Ecotype
70C103P008	70C103P008	NA	NA	NA	NA	3.83333	SD	0	NA	NA	1971	F. x ananassa	Breeding_Material	Yes
17X003P001	Medicine_Lake	NA	NA	NA	NA	5	SD	0	NA	NA	NA	F. virginiana	Ecotype
PI551501	Totem	PI551506	PI551499	Puget_Beauty	Northwest	3.83333	SD	0	GG	1	1962	F. x ananassa	Cultivar
17C235P020	17C235P020	11C153P003	55C023P001	11C153P003	Oso_Flaco	3.00686	DN	1	AG	0	2017	F. x ananassa	Breeding_Material	Yes
18B194P001	18B194P001	16C111P065	PI551480	16C111P065	Ourown	3.98083	DN	1	NA	NA	2018	F. x ananassa	Breeding_Material	Yes
04C018P004	04C018P004	01C080P602	00C259P002	01C080P602	Palomar	3.5	SD	0	GG	1	2004	F. x ananassa	Breeding_Material	Yes
83C093P006	Capitola	75C121P101	77C030P605	75C121P101	Parker	2.16667	DN	1	AG	0	1983	F. x ananassa	Cultivar	Yes
17C224P011	17C224P011	11C151P008	PI637960	11C151P008	Pelican	2.99582	DN	1	AG	0	2017	F. x ananassa	Breeding_Material	Yes
17C144P005	17C144P005	11C141P001	PI637960	UCD_Moxie	Pelican	3.99582	NA	NA	GG	1	2017	F. x ananassa	Breeding_Material	Yes
17C176P628	17C176P628	11C103P001	PI637960	UCD_Valiant	Pelican	4.79582	SD	0	GG	1	2017	F. x ananassa	Breeding_Material	Yes
17C721P606	17C721P606	08C138P003	PI637960	UCD_Warrior	Pelican	3.75686	SD	0	GG	1	2017	F. x ananassa	Breeding_Material	Yes
PI551757	Francesco	NY_254	PI551477	NY_254	Pocahontas	2.66667	SD	0	NA	NA	1973	F. x ananassa	Cultivar
16C546P065	16C546P065	08C131P003	01C206P005	08C131P003	Portola	3.5	SD	0	GG	1	2016	F. x ananassa	Breeding_Material	Yes
16C546P162	16C546P162	08C131P003	01C206P005	08C131P003	Portola	3.16667	DN	1	AG	0	2016	F. x ananassa	Breeding_Material	Yes
16C108P060	16C108P060	09C103P002	01C206P005	09C103P002	Portola	4	DN	1	AG	0	2016	F. x ananassa	Breeding_Material	Yes
16C108P065	16C108P065	09C103P002	01C206P005	09C103P002	Portola	2	DN	1	AG	0	2016	F. x ananassa	Breeding_Material	Yes
18C342P048	18C342P048	08C123P001	PI551422	UCD_Royal_Royce	Primella	3.23083	SD	0	NA	NA	2018	F. x ananassa	Breeding_Material	Yes
PI551839	Beaver_Belle	Unknown_FA_166	PI551840	Unknown_ananassa_166	Protem	2.66667	DN	1	GG	1	1989	F. x ananassa	Cultivar
PI551502	Hood	OSC_2315	PI551506	OSC_2315	Puget_Beauty	4	SD	0	GG	1	1955	F. x ananassa	Cultivar
PI551632	Madame_Moutot	Docteur_Morere	PI551615	Docteur_Morere	Royal_Sovereign	4	SD	0	GG	1	1906	F. x ananassa	Cultivar
64C028P018	64C028P018	53C009P002	57C004P001	Tioga	Salinas	3.5	SD	0	NA	NA	1964	F. x ananassa	Breeding_Material
05C197P002	05C197P002	01C134P003	01C139P002	01C134P003	San_Andreas	2.66667	DN	1	AG	0	2005	F. x ananassa	Breeding_Material	Yes
05C109P002	05C109P002	02C143P003	01C139P002	02C143P003	San_Andreas	3.83333	SD	0	GG	1	2005	F. x ananassa	Breeding_Material	Yes
05C148P002	05C148P002	02C229P001	01C139P002	02C229P001	San_Andreas	3.5	SD	0	GG	1	2005	F. x ananassa	Breeding_Material	Yes
07C148P001	07C148P001	03C132P003	01C139P002	03C132P003	San_Andreas	4	SD	0	GG	1	2007	F. x ananassa	Breeding_Material	Yes
07C092P003	07C092P003	04C073P002	01C139P002	04C073P002	San_Andreas	2.33333	DN	1	AG	0	2007	F. x ananassa	Breeding_Material	Yes
71C101P611	Pajaro	63C007P101	56C124P012	63C007P101	Sequoia	3.5	SD	0	AG	0	1971	F. x ananassa	Cultivar	Yes
42C008P016	42C008P016	39C040P023	Cal_537.5	39C040P023	Sierra	3.83333	NA	NA	AG	0	1942	F. x ananassa	Breeding_Material
PI551569	Empire	Dresden_(1929)	PI551559	Dresden_(1929)	Sparkle	3	SD	0	AA	-1	1940	F. x ananassa	Cultivar
17C310P031	17C310P031	08C181P001	PI551808	Cabrillo	Stoplight	3.39582	DN	1	GG	1	2017	F. x ananassa	Breeding_Material	Yes
PI551407	Guardian	NC_1768	PI551598	NC_1768	Surecrop	3.16667	SD	0	GG	1	1969	F. x ananassa	Cultivar
18C360P022	18C360P022	07C092P003	PI551481	07C092P003	Tangi	2.98083	DN	1	AG	0	2018	F. x ananassa	Breeding_Material	Yes
18C370P001	18C370P001	08C128P002	PI551481	08C128P002	Tangi	2.73083	SD	0	GG	1	2018	F. x ananassa	Breeding_Material	Yes
18C370P017	18C370P017	08C128P002	PI551481	08C128P002	Tangi	2.23083	DN	1	AG	0	2018	F. x ananassa	Breeding_Material	Yes
PI551480	Ourown	Gem	PI551558	Gem	Temple	3	SD	0	NA	NA	1975	F. x ananassa	Cultivar
17C302P079	17C302P079	08C181P001	PI551832	Cabrillo	Tillikum	4.50686	DN	1	GG	1	2017	F. x ananassa	Breeding_Material	Yes
18C492P707	18C492P707	12C166P002	PI551832	UCD_Mojo	Tillikum	1.48083	DN	1	AA	-1	2018	F. x ananassa	Breeding_Material	Yes
18C492P716	18C492P716	12C166P002	PI551832	UCD_Mojo	Tillikum	2.48083	DN	1	AA	-1	2018	F. x ananassa	Breeding_Material	Yes
18C492P734	18C492P734	12C166P002	PI551832	UCD_Mojo	Tillikum	2.73083	DN	1	NA	NA	2018	F. x ananassa	Breeding_Material	Yes
63C120P001	Tufts	46C005P001	53C009P002	46C005P001	Tioga	3	SD	0	AG	0	1963	F. x ananassa	Cultivar
69C072P102	69C072P102	65C063P601	53C009P002	65C063P601	Tioga	2.66667	DN	1	NA	NA	1969	F. x ananassa	Breeding_Material	Yes
18C344P004	18C344P004	08C123P001	PI551398	UCD_Royal_Royce	Titan	3.73083	DN	1	NA	NA	2018	F. x ananassa	Breeding_Material	Yes
18C362P002	18C362P002	07C092P003	PI551501	07C092P003	Totem	3.65723	SD	0	GG	1	2018	F. x ananassa	Breeding_Material	Yes
18C862P768	18C862P768	12C143P001	PI551501	12C143P001	Totem	3.23083	SD	0	GG	1	2018	F. x ananassa	Breeding_Material	Yes
18C862P794	18C862P794	12C143P001	PI551501	12C143P001	Totem	3.23083	SD	0	GG	1	2018	F. x ananassa	Breeding_Material	Yes
18C862P841	18C862P841	12C143P001	PI551501	12C143P001	Totem	3.99056	SD	0	GG	1	2018	F. x ananassa	Breeding_Material	Yes
18C872P766	18C872P766	12C147P002	PI551501	12C147P002	Totem	2.23083	SD	0	GG	1	2018	F. x ananassa	Breeding_Material	Yes
18C872P794	18C872P794	12C147P002	PI551501	12C147P002	Totem	1.99056	SD	0	AG	0	2018	F. x ananassa	Breeding_Material	Yes
18C872P853	18C872P853	12C147P002	PI551501	12C147P002	Totem	2.73083	SD	0	AG	0	2018	F. x ananassa	Breeding_Material	Yes
18C872P860	18C872P860	12C147P002	PI551501	12C147P002	Totem	2.48083	SD	0	AG	0	2018	F. x ananassa	Breeding_Material	Yes
18C872P891	18C872P891	12C147P002	PI551501	12C147P002	Totem	3.23083	SD	0	GG	1	2018	F. x ananassa	Breeding_Material	Yes
20C991P018	20C991P018	17C286P048	PI551501	17C286P048	Totem	1.98753	DN	1	AG	0	2020	F. x ananassa	Breeding_Material	Yes
PI551858	OSC_4816	PI551503	PI551501	Benton	Totem	3	SD	0	NA	NA	NA	F. x ananassa	Breeding_Material
18C395P001	18C395P001	12C112P004	PI551501	UCD_Finn	Totem	2.98083	DN	1	AG	0	2018	F. x ananassa	Breeding_Material	Yes
18C425P021	18C425P021	11C141P001	PI551501	UCD_Moxie	Totem	3.23083	SD	0	NA	NA	2018	F. x ananassa	Breeding_Material	Yes
18C348P021	18C348P021	08C123P001	PI551501	UCD_Royal_Royce	Totem	1.73083	DN	1	NA	NA	2018	F. x ananassa	Breeding_Material	Yes
18C348P037	18C348P037	08C123P001	PI551501	UCD_Royal_Royce	Totem	3.98083	SD	0	NA	NA	2018	F. x ananassa	Breeding_Material	Yes
18C348P090	18C348P090	08C123P001	PI551501	UCD_Royal_Royce	Totem	2.23083	SD	0	NA	NA	2018	F. x ananassa	Breeding_Material	Yes
18C889P726	18C889P726	08C138P003	PI551501	UCD_Warrior	Totem	3.23083	SD	0	GG	1	2018	F. x ananassa	Breeding_Material	Yes
18C889P763	18C889P763	08C138P003	PI551501	UCD_Warrior	Totem	3.3239	SD	0	GG	1	2018	F. x ananassa	Breeding_Material	Yes
18C889P804	18C889P804	08C138P003	PI551501	UCD_Warrior	Totem	2.98083	SD	0	GG	1	2018	F. x ananassa	Breeding_Material	Yes
71C098P605	71C098P605	63C007P101	63C120P011	63C007P101	Tufts	3.33333	DN	1	GG	1	1971	F. x ananassa	Breeding_Material	Yes
70C007P130	Aptos	65C063P601	63C120P011	65C063P601	Tufts	2.16667	DN	1	AG	0	1970	F. x ananassa	Cultivar	Yes
20C457P002	20C457P002	16C035P006	17C242P023	16C035P006	UC_Eclipse	2.96959	DN	1	AA	-1	2020	F. x ananassa	Breeding_Material	Yes
20C479P003	20C479P003	16C565P002	17C242P023	16C565P002	UC_Eclipse	3.96959	DN	1	AA	-1	2020	F. x ananassa	Breeding_Material	Yes
21C110P009	21C110P009	17C212P001	17C242P023	17C212P001	UC_Eclipse	3.95164	DN	1	AA	-1	2021	F. x ananassa	Breeding_Material	Yes
21C110P042	21C110P042	17C212P001	17C242P023	17C212P001	UC_Eclipse	2.95164	DN	1	AA	-1	2021	F. x ananassa	Breeding_Material	Yes
21C004P072	21C004P072	12C008P002	17C138P021	12C008P002	UC_Monarch	2.95164	SD	0	GG	1	2021	F. x ananassa	Breeding_Material	Yes
21C004P086	21C004P086	12C008P002	17C138P021	12C008P002	UC_Monarch	2.95164	SD	0	GG	1	2021	F. x ananassa	Breeding_Material	Yes
21C016P002	21C016P002	16C029P012	17C138P021	16C029P012	UC_Monarch	3.95164	SD	0	GG	1	2021	F. x ananassa	Breeding_Material	Yes
21C016P019	21C016P019	16C029P012	17C138P021	16C029P012	UC_Monarch	3.95164	SD	0	NA	NA	2021	F. x ananassa	Breeding_Material	Yes
21C016P022	21C016P022	16C029P012	17C138P021	16C029P012	UC_Monarch	3.95164	SD	0	NA	NA	2021	F. x ananassa	Breeding_Material	Yes
21C016P067	21C016P067	16C029P012	17C138P021	16C029P012	UC_Monarch	3.95164	SD	0	AG	0	2021	F. x ananassa	Breeding_Material	Yes
21C016P094	21C016P094	16C029P012	17C138P021	16C029P012	UC_Monarch	3.95164	SD	0	AA	-1	2021	F. x ananassa	Breeding_Material	Yes
21C040P063	21C040P063	16C096P006	17C138P021	16C096P006	UC_Monarch	3.95164	SD	0	GG	1	2021	F. x ananassa	Breeding_Material	Yes
21C018P039	21C018P039	16C100P023	17C138P021	16C100P023	UC_Monarch	3.95164	SD	0	AG	0	2021	F. x ananassa	Breeding_Material	Yes
21C018P042	21C018P042	16C100P023	17C138P021	16C100P023	UC_Monarch	3.95164	SD	0	AG	0	2021	F. x ananassa	Breeding_Material	Yes
21C018P050	21C018P050	16C100P023	17C138P021	16C100P023	UC_Monarch	3.95164	SD	0	AA	-1	2021	F. x ananassa	Breeding_Material	Yes
21C018P061	21C018P061	16C100P023	17C138P021	16C100P023	UC_Monarch	3.95164	SD	0	AG	0	2021	F. x ananassa	Breeding_Material	Yes
21C018P078	21C018P078	16C100P023	17C138P021	16C100P023	UC_Monarch	3.95164	SD	0	AG	0	2021	F. x ananassa	Breeding_Material	Yes
21C018P086	21C018P086	16C100P023	17C138P021	16C100P023	UC_Monarch	3.95164	SD	0	AG	0	2021	F. x ananassa	Breeding_Material	Yes
21C002P020	21C002P020	17C222P674	17C138P021	17C222P674	UC_Monarch	3.95164	SD	0	GG	1	2021	F. x ananassa	Breeding_Material	Yes
21C002P036	21C002P036	17C222P674	17C138P021	17C222P674	UC_Monarch	2.95164	SD	0	GG	1	2021	F. x ananassa	Breeding_Material	Yes
21C002P056	21C002P056	17C222P674	17C138P021	17C222P674	UC_Monarch	2.95164	SD	0	GG	1	2021	F. x ananassa	Breeding_Material	Yes
21C002P067	21C002P067	17C222P674	17C138P021	17C222P674	UC_Monarch	2.95164	SD	0	GG	1	2021	F. x ananassa	Breeding_Material	Yes
21C038P026	21C038P026	17C334P624	17C138P021	17C334P624	UC_Monarch	3.95164	SD	0	NA	NA	2021	F. x ananassa	Breeding_Material	Yes
21C020P008	21C020P008	16C555P053	17C138P021	UC_Surfline	UC_Monarch	2.95164	SD	0	GG	1	2021	F. x ananassa	Breeding_Material	Yes
21C020P021	21C020P021	16C555P053	17C138P021	UC_Surfline	UC_Monarch	2.95164	SD	0	NA	NA	2021	F. x ananassa	Breeding_Material	Yes
21C020P030	21C020P030	16C555P053	17C138P021	UC_Surfline	UC_Monarch	3.95164	SD	0	NA	NA	2021	F. x ananassa	Breeding_Material	Yes
21C020P047	21C020P047	16C555P053	17C138P021	UC_Surfline	UC_Monarch	2.95164	SD	0	GG	1	2021	F. x ananassa	Breeding_Material	Yes
21C020P048	21C020P048	16C555P053	17C138P021	UC_Surfline	UC_Monarch	3.95164	SD	0	GG	1	2021	F. x ananassa	Breeding_Material	Yes
21C020P050	21C020P050	16C555P053	17C138P021	UC_Surfline	UC_Monarch	3.95164	SD	0	GG	1	2021	F. x ananassa	Breeding_Material	Yes
21C041P011	21C041P011	16C096P006	16C555P053	16C096P006	UC_Surfline	3.95164	SD	0	GG	1	2021	F. x ananassa	Breeding_Material	Yes
21C041P058	21C041P058	16C096P006	16C555P053	16C096P006	UC_Surfline	3.95164	SD	0	GG	1	2021	F. x ananassa	Breeding_Material	Yes
21C041P060	21C041P060	16C096P006	16C555P053	16C096P006	UC_Surfline	4.95164	SD	0	GG	1	2021	F. x ananassa	Breeding_Material	Yes
18C495P006	18C495P006	01C206P005	12C112P004	Portola	UCD_Finn	2.23083	DN	1	AA	-1	2018	F. x ananassa	Breeding_Material	Yes
18C495P057	18C495P057	01C206P005	12C112P004	Portola	UCD_Finn	2.23083	DN	1	AG	0	2018	F. x ananassa	Breeding_Material	Yes
17C227P050	17C227P050	11C151P003	12C166P002	11C151P003	UCD_Mojo	3.19582	DN	1	AG	0	2017	F. x ananassa	Breeding_Material	Yes
17C237P007	17C237P007	11C153P003	12C166P002	11C153P003	UCD_Mojo	2.99582	DN	1	AG	0	2017	F. x ananassa	Breeding_Material	Yes
18B061P008	18B061P008	16C072P112	12C166P002	16C072P112	UCD_Mojo	1.73083	DN	1	AG	0	2018	F. x ananassa	Breeding_Material	Yes
18B061P100	18B061P100	16C072P112	12C166P002	16C072P112	UCD_Mojo	2.23083	DN	1	AG	0	2018	F. x ananassa	Breeding_Material	Yes
18B097P004	18B097P004	16C082P072	12C166P002	16C082P072	UCD_Mojo	2.99056	DN	1	AA	-1	2018	F. x ananassa	Breeding_Material	Yes
21C063P044	21C063P044	16C108P060	12C166P002	16C108P060	UCD_Mojo	2.95164	DN	1	AG	0	2021	F. x ananassa	Breeding_Material	Yes
21C188P004	21C188P004	18C493P009	12C166P002	18C493P009	UCD_Mojo	3.95164	DN	1	AG	0	2021	F. x ananassa	Breeding_Material	Yes
21C188P007	21C188P007	18C493P009	12C166P002	18C493P009	UCD_Mojo	2.95164	DN	1	AA	-1	2021	F. x ananassa	Breeding_Material	Yes
17C242P023	UC_Eclipse	01C206P005	12C166P002	Portola	UCD_Mojo	3.39582	DN	1	AA	-1	2017	F. x ananassa	Cultivar	Yes
17C286P666	17C286P666	08C132P003	11C141P001	08C132P003	UCD_Moxie	2.79582	DN	1	AG	0	2017	F. x ananassa	Breeding_Material	Yes
17C254P605	17C254P605	10C017P001	11C141P001	10C017P001	UCD_Moxie	3.19582	SD	0	GG	1	2017	F. x ananassa	Breeding_Material	Yes
18C444P010	18C444P010	12C110P002	11C141P001	12C110P002	UCD_Moxie	2.98083	SD	0	GG	1	2018	F. x ananassa	Breeding_Material	Yes
18C451P013	18C451P013	12C115P005	11C141P001	12C115P005	UCD_Moxie	3.48083	DN	1	AG	0	2018	F. x ananassa	Breeding_Material	Yes
20C404P002	20C404P002	16C549P081	11C141P001	16C549P081	UCD_Moxie	3.46959	SD	0	GG	1	2020	F. x ananassa	Breeding_Material	Yes
21C195P023	21C195P023	17C227P050	11C141P001	17C227P050	UCD_Moxie	2.95164	DN	1	AG	0	2021	F. x ananassa	Breeding_Material	Yes
21C195P039	21C195P039	17C227P050	11C141P001	17C227P050	UCD_Moxie	2.95164	DN	1	AG	0	2021	F. x ananassa	Breeding_Material	Yes
21C193P001	21C193P001	17C235P020	11C141P001	17C235P020	UCD_Moxie	3.95164	DN	1	NA	NA	2021	F. x ananassa	Breeding_Material	Yes
21C187P007	21C187P007	18C493P009	11C141P001	18C493P009	UCD_Moxie	3.95164	DN	1	AG	0	2021	F. x ananassa	Breeding_Material	Yes
21C185P042	21C185P042	18C495P006	11C141P001	18C495P006	UCD_Moxie	2.95164	DN	1	NA	NA	2021	F. x ananassa	Breeding_Material	Yes
21C190P002	21C190P002	18C495P057	11C141P001	18C495P057	UCD_Moxie	2.95164	DN	1	AG	0	2021	F. x ananassa	Breeding_Material	Yes
21C190P004	21C190P004	18C495P057	11C141P001	18C495P057	UCD_Moxie	2.95164	SD	0	GG	1	2021	F. x ananassa	Breeding_Material	Yes
21C190P010	21C190P010	18C495P057	11C141P001	18C495P057	UCD_Moxie	2.95164	DN	1	AG	0	2021	F. x ananassa	Breeding_Material	Yes
21C190P019	21C190P019	18C495P057	11C141P001	18C495P057	UCD_Moxie	2.95164	DN	1	AG	0	2021	F. x ananassa	Breeding_Material	Yes
11C141P001	UCD_Moxie	07C092P003	08C123P001	07C092P003	UCD_Royal_Royce	2	DN	1	AG	0	2011	F. x ananassa	Cultivar	Yes
18C818P011	18C818P011	07C120P003	08C123P001	07C120P003	UCD_Royal_Royce	2.98083	DN	1	NA	NA	2018	F. x ananassa	Breeding_Material	Yes
12C098P001	12C098P001	08C043P001	08C123P001	08C043P001	UCD_Royal_Royce	3.5	DN	1	NA	NA	2012	F. x ananassa	Breeding_Material	Yes
18C449P015	18C449P015	12C115P005	08C123P001	12C115P005	UCD_Royal_Royce	3.98083	DN	1	AG	0	2018	F. x ananassa	Breeding_Material	Yes
18B004P007	18B004P007	16C010P016	08C123P001	16C010P016	UCD_Royal_Royce	2.98083	DN	1	NA	NA	2018	F. x ananassa	Breeding_Material	Yes
18B019P024	18B019P024	16C044P009	08C123P001	16C044P009	UCD_Royal_Royce	3.65723	SD	0	GG	1	2018	F. x ananassa	Breeding_Material	Yes
18B126P006	18B126P006	16C089P051	08C123P001	16C089P051	UCD_Royal_Royce	3.23083	DN	1	AG	0	2018	F. x ananassa	Breeding_Material	Yes
18B126P047	18B126P047	16C089P051	08C123P001	16C089P051	UCD_Royal_Royce	3.65723	DN	1	AA	-1	2018	F. x ananassa	Breeding_Material	Yes
18B126P080	18B126P080	16C089P051	08C123P001	16C089P051	UCD_Royal_Royce	3.98083	DN	1	AG	0	2018	F. x ananassa	Breeding_Material	Yes
18B204P013	18B204P013	16C111P079	08C123P001	16C111P079	UCD_Royal_Royce	1.98083	DN	1	AA	-1	2018	F. x ananassa	Breeding_Material	Yes
12C100P002	12C100P002	08C132P608	08C123P001	Fronteras	UCD_Royal_Royce	2.83333	DN	1	AG	0	2012	F. x ananassa	Breeding_Material	Yes
18C773P015	18C773P015	11C057P001	08C123P001	UCD_Victor	UCD_Royal_Royce	3.3239	SD	0	GG	1	2018	F. x ananassa	Breeding_Material	Yes
16C096P006	16C096P006	88C024P603	11C103P001	Camarosa	UCD_Valiant	4.33333	SD	0	GG	1	2016	F. x ananassa	Breeding_Material	Yes
16C015P040	16C015P040	08C123P001	11C103P001	UCD_Royal_Royce	UCD_Valiant	2.33333	DN	1	AA	-1	2016	F. x ananassa	Breeding_Material	Yes
16C015P052	16C015P052	08C123P001	11C103P001	UCD_Royal_Royce	UCD_Valiant	3	DN	1	AG	0	2016	F. x ananassa	Breeding_Material	Yes
16C015P057	16C015P057	08C123P001	11C103P001	UCD_Royal_Royce	UCD_Valiant	2.83333	DN	1	NA	NA	2016	F. x ananassa	Breeding_Material	Yes
18C774P032	18C774P032	11C057P001	11C103P001	UCD_Victor	UCD_Valiant	2.98083	DN	1	AG	0	2018	F. x ananassa	Breeding_Material	Yes
18C774P039	18C774P039	11C057P001	11C103P001	UCD_Victor	UCD_Valiant	3.48083	DN	1	AG	0	2018	F. x ananassa	Breeding_Material	Yes
19C155P003	19C155P003	12C115P005	11C057P001	12C115P005	UCD_Victor	3.63598	SD	0	AG	0	2019	F. x ananassa	Breeding_Material	Yes
19C155P035	19C155P035	12C115P005	11C057P001	12C115P005	UCD_Victor	3.63598	DN	1	AG	0	2019	F. x ananassa	Breeding_Material	Yes
19C163P013	19C163P013	16C015P057	11C057P001	16C015P057	UCD_Victor	2.96932	DN	1	AG	0	2019	F. x ananassa	Breeding_Material	Yes
19C163P047	19C163P047	16C015P057	11C057P001	16C015P057	UCD_Victor	3.30265	DN	1	AG	0	2019	F. x ananassa	Breeding_Material	Yes
20C437P001	20C437P001	16C024P065	11C057P001	16C024P065	UCD_Victor	2.96959	SD	0	GG	1	2020	F. x ananassa	Breeding_Material	Yes
20C437P008	20C437P008	16C024P065	11C057P001	16C024P065	UCD_Victor	3.98753	SD	0	GG	1	2020	F. x ananassa	Breeding_Material	Yes
19B034P013	19B034P013	17C224P011	11C057P001	17C224P011	UCD_Victor	3.30265	DN	1	AG	0	2019	F. x ananassa	Breeding_Material	Yes
20B231P031	20B231P031	18B040P011	11C057P001	18B040P011	UCD_Victor	3.96959	DN	1	GG	1	2020	F. x ananassa	Breeding_Material	Yes
20B233P046	20B233P046	18B054P010	11C057P001	18B054P010	UCD_Victor	3.46959	SD	0	GG	1	2020	F. x ananassa	Breeding_Material	Yes
20B241P019	20B241P019	18B114P069	11C057P001	18B114P069	UCD_Victor	3.96959	SD	0	GG	1	2020	F. x ananassa	Breeding_Material	Yes
20B241P045	20B241P045	18B114P069	11C057P001	18B114P069	UCD_Victor	3.96959	SD	0	GG	1	2020	F. x ananassa	Breeding_Material	Yes
20B241P068	20B241P068	18B114P069	11C057P001	18B114P069	UCD_Victor	3.96959	SD	0	GG	1	2020	F. x ananassa	Breeding_Material	Yes
20B241P134	20B241P134	18B114P069	11C057P001	18B114P069	UCD_Victor	3.96959	SD	0	GG	1	2020	F. x ananassa	Breeding_Material	Yes
20B250P010	20B250P010	18B130P039	11C057P001	18B130P039	UCD_Victor	3.96959	DN	1	AG	0	2020	F. x ananassa	Breeding_Material	Yes
20B250P145	20B250P145	18B130P039	11C057P001	18B130P039	UCD_Victor	3.96959	DN	1	AG	0	2020	F. x ananassa	Breeding_Material	Yes
20B288P058	20B288P058	18C340P029	11C057P001	18C340P029	UCD_Victor	3.96959	DN	1	AG	0	2020	F. x ananassa	Breeding_Material	Yes
20B288P103	20B288P103	18C340P029	11C057P001	18C340P029	UCD_Victor	3.96959	DN	1	AG	0	2020	F. x ananassa	Breeding_Material	Yes
20B345P004	20B345P004	18C378P011	11C057P001	18C378P011	UCD_Victor	3.96959	DN	1	AG	0	2020	F. x ananassa	Breeding_Material	Yes
20B345P016	20B345P016	18C378P011	11C057P001	18C378P011	UCD_Victor	2.46959	DN	1	AG	0	2020	F. x ananassa	Breeding_Material	Yes
20B345P022	20B345P022	18C378P011	11C057P001	18C378P011	UCD_Victor	2.96959	DN	1	AG	0	2020	F. x ananassa	Breeding_Material	Yes
20B345P023	20B345P023	18C378P011	11C057P001	18C378P011	UCD_Victor	3.46959	DN	1	AG	0	2020	F. x ananassa	Breeding_Material	Yes
17C154P023	17C154P023	10C024P002	08C138P003	10C024P002	UCD_Warrior	2.59582	SD	0	GG	1	2017	F. x ananassa	Breeding_Material	Yes
20C436P035	20C436P035	16C015P052	08C138P003	16C015P052	UCD_Warrior	3.96959	DN	1	AG	0	2020	F. x ananassa	Breeding_Material	Yes
20C438P009	20C438P009	16C024P065	08C138P003	16C024P065	UCD_Warrior	3.46959	SD	0	GG	1	2020	F. x ananassa	Breeding_Material	Yes
20C438P073	20C438P073	16C024P065	08C138P003	16C024P065	UCD_Warrior	2.46959	DN	1	AG	0	2020	F. x ananassa	Breeding_Material	Yes
20B229P004	20B229P004	18B029P008	08C138P003	18B029P008	UCD_Warrior	3.96959	SD	0	GG	1	2020	F. x ananassa	Breeding_Material	Yes
20B357P073	20B357P073	18C398P004	08C138P003	18C398P004	UCD_Warrior	2.96959	SD	0	AG	0	2020	F. x ananassa	Breeding_Material	Yes
17C138P673	17C138P673	11C141P001	08C138P003	UCD_Moxie	UCD_Warrior	3.19582	SD	0	GG	1	2017	F. x ananassa	Breeding_Material	Yes
17C138P062	UC_Keystone	11C141P001	08C138P003	UCD_Moxie	UCD_Warrior	3.19582	DN	1	AG	0	2017	F. x ananassa	Cultivar	Yes
17C138P021	UC_Monarch	11C141P001	08C138P003	UCD_Moxie	UCD_Warrior	3.79582	SD	0	GG	1	2017	F. x ananassa	Cultivar	Yes
17Z001P001	Mara_des_Bois	Unknown_FA_156	Unknown_FA_155	Unknown_ananassa_156	Unknown_ananassa_155	2	DN	1	AG	0	2017	F. x ananassa	Cultivar
PI551628	Freja	Culver	Unknown_FA_160	Culver	Unknown_ananassa_160	3.16667	SD	0	AG	0	1948	F. x ananassa	Cultivar
PI616777	Sitka	Unknown_FC_002	Unknown_FA_341	Unknown_chiloensis_002	Unknown_ananassa_341	4.5	SD	0	GG	1	1910	F. x ananassa	Breeding_Material
PI551753	Del_Norte	Unknown_FC_005	Unknown_FC_004	Unknown_chiloensis_005	Unknown_chiloensis_004	4.80967	SD	0	GG	1	NA	F. chiloensis	Ecotype
PI551904	Ettersburg_121	Unknown_FA_398	Unknown_FC_021	Unknown_ananassa_398	Unknown_chiloensis_021	4.33333	SD	0	NA	NA	1907	F. x ananassa	Cultivar
15X001P001	Steven's Pass	Unknown_FV_012	Unknown_FV_013	Unknown_virginiana_012	Unknown_virginiana_013	5	DN	1	GG	1	NA	F. virginiana	Ecotype
00C259P002	Palomar	94C003P011	96C042P601	Camino_Real	Ventana	2.83333	SD	0	GG	1	2000	F. x ananassa	Cultivar	Yes
18A376P072	18A376P072	08C128P002	52C016P007	08C128P002	Wiltguard	2.96959	SD	0	AA	-1	2018	F. x ananassa	Breeding_Material	Yes
92C338P001	92C338P002	91C400P100	NA	91C400P100	NA	1.66667	DN	1	GG	1	1992	F. x ananassa	Breeding_Material	Yes
93C226P001	93C226P002	92C401P100	NA	92C401P100	NA	1.40967	DN	1	NA	NA	1993	F. x ananassa	Breeding_Material	Yes
93C226P002	93C226P003	92C401P100	NA	92C401P100	NA	2	DN	1	GG	1	1993	F. x ananassa	Breeding_Material	Yes
PI551496	UC_10	M1_(virginiana)	NA	M1_(virginiana)	NA	5	SD	0	GG	1	NA	F. virginiana	Ecotype
77C032P103	Chandler	72C266P604	NA	Douglas	NA	3.83333	SD	0	GG	1	1977	F. x ananassa	Cultivar	Yes
77C032P606	Tustin	72C266P604	NA	Douglas	NA	2.83333	SD	0	GG	1	1977	F. x ananassa	Cultivar	Yes
61C016P099	61C016P099	36C003P001	NA	Lassen	NA	3.83333	SD	0	AG	0	1961	F. x ananassa	Breeding_Material
65C066P601	65C066P601	55C023P001	NA	Oso_Flaco	NA	4	DN	1	NA	NA	1965	F. x ananassa	Breeding_Material
92C339P002	92C339P003	83C049P001	NA	Seascape	NA	1.83333	DN	1	AG	0	1992	F. x ananassa	Breeding_Material	Yes
65C272P104	Cruz	56C124P012	NA	Sequoia	NA	3	SD	0	GG	1	1965	F. x ananassa	Cultivar
65C272P105	Toro	56C124P012	NA	Sequoia	NA	3	SD	0	GG	1	1965	F. x ananassa	Cultivar
PI551497	UC_12	PI551496	NA	UC_10	NA	5	SD	0	GG	1	NA	F. virginiana	Ecotype
PI616778	K1_1953	Unknown_FC_006	NA	Unknown_chiloensis_006	NA	4.66667	SD	0	AG	0	1953	F. x ananassa	Breeding_Material
65CA1501	65CA1501	NA	NA	NA	NA	5	NA	NA	NA	NA	1965	F. x ananassa	Breeding_Material
PI551736	Ambato_CA_1541	NA	NA	NA	NA	4.5	SD	0	GG	1	NA	F. chiloensis	Ecotype
PI612491	BT3_Utah	NA	NA	NA	NA	4.83333	SD	0	GG	1	NA	F. virginiana	Ecotype
PI551729	CA_1386	NA	NA	NA	NA	4.50824	SD	0	GG	1	NA	F. chiloensis	Ecotype
PI551734	CA_1466	NA	NA	NA	NA	4.75824	SD	0	GG	1	NA	F. chiloensis	Ecotype
PI551735	CA_1499	NA	NA	NA	NA	4.83333	DN	1	NA	NA	NA	F. chiloensis	Ecotype
PI612488	CFRA_1267	NA	NA	NA	NA	4.83333	SD	0	NA	NA	NA	F. chiloensis	Ecotype
PI236579	Darrow_72	NA	NA	NA	NA	4.99692	SD	0	GG	1	NA	F. x ananassa	Breeding_Material
PI612493	Frederick_9	NA	NA	NA	NA	4.95164	SD	0	GG	1	NA	F. virginiana	Ecotype
17X004P001	Harris Spring	NA	NA	NA	NA	5	SD	0	GG	1	NA	F. virginiana	Ecotype
PI552277	Hinesburg	NA	NA	NA	NA	4.96959	SD	0	AG	0	NA	F. virginiana	Ecotype
PI552038	ILE_02A	NA	NA	NA	NA	3	NA	NA	GG	1	NA	F. chiloensis	Ecotype
PI612320	JP_95_9_6	NA	NA	NA	NA	4.16667	SD	0	GG	1	NA	F. virginiana	Ecotype
PI551623	Jucunda	NA	NA	NA	NA	3.16667	SD	0	GG	1	1854	F. x ananassa	Cultivar
PI551537	Kaoling	NA	NA	NA	NA	4	SD	0	GG	1	1983	F. x ananassa	Cultivar
PI616574	KY_17	NA	NA	NA	NA	3.5	SD	0	GG	1	NA	F. virginiana	Ecotype
PI551468	LCM_10	NA	NA	NA	NA	5	SD	0	GG	1	NA	F. chiloensis	Ecotype
PI551876	LH_18_2	NA	NA	NA	NA	5	SD	0	GG	1	NA	F. virginiana	Ecotype
PI551842	Marshall	NA	NA	NA	NA	3	SD	0	GG	1	1890	F. x ananassa	Cultivar
PI612497	Montreal_River_10	NA	NA	NA	NA	3.5	SD	0	GG	1	NA	F. virginiana	Ecotype
PI551428	Morioka_17	NA	NA	NA	NA	3	DN	1	AG	0	NA	F. x ananassa	Cultivar
PI616691	NC_95_11_1	NA	NA	NA	NA	5	SD	0	GG	1	1995	F. virginiana	Ecotype
PI612486	NC_95_19_1	NA	NA	NA	NA	3.96959	SD	0	GG	1	NA	F. virginiana	Ecotype
PI616720	NC_95_21_5	NA	NA	NA	NA	4.83333	SD	0	GG	1	NA	F. virginiana	Ecotype
PI616902	NC_96_14_1	NA	NA	NA	NA	4.83333	DN	1	GG	1	NA	F. virginiana	Ecotype
PI616789	NC_96_20_3	NA	NA	NA	NA	4.83333	SD	0	GG	1	NA	F. virginiana	Ecotype
PI616815	NC_96_33_1	NA	NA	NA	NA	4	SD	0	GG	1	NA	F. virginiana	Ecotype
PI612323	NC_96_35_2	NA	NA	NA	NA	4.83333	SD	0	GG	1	NA	F. virginiana	Ecotype
PI612487	PI612487	NA	NA	NA	NA	5	SD	0	NA	NA	NA	F. chiloensis	Ecotype
PI616652	PI616652	NA	NA	NA	NA	5.00967	SD	0	GG	1	NA	F. chiloensis	Ecotype
PI551448	PSG_43	NA	NA	NA	NA	4.75824	SD	0	NA	NA	NA	F. chiloensis	Ecotype
PI612499	RH_30	NA	NA	NA	NA	5	SD	0	GG	1	NA	F. virginiana	Ecotype
PI612500	RH_45	NA	NA	NA	NA	4.66667	DN	1	GG	1	NA	F. virginiana	Ecotype
PI612490	Scotts_Creek	NA	NA	NA	NA	2.95164	SD	0	GG	1	NA	F. chiloensis	Ecotype
PI616601	Strawberry_Mountain	NA	NA	NA	NA	4.5	SD	0	GG	1	NA	F. virginiana	Ecotype
PI270464	Weisse_Anasa	NA	NA	NA	NA	5	SD	0	GG	1	NA	F. x ananassa	Cultivar
PI551681	White_Carolina	NA	NA	NA	NA	4.16667	SD	0	GG	1	1775	F. x ananassa	Cultivar
PI551453	WLSP_08	NA	NA	NA	NA	5.00625	SD	0	GG	1	NA	F. chiloensis	Ecotype
PI551765	Yaquina_A	NA	NA	NA	NA	4.83333	SD	0	GG	1	NA	F. chiloensis	Ecotype

## Sheet: Unique Pedigrees
Unique_Pedigree
01C057P601/01C080P602
01C111P004/02C143P003
03C092P008/02C095P004
03C102P002/04C018P004
03C149P008/03C092P008
03C149P008/05C206P005
04C018P004/05C109P002
04C018P004/05C165P001
04C041P006/05C109P002
04C076P004/10C017P001
04C076P004/05C165P001
05C097P007/05C165P001
05C099P006/04C009P005
05C108P007/05C027P605
05C108P007/06C109P003
05C194P001/05C197P002
06C016P602/06C050P611
07C064P005/08C075P001
07C092P003/08C182P002
07C119P001/07C135P001
07C120P003/08C138P002
07C120P003/10C024P002
07C148P001/11C115P003
07C148P003/07C064P002
07C148P003/08C131P003
07C203P001/08C150P009
08C018P005/07C092P003
08C018P005/08C014P001
08C043P001/08C150P009
08C043P001/08C114P005
08C128P002/11C115P003
08C128P002/07C092P003
08C138P002/08C182P002
09C103P002/08C131P003
10C017P001/97C085P006
10C037P604/07C148P001
11C036P601/10C017P001
11C151P008/09C103P002
11C151P008/09C048P003
11C153P003/11C115P003
11C153P011/12C100P002
11C153P011/12C115P005
12C008P002/18B196P007
12C008P002/18B160P049
12C008P002/18C362P002
12C008P002/17C254P605
12C008P002/17C137P611
12C008P002/18B019P024
12C008P002/18C444P010
12C008P002/18C773P015
12C008P002/18C420P025
12C008P002/18A376P072
12C014P001/17C326P014
12C014P001/12C098P001
12C070P602/12C100P002
12C070P602/12C110P002
12C070P602/12C098P001
12C070P602/12C115P005
12C082P602/17C736P022
12C082P602/12C110P002
12C098P001/12C012P001
12C100P002/08C128P002
12C100P002/07C092P003
12C100P002/12C012P001
12C100P002/12C072P606
12C100P002/12C152P002
12C100P002/17C222P696
12C100P002/16C085P020
12C110P002/09C103P002
12C110P002/12C098P001
12C115P005/12C012P001
12C115P005/16C015P057
12C115P005/16C100P031
12C115P005/17C286P666
12C143P001/12C100P002
12C143P001/12C152P002
12C147P002/17C326P014
12C147P002/12C115P005
12C169P003/12C110P002
12C183P001/12C098P001
12C183P001/16C015P057
12C183P001/16C100P031
16C015P040/17C304P038
16C015P040/17C142P063
16C015P040/17C693P610
16C015P057/12C009P605
16C015P057/12C143P001
16C029P012/17C254P605
16C029P012/18A892P015
16C044P009/12C014P001
16C062P005/12C014P001
16C072P064/11C153P011
16C079P059/04C018P004
16C082P058/07C092P003
16C085P057/07C092P003
16C085P057/05C197P002
16C095P159/17C140P015
16C095P159/18C370P017
16C095P159/18C360P022
16C095P159/18C774P039
16C095P159/18B204P013
16C095P159/18C451P013
16C095P159/18B061P008
16C095P159/18C430P011
16C096P006/17C254P605
16C096P006/12C008P002
16C096P006/17C137P611
16C100P023/17C254P605
16C100P031/12C072P606
16C104P230/04C018P004
16C108P060/17C693P610
16C108P060/18C360P022
16C108P060/18B204P013
16C108P060/18C774P039
16C108P060/18C818P011
16C110P087/05C197P002
16C111P058/05C197P002
16C111P068/12C147P002
16C111P082/05C197P002
16C563P013/12C012P001
16C563P013/17C254P605
17C121P097/17C176P628
17C121P097/17C224P011
17C121P097/18B061P005
17C121P097/18B104P002
17C121P097/18B126P006
17C121P097/18C370P017
17C121P097/18C347P042
17C121P097/18C360P022
17C121P097/18C774P039
17C121P097/18C776P002
17C121P097/18B204P013
17C121P097/18C449P015
17C121P097/18B061P008
17C121P097/18B061P100
17C121P097/18C430P011
17C123P051/17C222P696
17C131P064/17C338P657
17C137P611/16C108P060
17C137P611/16C095P159
17C137P611/16C015P052
17C137P611/16C001P021
17C137P611/16C100P096
17C137P611/18C774P039
17C137P611/18A433P103
17C140P012/17C304P038
17C140P015/12C014P001
17C143P034/12C009P605
17C154P023/17C254P605
17C166P008/12C009P605
17C174P067/12C072P606
17C176P628/Mara_des_Bois
17C221P016/12C098P001
17C222P674/17C254P605
17C224P011/12C098P001
17C224P011/12C012P001
17C237P007/17C243P002
17C237P007/17C212P031
17C254P605/16C095P159
17C254P605/16C108P060
17C254P605/16C015P052
17C254P605/16C001P021
17C254P605/16C100P096
17C254P605/18C774P039
17C285P033/17C693P610
17C304P054/12C009P605
17C304P054/12C072P606
17C304P063/12C100P002
17C306P016/12C012P001
17C307P082/12C009P605
17C309P026/12C012P001
17C317P011/12C012P001
17C320P009/12C009P605
17C326P014/12C169P003
17C326P014/12C100P002
17C334P624/17C254P605
17C618P658/17C137P611
18A913P723/18C889P804
18A917P739/18C889P804
18B020P019/18C872P853
18B061P005/18C872P860
18B061P100/18C862P841
18B103P005/11C036P601
18B160P049/12C100P002
18B178P023/12C012P001
18B185P038/11C036P601
18B202P027/16C095P159
18B210P001/18A909P040
18B210P001/18A879P013
18C342P029/12C152P002
18C343P016/12C070P602
18C343P060/16C095P159
18C347P075/12C152P002
18C347P075/12C070P602
18C349P083/12C143P001
18C355P008/17C121P097
18C358P015/12C143P001
18C361P026/16C095P159
18C370P025/12C100P002
18C398P004/12C143P001
18C449P015/18A917P739
18C451P013/18C492P716
18C492P707/18C889P763
18C492P707/18A913P711
18C493P009/17C212P001
18C495P057/18C775P009
18C495P057/18C427P019
18C862P768/18C492P734
18C862P794/18C492P716
18C862P841/18C492P734
18C872P702/18C492P716
18C872P766/18C492P716
18C872P891/18C889P804
33C001P021/Cal_67.5
37C002P011/42C017P018
39C117P004/39C096P018
41C061P001/41C061P001
42C008P016/42C008P016
42C008P016/65C063P601
46C005P001/59C051P011
51S001P001/52C016P015
52C016P015/52C016P015
58C045P011/59C041P014
65C065P601/66S096P101
70C003P117/71C098P605
72C309P601/72C349P605
72C340P104/CA_1508
75C121P101/81C016P604
83C076P001/86C169P001
87C112P006/88C270P001
89C230P007/90C253P003
92C063P002/93C060P002
92C063P002/95C197P001
92C245P002/93C060P002
93C170P606/92C035P601
97C086P001/98C078P601
97C209P001/97C093P007
98C153P003/99C088P007
99C119P001/99C088P007
BC_77_02_72/WSU_1945
Cal_103.22/Cal_177.19
Cal_143.32/Cal_144.21
Cal_145.52/Cal_222.4
Cal_161.1/Cal_21.9
Cal_249.5/Cal_337.2
Crescent/Howard_1
Ettersburg_80/Ettersburg_80
IA_6_5908/IA_142_5909
LA_59_2012/LA_59_138
LA_7_27/LA_7_42
LA_8311/FL_82_1556P
Late_Stevens/Chesapeake
Markee/Sieger
MDUS_2359/MDUS_2713
NC_1053/NC_1065
Rockhill_Derivative/Rockhill_Derivative
RV_7/RC_1
Teutonia/Konig_von_Sachsen
PI551435/Tennessee_Shipper
04C039P001/05C206P005
PI551421/US_634
08C181P001/11C115P003
08C181P001/11C032P002
08C181P001/11C055P004
08C181P001/Mara_des_Bois
88C024P603/11C115P003
88C024P603/07C092P003
91C248P006/94C016P001
PI551436/12C100P002
72C266P604/71C098P605
08C132P608/08C014P001
08C132P608/08C150P009
08C132P608/09C180P001
08C132P608/09C108P002
08C132P608/09C132P003
08C132P608/15X001P001
PI551483/Macherauch's_Fruhernte
PI551593/Washington
82C014P603/85C092P602
82C014P603/85C218P605
PI551876/12C149P002
PI551575/Laxton's_Noble
PI551928/OSC_2414
PI551930/EB_46
PI664365/Georg_Soltwedel
00C259P002/00C018P601
00C259P002/01C057P601
77C030P605/77C003P603
01C206P005/12C104P004
01C206P005/11C153P011
PI664321/11C115P003
83C049P001/88C118P603
56C124P012/37C020P045
PI616777/Red_Rich
PI551482/MDUS_3023
PI551501/65C065P601
63C120P011/69C063P103
PI551496/M1_(virginiana)
17C242P023/16C095P159
17C242P023/16C015P052
17C242P023/16C001P021
17C242P023/18C774P039
17C242P023/17C121P097
17C242P023/18B204P013
17C242P023/18A913P723
17C242P023/19A909P107
17C242P023/19A915P070
17C138P021/16C095P159
17C138P021/16C108P060
17C138P021/16C015P052
17C138P021/16C001P021
17C138P021/16C100P096
17C138P021/18C774P039
16C555P053/18B160P049
16C555P053/18C362P002
16C555P053/17C254P605
16C555P053/17C137P611
16C555P053/18B019P024
16C555P053/18C444P010
16C555P053/18C773P015
16C555P053/18C370P001
16C555P053/18C420P025
16C555P053/18A374P019
12C112P004/17C736P022
11C141P001/10C127P001
11C141P001/05C197P002
11C141P001/10C144P002
11C141P001/05C148P002
11C141P001/10C017P001
08C123P001/09C103P002
08C123P001/10C144P002
08C123P001/10C017P001
08C123P001/17X004P001
11C057P001/11C195P003
11C057P001/10C024P002
11C057P001/12C014P001
11C057P001/12C072P606
11C057P001/16C015P040
11C057P001/17C121P097
08C138P003/08C014P001
08C138P003/08C131P003
Unknown_FC_008/72C309P601
PI552277/12C089P002
12C089P002/PI602575
72C266P604/85C218P605
TD_8/PI551630
PI551479/PI551630
08C132P608/PI551630
17C254P605/PI552260
65C272P104/63C125P039
69C141P101/63C125P039
97C085P006/97C117P003
97C086P001/97C117P003
NC_1767/PI551435
63C120P011/PI551435
NJ_1051/PI551437
12C089P002/PI551839
17C254P605/PI551839
PI551400/PI551425
08C132P608/70C003P108
PI551953/70C003P108
05C165P001/PI551729
12C191P001/PI551735
06C204P001/08C181P001
07C092P003/08C181P001
08C150P009/08C181P001
PI551727/08C181P001
08C132P608/08C181P001
08C138P003/08C181P001
75C071P107/72C266P604
56C124P012/PI551797
11C151P008/PI551394
PI551936/PI551394
11C141P001/PI551394
07C092P003/PI551862
08C123P001/PI551862
18C449P015/PI551919
17C242P023/PI551919
08C181P001/PI551579
PI551946/PI551904
Scotland_BK_46/PI551479
16C090P070/PI551423
16C110P092/PI551423
16C111P058/PI551423
08C128P002/PI551757
PI552277/PI612493
07C001P608/08C132P608
08C043P004/08C132P608
07C064P005/08C055P002
PI551485/PI551653
PI551483/PI551653
Ettersburg_450/PI551593
Missionary/PI551593
12C100P002/PI616778
16C111P060/PI616778
16C111P079/PI616778
09C103P002/PI551537
08C123P001/PI551537
42C008P016/36C003P001
Oso_Flaco_chiloensis/36C003P001
36C003P001/36C003P001
07C092P003/PI551500
18B061P005/PI551500
08C123P001/PI551500
05C197P002/PI551632
07C092P003/PI551632
11C141P001/PI551632
08C123P001/PI551632
12C149P002/PI551766
PI551633/PI551930
EB_18/PI551933
05C165P001/PI551941
16C111P068/PI551941
89C206P002/PI551941
07C092P003/PI551946
12C008P002/PI551946
16C108P060/PI551946
17C123P051/PI551946
17C140P012/PI551946
17C286P666/PI551946
08C132P608/PI551946
17C242P023/PI551946
17C138P021/PI551946
16C555P053/PI551946
12C112P004/PI551946
11C057P001/PI551946
07C092P003/07C132P003
09C021P001/07C132P003
05C197P002/PI551428
07C092P003/PI551428
11C141P001/PI551428
11C103P001/PI551428
72C266P604/75C071P105
36C003P001/NA
PI551506/PI551499
11C153P003/55C023P001
16C111P065/PI551480
01C080P602/00C259P002
75C121P101/77C030P605
11C151P008/PI637960
11C141P001/PI637960
11C103P001/PI637960
08C138P003/PI637960
NY_254/PI551477
08C131P003/01C206P005
09C103P002/01C206P005
08C123P001/PI551422
Unknown_FA_166/PI551840
OSC_2315/PI551506
Docteur_Morere/PI551615
53C009P002/57C004P001
01C134P003/01C139P002
02C143P003/01C139P002
02C229P001/01C139P002
03C132P003/01C139P002
04C073P002/01C139P002
63C007P101/56C124P012
39C040P023/Cal_537.5
Dresden_(1929)/PI551559
08C181P001/PI551808
NC_1768/PI551598
07C092P003/PI551481
08C128P002/PI551481
Gem/PI551558
08C181P001/PI551832
12C166P002/PI551832
46C005P001/53C009P002
65C063P601/53C009P002
08C123P001/PI551398
07C092P003/PI551501
12C143P001/PI551501
12C147P002/PI551501
17C286P048/PI551501
PI551503/PI551501
12C112P004/PI551501
11C141P001/PI551501
08C123P001/PI551501
08C138P003/PI551501
63C007P101/63C120P011
65C063P601/63C120P011
16C035P006/17C242P023
16C565P002/17C242P023
17C212P001/17C242P023
12C008P002/17C138P021
16C029P012/17C138P021
16C096P006/17C138P021
16C100P023/17C138P021
17C222P674/17C138P021
17C334P624/17C138P021
16C555P053/17C138P021
16C096P006/16C555P053
01C206P005/12C112P004
11C151P003/12C166P002
11C153P003/12C166P002
16C072P112/12C166P002
16C082P072/12C166P002
16C108P060/12C166P002
18C493P009/12C166P002
01C206P005/12C166P002
08C132P003/11C141P001
12C110P002/11C141P001
12C115P005/11C141P001
16C549P081/11C141P001
17C227P050/11C141P001
17C235P020/11C141P001
18C493P009/11C141P001
18C495P006/11C141P001
18C495P057/11C141P001
07C092P003/08C123P001
07C120P003/08C123P001
08C043P001/08C123P001
12C115P005/08C123P001
16C010P016/08C123P001
16C044P009/08C123P001
16C089P051/08C123P001
16C111P079/08C123P001
08C132P608/08C123P001
11C057P001/08C123P001
88C024P603/11C103P001
08C123P001/11C103P001
11C057P001/11C103P001
12C115P005/11C057P001
16C015P057/11C057P001
16C024P065/11C057P001
17C224P011/11C057P001
18B040P011/11C057P001
18B054P010/11C057P001
18B114P069/11C057P001
18B130P039/11C057P001
18C340P029/11C057P001
18C378P011/11C057P001
10C024P002/08C138P003
16C015P052/08C138P003
16C024P065/08C138P003
18B029P008/08C138P003
18C398P004/08C138P003
11C141P001/08C138P003
Unknown_FA_156/Unknown_FA_155
Culver/Unknown_FA_160
Unknown_FC_002/Unknown_FA_341
Unknown_FC_005/Unknown_FC_004
Unknown_FA_398/Unknown_FC_021
Unknown_FV_012/Unknown_FV_013
94C003P011/96C042P601
08C128P002/52C016P007
91C400P100/NA
92C401P100/NA
M1_(virginiana)/NA
72C266P604/NA
55C023P001/NA
83C049P001/NA
56C124P012/NA
PI551496/NA
Unknown_FC_006/NA

## Sheet: Unique Parents
Alias
01C057P601
01C111P004
03C092P008
03C102P002
03C149P008
04C018P004
04C041P006
04C076P004
05C097P007
05C099P006
05C108P007
05C194P001
06C016P602
07C064P005
07C092P003
07C119P001
07C120P003
07C148P001
07C148P003
07C203P001
08C018P005
08C043P001
08C128P002
08C138P002
08C182P002
09C103P002
10C017P001
10C037P604
11C036P601
11C151P008
11C153P003
11C153P011
12C008P002
12C014P001
12C070P602
12C082P602
12C098P001
12C100P002
12C110P002
12C115P005
12C143P001
12C147P002
12C169P003
12C183P001
16C015P040
16C015P057
16C029P012
16C044P009
16C062P005
16C072P064
16C079P059
16C082P058
16C085P057
16C095P159
16C096P006
16C100P023
16C100P031
16C104P230
16C108P060
16C110P087
16C111P058
16C111P068
16C111P082
16C563P013
17C121P097
17C123P051
17C131P064
17C137P611
17C140P012
17C140P015
17C143P034
17C154P023
17C166P008
17C174P067
17C176P628
17C221P016
17C222P674
17C224P011
17C237P007
17C254P605
17C285P033
17C304P054
17C304P063
17C306P016
17C307P082
17C309P026
17C317P011
17C320P009
17C326P014
17C334P624
17C618P658
18A913P723
18A917P739
18B020P019
18B061P005
18B061P100
18B103P005
18B160P049
18B178P023
18B185P038
18B202P027
18B210P001
18C342P029
18C343P016
18C343P060
18C347P075
18C349P083
18C355P008
18C358P015
18C361P026
18C370P025
18C398P004
18C449P015
18C451P013
18C492P707
18C493P009
18C495P057
18C862P768
18C862P794
18C862P841
18C872P702
18C872P766
18C872P891
33C001P021
37C002P011
39C117P004
41C061P001
42C008P016
46C005P001
51S001P001
52C016P015
58C045P011
65C065P601
70C003P117
72C309P601
72C340P104
75C121P101
83C076P001
87C112P006
89C230P007
92C063P002
92C245P002
93C170P606
97C086P001
97C209P001
98C153P003
99C119P001
BC_77_02_72
Cal_103.22
Cal_143.32
Cal_145.52
Cal_161.1
Cal_249.5
Crescent
Ettersburg_80
IA_6_5908
LA_59_2012
LA_7_27
LA_8311
Late_Stevens
Markee
MDUS_2359
NC_1053
Rockhill_Derivative
RV_7
Teutonia
Albritton
Benicia
Blakemore
Cabrillo
Camarosa
Diamante
Direktor_Paul_Wallbaum
Douglas
Fronteras
Gorella
Howard_17
Irvine
Lassen
LH_18_2
Louise
MDUS_3184
MDUS_3816
Mieze_Schindler
Palomar
Parker
Portola
Puget_Reliance
Seascape
Sequoia
Sitka
Sunrise
Totem
Tufts
UC_10
UC_Eclipse
UC_Monarch
UC_Surfline
UCD_Finn
UCD_Moxie
UCD_Royal_Royce
UCD_Victor
UCD_Warrior
Unknown_chiloensis_008
Vermont
12C089P002
TD_8
Fairfax
Cruz
Hecker
97C085P006
NC_1767
NJ_1051
Micmac
Tribute
05C165P001
12C191P001
06C204P001
08C150P009
CA_1234
Selva
MDUS_4587
MDUS_5130
Scotland_BK_46
Aberdeen
16C090P070
16C110P092
07C001P608
08C043P004
Darrow
Ettersburg_450
Missionary
16C111P060
16C111P079
Oso_Flaco_chiloensis
05C197P002
12C149P002
Senga_Pantagruella
EB_18
89C206P002
17C286P666
09C021P001
UCD_Valiant
NA
Puget_Beauty
16C111P065
01C080P602
NY_254
08C131P003
Unknown_ananassa_166
OSC_2315
Docteur_Morere
Tioga
01C134P003
02C143P003
02C229P001
03C132P003
04C073P002
63C007P101
39C040P023
Dresden_(1929)
NC_1768
Gem
UCD_Mojo
65C063P601
17C286P048
Benton
16C035P006
16C565P002
17C212P001
11C151P003
16C072P112
16C082P072
08C132P003
16C549P081
17C227P050
17C235P020
18C495P006
16C010P016
16C089P051
16C024P065
18B040P011
18B054P010
18B114P069
18B130P039
18C340P029
18C378P011
10C024P002
16C015P052
18B029P008
Unknown_ananassa_156
Culver
Unknown_chiloensis_002
Unknown_chiloensis_005
Unknown_ananassa_398
Unknown_virginiana_012
Camino_Real
91C400P100
92C401P100
M1_(virginiana)
Oso_Flaco
Unknown_chiloensis_006
02C095P004
05C206P005
05C109P002
04C009P005
05C027P605
06C109P003
06C050P611
08C075P001
07C135P001
11C115P003
07C064P002
08C014P001
08C114P005
09C048P003
18B196P007
18C362P002
18B019P024
18C444P010
18C773P015
18C420P025
18A376P072
17C736P022
12C012P001
12C072P606
12C152P002
17C222P696
16C085P020
17C304P038
17C142P063
17C693P610
12C009P605
18A892P015
18C370P017
18C360P022
18C774P039
18B204P013
18B061P008
18C430P011
18C818P011
18B104P002
18B126P006
18C347P042
18C776P002
17C338P657
16C001P021
16C100P096
18A433P103
Mara_des_Bois
17C243P002
17C212P031
18C889P804
18C872P853
18C872P860
18A909P040
18A879P013
18C492P716
18C889P763
18A913P711
18C775P009
18C427P019
18C492P734
Cal_67.5
42C017P018
39C096P018
59C051P011
59C041P014
66S096P101
71C098P605
72C349P605
CA_1508
81C016P604
86C169P001
88C270P001
90C253P003
93C060P002
95C197P001
92C035P601
98C078P601
97C093P007
99C088P007
WSU_1945
Cal_177.19
Cal_144.21
Cal_222.4
Cal_21.9
Cal_337.2
Howard_1
IA_142_5909
LA_59_138
LA_7_42
FL_82_1556P
Chesapeake
Sieger
MDUS_2713
NC_1065
RC_1
Konig_von_Sachsen
Tennessee_Shipper
US_634
11C032P002
11C055P004
94C016P001
09C180P001
09C108P002
09C132P003
15X001P001
Macherauch's_Fruhernte
Washington
85C092P602
85C218P605
Laxton's_Noble
OSC_2414
EB_46
Georg_Soltwedel
00C018P601
77C003P603
12C104P004
88C118P603
37C020P045
Red_Rich
MDUS_3023
69C063P103
19A909P107
19A915P070
18C370P001
18A374P019
10C127P001
10C144P002
05C148P002
17X004P001
11C195P003
2_TAP_1A
Addie
Aiko
Albion
Auchincruive_Climax
Beaver_Belle
Bounty
Brighton
CA_1386
CA_1499
Earlibelle
Earliglow
EarliMiss
EB_372
Elsanta
Ettersburg_121
Fairland
Francesco
Frederick_9
Grenada
Holiday
K1_1953
Kaoling
Linn
Madame_Moutot
MD_683
MDUS_4258
MDUS_4987
Merced
Morioka_17
Muir
Northwest
Ourown
Pelican
Pocahontas
Primella
Protem
Royal_Sovereign
Salinas
San_Andreas
Sierra
Sparkle
Stoplight
Surecrop
Tangi
Temple
Tillikum
Titan
Unknown_ananassa_155
Unknown_ananassa_160
Unknown_ananassa_341
Unknown_chiloensis_004
Unknown_chiloensis_021
Unknown_virginiana_013
Ventana
Wiltguard
