# Supplementary material for: The PERPETUAL FLOWERING locus: Necessary but insufficient for genomic prediction of runnerless and other asexual reproduction phenotypes in strawberry
Source: Plant Genome. 2025 Aug 19;18(3):e70086. doi: 10.1002/tpg2.70086 (PMC12365471; doi:10.1002/tpg2.70086)
Supplement: Supplementary file 1 — Supplemental File S1. Origin years, species, pedigrees, flowering habit classifications, runner score phenotypic means, and AX‐184947290 SNP genotypes for n=932 octoploid strawberry diversity panel (SDP) individuals. The SDP included 15 F. chiloensis, 24 F. virginiana, and 893 F. × ananassa clonally propagated individuals. SDP individuals were classified as short‐day (SD = 0) or day‐neutral (DN = 1). The runner scores of SDP individuals were recorded on clonally propagated plants in Winters, CA using an ordinal scale, where 1 = runnerless, 2 = weak runnering, 3 = intermediate runnering, 4 = strong runnering, and 5 = extreme runnering. The runner score estimated marginal means (EMMs) of SDP individuals were estimated from r=1.92 observations, where r is the harmonic mean number of observations per individual (the data were unbalanced and some individuals were observed only once). Tabs 2 and 3 present the unique crosses (554) and unique parents (489) of the 932 SDP individuals. Supplemental File S2. The physical positions of 50K and 850K Axiom array SNPs corroborated by genetic mapping. SNPs were physically anchored to the ‘Camarosa’ (FaCA1; Edger et al. (2019); https://phytozome‐next.jgi.doe.gov/info/Fxananassa_v1_0_a1) and ‘UCD Royal Royce’ (FaRR1; https://phytozome‐next.jgi.doe.gov/info/FxananassaRoyalRoyce_v1_0) genomes in silico. Chromosomes were numbered using the nomenclature of Hardigan et al. (2020) and cross‐referenced to the nomenclature of Edger et al. (2019). This database includes the physical positions of SNPs identified by BLAST in the ‘Camarosa’ and ‘Royal Royce’ genomes, DNA sequences of the SNP probes, chromosome assignments and physical positions of SNPs corroborated by genetic mapping, and associated information. Supplemental File S3. A Rosetta stone for cross‐referencing linkage group and chromosome nomenclatures in octoploid strawberry. This database includes several previously published chromosome nomenclatures (Edger et al., 2019; Hardigan et [file TPG2-18-e70086-s001.zip › Submitted Supplemental Files & Figures/Supplemental File S5 Full-Sib Families 3-19-2025.xlsx]

## Sheet: Supplemental_File_S3_Full_sibs
Parent A	Parent B	Family	Individual	Runne Count 1 May (13.5 hr Photoperiod)	Runne Count 1 June (14.4 hr Photoperiod)	Runne Count 1 July (14.5 hr Photoperiod)	Runner Score	Inflorescence Count	AX.184947290 SNP Genotype	Coded AX.184947290 SNP Genotype
UCD_Surfline	19B091P078	22C315	22C315P828	5	17	30	3	7	AG	0
UCD_Surfline	19B091P078	22C315	22C315P838	16	38	61	4	5	AG	0
UCD_Surfline	19B091P078	22C315	22C315P836	6	20	37	4	2	AG	0
UCD_Surfline	19B091P078	22C315	22C315P839	7	22	48	4	2	AG	0
UCD_Surfline	19B091P078	22C315	22C315P801	4	22	52	4	0	GG	1
UCD_Surfline	19B091P078	22C315	22C315P802	10	40	71	4	0	GG	1
UCD_Surfline	19B091P078	22C315	22C315P804	0	6	27	2	0	GG	1
UCD_Surfline	19B091P078	22C315	22C315P805	3	5	40	3	0	AG	0
UCD_Surfline	19B091P078	22C315	22C315P806	3	5	29	2	0	GG	1
UCD_Surfline	19B091P078	22C315	22C315P807	5	26	72	5	0	GG	1
UCD_Surfline	19B091P078	22C315	22C315P808	3	15	38	3	0	GG	1
UCD_Surfline	19B091P078	22C315	22C315P809	6	22	46	4	0	AG	0
UCD_Surfline	19B091P078	22C315	22C315P811	0	4	12	1	0	GG	1
UCD_Surfline	19B091P078	22C315	22C315P812	3	20	38	4	0	GG	1
UCD_Surfline	19B091P078	22C315	22C315P813	5	14	34	3	0	AG	0
UCD_Surfline	19B091P078	22C315	22C315P814	4	11	19	2	0	GG	1
UCD_Surfline	19B091P078	22C315	22C315P815	3	17	33	3	0	GG	1
UCD_Surfline	19B091P078	22C315	22C315P816	4	12	22	2	0	GG	1
UCD_Surfline	19B091P078	22C315	22C315P817	6	23	40	3	0	GG	1
UCD_Surfline	19B091P078	22C315	22C315P818	4	16	42	3	0	GG	1
UCD_Surfline	19B091P078	22C315	22C315P819	6	17	44	3	0	GG	1
UCD_Surfline	19B091P078	22C315	22C315P821	14	45	75	4	0	GG	1
UCD_Surfline	19B091P078	22C315	22C315P822	9	25	57	4	0	AG	0
UCD_Surfline	19B091P078	22C315	22C315P823	8	25	53	4	0	GG	1
UCD_Surfline	19B091P078	22C315	22C315P824	2	11	46	3	0	GG	1
UCD_Surfline	19B091P078	22C315	22C315P825	8	23	63	4	0	AG	0
UCD_Surfline	19B091P078	22C315	22C315P826	8	26	45	3	0	GG	1
UCD_Surfline	19B091P078	22C315	22C315P827	10	21	48	4	0	GG	1
UCD_Surfline	19B091P078	22C315	22C315P829	19	36	54	4	0	GG	1
UCD_Surfline	19B091P078	22C315	22C315P830	5	15	42	3	0	GG	1
UCD_Surfline	19B091P078	22C315	22C315P831	1	5	16	2	0	GG	1
UCD_Surfline	19B091P078	22C315	22C315P832	8	23	43	3	0	GG	1
UCD_Surfline	19B091P078	22C315	22C315P833	5	27	51	4	0	GG	1
UCD_Surfline	19B091P078	22C315	22C315P834	4	27	58	4	0	GG	1
UCD_Surfline	19B091P078	22C315	22C315P835	6	21	41	4	0	AG	0
UCD_Surfline	19B091P078	22C315	22C315P837	1	17	32	3	0	GG	1
UCD_Surfline	19B091P078	22C315	22C315P840	14	33	61	4	0	GG	1
UCD_Surfline	19B091P078	22C315	22C315P841	7	20	46	3	0	GG	1
UCD_Surfline	19B091P078	22C315	22C315P842	7	17	35	4	0	GG	1
UCD_Surfline	19B091P078	22C315	22C315P843	10	24	42	3	0	GG	1
UCD_Surfline	19B091P078	22C315	22C315P844	21	38	63	4	0	GG	1
UCD_Surfline	19B091P078	22C315	22C315P845	9	29	57	4	0	GG	1
UCD_Surfline	19B091P078	22C315	22C315P846	5	13	28	3	0	GG	1
UCD_Surfline	19B091P078	22C315	22C315P848	18	34	56	4	0	GG	1
UCD_Surfline	19B091P078	22C315	22C315P849	10	38	62	4	0	GG	1
UCD_Surfline	19B091P078	22C315	22C315P850	16	34	60	NA	0	GG	1
UCD_Monarch	19B091P078	22C324	22C324P806	11	20	28	3	8	AG	0
UCD_Monarch	19B091P078	22C324	22C324P816	7	11	35	3	6	AG	0
UCD_Monarch	19B091P078	22C324	22C324P831	7	26	29	3	6	AG	0
UCD_Monarch	19B091P078	22C324	22C324P811	12	26	49	4	5	AG	0
UCD_Monarch	19B091P078	22C324	22C324P835	5	21	48	4	5	AG	0
UCD_Monarch	19B091P078	22C324	22C324P841	3	22	35	3	5	AG	0
UCD_Monarch	19B091P078	22C324	22C324P818	8	25	48	4	4	AG	0
UCD_Monarch	19B091P078	22C324	22C324P839	7	17	25	3	4	AG	0
UCD_Monarch	19B091P078	22C324	22C324P850	1	16	18	3	4	AG	0
UCD_Monarch	19B091P078	22C324	22C324P801	10	27	45	4	3	AG	0
UCD_Monarch	19B091P078	22C324	22C324P838	5	21	42	4	3	AG	0
UCD_Monarch	19B091P078	22C324	22C324P833	11	26	42	3	2	AG	0
UCD_Monarch	19B091P078	22C324	22C324P837	4	17	64	4	1	AG	0
UCD_Monarch	19B091P078	22C324	22C324P802	3	9	15	2	0	GG	1
UCD_Monarch	19B091P078	22C324	22C324P803	7	14	39	4	0	GG	1
UCD_Monarch	19B091P078	22C324	22C324P805	16	30	67	4	0	GG	1
UCD_Monarch	19B091P078	22C324	22C324P807	9	24	61	4	0	GG	1
UCD_Monarch	19B091P078	22C324	22C324P809	10	36	59	4	0	GG	1
UCD_Monarch	19B091P078	22C324	22C324P813	11	22	39	3	0	GG	1
UCD_Monarch	19B091P078	22C324	22C324P814	10	33	80	5	0	GG	1
UCD_Monarch	19B091P078	22C324	22C324P817	12	24	53	4	0	GG	1
UCD_Monarch	19B091P078	22C324	22C324P821	3	5	17	2	0	AG	0
UCD_Monarch	19B091P078	22C324	22C324P823	4	11	29	3	0	GG	1
UCD_Monarch	19B091P078	22C324	22C324P824	3	17	65	4	0	AG	0
UCD_Monarch	19B091P078	22C324	22C324P825	5	23	61	4	0	GG	1
UCD_Monarch	19B091P078	22C324	22C324P826	11	30	71	5	0	GG	1
UCD_Monarch	19B091P078	22C324	22C324P827	4	19	47	4	0	AG	0
UCD_Monarch	19B091P078	22C324	22C324P828	8	32	75	3	0	GG	1
UCD_Monarch	19B091P078	22C324	22C324P829	4	7	27	3	0	AG	0
UCD_Monarch	19B091P078	22C324	22C324P834	0	7	58	4	0	GG	1
UCD_Monarch	19B091P078	22C324	22C324P840	14	37	72	4	0	GG	1
UCD_Monarch	19B091P078	22C324	22C324P843	23	35	63	4	0	GG	1
UCD_Monarch	19B091P078	22C324	22C324P844	15	29	48	3	0	GG	1
UCD_Monarch	19B091P078	22C324	22C324P845	20	54	98	5	0	GG	1
UCD_Monarch	19B091P078	22C324	22C324P847	13	37	83	5	0	GG	1
UCD_Monarch	19B091P078	22C324	22C324P848	5	20	41	3	0	GG	1
UCD_Monarch	19B091P078	22C324	22C324P849	0	2	9	1	0	AG	0
17C618P658	19B091P078	22C339	22C339P815	10	17	21	3	20	AG	0
17C618P658	19B091P078	22C339	22C339P848	4	12	17	2	14	AG	0
17C618P658	19B091P078	22C339	22C339P847	4	12	17	2	12	AG	0
17C618P658	19B091P078	22C339	22C339P832	6	13	23	2	11	AG	0
17C618P658	19B091P078	22C339	22C339P820	10	22	47	4	9	AG	0
17C618P658	19B091P078	22C339	22C339P833	9	17	27	3	9	AG	0
17C618P658	19B091P078	22C339	22C339P839	5	13	32	3	8	AG	0
17C618P658	19B091P078	22C339	22C339P807	11	24	26	3	7	AG	0
17C618P658	19B091P078	22C339	22C339P805	14	21	39	4	6	AG	0
17C618P658	19B091P078	22C339	22C339P806	7	17	29	3	6	AG	0
17C618P658	19B091P078	22C339	22C339P831	10	19	29	3	5	AG	0
17C618P658	19B091P078	22C339	22C339P822	4	16	47	3	4	AG	0
17C618P658	19B091P078	22C339	22C339P827	7	29	33	3	4	AG	0
17C618P658	19B091P078	22C339	22C339P837	19	34	57	4	4	AG	0
17C618P658	19B091P078	22C339	22C339P838	6	21	33	3	4	AG	0
17C618P658	19B091P078	22C339	22C339P843	3	13	20	3	4	AG	0
17C618P658	19B091P078	22C339	22C339P830	2	16	47	3	3	GG	1
17C618P658	19B091P078	22C339	22C339P844	13	32	68	4	3	AG	0
17C618P658	19B091P078	22C339	22C339P842	8	17	36	3	2	AG	0
17C618P658	19B091P078	22C339	22C339P846	5	19	64	4	2	GG	1
17C618P658	19B091P078	22C339	22C339P850	7	15	52	4	2	GG	1
17C618P658	19B091P078	22C339	22C339P801	7	20	33	4	1	AG	0
17C618P658	19B091P078	22C339	22C339P808	2	9	40	3	1	GG	1
17C618P658	19B091P078	22C339	22C339P809	2	4	8	2	1	AG	0
17C618P658	19B091P078	22C339	22C339P810	3	8	11	1	1	AG	0
17C618P658	19B091P078	22C339	22C339P811	2	4	15	2	1	AG	0
17C618P658	19B091P078	22C339	22C339P817	23	51	81	4	1	GG	1
17C618P658	19B091P078	22C339	22C339P818	18	29	42	NA	1	GG	1
17C618P658	19B091P078	22C339	22C339P826	7	18	42	3	1	GG	1
17C618P658	19B091P078	22C339	22C339P828	4	8	19	2	1	GG	1
17C618P658	19B091P078	22C339	22C339P829	3	15	28	2	1	GG	1
17C618P658	19B091P078	22C339	22C339P835	0	10	19	2	1	AG	0
17C618P658	19B091P078	22C339	22C339P840	9	19	43	4	1	GG	1
17C618P658	19B091P078	22C339	22C339P841	4	14	41	3	1	GG	1
17C618P658	19B091P078	22C339	22C339P802	10	21	49	4	0	GG	1
17C618P658	19B091P078	22C339	22C339P803	7	29	51	4	0	GG	1
17C618P658	19B091P078	22C339	22C339P804	12	27	60	4	0	GG	1
17C618P658	19B091P078	22C339	22C339P812	6	13	33	3	0	GG	1
17C618P658	19B091P078	22C339	22C339P816	21	49	76	4	0	GG	1
17C618P658	19B091P078	22C339	22C339P819	15	30	47	4	0	GG	1
17C618P658	19B091P078	22C339	22C339P823	22	45	78	4	0	GG	1
17C618P658	19B091P078	22C339	22C339P834	0	6	20	2	0	AG	0
17C618P658	19B091P078	22C339	22C339P836	0	3	21	2	0	GG	1
17C618P658	19B091P078	22C339	22C339P849	13	22	63	4	0	GG	1
18C430P006	19B033P006	22C346	22C346P838	0	0	8	1	41	AG	0
18C430P006	19B033P006	22C346	22C346P826	12	25	37	4	11	AG	0
18C430P006	19B033P006	22C346	22C346P843	2	7	33	3	11	AG	0
18C430P006	19B033P006	22C346	22C346P834	9	33	58	4	10	AG	0
18C430P006	19B033P006	22C346	22C346P812	25	44	59	4	7	AG	0
18C430P006	19B033P006	22C346	22C346P808	14	30	41	3	5	AG	0
18C430P006	19B033P006	22C346	22C346P839	7	23	73	5	4	GG	1
18C430P006	19B033P006	22C346	22C346P802	2	13	66	4	3	GG	1
18C430P006	19B033P006	22C346	22C346P840	6	27	42	4	3	AG	0
18C430P006	19B033P006	22C346	22C346P807	11	24	34	3	2	GG	1
18C430P006	19B033P006	22C346	22C346P819	7	23	47	4	2	AG	0
18C430P006	19B033P006	22C346	22C346P830	16	44	70	4	2	AG	0
18C430P006	19B033P006	22C346	22C346P844	6	22	34	3	2	AG	0
18C430P006	19B033P006	22C346	22C346P837	4	20	46	4	1	GG	1
18C430P006	19B033P006	22C346	22C346P803	16	36	64	4	0	GG	1
18C430P006	19B033P006	22C346	22C346P804	8	27	65	4	0	GG	1
18C430P006	19B033P006	22C346	22C346P805	15	32	76	4	0	GG	1
18C430P006	19B033P006	22C346	22C346P806	13	29	65	4	0	GG	1
18C430P006	19B033P006	22C346	22C346P809	17	39	76	4	0	GG	1
18C430P006	19B033P006	22C346	22C346P810	15	31	58	4	0	GG	1
18C430P006	19B033P006	22C346	22C346P811	10	23	45	4	0	AG	0
18C430P006	19B033P006	22C346	22C346P813	9	28	55	4	0	GG	1
18C430P006	19B033P006	22C346	22C346P814	13	27	61	4	0	GG	1
18C430P006	19B033P006	22C346	22C346P815	4	18	62	4	0	GG	1
18C430P006	19B033P006	22C346	22C346P816	12	30	64	4	0	GG	1
18C430P006	19B033P006	22C346	22C346P817	16	38	75	4	0	GG	1
18C430P006	19B033P006	22C346	22C346P818	8	24	55	4	0	GG	1
18C430P006	19B033P006	22C346	22C346P820	18	46	94	4	0	GG	1
18C430P006	19B033P006	22C346	22C346P821	5	20	46	3	0	GG	1
18C430P006	19B033P006	22C346	22C346P822	7	17	40	3	0	GG	1
18C430P006	19B033P006	22C346	22C346P823	7	28	61	4	0	GG	1
18C430P006	19B033P006	22C346	22C346P824	5	23	69	4	0	GG	1
18C430P006	19B033P006	22C346	22C346P825	10	28	57	4	0	GG	1
18C430P006	19B033P006	22C346	22C346P827	1	10	29	3	0	AG	0
18C430P006	19B033P006	22C346	22C346P828	1	10	33	3	0	GG	1
18C430P006	19B033P006	22C346	22C346P829	16	33	63	4	0	GG	1
18C430P006	19B033P006	22C346	22C346P831	11	26	56	4	0	GG	1
18C430P006	19B033P006	22C346	22C346P832	11	25	61	5	0	GG	1
18C430P006	19B033P006	22C346	22C346P833	7	22	63	4	0	GG	1
18C430P006	19B033P006	22C346	22C346P835	6	20	60	4	0	GG	1
18C430P006	19B033P006	22C346	22C346P836	13	30	53	4	0	GG	1
18C430P006	19B033P006	22C346	22C346P841	16	40	58	4	0	GG	1
18C430P006	19B033P006	22C346	22C346P842	5	29	89	5	0	GG	1
18C430P006	19B033P006	22C346	22C346P845	6	26	57	4	0	GG	1
18C430P006	19B033P006	22C346	22C346P846	3	14	24	2	0	GG	1
18C430P006	19B033P006	22C346	22C346P847	10	29	74	5	0	GG	1
18C430P006	19B033P006	22C346	22C346P848	5	28	63	4	0	GG	1
18C430P006	19B033P006	22C346	22C346P849	13	30	63	4	0	GG	1
18C430P006	19B033P006	22C346	22C346P850	10	37	65	4	0	GG	1
UCD_Keystone	19B033P006	22C409	22C409P816	11	42	59	4	26	AG	0
UCD_Keystone	19B033P006	22C409	22C409P809	13	38	59	4	12	AG	0
UCD_Keystone	19B033P006	22C409	22C409P827	6	24	32	2	12	AG	0
UCD_Keystone	19B033P006	22C409	22C409P848	4	20	33	3	12	AG	0
UCD_Keystone	19B033P006	22C409	22C409P815	12	43	69	5	11	AG	0
UCD_Keystone	19B033P006	22C409	22C409P838	16	27	29	4	11	AG	0
UCD_Keystone	19B033P006	22C409	22C409P811	7	25	68	5	9	AG	0
UCD_Keystone	19B033P006	22C409	22C409P829	3	14	21	2	9	AG	0
UCD_Keystone	19B033P006	22C409	22C409P840	13	31	55	4	9	AG	0
UCD_Keystone	19B033P006	22C409	22C409P845	10	29	48	3	9	AG	0
UCD_Keystone	19B033P006	22C409	22C409P808	16	35	52	4	8	AG	0
UCD_Keystone	19B033P006	22C409	22C409P806	13	35	50	4	7	AG	0
UCD_Keystone	19B033P006	22C409	22C409P819	10	27	50	4	6	AG	0
UCD_Keystone	19B033P006	22C409	22C409P837	7	21	33	3	6	AG	0
UCD_Keystone	19B033P006	22C409	22C409P847	8	23	46	4	6	AA	-1
UCD_Keystone	19B033P006	22C409	22C409P822	10	27	46	4	4	AG	0
UCD_Keystone	19B033P006	22C409	22C409P841	11	20	39	4	4	AG	0
UCD_Keystone	19B033P006	22C409	22C409P820	7	14	39	4	3	AG	0
UCD_Keystone	19B033P006	22C409	22C409P830	18	39	49	4	2	AG	0
UCD_Keystone	19B033P006	22C409	22C409P842	10	22	52	4	2	GG	1
UCD_Keystone	19B033P006	22C409	22C409P814	8	33	79	5	1	GG	1
UCD_Keystone	19B033P006	22C409	22C409P818	2	11	40	3	1	AG	0
UCD_Keystone	19B033P006	22C409	22C409P835	7	21	48	4	1	GG	1
UCD_Keystone	19B033P006	22C409	22C409P839	10	29	47	4	1	GG	1
UCD_Keystone	19B033P006	22C409	22C409P801	8	17	41	3	0	GG	1
UCD_Keystone	19B033P006	22C409	22C409P802	15	28	54	4	0	GG	1
UCD_Keystone	19B033P006	22C409	22C409P803	20	39	73	4	0	GG	1
UCD_Keystone	19B033P006	22C409	22C409P804	13	21	55	4	0	GG	1
UCD_Keystone	19B033P006	22C409	22C409P805	6	12	42	3	0	GG	1
UCD_Keystone	19B033P006	22C409	22C409P807	14	27	49	4	0	GG	1
UCD_Keystone	19B033P006	22C409	22C409P810	8	23	57	4	0	GG	1
UCD_Keystone	19B033P006	22C409	22C409P812	12	33	61	4	0	GG	1
UCD_Keystone	19B033P006	22C409	22C409P813	4	18	58	4	0	GG	1
UCD_Keystone	19B033P006	22C409	22C409P817	4	16	55	4	0	AG	0
UCD_Keystone	19B033P006	22C409	22C409P821	3	9	34	3	0	GG	1
UCD_Keystone	19B033P006	22C409	22C409P823	15	28	51	4	0	GG	1
UCD_Keystone	19B033P006	22C409	22C409P824	16	32	65	5	0	GG	1
UCD_Keystone	19B033P006	22C409	22C409P825	7	17	37	3	0	GG	1
UCD_Keystone	19B033P006	22C409	22C409P826	13	27	50	4	0	GG	1
UCD_Keystone	19B033P006	22C409	22C409P828	10	26	48	4	0	GG	1
UCD_Keystone	19B033P006	22C409	22C409P831	13	36	51	4	0	GG	1
UCD_Keystone	19B033P006	22C409	22C409P832	22	42	82	5	0	GG	1
UCD_Keystone	19B033P006	22C409	22C409P833	6	17	40	4	0	AG	0
UCD_Keystone	19B033P006	22C409	22C409P836	12	33	54	4	0	GG	1
UCD_Keystone	19B033P006	22C409	22C409P843	10	21	54	4	0	AG	0
UCD_Keystone	19B033P006	22C409	22C409P844	11	20	52	4	0	GG	1
UCD_Keystone	19B033P006	22C409	22C409P846	15	38	71	5	0	GG	1
UCD_Keystone	19B033P006	22C409	22C409P849	20	32	93	5	0	AG	0
UCD_Keystone	19B033P006	22C409	22C409P850	7	24	54	4	0	GG	1
UCD_Keystone	18B061P100	22C410	22C410P866	9	14	14	2	33	AA	-1
UCD_Keystone	18B061P100	22C410	22C410P900	1	17	15	2	33	AA	-1
UCD_Keystone	18B061P100	22C410	22C410P870	7	19	26	3	17	AG	0
UCD_Keystone	18B061P100	22C410	22C410P883	7	19	26	3	10	AG	0
UCD_Keystone	18B061P100	22C410	22C410P893	3	5	13	2	9	AA	-1
UCD_Keystone	18B061P100	22C410	22C410P851	1	5	20	2	8	AA	-1
UCD_Keystone	18B061P100	22C410	22C410P890	16	35	59	4	7	AG	0
UCD_Keystone	18B061P100	22C410	22C410P865	6	20	34	3	6	AG	0
UCD_Keystone	18B061P100	22C410	22C410P896	9	23	40	4	5	AG	0
UCD_Keystone	18B061P100	22C410	22C410P855	4	9	32	2	3	AA	-1
UCD_Keystone	18B061P100	22C410	22C410P861	2	8	9	1	3	AG	0
UCD_Keystone	18B061P100	22C410	22C410P852	4	10	25	2	2	AG	0
UCD_Keystone	18B061P100	22C410	22C410P864	2	5	16	2	2	AG	0
UCD_Keystone	18B061P100	22C410	22C410P882	11	24	49	4	2	AG	0
UCD_Keystone	18B061P100	22C410	22C410P886	6	14	32	4	2	GG	1
UCD_Keystone	18B061P100	22C410	22C410P894	7	16	56	3	2	GG	1
UCD_Keystone	18B061P100	22C410	22C410P853	2	13	35	3	0	AG	0
UCD_Keystone	18B061P100	22C410	22C410P854	7	18	51	3	0	GG	1
UCD_Keystone	18B061P100	22C410	22C410P860	0	5	12	2	0	AA	-1
UCD_Keystone	18B061P100	22C410	22C410P862	5	12	25	2	0	GG	1
UCD_Keystone	18B061P100	22C410	22C410P867	0	5	7	1	0	AG	0
UCD_Keystone	18B061P100	22C410	22C410P884	1	6	24	2	0	AG	0
UCD_Keystone	18B061P100	22C410	22C410P885	3	19	61	4	0	GG	1
UCD_Keystone	18B061P100	22C410	22C410P891	9	17	64	5	0	GG	1
UCD_Keystone	18B061P100	22C410	22C410P892	4	19	51	4	0	AG	0
UCD_Keystone	18B061P100	22C410	22C410P897	6	24	49	4	0	GG	1
UCD_Keystone	18B061P100	22C410	22C410P899	6	20	36	4	0	GG	1
17C121P097	19C174P009	22C426	22C426P848	NA	38	66	5	22	AG	0
17C121P097	19C174P009	22C426	22C426P835	NA	15	29	3	17	AA	-1
17C121P097	19C174P009	22C426	22C426P839	NA	36	59	4	16	AG	0
17C121P097	19C174P009	22C426	22C426P847	NA	21	39	4	15	AG	0
17C121P097	19C174P009	22C426	22C426P841	NA	42	78	5	12	AG	0
17C121P097	19C174P009	22C426	22C426P823	NA	23	46	4	11	AG	0
17C121P097	19C174P009	22C426	22C426P809	5	12	35	3	10	AG	0
17C121P097	19C174P009	22C426	22C426P842	NA	46	74	4	10	AG	0
17C121P097	19C174P009	22C426	22C426P813	8	15	41	4	9	AG	0
17C121P097	19C174P009	22C426	22C426P814	10	28	52	5	9	AG	0
17C121P097	19C174P009	22C426	22C426P821	5	17	49	4	7	AG	0
17C121P097	19C174P009	22C426	22C426P837	NA	25	68	4	6	AG	0
17C121P097	19C174P009	22C426	22C426P818	11	21	49	4	5	AG	0
17C121P097	19C174P009	22C426	22C426P817	11	26	67	4	4	AG	0
17C121P097	19C174P009	22C426	22C426P827	NA	10	45	4	4	AG	0
17C121P097	19C174P009	22C426	22C426P850	NA	4	30	3	4	AG	0
17C121P097	19C174P009	22C426	22C426P810	6	20	60	4	3	GG	1
17C121P097	19C174P009	22C426	22C426P819	2	7	24	2	3	AG	0
17C121P097	19C174P009	22C426	22C426P802	6	12	38	4	1	GG	1
17C121P097	19C174P009	22C426	22C426P805	5	17	45	3	1	AG	0
17C121P097	19C174P009	22C426	22C426P820	1	10	50	4	1	GG	1
17C121P097	19C174P009	22C426	22C426P801	9	17	42	4	0	GG	1
17C121P097	19C174P009	22C426	22C426P803	10	23	52	4	0	GG	1
17C121P097	19C174P009	22C426	22C426P804	11	22	51	4	0	GG	1
17C121P097	19C174P009	22C426	22C426P806	20	34	69	5	0	GG	1
17C121P097	19C174P009	22C426	22C426P807	4	10	28	3	0	GG	1
17C121P097	19C174P009	22C426	22C426P811	7	24	52	4	0	GG	1
17C121P097	19C174P009	22C426	22C426P812	16	32	80	4	0	GG	1
17C121P097	19C174P009	22C426	22C426P816	7	15	48	4	0	GG	1
17C121P097	19C174P009	22C426	22C426P822	NA	18	52	4	0	GG	1
17C121P097	19C174P009	22C426	22C426P824	NA	18	46	4	0	GG	1
17C121P097	19C174P009	22C426	22C426P825	NA	15	43	4	0	GG	1
17C121P097	19C174P009	22C426	22C426P826	NA	9	58	4	0	GG	1
17C121P097	19C174P009	22C426	22C426P828	NA	17	47	4	0	GG	1
17C121P097	19C174P009	22C426	22C426P829	NA	23	74	4	0	GG	1
17C121P097	19C174P009	22C426	22C426P830	NA	25	56	4	0	GG	1
17C121P097	19C174P009	22C426	22C426P831	NA	24	70	5	0	GG	1
17C121P097	19C174P009	22C426	22C426P832	NA	12	44	4	0	GG	1
17C121P097	19C174P009	22C426	22C426P833	NA	13	46	4	0	GG	1
17C121P097	19C174P009	22C426	22C426P834	NA	18	61	5	0	GG	1
17C121P097	19C174P009	22C426	22C426P836	NA	23	62	4	0	GG	1
17C121P097	19C174P009	22C426	22C426P838	NA	28	55	4	0	GG	1
17C121P097	19C174P009	22C426	22C426P840	NA	28	57	4	0	GG	1
17C121P097	19C174P009	22C426	22C426P843	NA	29	55	4	0	GG	1
17C121P097	19C174P009	22C426	22C426P844	NA	31	66	5	0	GG	1
17C121P097	19C174P009	22C426	22C426P845	NA	34	71	4	0	GG	1
17C121P097	19C174P009	22C426	22C426P846	NA	32	64	4	0	GG	1
17C121P097	19C174P009	22C426	22C426P849	NA	30	70	5	0	GG	1
19C155P035	19B091P078	22C485	22C485P813	4	20	28	3	12	GG	1
19C155P035	19B091P078	22C485	22C485P801	NA	16	31	3	10	AA	-1
19C155P035	19B091P078	22C485	22C485P804	NA	21	18	2	10	AA	-1
19C155P035	19B091P078	22C485	22C485P832	10	28	46	4	9	AG	0
19C155P035	19B091P078	22C485	22C485P835	10	22	31	3	8	AA	-1
19C155P035	19B091P078	22C485	22C485P818	15	29	38	4	6	AA	-1
19C155P035	19B091P078	22C485	22C485P825	18	29	41	3	6	AG	0
19C155P035	19B091P078	22C485	22C485P844	10	22	31	4	6	AG	0
19C155P035	19B091P078	22C485	22C485P848	2	8	22	2	6	AG	0
19C155P035	19B091P078	22C485	22C485P803	NA	28	48	4	5	AG	0
19C155P035	19B091P078	22C485	22C485P802	NA	23	41	3	3	AG	0
19C155P035	19B091P078	22C485	22C485P805	NA	21	51	4	3	AG	0
19C155P035	19B091P078	22C485	22C485P807	NA	24	46	3	3	AG	0
19C155P035	19B091P078	22C485	22C485P822	4	11	28	3	2	AG	0
19C155P035	19B091P078	22C485	22C485P826	11	21	42	3	2	AG	0
19C155P035	19B091P078	22C485	22C485P845	9	21	39	4	2	AG	0
19C155P035	19B091P078	22C485	22C485P809	10	23	54	4	1	AG	0
19C155P035	19B091P078	22C485	22C485P810	13	25	60	4	1	AG	0
19C155P035	19B091P078	22C485	22C485P831	7	21	57	4	1	AA	-1
19C155P035	19B091P078	22C485	22C485P834	12	28	38	3	1	AG	0
19C155P035	19B091P078	22C485	22C485P806	NA	4	23	2	0	AG	0
19C155P035	19B091P078	22C485	22C485P808	0	2	23	2	0	AG	0
19C155P035	19B091P078	22C485	22C485P811	4	8	36	3	0	GG	1
19C155P035	19B091P078	22C485	22C485P812	3	13	32	3	0	AG	0
19C155P035	19B091P078	22C485	22C485P814	4	12	45	4	0	AG	0
19C155P035	19B091P078	22C485	22C485P815	1	8	37	3	0	AG	0
19C155P035	19B091P078	22C485	22C485P816	16	30	39	3	0	GG	1
19C155P035	19B091P078	22C485	22C485P817	18	33	58	4	0	GG	1
19C155P035	19B091P078	22C485	22C485P819	4	9	36	3	0	GG	1
19C155P035	19B091P078	22C485	22C485P820	2	7	26	2	0	AG	0
19C155P035	19B091P078	22C485	22C485P821	3	13	45	3	0	AG	0
19C155P035	19B091P078	22C485	22C485P823	2	11	32	3	0	AG	0
19C155P035	19B091P078	22C485	22C485P824	8	12	39	4	0	GG	1
19C155P035	19B091P078	22C485	22C485P827	3	6	19	2	0	AG	0
19C155P035	19B091P078	22C485	22C485P828	6	15	34	3	0	GG	1
19C155P035	19B091P078	22C485	22C485P829	2	6	21	2	0	AG	0
19C155P035	19B091P078	22C485	22C485P830	12	21	51	4	0	GG	1
19C155P035	19B091P078	22C485	22C485P833	2	15	42	4	0	AG	0
19C155P035	19B091P078	22C485	22C485P836	8	21	28	2	0	GG	1
19C155P035	19B091P078	22C485	22C485P837	2	6	29	3	0	AG	0
19C155P035	19B091P078	22C485	22C485P839	5	14	44	4	0	GG	1
19C155P035	19B091P078	22C485	22C485P840	17	38	68	5	0	AG	0
19C155P035	19B091P078	22C485	22C485P841	7	17	57	4	0	GG	1
19C155P035	19B091P078	22C485	22C485P842	10	17	43	4	0	AA	-1
19C155P035	19B091P078	22C485	22C485P843	2	6	25	2	0	GG	1
19C155P035	19B091P078	22C485	22C485P850	1	4	16	2	0	AG	0
18B061P005	17C693P610	22C498	22C498P880	6	23	15	2	3	AG	0
18B061P005	17C693P610	22C498	22C498P871	5	15	24	2	0	GG	1
18B061P005	17C693P610	22C498	22C498P875	0	6	17	2	0	AG	0
18B061P005	17C693P610	22C498	22C498P876	0	0	6	2	0	GG	1
18B061P005	17C693P610	22C498	22C498P877	1	6	18	2	0	AG	0
18B061P005	17C693P610	22C498	22C498P878	1	9	18	2	0	AG	0
18B061P005	17C693P610	22C498	22C498P879	3	14	23	2	0	GG	1
18B061P005	17C693P610	22C498	22C498P881	7	16	25	3	0	GG	1
18B061P005	17C693P610	22C498	22C498P882	3	6	19	2	0	GG	1
18B061P005	17C693P610	22C498	22C498P883	2	3	15	1	0	GG	1
18B061P005	17C693P610	22C498	22C498P884	4	9	29	3	0	AG	0
18B061P005	17C693P610	22C498	22C498P885	6	17	29	2	0	GG	1
18B061P005	17C693P610	22C498	22C498P886	2	8	24	2	0	AG	0
18B061P005	17C693P610	22C498	22C498P887	0	3	15	2	0	AG	0
18B061P005	17C693P610	22C498	22C498P888	1	5	21	2	0	GG	1
18B061P005	17C693P610	22C498	22C498P889	6	14	34	3	0	AG	0
18B061P005	17C693P610	22C498	22C498P891	0	2	4	1	0	AG	0
18B061P005	17C693P610	22C498	22C498P892	0	4	22	2	0	GG	1
18B061P005	17C693P610	22C498	22C498P893	0	2	10	1	0	AG	0
18B061P005	17C693P610	22C498	22C498P894	1	2	6	1	0	AG	0
18B061P005	17C693P610	22C498	22C498P895	4	12	19	2	0	GG	1
18B061P005	17C693P610	22C498	22C498P896	3	9	30	3	0	AG	0
18B061P005	17C693P610	22C498	22C498P901	0	5	16	2	0	GG	1
18B061P005	17C693P610	22C498	22C498P903	0	4	12	2	0	AG	0
18B061P005	17C693P610	22C498	22C498P906	0	1	10	2	0	AG	0
18B061P005	17C693P610	22C498	22C498P920	0	2	5	1	0	AG	0
