# Supplementary material for: The PERPETUAL FLOWERING locus: Necessary but insufficient for genomic prediction of runnerless and other asexual reproduction phenotypes in strawberry
Source: Plant Genome. 2025 Aug 19;18(3):e70086. doi: 10.1002/tpg2.70086 (PMC12365471; doi:10.1002/tpg2.70086)
Supplement: Supplementary file 1 — Supplemental File S1. Origin years, species, pedigrees, flowering habit classifications, runner score phenotypic means, and AX‐184947290 SNP genotypes for n=932 octoploid strawberry diversity panel (SDP) individuals. The SDP included 15 F. chiloensis, 24 F. virginiana, and 893 F. × ananassa clonally propagated individuals. SDP individuals were classified as short‐day (SD = 0) or day‐neutral (DN = 1). The runner scores of SDP individuals were recorded on clonally propagated plants in Winters, CA using an ordinal scale, where 1 = runnerless, 2 = weak runnering, 3 = intermediate runnering, 4 = strong runnering, and 5 = extreme runnering. The runner score estimated marginal means (EMMs) of SDP individuals were estimated from r=1.92 observations, where r is the harmonic mean number of observations per individual (the data were unbalanced and some individuals were observed only once). Tabs 2 and 3 present the unique crosses (554) and unique parents (489) of the 932 SDP individuals. Supplemental File S2. The physical positions of 50K and 850K Axiom array SNPs corroborated by genetic mapping. SNPs were physically anchored to the ‘Camarosa’ (FaCA1; Edger et al. (2019); https://phytozome‐next.jgi.doe.gov/info/Fxananassa_v1_0_a1) and ‘UCD Royal Royce’ (FaRR1; https://phytozome‐next.jgi.doe.gov/info/FxananassaRoyalRoyce_v1_0) genomes in silico. Chromosomes were numbered using the nomenclature of Hardigan et al. (2020) and cross‐referenced to the nomenclature of Edger et al. (2019). This database includes the physical positions of SNPs identified by BLAST in the ‘Camarosa’ and ‘Royal Royce’ genomes, DNA sequences of the SNP probes, chromosome assignments and physical positions of SNPs corroborated by genetic mapping, and associated information. Supplemental File S3. A Rosetta stone for cross‐referencing linkage group and chromosome nomenclatures in octoploid strawberry. This database includes several previously published chromosome nomenclatures (Edger et al., 2019; Hardigan et [file TPG2-18-e70086-s001.zip › Submitted Supplemental Files & Figures/Supplemental File S7 F2 Graphical Genotypes 3-26-2025.xlsx]

## Sheet: FDR_SIG_family
				Marker	AX-184251339	AX-123363861	AX-123358208	AX-184031455	AX-184565148	AX-184863969	AX-184947313	AX-184072789	AX-184565146	AX-184179340	AX-184572786	AX-184647906	AX-184904951	AX-184046566	AX-184273139	AX-184587244	AX-184429122	AX-184198768	AX-184120453	AX-184580155	AX-184188791	AX-184143637	AX-123358228	AX-184329764	AX-184374629	AX-184885213	AX-184875124	AX-184613885	AX-184942265	AX-184662634	AX-184620015	AX-184169910	AX-184385779	AX-184088170	AX-184068183	AX-184021395	AX-184922953	AX-184198749	AX-184160864	AX-184407664	AX-184251313	AX-184647887	AX-184363359	AX-184613880	AX-184937335
				LOD(FDR3.63)	6.09783	6.29797	5.59898	5.82205	4.83899	5.90455	5.82205	5.17254	6.6742	7.01702	5.891	8.8504	7.03553	3.74358	7.03553	6.8129	7.2779	6.57081	3.6452	7.32307	8.07765	7.2779	6.11576	7.21035	7.2779	7.2779	7.2779	7.30481	6.95408	6.95408	7.43833	6.00136	6.95408	6.95408	6.39127	6.67405	3.93711	8.84789	8.73635	6.29316	9.15801	9.23884	9.23884	10.7098	10.3656
				Chr	4B	4B	4B	4B	4B	4B	4B	4B	4B	4B	4B	4B	4B	4B	4B	4B	4B	4B	4B	4B	4B	4B	4B	4B	4B	4B	4B	4B	4B	4B	4B	4B	4B	4B	4B	4B	4B	4B	4B	4B	4B	4B	4B	4B	4B
UC_ID	Family	Pedigree	June_16_Primary	June_16_Total	25006055	25011937	25048200	25050823	25061275	25148033	25177323	25229290	25314665	25372438	25395597	25396466	25450346	25495126	25579791	25658243	25707436	25718878	25776751	25801920	25890011	25902064	25925275	25945760	25950123	26000713	26068839	26150840	26177328	26223392	26251243	26294249	26336790	26340356	26389744	26403944	26629373	26691998	26750681	26843235	26868008	26898623	26948788	27027034	27094218
17C321P015	-	-	-	-	1	1	1	1	1	1	1	1	1	1	1	1	1	2	1	1	1	1	0	1	1	1	1	1	1	1	1	1	1	1	NA	1	1	1	1	1	2	1	1	0	1	1	1	1	1
55C023P001	-	-	-	-	1	2	0	2	0	1	1	1	1	1	1	0	0	2	2	0	2	2	0	0	2	0	0	2	2	2	0	2	0	0	0	0	2	2	2	0	1	1	1	1	1	1	1	1	1
08C123P001	-	-	-	-	1	1	1	1	1	0	2	2	2	2	2	0	0	2	2	0	2	2	0	0	2	0	0	2	2	2	0	2	0	0	0	0	2	2	2	0	1	1	1	1	1	1	1	1	1
21S950P004	21S950	17C321P015/08C123P001 S1	9	11	2	2	0	2	0	0	2	2	2	2	2	0	0	2	2	NA	2	2	0	0	2	0	0	2	2	2	0	2	0	0	0	0	2	2	2	0	2	0	0	0	0	2	0	2	2
21S950P027	21S950	17C321P015/08C123P001 S1	9	14	2	2	0	2	0	0	2	2	2	2	2	0	0	2	2	0	2	2	0	0	2	0	0	2	2	2	0	2	0	0	0	0	2	2	2	0	2	0	NA	0	0	2	0	2	2
21S950P029	21S950	17C321P015/08C123P001 S1	10	10	2	2	0	2	0	0	2	2	2	2	2	0	0	2	2	0	2	2	0	0	2	0	0	2	2	2	0	2	0	0	0	0	2	2	2	0	2	0	0	0	0	2	0	2	2
21S950P035	21S950	17C321P015/08C123P001 S1	10	13	2	2	0	2	0	0	2	2	2	2	2	0	0	2	2	0	2	2	0	0	2	0	0	2	2	2	0	2	0	0	0	0	2	2	2	0	2	0	0	0	0	2	0	2	2
21S950P024	21S950	17C321P015/08C123P001 S1	12	13	2	2	0	2	0	0	2	2	2	2	2	0	0	2	2	0	2	2	0	0	2	0	0	2	2	2	0	2	0	0	0	0	2	2	2	0	2	0	0	0	0	2	0	2	2
21S950P007	21S950	17C321P015/08C123P001 S1	13	15	2	2	0	2	0	0	2	2	2	2	2	0	0	2	2	0	2	2	0	0	2	0	0	2	2	2	0	2	0	0	0	0	2	2	2	0	2	0	0	0	0	2	0	2	2
21S950P005	21S950	17C321P015/08C123P001 S1	14	16	2	2	0	2	0	0	2	2	2	2	2	0	0	2	2	0	2	2	0	0	2	0	0	2	2	2	0	2	0	0	0	0	2	2	2	0	2	0	0	0	0	2	0	2	2
21S950P019	21S950	17C321P015/08C123P001 S1	15	15	2	2	0	2	0	0	2	2	2	2	2	0	0	2	2	NA	2	2	0	0	2	0	0	2	2	2	0	2	0	0	0	0	2	2	2	0	2	0	NA	0	0	2	0	2	2
21S950P030	21S950	17C321P015/08C123P001 S1	15	37	2	2	0	2	0	0	2	2	2	2	2	0	0	2	2	NA	2	2	0	0	2	0	0	2	2	2	0	2	0	0	0	0	2	2	2	0	2	0	0	0	0	2	0	2	2
21S950P032	21S950	17C321P015/08C123P001 S1	15	16	2	2	0	2	0	0	2	2	2	2	2	0	0	2	2	NA	2	2	0	0	2	0	0	2	2	2	0	2	0	0	0	0	2	2	2	0	2	0	0	0	0	2	0	2	2
21S950P042	21S950	17C321P015/08C123P001 S1	15	15	2	2	0	2	0	0	2	2	2	2	2	0	0	2	2	0	2	2	0	0	2	0	0	2	2	2	0	2	0	0	0	0	2	2	2	0	2	0	0	0	0	2	0	2	2
21S950P001	21S950	17C321P015/08C123P001 S1	16	24	2	2	0	2	0	0	2	2	2	2	2	0	0	2	2	0	2	2	0	0	2	0	0	2	2	2	0	2	0	0	0	0	2	2	2	0	2	0	0	0	0	2	0	2	2
21S950P020	21S950	17C321P015/08C123P001 S1	16	21	2	2	0	2	0	0	2	2	2	2	2	0	0	2	2	0	2	2	0	0	2	0	0	2	2	2	0	2	0	0	0	0	2	2	2	0	2	0	0	0	0	2	0	2	2
21S950P022	21S950	17C321P015/08C123P001 S1	16	18	2	2	0	2	0	0	2	2	2	2	2	0	0	2	2	0	2	2	0	0	2	0	0	2	2	2	0	2	0	0	0	0	2	2	2	0	2	0	0	0	0	2	0	2	2
21S950P013	21S950	17C321P015/08C123P001 S1	17	19	2	2	0	2	0	0	2	2	2	2	2	0	0	2	2	0	2	2	0	0	2	0	0	2	2	2	0	2	0	0	0	0	2	2	2	0	2	0	0	0	0	2	0	2	2
21S950P017	21S950	17C321P015/08C123P001 S1	17	22	2	2	0	2	0	0	2	2	2	2	2	0	0	2	2	NA	2	2	0	0	2	0	0	2	2	2	0	2	0	0	0	0	2	2	2	0	2	0	0	0	0	2	0	2	2
21S950P016	21S950	17C321P015/08C123P001 S1	18	42	2	2	0	2	0	0	2	2	2	2	2	0	0	2	2	0	2	2	0	0	2	0	0	2	2	2	0	2	0	0	0	0	2	2	2	0	2	0	0	0	0	2	0	2	2
21S950P021	21S950	17C321P015/08C123P001 S1	18	28	2	2	0	2	0	0	2	2	2	2	2	0	0	2	2	0	2	2	0	0	2	0	0	2	2	2	0	2	0	0	0	0	2	2	2	0	2	0	0	0	0	2	0	2	2
21S950P036	21S950	17C321P015/08C123P001 S1	18	24	2	2	0	2	0	0	2	2	2	2	2	0	0	2	2	0	2	2	0	0	2	0	0	2	2	2	0	2	0	0	0	0	2	2	2	0	2	0	0	0	0	2	0	2	2
21S950P011	21S950	17C321P015/08C123P001 S1	19	21	2	2	0	2	0	0	2	2	2	2	2	0	0	2	2	NA	2	2	0	0	2	0	0	2	2	2	0	2	0	0	0	0	2	2	2	0	2	0	0	0	0	2	0	2	2
21S950P018	21S950	17C321P015/08C123P001 S1	20	34	2	2	0	2	0	0	2	2	2	2	2	0	0	2	2	NA	2	2	0	0	2	0	0	2	2	2	0	2	0	0	0	0	2	2	2	0	2	0	0	0	0	2	0	2	2
21S950P025	21S950	17C321P015/08C123P001 S1	20	24	2	2	0	2	0	0	2	2	2	2	2	0	0	2	2	0	2	2	0	0	2	0	0	2	2	2	0	2	0	0	0	0	2	2	2	0	2	0	0	0	NA	2	0	2	2
21S950P033	21S950	17C321P015/08C123P001 S1	20	22	2	2	0	2	0	0	2	2	2	2	2	0	0	2	2	0	2	2	0	0	2	0	0	2	2	2	0	2	0	0	0	0	2	2	2	0	2	0	0	0	0	2	0	2	2
21S950P039	21S950	17C321P015/08C123P001 S1	20	29	2	2	0	2	0	0	2	2	2	2	2	0	0	2	2	0	2	2	0	0	2	0	0	2	2	2	0	2	0	0	0	0	2	2	2	0	2	0	0	0	0	2	0	2	2
21S950P008	21S950	17C321P015/08C123P001 S1	21	34	2	2	0	2	0	0	2	2	2	2	2	0	0	2	2	0	2	2	0	0	2	0	0	2	2	2	0	2	0	0	0	0	2	2	2	0	2	0	0	0	0	2	0	2	2
21S950P009	21S950	17C321P015/08C123P001 S1	21	29	2	2	0	2	0	0	2	2	2	2	2	0	0	2	2	0	2	2	0	0	2	0	0	2	2	2	0	2	0	0	0	0	2	2	2	0	2	0	0	0	0	2	0	2	2
21S950P045	21S950	17C321P015/08C123P001 S1	21	27	2	2	0	2	0	0	2	2	2	2	2	0	0	2	2	NA	2	2	0	0	2	0	0	2	2	2	0	2	0	0	0	0	2	2	2	0	2	0	0	0	0	2	0	2	2
21S950P031	21S950	17C321P015/08C123P001 S1	22	33	2	2	0	2	0	0	2	2	2	2	2	0	0	2	2	0	2	2	0	0	2	0	0	2	2	2	0	2	0	0	0	0	2	2	2	0	2	0	NA	0	0	2	0	2	2
21S950P006	21S950	17C321P015/08C123P001 S1	23	35	2	2	0	2	0	0	2	2	2	2	2	0	0	2	2	0	2	2	0	0	2	0	0	2	2	2	0	2	0	0	0	0	2	2	2	0	2	0	0	0	0	2	0	2	2
21S950P023	21S950	17C321P015/08C123P001 S1	23	39	2	2	0	2	0	0	2	2	2	2	2	0	0	2	2	0	2	2	0	0	2	0	0	2	2	2	0	2	0	0	0	0	2	2	2	0	2	0	0	0	0	2	0	2	2
21S950P028	21S950	17C321P015/08C123P001 S1	23	40	2	2	0	2	0	0	2	2	2	2	2	0	0	2	2	0	2	2	0	0	2	0	0	2	2	2	0	2	0	0	0	0	2	2	2	0	2	0	0	0	0	2	0	2	2
21S950P038	21S950	17C321P015/08C123P001 S1	23	31	2	2	0	2	0	0	2	2	2	2	2	0	0	2	2	0	2	2	0	0	2	0	0	2	2	2	0	2	0	0	0	0	2	2	2	0	2	0	0	0	0	2	0	2	2
21S950P003	21S950	17C321P015/08C123P001 S1	24	29	2	2	0	2	0	NA	2	2	2	2	2	0	0	2	2	0	2	2	0	0	2	0	0	2	2	2	0	2	0	0	0	0	2	2	2	0	2	0	0	0	0	2	0	2	2
21S950P037	21S950	17C321P015/08C123P001 S1	24	33	2	2	0	2	0	0	2	2	2	2	2	0	0	2	2	0	2	2	0	0	2	0	0	2	2	2	0	2	0	0	0	0	2	2	2	0	2	0	0	0	0	2	0	2	2
21S950P002	21S950	17C321P015/08C123P001 S1	25	25	2	2	0	2	0	0	2	2	2	2	2	0	0	2	2	NA	2	2	0	0	2	0	0	2	2	2	0	2	0	0	0	0	2	2	2	0	2	0	0	0	0	2	0	2	2
21S950P010	21S950	17C321P015/08C123P001 S1	25	35	2	2	0	2	0	0	2	1	2	2	2	0	0	2	2	0	2	2	0	0	2	0	0	2	2	2	0	2	0	0	0	0	2	2	2	0	1	1	1	1	1	1	1	1	1
21S950P048	21S950	17C321P015/08C123P001 S1	25	57	2	2	0	2	0	0	2	2	2	2	2	0	0	2	2	0	2	2	0	0	2	0	0	2	2	2	0	2	0	0	0	0	2	2	2	0	2	0	0	0	0	2	0	2	2
21S950P034	21S950	17C321P015/08C123P001 S1	26	44	2	2	0	2	0	0	2	2	2	2	2	0	0	2	2	0	2	2	0	0	2	0	0	2	2	2	0	2	0	0	0	0	2	2	2	0	2	0	0	0	0	2	0	2	2
21S950P046	21S950	17C321P015/08C123P001 S1	28	43	2	2	0	2	0	0	2	2	2	2	2	0	0	2	2	0	2	2	0	0	2	0	0	2	2	2	0	2	0	0	0	0	2	2	2	0	2	0	0	0	0	2	0	2	2
21S950P026	21S950	17C321P015/08C123P001 S1	29	48	2	2	0	2	0	0	2	2	2	2	2	0	0	2	2	0	2	2	0	0	2	0	0	2	2	2	0	2	0	0	0	0	2	2	2	0	2	0	0	0	0	2	0	2	2
21S950P014	21S950	17C321P015/08C123P001 S1	31	42	2	2	0	2	0	0	2	2	2	2	2	0	0	2	2	NA	2	2	0	0	2	0	0	2	2	2	0	2	0	0	0	0	2	2	2	0	2	0	0	0	0	2	0	2	2
21S950P047	21S950	17C321P015/08C123P001 S1	31	45	2	2	0	2	0	0	2	2	2	2	2	0	0	2	2	0	2	2	0	0	2	0	0	2	2	2	0	2	0	0	0	0	2	2	2	0	2	0	0	0	0	2	0	2	2
21S950P041	21S950	17C321P015/08C123P001 S1	34	59	2	2	0	2	0	0	2	2	2	2	2	0	0	2	2	0	2	2	0	0	2	0	0	2	2	2	0	2	0	0	0	0	2	2	2	0	2	0	0	0	0	2	0	2	2
21S950P040	21S950	17C321P015/08C123P001 S1	35	46	2	2	0	2	0	0	2	2	2	2	2	0	0	2	2	0	2	2	0	0	2	0	0	2	2	2	0	2	0	0	0	0	2	2	2	0	2	0	0	0	0	2	0	2	2
21S950P044	21S950	17C321P015/08C123P001 S1	35	54	2	2	0	2	0	0	2	2	2	2	2	0	0	2	2	0	2	2	0	0	2	0	0	2	2	2	0	2	0	0	0	0	2	2	2	0	2	0	0	0	0	2	0	2	2
21S950P043	21S950	17C321P015/08C123P001 S1	49	73	2	2	0	2	0	0	2	2	2	2	2	0	0	2	2	0	2	2	0	0	2	0	0	2	2	2	0	2	0	0	0	0	2	2	2	0	2	0	0	0	0	2	0	2	2
21S951P066	21S951	17C321P015/08C123P001 S1	1	2	0	0	2	0	2	2	0	0	0	0	0	NA	2	0	0	2	0	0	2	2	0	2	1	0	0	0	2	0	2	2	2	2	0	0	0	2	NA	2	2	2	2	0	2	0	0
21S951P101	21S951	17C321P015/08C123P001 S1	1	1	1	1	1	1	1	1	1	1	1	1	1	1	1	2	1	1	1	1	NA	1	1	1	1	1	1	1	1	1	1	1	1	1	1	1	1	1	2	1	1	NA	1	1	1	1	1
21S951P074	21S951	17C321P015/08C123P001 S1	2	2	2	2	0	2	0	0	2	2	2	2	2	0	0	2	2	0	2	2	0	0	2	0	0	2	2	2	0	2	0	0	0	0	2	2	2	0	2	0	0	0	0	2	0	2	2
21S951P120	21S951	17C321P015/08C123P001 S1	4	4	1	1	1	1	1	1	1	1	1	1	1	NA	1	2	1	1	1	1	0	1	1	1	1	1	1	1	1	1	1	1	1	1	1	1	1	1	2	1	1	0	1	1	1	1	1
21S951P073	21S951	17C321P015/08C123P001 S1	9	9	2	2	0	2	0	0	2	2	2	2	2	0	0	2	2	0	2	2	0	0	2	0	0	2	2	2	0	2	0	0	0	0	2	2	2	0	2	0	0	0	0	2	0	2	2
21S951P109	21S951	17C321P015/08C123P001 S1	9	9	1	1	1	1	1	1	1	1	NA	1	2	1	1	2	1	1	1	1	0	1	1	1	NA	1	1	1	1	1	1	1	1	1	1	1	1	1	2	1	1	NA	1	1	1	1	1
21S951P054	21S951	17C321P015/08C123P001 S1	11	11	2	2	0	2	0	0	2	2	2	2	2	0	0	2	2	0	2	2	0	0	2	0	0	2	2	2	0	2	0	0	0	0	2	2	2	0	2	0	0	0	0	2	0	2	2
21S951P126	21S951	17C321P015/08C123P001 S1	11	11	2	2	0	2	0	0	2	2	2	2	2	0	0	2	2	0	2	2	0	0	2	0	0	2	2	2	0	2	0	0	0	0	2	2	2	0	2	0	0	0	0	2	0	2	2
21S951P128	21S951	17C321P015/08C123P001 S1	11	11	1	1	1	1	1	1	1	2	2	2	2	0	0	2	2	0	2	2	0	0	2	0	0	2	2	2	0	2	0	0	0	0	2	2	2	0	2	0	0	0	0	2	0	2	2
21S951P060	21S951	17C321P015/08C123P001 S1	12	12	2	2	0	2	0	0	2	2	2	2	2	0	0	2	2	0	2	2	0	0	2	0	0	2	2	2	0	2	0	0	0	0	2	2	2	0	2	0	0	0	0	2	0	2	2
21S951P062	21S951	17C321P015/08C123P001 S1	12	12	2	2	0	2	0	0	2	2	2	2	2	0	0	2	2	0	2	2	0	0	2	0	0	2	2	2	0	2	0	0	0	0	2	2	2	0	2	0	0	0	0	2	0	2	2
21S951P084	21S951	17C321P015/08C123P001 S1	12	12	1	1	1	1	1	1	1	1	1	1	1	1	1	2	1	1	1	1	0	NA	1	1	1	1	1	1	1	1	1	1	1	1	1	1	1	1	2	1	1	NA	1	1	1	1	1
21S951P081	21S951	17C321P015/08C123P001 S1	13	16	2	2	0	2	0	0	2	2	2	2	2	0	0	2	2	0	2	2	0	0	2	0	0	2	2	2	0	2	0	0	0	0	2	2	2	0	2	0	0	0	0	2	0	2	2
21S951P141	21S951	17C321P015/08C123P001 S1	13	14	2	2	0	2	0	0	2	2	2	2	2	0	0	2	2	0	2	2	0	0	2	0	0	2	2	2	0	2	0	0	0	0	2	2	2	0	2	0	0	0	0	2	0	2	2
21S951P059	21S951	17C321P015/08C123P001 S1	14	14	1	1	1	1	1	1	1	1	1	1	1	1	1	2	1	1	1	1	0	1	1	1	1	1	1	1	1	1	1	1	1	1	1	1	1	1	2	1	1	0	1	1	1	1	1
21S951P008	21S951	17C321P015/08C123P001 S1	15	16	1	1	1	1	1	1	1	1	1	1	1	1	1	2	1	1	1	1	NA	1	1	1	1	1	1	1	1	1	1	1	1	1	1	1	1	1	2	1	1	NA	1	1	1	1	1
21S951P093	21S951	17C321P015/08C123P001 S1	15	17	NA	2	0	1	0	1	1	1	1	2	2	0	1	2	1	NA	1	NA	0	0	2	1	0	1	1	1	1	NA	1	1	0	0	1	1	1	1	2	1	NA	0	1	1	1	2	1
21S951P108	21S951	17C321P015/08C123P001 S1	15	15	2	2	0	2	0	0	2	2	2	2	2	0	0	2	2	0	2	2	0	0	2	0	0	2	2	2	0	2	0	0	0	0	2	2	2	0	2	0	0	0	0	2	0	2	2
21S951P138	21S951	17C321P015/08C123P001 S1	15	16	2	2	0	2	0	0	2	2	2	2	2	0	0	2	2	0	2	2	0	0	2	0	0	2	2	2	0	2	0	0	0	0	2	2	2	0	2	0	0	0	0	2	0	2	2
21S951P143	21S951	17C321P015/08C123P001 S1	15	16	1	1	1	1	1	1	1	1	1	1	1	1	1	2	1	1	1	1	0	1	1	1	1	1	1	1	1	1	1	1	1	1	1	1	1	1	2	1	1	NA	1	1	1	1	1
21S951P050	21S951	17C321P015/08C123P001 S1	16	16	2	2	0	2	0	0	2	2	2	2	2	0	0	2	2	0	2	2	0	0	2	0	0	2	2	2	0	2	0	0	0	0	2	2	2	0	2	0	0	0	0	2	0	2	2
21S951P032	21S951	17C321P015/08C123P001 S1	17	21	2	2	0	2	0	0	2	2	2	2	2	0	0	2	2	0	2	2	0	0	2	0	0	2	2	2	0	2	0	0	0	0	2	2	2	0	2	0	0	0	0	2	0	2	2
21S951P051	21S951	17C321P015/08C123P001 S1	17	24	1	1	1	1	1	1	1	1	1	1	1	1	1	2	1	1	1	1	0	1	1	1	1	1	1	1	1	1	1	1	1	1	1	1	1	1	2	1	1	1	1	1	1	1	1
21S951P085	21S951	17C321P015/08C123P001 S1	17	30	1	1	1	1	1	1	1	1	1	1	1	1	1	2	1	1	1	1	NA	1	1	1	1	1	1	1	1	1	1	1	1	1	1	1	1	1	2	1	1	0	1	1	1	1	1
21S951P021	21S951	17C321P015/08C123P001 S1	18	19	1	1	1	1	1	1	1	1	1	1	1	1	1	2	1	1	1	1	NA	1	1	1	1	1	1	1	1	1	1	1	1	1	1	1	1	1	2	1	1	0	1	1	1	1	1
21S951P031	21S951	17C321P015/08C123P001 S1	18	18	2	2	0	2	0	0	2	2	2	2	2	0	0	2	2	0	2	2	0	0	2	0	0	2	2	2	0	2	0	0	0	0	2	2	2	0	2	0	0	0	0	2	0	2	2
21S951P053	21S951	17C321P015/08C123P001 S1	18	20	1	1	1	1	1	1	1	1	1	1	1	1	1	2	1	1	1	1	0	1	1	1	NA	1	1	1	1	1	1	1	1	1	1	1	1	1	2	1	1	0	1	1	1	1	1
21S951P079	21S951	17C321P015/08C123P001 S1	18	18	1	1	1	1	1	1	1	1	1	1	1	1	1	2	1	1	1	1	0	1	1	1	1	1	1	1	1	1	1	1	1	1	1	1	1	1	2	1	1	0	1	1	1	1	1
21S951P087	21S951	17C321P015/08C123P001 S1	18	21	1	1	1	1	1	1	1	1	1	1	1	1	1	2	1	1	1	1	NA	1	1	1	1	1	1	1	1	1	1	1	1	1	1	1	1	1	2	1	1	0	1	1	1	1	1
21S951P018	21S951	17C321P015/08C123P001 S1	19	22	2	2	0	2	0	0	2	2	2	2	2	0	0	2	2	0	2	2	0	0	2	0	0	2	2	2	0	2	0	0	0	0	2	2	2	0	2	0	0	0	0	2	0	2	2
21S951P075	21S951	17C321P015/08C123P001 S1	19	21	0	0	2	0	2	2	0	0	0	0	0	2	2	0	0	2	0	0	2	2	0	2	2	0	0	0	2	0	2	2	2	2	0	0	0	2	NA	2	2	2	2	0	2	0	0
21S951P135	21S951	17C321P015/08C123P001 S1	19	20	1	1	1	1	1	1	1	1	1	1	NA	1	1	2	1	1	1	1	NA	1	1	1	1	1	1	1	1	1	1	1	1	1	1	1	1	1	2	1	1	0	1	1	1	1	1
21S951P033	21S951	17C321P015/08C123P001 S1	20	23	1	1	1	1	1	1	1	1	1	1	1	1	1	2	1	1	1	1	NA	1	NA	1	1	1	1	1	1	1	1	1	1	1	1	1	1	1	2	1	1	0	1	1	1	1	1
21S951P056	21S951	17C321P015/08C123P001 S1	20	23	1	1	1	1	1	1	1	1	1	1	1	1	1	2	1	1	1	1	0	1	NA	1	1	1	1	1	1	1	1	1	1	1	1	1	1	1	2	1	1	NA	1	1	1	1	1
21S951P058	21S951	17C321P015/08C123P001 S1	20	21	1	1	1	1	1	1	1	1	1	1	1	1	1	2	1	1	1	1	0	1	1	1	1	1	1	1	1	1	1	1	1	1	1	1	1	1	2	1	1	0	1	1	1	1	1
21S951P071	21S951	17C321P015/08C123P001 S1	20	20	1	1	1	1	1	1	1	1	1	1	1	1	1	2	1	1	2	2	0	0	2	0	0	2	2	2	0	2	0	0	0	0	2	2	2	0	2	0	0	0	0	2	0	2	2
21S951P080	21S951	17C321P015/08C123P001 S1	20	29	1	1	1	1	NA	1	1	1	1	1	1	1	1	2	1	1	1	1	0	NA	1	1	1	1	1	1	1	1	1	1	1	1	1	1	1	1	2	1	1	0	1	1	1	1	1
21S951P082	21S951	17C321P015/08C123P001 S1	20	24	1	1	1	1	1	1	1	1	1	1	1	1	1	2	1	1	1	1	0	1	1	1	1	1	1	1	1	1	1	1	1	1	1	1	1	1	2	1	1	NA	1	1	1	1	1
21S951P140	21S951	17C321P015/08C123P001 S1	20	22	1	1	1	1	1	1	1	1	1	1	1	1	1	2	1	1	1	1	NA	1	1	1	1	1	1	1	1	1	1	1	1	1	1	1	1	1	2	1	1	0	1	1	1	1	1
21S951P049	21S951	17C321P015/08C123P001 S1	21	22	2	2	0	2	0	0	2	2	2	2	2	0	0	2	2	0	2	2	0	0	2	0	0	2	2	2	0	2	0	0	0	0	2	2	2	0	2	0	0	0	0	2	0	2	2
21S951P063	21S951	17C321P015/08C123P001 S1	21	23	1	1	1	1	NA	1	1	1	1	1	1	1	1	2	1	1	1	1	0	1	1	1	NA	1	1	1	1	1	1	1	1	1	1	1	1	1	2	1	1	0	1	1	1	1	1
21S951P078	21S951	17C321P015/08C123P001 S1	21	21	1	1	NA	1	1	1	1	1	1	1	1	1	1	2	1	1	1	1	0	1	1	1	NA	1	1	1	1	1	1	1	1	1	1	1	1	1	2	1	1	0	1	1	1	1	1
21S951P086	21S951	17C321P015/08C123P001 S1	21	28	1	1	1	1	1	1	1	1	1	1	NA	1	1	2	1	1	1	1	NA	1	1	1	1	1	1	1	1	1	1	1	1	1	1	1	1	1	2	1	1	0	1	1	1	1	1
21S951P037	21S951	17C321P015/08C123P001 S1	22	23	1	1	1	1	1	1	1	1	1	1	1	1	1	2	1	1	1	1	NA	NA	1	1	NA	1	1	1	1	1	1	1	1	1	1	1	1	1	2	1	1	NA	1	1	1	1	1
21S951P055	21S951	17C321P015/08C123P001 S1	22	23	1	1	1	1	1	1	1	1	1	1	NA	NA	1	2	1	1	1	1	NA	1	1	1	1	1	1	1	1	1	1	1	1	1	1	1	1	1	2	1	1	0	1	1	1	1	1
21S951P083	21S951	17C321P015/08C123P001 S1	22	25	1	1	1	1	1	1	1	1	1	1	1	1	1	2	1	1	1	1	0	1	1	1	NA	1	1	1	1	NA	1	1	1	1	1	1	1	1	2	1	1	0	1	1	1	1	1
21S951P111	21S951	17C321P015/08C123P001 S1	22	23	2	2	0	2	0	0	2	2	2	2	2	0	0	2	2	0	2	2	0	0	2	0	0	2	2	2	0	2	0	0	0	0	2	2	2	0	2	0	0	0	0	2	0	2	2
21S951P133	21S951	17C321P015/08C123P001 S1	22	29	2	2	0	2	0	0	2	2	2	2	2	0	0	2	2	0	2	2	0	0	2	0	0	2	2	2	0	2	0	0	0	0	2	2	2	0	2	0	0	0	0	2	0	2	2
21S951P015	21S951	17C321P015/08C123P001 S1	23	37	1	1	1	1	1	1	1	1	1	1	1	1	1	2	1	1	1	1	NA	1	1	1	1	1	1	1	1	1	1	1	1	1	1	1	1	1	2	1	1	NA	1	1	1	1	1
21S951P028	21S951	17C321P015/08C123P001 S1	23	25	1	1	1	1	1	1	1	1	1	1	NA	1	1	2	1	1	1	1	0	1	1	1	1	1	1	1	1	1	1	1	1	1	1	1	1	1	2	1	1	NA	1	1	1	1	1
21S951P070	21S951	17C321P015/08C123P001 S1	23	25	1	1	1	1	1	1	1	1	1	1	1	1	1	2	1	1	1	1	1	1	1	1	1	1	1	1	1	1	1	1	1	1	1	1	1	1	2	1	1	0	1	1	1	1	1
21S951P094	21S951	17C321P015/08C123P001 S1	23	28	2	2	0	2	0	0	2	2	2	2	2	0	0	2	2	0	2	2	0	0	2	0	0	2	2	2	0	1	1	1	1	1	1	1	1	1	2	1	1	0	1	1	1	1	1
21S951P097	21S951	17C321P015/08C123P001 S1	23	28	1	1	1	1	1	1	1	1	1	1	1	1	1	2	1	1	1	1	NA	NA	1	1	1	1	1	1	1	1	1	1	1	1	1	1	1	1	2	1	1	NA	1	1	1	1	1
21S951P137	21S951	17C321P015/08C123P001 S1	23	27	1	1	1	1	1	1	1	1	1	1	NA	0	1	2	1	1	1	1	NA	1	1	1	1	1	1	1	1	1	1	1	1	1	1	1	1	1	2	1	1	1	1	1	1	1	1
21S951P025	21S951	17C321P015/08C123P001 S1	24	25	2	2	0	2	0	0	2	2	2	2	2	0	0	2	2	0	2	2	0	0	2	0	0	2	2	2	0	2	0	0	0	0	2	2	2	0	2	0	0	0	0	2	0	2	2
21S951P091	21S951	17C321P015/08C123P001 S1	24	26	2	2	0	2	0	0	2	2	2	2	2	0	0	2	2	0	2	2	0	0	2	0	0	2	2	2	0	2	0	0	0	0	2	2	2	0	2	0	0	0	0	2	0	2	2
21S951P114	21S951	17C321P015/08C123P001 S1	24	29	0	0	2	0	2	2	0	0	0	0	0	1	2	0	0	2	0	0	2	2	0	2	2	0	0	0	2	0	2	2	2	2	0	0	0	2	NA	2	2	2	2	0	2	0	0
21S951P124	21S951	17C321P015/08C123P001 S1	24	27	2	2	0	2	0	0	2	2	2	2	2	0	0	2	2	0	2	2	0	0	2	0	0	2	2	2	0	2	0	0	0	0	2	2	2	0	2	0	0	0	0	2	0	2	2
21S951P005	21S951	17C321P015/08C123P001 S1	25	27	2	2	0	2	0	0	2	2	2	2	NA	0	0	2	2	0	2	2	0	0	2	0	0	2	2	2	0	2	0	0	0	0	2	2	2	0	2	0	0	0	0	2	0	2	2
21S951P036	21S951	17C321P015/08C123P001 S1	25	31	1	1	1	1	1	1	1	1	1	NA	1	1	1	2	1	1	1	1	1	1	1	1	1	1	1	1	1	1	1	1	1	1	1	1	1	1	2	1	1	0	1	1	1	1	1
21S951P038	21S951	17C321P015/08C123P001 S1	25	32	1	1	1	1	1	1	1	1	1	1	1	1	1	2	1	1	1	1	NA	1	1	1	1	1	1	1	1	1	1	1	1	1	1	1	1	1	2	1	1	0	1	1	1	1	1
21S951P065	21S951	17C321P015/08C123P001 S1	26	26	1	1	1	1	1	1	1	1	1	1	NA	NA	1	2	1	1	1	1	NA	1	1	1	NA	1	1	1	1	1	1	1	1	1	1	1	1	1	2	1	1	0	1	1	1	1	1
21S951P067	21S951	17C321P015/08C123P001 S1	26	34	2	2	0	2	0	0	2	2	2	2	2	0	0	2	2	0	2	2	0	0	2	0	0	2	2	2	0	2	0	0	0	0	2	2	2	0	2	0	0	0	0	2	0	2	2
21S951P092	21S951	17C321P015/08C123P001 S1	26	28	1	1	1	1	1	1	1	1	1	1	1	NA	1	2	1	1	1	1	0	1	1	1	1	1	1	1	1	1	1	1	1	1	1	1	1	1	2	1	1	0	1	1	1	NA	1
21S951P014	21S951	17C321P015/08C123P001 S1	27	34	0	0	2	0	2	2	0	0	0	0	0	2	2	0	0	2	0	0	2	2	0	2	1	0	0	0	2	0	2	2	2	2	0	0	0	2	NA	2	2	2	2	0	2	0	0
21S951P026	21S951	17C321P015/08C123P001 S1	27	33	1	1	1	1	1	1	1	1	1	1	1	1	1	2	1	1	1	1	0	1	1	1	1	1	1	1	1	1	1	1	1	1	1	1	1	1	2	1	1	0	1	1	1	1	1
21S951P098	21S951	17C321P015/08C123P001 S1	27	32	1	1	NA	1	1	1	1	1	1	1	1	1	1	2	1	1	1	1	0	1	1	1	1	1	1	1	1	1	1	1	1	1	1	1	1	1	2	1	1	1	1	1	1	1	1
21S951P100	21S951	17C321P015/08C123P001 S1	27	31	1	1	1	1	1	1	1	1	1	1	1	1	1	2	1	1	1	1	NA	1	1	1	1	1	1	1	1	1	1	1	1	1	1	1	1	1	2	1	1	NA	1	1	1	1	1
21S951P102	21S951	17C321P015/08C123P001 S1	27	36	2	2	0	2	0	0	2	2	2	2	2	0	0	2	2	0	2	2	0	0	2	0	0	2	2	2	0	2	0	0	0	0	2	2	2	0	2	0	0	0	0	2	0	2	2
21S951P121	21S951	17C321P015/08C123P001 S1	27	40	1	1	1	1	1	1	1	1	1	1	1	1	1	2	1	1	1	1	0	1	1	1	NA	1	1	1	1	1	1	1	1	1	1	1	1	1	2	1	1	1	1	1	1	1	1
21S951P106	21S951	17C321P015/08C123P001 S1	28	33	1	1	1	1	1	1	1	1	1	1	2	1	1	2	1	1	1	1	NA	1	1	1	NA	1	1	1	1	1	1	1	1	1	1	1	1	1	2	1	1	0	1	1	1	1	1
21S951P004	21S951	17C321P015/08C123P001 S1	29	40	0	0	2	0	2	2	0	0	0	0	0	2	2	0	0	2	0	0	2	2	0	2	2	0	0	0	2	0	2	2	2	2	0	0	0	2	NA	2	2	2	2	0	2	0	0
21S951P017	21S951	17C321P015/08C123P001 S1	29	38	1	1	1	1	1	1	1	1	1	1	1	1	1	2	1	1	1	1	NA	1	1	1	1	1	1	1	1	1	1	1	1	1	1	1	1	1	2	1	1	0	1	1	1	1	1
21S951P034	21S951	17C321P015/08C123P001 S1	29	31	1	1	1	1	1	1	1	1	1	1	1	1	1	2	1	1	1	1	NA	1	1	1	1	1	1	1	1	1	1	1	1	1	1	1	1	1	2	1	1	0	1	1	1	1	1
21S951P061	21S951	17C321P015/08C123P001 S1	29	42	1	1	1	1	1	1	1	1	1	1	1	1	1	2	1	1	1	1	NA	1	1	1	1	1	1	1	1	1	1	1	1	1	1	1	0	2	NA	2	2	2	2	0	2	0	0
21S951P072	21S951	17C321P015/08C123P001 S1	29	40	0	0	2	0	2	2	0	0	0	0	0	2	2	0	0	2	0	0	2	2	0	2	2	0	0	0	2	0	2	2	2	2	0	0	0	2	NA	2	2	2	2	0	2	0	0
21S951P077	21S951	17C321P015/08C123P001 S1	29	35	0	0	2	0	2	2	0	0	0	0	0	2	2	0	0	2	0	0	2	2	0	2	2	0	0	0	2	0	2	2	2	2	0	0	0	2	NA	2	2	2	2	0	2	0	0
21S951P096	21S951	17C321P015/08C123P001 S1	29	40	0	0	2	0	2	2	0	0	0	0	0	2	2	0	0	2	0	0	2	2	0	2	2	0	0	0	2	0	2	2	2	2	0	0	0	2	NA	2	2	2	2	0	2	0	0
21S951P002	21S951	17C321P015/08C123P001 S1	30	31	1	1	1	1	1	1	1	1	1	1	1	1	1	2	1	1	1	1	1	1	1	1	1	NA	1	1	1	1	1	1	1	1	1	1	1	1	2	1	1	0	1	1	1	1	1
21S951P052	21S951	17C321P015/08C123P001 S1	30	40	0	0	2	0	2	2	0	0	0	0	0	2	2	0	0	2	0	0	2	2	0	2	2	0	0	0	2	0	2	2	2	2	0	0	0	2	NA	2	2	2	2	0	2	0	0
21S951P076	21S951	17C321P015/08C123P001 S1	30	33	0	0	2	0	2	2	0	0	0	0	0	2	2	0	0	2	0	0	2	2	0	2	2	0	0	0	2	0	2	2	2	2	0	0	0	2	NA	2	2	2	2	0	2	0	0
21S951P088	21S951	17C321P015/08C123P001 S1	30	34	2	2	0	2	0	0	2	2	2	2	2	0	0	2	2	0	2	2	0	0	2	0	0	2	2	2	0	2	0	0	0	0	2	2	2	0	2	0	0	0	0	2	0	2	2
21S951P095	21S951	17C321P015/08C123P001 S1	30	36	0	0	2	0	2	2	0	0	0	0	0	2	2	0	0	2	0	0	2	2	0	2	NA	0	0	0	2	0	2	2	2	2	0	0	0	2	NA	2	2	2	2	0	2	0	0
21S951P134	21S951	17C321P015/08C123P001 S1	30	39	1	1	1	1	1	1	1	1	1	1	1	1	1	2	1	1	1	1	0	1	1	1	1	1	1	1	1	1	1	1	1	1	1	1	1	1	2	1	1	0	1	1	1	1	1
21S951P047	21S951	17C321P015/08C123P001 S1	31	34	2	2	0	2	0	0	2	2	2	2	2	0	0	2	2	0	2	2	0	0	2	0	0	2	2	2	0	2	0	0	0	0	2	2	2	0	2	0	0	0	0	2	0	2	2
21S951P090	21S951	17C321P015/08C123P001 S1	31	43	0	0	2	0	2	2	0	0	0	0	0	2	2	0	0	2	0	0	2	2	0	2	2	0	0	0	2	0	2	2	2	2	0	0	0	2	NA	2	2	2	2	0	2	0	0
21S951P119	21S951	17C321P015/08C123P001 S1	31	34	0	0	2	0	2	2	0	0	0	0	0	NA	2	0	0	2	0	0	2	2	0	2	2	0	0	0	2	0	2	2	2	2	0	0	0	2	NA	2	2	2	2	0	2	0	0
21S951P132	21S951	17C321P015/08C123P001 S1	31	54	1	1	1	1	1	1	1	1	1	1	1	1	1	2	1	1	1	1	NA	1	1	1	1	1	1	1	1	1	1	1	1	1	1	1	1	1	2	1	1	0	1	1	1	1	1
21S951P016	21S951	17C321P015/08C123P001 S1	32	41	1	1	1	1	NA	1	1	1	1	1	NA	1	1	2	1	1	1	1	1	1	1	1	1	1	1	1	1	1	1	1	1	1	1	1	1	1	2	1	1	NA	1	1	1	1	1
21S951P019	21S951	17C321P015/08C123P001 S1	32	38	1	1	1	1	1	1	1	1	1	1	1	1	1	2	1	1	1	1	NA	1	1	1	1	1	1	1	1	1	1	1	1	1	1	1	1	1	2	1	1	1	1	1	1	1	1
21S951P027	21S951	17C321P015/08C123P001 S1	32	40	0	0	2	0	2	2	0	0	0	0	0	2	2	0	0	2	0	0	2	2	0	2	2	0	0	0	2	0	2	2	2	2	0	0	0	2	NA	2	2	2	2	0	2	0	0
21S951P116	21S951	17C321P015/08C123P001 S1	32	39	0	0	2	0	2	2	0	0	0	0	0	2	2	0	0	2	0	0	2	2	0	2	2	0	0	0	2	0	2	2	2	2	0	0	0	2	NA	2	2	2	2	0	2	0	0
21S951P007	21S951	17C321P015/08C123P001 S1	33	34	2	2	0	2	0	0	2	2	2	2	2	0	0	2	2	0	2	2	0	0	2	0	0	2	2	2	0	2	0	0	0	0	2	2	2	0	2	0	0	0	0	2	0	2	2
21S951P020	21S951	17C321P015/08C123P001 S1	33	40	0	0	2	0	2	2	0	0	0	0	0	2	2	0	0	2	0	0	2	2	0	2	2	0	0	0	2	0	2	2	2	2	0	0	NA	2	NA	2	2	2	2	0	2	0	0
21S951P035	21S951	17C321P015/08C123P001 S1	33	41	1	1	NA	1	NA	1	1	1	1	1	NA	1	1	2	1	1	1	1	1	1	1	1	NA	1	1	1	1	1	1	1	1	NA	1	1	1	1	2	1	1	0	1	1	1	1	1
21S951P068	21S951	17C321P015/08C123P001 S1	33	40	1	1	1	1	1	1	1	1	1	1	1	1	1	2	1	1	1	1	NA	1	1	1	1	1	1	1	1	1	1	1	1	1	1	1	1	1	2	1	1	0	1	1	1	1	1
21S951P011	21S951	17C321P015/08C123P001 S1	34	37	2	2	0	2	0	0	2	2	2	2	2	0	0	2	2	0	2	2	0	0	2	0	0	2	2	2	0	2	0	0	0	0	2	2	2	0	2	0	0	0	0	2	0	2	2
21S951P117	21S951	17C321P015/08C123P001 S1	34	42	1	1	1	1	1	1	1	1	1	1	1	1	1	2	1	1	1	1	NA	1	1	1	1	1	1	1	1	1	1	1	1	1	1	1	1	1	2	1	1	0	1	1	1	1	1
21S951P122	21S951	17C321P015/08C123P001 S1	35	40	1	1	1	1	1	1	1	1	1	1	1	1	1	2	1	1	1	1	0	1	1	1	1	1	1	1	1	1	1	1	1	1	1	1	1	1	2	1	1	NA	1	1	1	1	1
21S951P009	21S951	17C321P015/08C123P001 S1	37	46	2	2	0	2	0	0	2	2	2	2	2	0	0	2	2	0	2	2	0	0	2	0	0	2	2	2	0	2	0	0	0	0	2	2	2	0	2	0	0	0	0	2	0	2	2
21S951P057	21S951	17C321P015/08C123P001 S1	37	46	0	0	2	0	2	2	0	0	0	0	0	2	2	0	0	2	0	0	2	2	0	2	2	0	0	0	2	0	2	2	2	2	0	0	0	2	NA	2	2	2	2	0	2	0	0
21S951P107	21S951	17C321P015/08C123P001 S1	37	45	1	1	1	1	1	1	1	1	1	1	NA	1	1	2	1	1	1	1	1	1	1	1	1	1	1	1	1	1	1	1	1	1	1	1	1	1	2	1	1	0	1	1	1	1	1
21S951P022	21S951	17C321P015/08C123P001 S1	38	48	1	1	1	1	1	1	1	1	1	1	1	1	1	2	1	1	1	1	0	1	1	1	NA	1	1	1	1	1	1	1	1	1	1	1	1	1	2	1	1	NA	1	1	1	1	1
21S951P112	21S951	17C321P015/08C123P001 S1	38	50	1	1	1	1	1	1	1	1	1	1	NA	1	1	2	1	1	1	1	0	1	1	1	1	1	1	1	1	1	1	1	1	1	1	1	1	1	2	1	1	0	1	1	1	1	1
21S951P142	21S951	17C321P015/08C123P001 S1	38	46	1	1	1	1	1	1	1	1	1	1	1	1	1	2	1	1	1	1	NA	1	1	1	1	1	1	1	1	1	1	1	1	1	1	1	1	1	2	1	1	NA	1	1	1	1	1
21S951P029	21S951	17C321P015/08C123P001 S1	39	43	0	0	2	0	2	2	0	0	0	0	0	2	2	0	0	2	0	0	2	2	0	2	2	0	0	0	2	0	2	2	2	NA	0	0	0	2	NA	2	2	2	2	0	2	0	0
21S951P039	21S951	17C321P015/08C123P001 S1	39	56	1	1	1	1	1	1	1	1	1	1	1	1	1	2	1	1	1	1	NA	1	1	1	1	1	1	1	1	1	1	1	1	1	1	1	1	1	2	1	1	NA	1	1	1	1	1
21S951P041	21S951	17C321P015/08C123P001 S1	39	65	1	1	1	1	1	1	1	1	1	1	1	1	1	2	1	1	1	1	NA	1	1	1	1	1	1	1	1	1	1	1	1	1	1	1	1	1	2	1	1	0	1	1	1	1	1
21S951P042	21S951	17C321P015/08C123P001 S1	39	47	1	1	1	1	1	1	1	1	1	1	1	1	1	2	1	1	1	1	NA	1	1	1	1	1	1	1	1	1	1	1	1	1	1	1	1	1	2	1	1	NA	1	1	1	1	1
21S951P069	21S951	17C321P015/08C123P001 S1	39	53	0	0	2	0	2	2	0	0	0	0	0	2	2	1	0	2	0	0	NA	2	0	2	2	0	0	0	2	0	2	2	2	2	0	0	0	2	NA	2	2	2	2	0	2	0	0
21S951P024	21S951	17C321P015/08C123P001 S1	40	47	1	1	1	1	1	1	1	1	1	1	1	1	1	2	1	1	1	1	0	1	1	1	NA	1	1	1	1	1	1	1	1	1	1	1	1	1	NA	2	2	2	2	0	2	0	0
21S951P045	21S951	17C321P015/08C123P001 S1	41	51	0	0	2	0	2	2	0	0	0	0	0	NA	2	0	0	2	0	0	2	2	0	2	NA	0	0	0	2	0	2	2	2	2	0	0	0	2	NA	2	2	2	2	0	2	0	0
21S951P001	21S951	17C321P015/08C123P001 S1	42	46	2	2	0	2	0	0	2	2	2	2	2	0	0	2	2	0	2	2	0	0	2	0	0	2	2	2	0	2	0	0	0	0	2	2	2	0	2	0	0	0	0	2	0	2	2
21S951P030	21S951	17C321P015/08C123P001 S1	42	50	1	1	1	1	1	1	1	1	1	1	1	1	1	2	1	1	1	1	NA	1	1	1	1	1	1	1	1	1	1	1	1	1	1	1	1	1	2	1	1	NA	1	1	1	1	1
21S951P043	21S951	17C321P015/08C123P001 S1	42	54	1	1	1	1	1	1	1	1	1	NA	1	1	1	2	1	1	1	1	NA	1	1	1	NA	1	1	1	1	1	1	1	1	1	1	1	1	1	2	1	1	0	1	1	1	1	1
21S951P127	21S951	17C321P015/08C123P001 S1	42	61	1	1	1	1	1	1	1	1	1	1	1	1	1	2	1	1	1	1	0	1	1	1	1	1	1	1	1	1	1	1	1	1	1	1	1	1	2	1	1	0	1	1	1	1	1
21S951P130	21S951	17C321P015/08C123P001 S1	42	64	1	1	1	1	1	1	1	1	1	1	1	1	1	2	1	1	1	1	NA	1	1	1	1	1	1	1	1	1	1	1	1	1	1	1	1	1	2	1	1	NA	1	1	1	1	1
21S951P010	21S951	17C321P015/08C123P001 S1	43	75	0	0	2	0	2	2	0	0	0	0	0	2	2	1	0	2	0	0	NA	2	0	2	2	0	0	0	2	0	2	2	2	2	0	0	0	2	NA	2	2	1	2	0	2	0	0
21S951P013	21S951	17C321P015/08C123P001 S1	43	59	0	0	2	0	2	2	0	0	0	0	0	2	2	0	0	2	0	0	NA	2	0	2	2	0	0	0	2	0	2	2	2	2	0	0	0	2	NA	2	2	2	2	0	2	0	0
21S951P003	21S951	17C321P015/08C123P001 S1	44	52	1	1	1	1	1	1	1	1	1	1	1	NA	1	2	1	1	1	1	0	1	1	1	1	1	1	1	1	1	1	1	1	1	1	1	1	1	2	1	1	0	1	1	1	1	1
21S951P139	21S951	17C321P015/08C123P001 S1	44	56	1	1	1	1	1	1	1	1	1	1	1	1	1	2	1	1	1	1	0	1	1	1	1	1	1	1	1	1	1	1	1	1	1	1	1	1	2	1	1	0	1	1	1	1	1
21S951P006	21S951	17C321P015/08C123P001 S1	47	55	0	0	2	0	2	2	0	0	0	0	0	2	2	0	0	2	0	0	2	2	0	2	2	0	0	0	2	0	2	2	2	2	0	0	0	2	NA	2	2	2	2	0	2	0	0
21S951P048	21S951	17C321P015/08C123P001 S1	47	62	0	0	2	0	2	2	0	0	0	0	0	2	2	0	0	2	0	0	2	2	0	2	2	0	0	0	2	0	2	2	2	2	0	0	0	2	NA	2	2	2	2	0	2	0	0
21S951P115	21S951	17C321P015/08C123P001 S1	47	66	1	1	1	1	1	1	1	1	1	1	1	1	1	2	1	1	1	1	0	1	1	1	1	1	1	1	1	1	1	1	1	NA	1	1	1	1	2	1	1	0	1	1	1	1	1
21S951P023	21S951	17C321P015/08C123P001 S1	49	65	1	1	1	1	1	1	1	1	1	1	1	1	1	2	1	1	1	1	NA	1	1	1	1	1	1	1	1	1	1	1	1	1	1	1	1	1	2	1	1	NA	1	1	1	1	1
21S951P040	21S951	17C321P015/08C123P001 S1	51	61	1	1	1	1	1	1	1	1	1	1	1	1	1	2	1	1	1	1	0	1	1	1	1	1	1	1	1	1	1	1	1	1	1	1	1	1	2	1	1	0	1	1	1	1	1
21S951P123	21S951	17C321P015/08C123P001 S1	51	88	1	1	1	1	NA	1	1	1	1	1	NA	1	1	2	1	1	1	1	0	1	1	1	1	1	1	1	1	1	1	1	1	1	1	1	1	1	2	1	1	0	1	1	1	1	1
21S951P125	21S951	17C321P015/08C123P001 S1	51	67	1	1	1	1	1	1	1	1	0	0	0	2	2	0	0	2	0	0	2	2	0	2	NA	0	0	0	2	0	2	2	2	2	0	0	0	2	NA	2	2	2	2	0	2	0	0
21S951P131	21S951	17C321P015/08C123P001 S1	52	70	1	1	1	1	0	1	1	1	1	1	1	1	1	2	1	1	1	1	NA	1	1	1	1	1	1	1	1	1	1	1	1	1	1	1	1	1	2	1	1	0	1	1	1	0	0
21S951P046	21S951	17C321P015/08C123P001 S1	57	68	0	0	2	0	2	2	0	0	0	0	0	2	2	0	0	2	0	0	2	2	0	2	2	0	0	0	2	0	2	2	2	2	0	0	0	2	NA	2	2	2	2	0	2	0	0
21S951P129	21S951	17C321P015/08C123P001 S1	57	65	0	0	2	0	2	2	0	0	0	0	0	2	2	0	0	2	0	0	2	2	0	2	2	0	0	0	2	0	2	2	2	2	0	0	0	2	NA	2	2	2	2	0	2	0	0
21S951P099	21S951	17C321P015/08C123P001 S1	63	87	1	1	1	1	1	1	1	1	1	1	NA	1	1	2	1	1	1	1	0	1	1	1	1	1	1	1	1	1	1	1	1	1	1	1	1	1	2	1	1	NA	1	1	1	1	1
21S951P012	21S951	17C321P015/08C123P001 S1	65	94	1	1	NA	1	1	1	1	1	NA	1	NA	1	1	2	1	1	1	1	0	NA	1	1	NA	1	1	1	1	1	1	1	1	1	1	1	1	1	2	1	1	0	1	1	1	1	1
21S951P144	21S951	17C321P015/08C123P001 S1	66	99	0	0	2	0	2	2	0	0	0	0	0	2	2	0	0	2	0	0	2	2	0	2	2	0	0	0	2	0	2	2	2	2	0	0	0	2	NA	2	2	2	2	0	2	0	0
21S951P103	21S951	17C321P015/08C123P001 S1	74	104	0	0	2	0	2	2	0	0	0	0	0	2	2	0	0	2	0	0	2	2	0	2	2	0	0	0	2	0	2	2	2	2	0	0	0	2	NA	2	2	2	2	0	2	0	0
21S952P032	21S952	17C321P015/55C023P001 S1	0	0	2	2	0	2	0	0	2	1	2	2	2	0	0	2	2	0	2	2	0	0	2	0	0	2	2	2	0	2	0	0	0	0	2	2	2	0	2	0	0	0	0	2	0	2	2
21S952P039	21S952	17C321P015/55C023P001 S1	0	0	2	2	0	2	0	0	2	2	2	2	2	0	0	2	2	0	2	2	0	0	2	0	0	2	2	2	0	2	0	0	0	0	2	2	2	0	0	2	2	2	2	0	2	0	0
21S952P007	21S952	17C321P015/55C023P001 S1	3	7	2	2	0	2	0	0	2	1	2	2	2	0	0	2	2	0	2	2	0	NA	2	0	0	2	2	2	0	2	0	0	0	0	2	2	2	0	1	1	1	1	1	1	1	1	1
21S952P024	21S952	17C321P015/55C023P001 S1	3	8	2	2	0	2	0	0	2	1	2	2	2	0	0	2	2	0	2	2	0	0	2	0	0	2	2	2	0	2	0	0	0	0	2	2	2	0	2	0	0	0	0	2	0	2	2
21S952P040	21S952	17C321P015/55C023P001 S1	3	5	2	2	0	2	0	0	2	2	2	2	2	0	0	2	2	0	2	2	0	0	2	0	0	2	2	2	0	2	0	0	0	0	2	2	2	0	2	0	0	0	0	2	0	2	2
21S952P042	21S952	17C321P015/55C023P001 S1	3	3	2	2	0	2	0	0	2	2	2	2	2	0	0	2	2	0	2	2	0	0	2	0	0	2	2	2	0	2	0	0	0	0	2	2	2	0	1	1	1	1	1	1	1	1	1
21S952P044	21S952	17C321P015/55C023P001 S1	3	5	2	2	0	2	0	0	2	1	2	2	2	0	0	2	2	0	2	2	0	0	2	0	0	2	2	2	0	2	0	0	0	0	2	2	2	0	1	1	1	1	1	1	1	1	1
21S952P013	21S952	17C321P015/55C023P001 S1	5	6	2	2	0	2	0	0	2	1	2	2	2	0	0	2	2	0	2	2	0	0	2	0	0	2	2	2	0	2	0	0	0	0	2	2	2	0	1	1	1	1	1	1	1	1	1
21S952P037	21S952	17C321P015/55C023P001 S1	5	8	2	2	0	2	0	0	2	2	2	2	2	0	0	2	2	0	2	2	0	0	2	0	0	2	2	2	0	2	0	0	0	0	2	2	2	0	1	1	1	1	1	1	1	1	1
21S952P021	21S952	17C321P015/55C023P001 S1	6	10	2	2	0	2	0	0	2	1	2	2	2	0	0	2	2	0	2	2	0	0	2	0	0	2	2	2	0	2	0	0	0	0	2	2	2	0	1	1	1	1	1	1	1	1	1
21S952P029	21S952	17C321P015/55C023P001 S1	6	6	2	2	0	2	0	0	2	2	2	2	2	0	0	2	2	0	2	2	0	0	2	0	0	2	2	2	0	2	0	0	0	0	2	2	2	0	1	1	1	1	1	1	1	1	1
21S952P033	21S952	17C321P015/55C023P001 S1	6	6	2	2	0	2	0	0	2	1	2	2	2	0	0	2	2	0	2	2	0	0	2	0	0	2	2	2	0	2	0	0	0	0	2	2	2	0	1	1	1	1	1	1	1	1	1
21S952P046	21S952	17C321P015/55C023P001 S1	7	13	2	2	0	2	0	0	2	1	2	2	2	0	0	2	2	0	2	2	0	0	2	0	0	2	2	2	0	2	0	0	0	0	2	2	2	0	1	1	1	1	1	1	1	1	1
21S952P047	21S952	17C321P015/55C023P001 S1	8	18	2	2	0	2	0	0	2	1	2	2	2	0	0	2	2	0	2	2	0	0	2	0	0	2	2	2	0	2	0	0	0	NA	2	2	2	0	2	0	0	0	0	2	0	2	2
21S952P023	21S952	17C321P015/55C023P001 S1	10	12	2	2	0	2	0	0	2	2	2	2	2	0	0	2	2	0	2	2	0	0	2	0	0	2	2	2	0	2	0	0	0	0	2	2	2	0	2	0	0	0	0	2	0	2	2
21S952P020	21S952	17C321P015/55C023P001 S1	11	25	2	2	0	2	0	0	2	NA	2	2	2	0	0	2	2	0	2	2	0	0	2	0	0	2	2	2	0	2	0	0	0	0	2	2	2	0	1	1	1	1	1	1	1	1	1
21S952P008	21S952	17C321P015/55C023P001 S1	12	14	2	2	0	2	0	0	2	1	2	2	2	0	0	2	2	0	2	2	0	0	2	0	0	2	2	2	0	2	0	0	0	NA	2	2	2	0	1	1	1	1	1	1	1	1	1
21S952P010	21S952	17C321P015/55C023P001 S1	12	18	2	2	0	2	0	0	2	1	2	2	2	0	0	2	2	0	2	2	0	0	2	0	0	2	2	2	0	2	0	0	0	0	2	2	2	0	2	0	0	0	0	2	0	2	1
21S952P014	21S952	17C321P015/55C023P001 S1	12	12	2	2	0	2	0	0	2	NA	2	2	2	0	0	2	2	0	2	2	0	0	2	0	0	2	2	2	0	2	0	0	0	0	2	2	2	0	1	1	1	1	1	1	1	1	1
21S952P003	21S952	17C321P015/55C023P001 S1	13	14	2	2	0	2	0	0	2	1	2	2	2	0	0	2	2	0	2	2	0	0	2	0	0	2	2	2	0	2	0	0	0	NA	2	2	2	0	0	2	2	2	2	0	2	0	0
21S952P012	21S952	17C321P015/55C023P001 S1	13	27	2	2	0	2	0	0	2	1	2	2	2	0	0	2	2	0	2	2	0	0	2	0	0	2	2	2	0	2	0	0	0	0	2	2	2	0	2	0	0	0	0	2	0	2	2
21S952P035	21S952	17C321P015/55C023P001 S1	13	23	2	2	0	2	0	0	2	2	2	2	2	0	0	2	2	0	2	2	0	0	2	0	0	2	2	2	0	2	0	0	0	0	2	2	2	0	0	2	2	2	2	0	2	1	1
21S952P027	21S952	17C321P015/55C023P001 S1	15	30	2	2	0	2	0	0	2	1	2	2	2	0	0	2	2	0	2	2	0	0	2	0	0	2	2	2	0	2	0	0	0	0	2	2	2	0	1	1	1	1	1	1	1	1	1
21S952P043	21S952	17C321P015/55C023P001 S1	15	23	2	2	0	2	0	0	2	1	2	2	2	0	0	2	2	0	2	2	0	0	2	0	0	2	2	2	0	2	0	0	0	0	2	2	2	0	2	0	0	0	0	2	0	2	2
21S952P001	21S952	17C321P015/55C023P001 S1	16	24	2	2	0	2	0	0	2	1	2	2	2	0	0	2	2	0	2	2	0	0	2	0	0	2	2	2	0	2	0	0	0	NA	2	2	2	0	1	1	1	1	1	1	1	1	1
21S952P019	21S952	17C321P015/55C023P001 S1	16	30	2	2	0	2	0	0	2	1	2	2	2	0	0	2	2	0	2	2	0	0	2	0	0	2	2	2	0	2	0	0	0	NA	2	2	2	0	2	0	1	1	1	1	1	1	1
21S952P026	21S952	17C321P015/55C023P001 S1	18	33	2	2	0	2	0	0	2	1	2	2	2	0	0	2	2	0	2	2	0	0	2	0	0	2	2	2	0	2	0	0	0	0	2	2	2	0	1	1	1	1	1	1	1	1	1
21S952P030	21S952	17C321P015/55C023P001 S1	20	22	2	2	0	2	0	0	2	1	2	2	2	0	0	2	2	0	2	2	0	0	2	0	0	2	2	2	0	2	0	0	0	0	2	2	2	0	0	2	2	2	2	0	2	0	0
21S952P022	21S952	17C321P015/55C023P001 S1	22	28	2	2	0	2	0	0	2	1	2	2	2	0	0	2	2	0	2	2	0	0	2	0	0	2	2	2	0	2	0	0	0	0	2	2	2	0	1	1	1	1	1	1	1	1	1
21S952P031	21S952	17C321P015/55C023P001 S1	22	40	2	2	0	2	0	0	2	1	2	2	2	0	0	2	2	0	2	2	0	0	2	0	0	2	2	2	0	2	0	0	0	0	2	2	2	0	0	2	2	2	2	0	2	0	0
21S952P005	21S952	17C321P015/55C023P001 S1	23	52	2	2	0	2	0	0	2	2	2	2	2	0	0	2	2	0	2	2	0	0	2	0	0	2	2	2	0	2	0	0	0	0	2	2	2	0	1	1	1	1	1	1	1	1	1
21S952P017	21S952	17C321P015/55C023P001 S1	23	42	2	2	0	2	0	NA	2	1	2	2	2	0	0	2	2	0	2	2	0	0	2	0	0	2	2	2	0	2	0	0	0	0	2	2	2	0	1	1	1	1	1	1	1	1	1
21S952P006	21S952	17C321P015/55C023P001 S1	28	67	2	2	0	2	0	0	2	NA	2	2	2	0	0	2	2	0	2	2	0	0	2	0	0	2	2	2	0	2	0	0	0	0	2	2	2	0	0	2	2	2	2	0	2	0	0
21S952P018	21S952	17C321P015/55C023P001 S1	29	56	2	2	0	2	0	0	2	1	2	2	2	0	0	2	2	0	2	2	0	0	2	0	0	2	2	2	0	2	0	0	0	0	2	2	2	0	1	1	1	1	1	1	1	1	1
21S952P048	21S952	17C321P015/55C023P001 S1	29	44	2	2	0	2	0	0	2	1	2	2	2	0	0	2	2	0	2	2	0	0	2	0	0	2	2	2	0	2	0	0	0	0	2	2	2	0	0	2	2	2	2	0	2	0	0
21S952P038	21S952	17C321P015/55C023P001 S1	30	89	2	2	0	2	0	0	2	1	2	2	2	0	0	2	2	0	2	2	0	0	2	0	0	2	2	2	0	2	0	0	0	NA	2	2	2	0	1	1	1	1	1	1	1	1	1
21S952P004	21S952	17C321P015/55C023P001 S1	33	51	2	2	0	2	0	0	2	2	2	2	2	0	0	2	2	0	2	2	0	0	2	0	0	2	2	2	0	2	0	0	0	0	2	2	2	0	0	2	2	2	2	0	2	0	0
21S952P025	21S952	17C321P015/55C023P001 S1	33	39	2	2	0	2	0	0	2	1	2	2	2	0	0	2	2	0	2	2	0	0	2	0	0	2	2	2	0	2	0	0	0	0	2	2	2	0	0	2	2	2	2	0	2	0	0
21S952P034	21S952	17C321P015/55C023P001 S1	34	55	2	2	0	2	0	0	2	1	2	2	2	0	0	2	2	0	2	2	0	0	2	0	0	2	2	2	0	2	0	0	0	0	2	2	2	0	2	0	0	0	0	2	0	2	2
21S952P041	21S952	17C321P015/55C023P001 S1	34	70	2	2	0	2	0	0	2	1	2	2	2	0	0	2	2	0	2	2	0	0	2	0	0	2	2	2	0	2	0	0	0	0	2	2	2	0	1	1	1	1	1	1	1	1	1
21S952P002	21S952	17C321P015/55C023P001 S1	36	62	2	2	0	2	0	0	2	1	2	2	2	0	0	2	2	0	2	2	0	0	2	0	0	2	2	2	0	2	0	0	0	0	2	2	2	0	0	2	2	2	2	0	2	0	0
21S952P016	21S952	17C321P015/55C023P001 S1	37	98	2	2	0	2	0	0	2	1	2	2	2	0	0	2	2	0	2	2	0	0	2	0	0	2	2	2	0	2	0	0	0	0	2	2	2	0	0	2	2	2	2	0	2	0	0
21S952P028	21S952	17C321P015/55C023P001 S1	38	86	2	2	0	2	0	0	2	2	2	2	2	0	0	2	2	0	2	2	0	0	2	0	0	2	2	2	0	2	0	0	0	0	2	2	2	0	0	2	2	2	2	0	2	0	0
21S952P015	21S952	17C321P015/55C023P001 S1	43	70	2	2	0	2	0	0	2	2	2	2	2	0	0	2	2	0	2	2	0	0	2	0	0	2	2	2	0	2	0	0	0	0	2	2	2	0	0	2	2	2	2	0	2	0	0
21S953P012	21S953	17C321P015/55C023P001 S1	0	0	2	2	0	2	0	0	2	2	2	2	2	0	0	2	2	0	2	NA	0	0	2	0	0	2	2	2	0	2	0	0	0	0	2	2	2	0	1	1	1	1	1	1	1	1	1
21S953P034	21S953	17C321P015/55C023P001 S1	3	3	2	2	0	2	0	0	2	2	2	2	2	0	0	2	2	0	2	NA	0	0	2	0	0	2	2	2	0	2	0	0	0	0	2	2	2	0	1	1	1	1	1	1	1	1	1
21S953P016	21S953	17C321P015/55C023P001 S1	4	4	2	2	0	2	0	0	2	2	2	2	2	0	0	2	2	0	2	NA	0	0	2	0	0	2	2	2	0	2	0	0	0	0	2	2	2	0	2	0	0	0	0	2	0	2	2
21S953P005	21S953	17C321P015/55C023P001 S1	5	6	2	2	0	2	NA	0	2	2	2	2	2	0	0	2	2	0	2	NA	0	0	2	0	0	2	2	2	0	2	0	0	0	NA	2	2	2	0	1	1	1	1	1	1	1	1	1
21S953P044	21S953	17C321P015/55C023P001 S1	5	5	2	2	0	2	0	0	2	2	2	2	2	0	0	2	2	0	2	2	0	0	2	0	0	2	2	2	0	2	0	0	0	0	2	2	2	0	2	0	0	0	0	2	0	2	2
21S953P015	21S953	17C321P015/55C023P001 S1	7	7	2	2	0	2	0	0	2	2	2	2	2	0	0	2	2	0	2	NA	0	0	2	0	0	2	2	2	0	2	0	0	0	0	2	2	2	0	1	1	1	1	1	1	1	1	1
21S953P028	21S953	17C321P015/55C023P001 S1	7	8	2	2	0	2	0	0	2	2	2	NA	2	0	0	2	2	0	2	2	0	0	2	0	0	2	2	2	0	2	0	0	0	NA	2	2	2	0	1	1	1	1	1	1	1	1	1
21S953P021	21S953	17C321P015/55C023P001 S1	9	13	2	2	0	2	0	0	2	2	2	2	2	0	0	2	2	0	2	2	0	0	2	0	0	2	2	2	0	2	0	0	0	1	2	2	2	0	1	1	1	1	1	1	1	1	1
21S953P026	21S953	17C321P015/55C023P001 S1	9	10	2	2	0	2	0	0	2	2	2	2	2	0	0	2	2	0	2	NA	0	0	2	0	0	2	2	2	0	2	0	0	0	0	2	2	2	0	1	1	1	1	1	1	1	1	1
21S953P040	21S953	17C321P015/55C023P001 S1	9	12	2	2	0	2	0	0	2	2	2	2	2	0	0	2	2	0	2	2	0	0	2	0	0	2	2	2	0	2	0	0	0	0	2	2	2	0	2	0	1	1	1	1	1	1	1
21S953P001	21S953	17C321P015/55C023P001 S1	10	16	2	2	0	2	0	0	2	2	2	2	2	0	0	2	2	0	2	NA	0	0	2	0	0	2	2	2	0	2	0	0	0	0	2	2	2	0	1	1	1	1	1	1	1	1	1
21S953P006	21S953	17C321P015/55C023P001 S1	10	11	2	2	0	2	0	0	2	2	2	2	2	0	0	2	2	0	2	NA	0	0	2	0	0	2	2	2	0	2	0	0	0	0	2	2	2	0	2	0	0	0	0	2	0	2	2
21S953P014	21S953	17C321P015/55C023P001 S1	10	15	2	2	0	2	0	0	2	2	2	2	2	0	0	2	2	0	2	2	0	0	2	0	0	2	2	2	0	2	0	0	0	0	2	2	2	0	1	1	1	1	1	1	1	1	1
21S953P045	21S953	17C321P015/55C023P001 S1	10	12	2	2	0	2	0	0	2	2	2	2	2	0	0	2	2	0	2	2	0	0	2	0	0	2	2	2	0	2	0	0	0	0	2	2	2	0	1	1	1	1	1	1	1	1	1
21S953P047	21S953	17C321P015/55C023P001 S1	10	14	2	2	0	2	0	0	2	2	2	2	2	0	0	2	2	0	2	2	0	0	2	0	0	2	2	2	0	2	0	0	0	0	2	2	2	0	1	1	1	1	1	1	1	1	1
21S953P037	21S953	17C321P015/55C023P001 S1	11	21	2	2	0	2	0	0	2	2	2	2	2	0	0	2	2	0	2	2	0	0	2	0	0	2	2	2	0	2	0	0	0	0	2	2	2	0	1	1	1	1	1	1	1	1	1
21S953P003	21S953	17C321P015/55C023P001 S1	13	14	2	2	0	2	0	0	2	2	2	2	2	0	0	2	2	0	2	NA	0	0	2	0	0	2	2	2	0	2	0	0	0	0	2	2	2	0	2	0	0	0	0	2	0	2	2
21S953P013	21S953	17C321P015/55C023P001 S1	14	14	2	2	0	2	0	0	2	2	2	2	2	0	0	2	2	0	2	2	0	0	2	0	0	2	2	2	0	2	0	0	0	0	2	2	2	0	0	2	2	2	2	0	2	0	0
21S953P018	21S953	17C321P015/55C023P001 S1	14	20	2	2	0	2	0	0	2	2	2	2	2	0	0	2	2	0	2	NA	0	0	2	0	0	2	2	2	0	2	0	0	0	0	2	2	2	0	1	1	1	1	1	1	1	1	1
21S953P004	21S953	17C321P015/55C023P001 S1	15	24	2	2	0	2	0	0	2	2	2	2	2	0	0	2	2	0	2	2	0	0	2	0	0	2	2	2	0	2	0	0	0	0	2	2	2	0	1	1	1	1	1	1	1	1	1
21S953P025	21S953	17C321P015/55C023P001 S1	15	15	2	2	0	2	0	0	2	2	2	2	2	0	0	2	2	0	2	2	0	0	2	0	0	2	2	2	0	2	0	0	0	0	2	2	2	0	2	0	0	0	0	2	0	2	2
21S953P027	21S953	17C321P015/55C023P001 S1	15	16	2	2	0	2	0	0	2	2	2	2	2	0	0	2	2	0	2	2	0	0	2	0	0	2	2	2	0	2	0	0	0	0	2	2	2	0	0	2	2	2	2	0	2	0	0
21S953P007	21S953	17C321P015/55C023P001 S1	16	23	2	2	0	2	0	0	2	2	2	2	2	0	0	2	2	0	2	2	0	0	2	0	0	2	2	2	0	2	0	0	0	0	2	2	2	0	0	2	2	2	2	0	2	0	0
21S953P019	21S953	17C321P015/55C023P001 S1	16	17	2	2	0	2	0	0	2	2	2	2	2	0	0	2	2	0	2	2	0	0	2	0	0	2	2	2	0	2	0	0	0	0	2	2	2	0	0	2	2	2	2	0	2	0	0
21S953P033	21S953	17C321P015/55C023P001 S1	17	18	2	2	0	2	NA	0	2	2	2	2	2	0	0	2	2	0	2	NA	0	0	2	0	0	2	2	2	0	2	0	0	0	0	2	2	2	0	1	1	1	1	1	1	1	1	1
21S953P009	21S953	17C321P015/55C023P001 S1	18	34	2	2	0	2	0	0	2	2	2	2	2	0	0	2	2	0	2	2	0	0	2	0	0	2	2	2	0	2	0	0	0	0	2	2	2	0	1	1	1	1	1	1	1	1	1
21S953P010	21S953	17C321P015/55C023P001 S1	18	20	2	2	0	2	0	0	2	2	2	2	2	0	0	2	2	0	2	2	0	0	2	0	0	2	2	2	0	2	0	0	0	0	2	2	2	0	2	0	NA	0	0	2	0	2	2
21S953P017	21S953	17C321P015/55C023P001 S1	18	25	2	2	0	2	0	0	2	2	2	2	2	0	0	2	2	0	2	2	0	0	2	0	0	2	2	2	0	2	0	0	0	0	2	2	2	0	0	2	2	2	2	0	2	0	0
21S953P030	21S953	17C321P015/55C023P001 S1	18	27	2	2	0	2	0	0	2	2	2	2	2	0	0	2	2	0	2	2	0	0	2	0	0	2	2	2	0	2	0	0	0	0	2	2	2	0	0	2	2	2	2	0	2	0	0
21S953P035	21S953	17C321P015/55C023P001 S1	20	20	2	2	0	2	0	0	2	2	2	2	2	0	0	2	2	0	2	2	0	0	2	0	0	2	2	2	0	2	0	0	0	0	2	2	2	0	0	2	2	2	2	0	2	0	0
21S953P002	21S953	17C321P015/55C023P001 S1	21	28	2	2	0	2	0	0	2	2	2	2	2	0	0	2	2	0	2	2	0	0	2	0	0	2	2	2	0	2	0	0	0	NA	2	2	2	0	0	2	2	2	2	0	2	0	0
21S953P036	21S953	17C321P015/55C023P001 S1	21	24	2	2	0	2	0	0	2	2	2	2	2	0	0	2	2	0	2	NA	0	0	2	0	0	2	2	2	0	2	0	0	0	NA	2	2	2	0	2	0	1	1	1	1	1	1	1
21S953P039	21S953	17C321P015/55C023P001 S1	21	34	2	2	0	2	0	0	2	2	2	2	2	0	0	2	2	0	2	2	0	0	2	0	0	2	2	2	0	2	0	0	0	0	2	2	2	0	0	2	2	2	2	0	2	0	0
21S953P046	21S953	17C321P015/55C023P001 S1	22	53	2	2	0	2	0	0	2	2	2	2	2	0	0	2	2	0	2	2	0	0	2	0	0	2	2	2	0	2	0	0	0	0	2	2	2	0	1	1	1	1	1	1	1	1	1
21S953P043	21S953	17C321P015/55C023P001 S1	23	31	2	2	0	2	0	0	2	2	2	2	2	0	0	2	2	0	2	2	0	0	2	0	0	2	2	2	0	2	0	0	0	0	2	2	2	0	1	1	1	1	1	1	1	0	0
21S953P020	21S953	17C321P015/55C023P001 S1	26	40	2	2	0	2	0	0	2	2	2	2	2	0	0	2	2	0	2	2	0	0	2	0	0	2	2	2	0	2	0	0	0	NA	2	2	2	0	1	1	1	1	1	1	1	1	1
21S953P041	21S953	17C321P015/55C023P001 S1	26	33	2	2	0	2	0	0	2	2	2	2	2	0	0	2	2	0	2	NA	0	0	2	0	0	2	2	2	0	2	0	0	0	NA	2	2	2	0	1	1	1	1	1	1	1	NA	1
21S953P011	21S953	17C321P015/55C023P001 S1	27	36	2	2	0	2	0	0	2	2	2	2	2	0	0	2	2	0	2	2	0	0	2	0	0	2	2	2	0	2	0	0	0	0	2	2	2	0	0	2	2	2	2	0	2	0	0
21S953P023	21S953	17C321P015/55C023P001 S1	28	61	2	2	0	2	0	0	2	2	2	2	2	0	0	2	2	0	2	2	0	0	2	0	0	2	2	2	0	2	0	0	0	0	2	2	2	0	1	1	1	1	1	1	1	1	1
21S953P031	21S953	17C321P015/55C023P001 S1	28	43	2	2	0	2	0	1	2	2	2	2	2	0	0	2	2	0	2	2	0	0	2	0	0	2	2	2	0	2	0	0	0	0	2	2	2	0	1	1	1	1	1	1	1	1	1
21S953P029	21S953	17C321P015/55C023P001 S1	29	32	2	2	0	2	0	0	2	2	2	2	2	0	0	2	2	0	2	NA	0	0	2	0	0	2	2	2	0	2	0	0	0	0	2	2	2	0	0	2	2	2	2	0	2	0	0
21S953P038	21S953	17C321P015/55C023P001 S1	31	49	2	2	0	2	0	0	2	2	2	2	2	0	0	2	2	0	2	2	0	0	2	0	0	2	2	2	0	2	0	0	0	0	2	2	2	0	0	2	2	2	2	0	2	0	0
21S953P042	21S953	17C321P015/55C023P001 S1	40	48	2	2	0	2	0	0	2	2	2	2	2	0	0	2	2	0	2	2	0	0	2	0	0	2	2	2	0	2	0	0	0	0	2	2	2	0	0	2	2	2	2	0	2	0	0
[truncated: 95 more columns]
